# Supplementary material for: The complex polyploid genome architecture of sugarcane
Source: Nature. 2024 Mar 27;628(8009):804–10. doi: 10.1038/s41586-024-07231-4 (PMC11041754; doi:10.1038/s41586-024-07231-4)
Supplement: Supplementary file 3 — Haplotype depth summary across the genome assembly. [file 41586_2024_7231_MOESM3_ESM.xlsx]

## Sheet: R570 Supplemental Tables - Tabl
Supplemental table 2- Unique HiFi mapping and sequencing depth of haplotypes in R570
Zero unique aligned positions are regions perfectly duplicated in the genome, counted at 0.5X depth
Genome Assembly	Unique mapping depth	Number of bases in range	Number of bases represented
primary	0	454550000	227275000
primary	1	3218080000	3218080000
primary	2	818090000	1636180000
primary	3	281250000	843750000
primary	4	83650000	334600000
alternate	0	1016710000	508355000
alternate	1	1408720000	1408720000
alternate	2	330560000	661120000
alternate	3	68580000	205740000
alternate	4	69730000	278920000
		Assembly depth coverage	9322740000
