# Supplementary material for: The complex polyploid genome architecture of sugarcane
Source: Nature. 2024 Mar 27;628(8009):804–10. doi: 10.1038/s41586-024-07231-4 (PMC11041754; doi:10.1038/s41586-024-07231-4)
Supplement: Supplementary file 4 — Syntenic orthogroups among S.bicolor, S. spontaneum, R570 monoploid path, R570 primary assembly. [file 41586_2024_7231_MOESM4_ESM.txt]

#Supplemental Table 3- Syntenic Pan-genome among S.bicolor, S.spontaneum, r570 single tiling path (STP), S. viridis, and r570 primary assembly
#each reference genome is anchored to a pan-gene (pg) common coordinate system, such that orthogroup information can be tracked across multiple references
#pgID- panGene unique identifier
#pgChr- panGene chromosome
#pgOrder - panGene gene order (or coordinate)
#STP- r570 single tiling path annotatino
#Sbicolor- Sorghum bicolor
#Spont- Saccharum spontaneum
#Sviridis - Setaria viridis
#r570- Sugarcane cultivar R570- primary annotation
pgID	pgChr	pgOrd	STP	Sbicolor	Spont	Sviridis	r570
			Sh01_g000010|Sh01_g000020|Sh01_g000030|Sh01_g000040|Sh01_g000050|Sh01_g000060|Sh01_g000070|Sh01_g044760|Sh02_g031680|Sh02_g031700|Sh02_g031710|Sh02_g031720|Sh02_g031730|Sh02_g031740|Sh02_g031750|Sh02_g031770|Sh03_g033990|Sh04_g010950|Sh05_g012330|Sh06_g021080|Sh08_g000020|Sh08_g002350|Sh08_g002360|Sh08_g002430|Sh09_g000020|Sh09_g000030|Sh09_g020790|Sh09_g020800|Sh09_g020810|Sh09_g020820|Sh10_g019430|Sh_001C11_g000010|Sh_001C11_g000020|Sh_001C11_g000030|Sh_001C11_g000040|Sh_001C11_g000050|Sh_001C11_g000060|Sh_001C11_g000070|Sh_001F16_contig-2_g000010|Sh_001F16_contig-2_g000020|Sh_002O03_contig-1_g000010|Sh_002O03_contig-1_g000020|Sh_002O03_contig-1_g000030|Sh_002O03_contig-4_g000010|Sh_002O03_contig-4_g000020|Sh_002O03_contig-4_g000040|Sh_003E12_g000010|Sh_003E12_g000020|Sh_003E12_g000030|Sh_003E12_g000050|Sh_003E12_g000060|Sh_003E12_g000080|Sh_003E12_g000090|Sh_003G08_contig-1_g000010|Sh_003G08_contig-1_g000020|Sh_003G08_contig-1_g000030|Sh_003G08_contig-1_g000040|Sh_009N23_g000010|Sh_009N23_g000020|Sh_009N23_g000040|Sh_009N23_g000050|Sh_011A16_contig-1_g000010|Sh_011A16_contig-1_g000020|Sh_011A16_contig-1_g000030|Sh_015O10_g000010|Sh_015O10_g000020|Sh_015O10_g000030|Sh_016J03_contig-1_g000010|Sh_016J03_contig-1_g000020|Sh_018K13_g000010|Sh_018K13_g000020|Sh_018K13_g000030|Sh_018K13_g000040|Sh_019D03_contig-3_g000020|Sh_020D23_g000010|Sh_020D23_g000020|Sh_020D23_g000030|Sh_020D23_g000040|Sh_020J14_contig-3_g000010|Sh_025E14_contig-9_g000010|Sh_025E14_contig-9_g000020|Sh_025E14_contig-9_g000030|Sh_025L09_g000010|Sh_025L09_g000020|Sh_025L09_g000030|Sh_025L09_g000040|Sh_025L09_g000050|Sh_025L09_g000060|Sh_025L09_g000070|Sh_025L09_g000080|Sh_029O19_g000010|Sh_029O19_g000020|Sh_029O19_g000030|Sh_029O19_g000040|Sh_029O19_g000080|Sh_029O19_g000090|Sh_029O19_g000100|Sh_034O14_contig-1_g000010|Sh_034O14_contig-1_g000020|Sh_034O14_contig-1_g000040|Sh_034O14_contig-1_g000050|Sh_034O14_contig-1_g000060|Sh_043E08_g000010|Sh_043E08_g000020|Sh_043E08_g000030|Sh_043E08_g000040|Sh_043E08_g000050|Sh_043E08_g000060|Sh_045D10_contig-3_g000010|Sh_045D10_contig-3_g000020|Sh_047O19_contig-5_g000010|Sh_047O19_contig-5_g000020|Sh_050D06_g000010|Sh_050D06_g000020|Sh_050D06_g000030|Sh_050D06_g000040|Sh_050D06_g000050|Sh_058B01_g000040|Sh_070M15_g000010|Sh_070M15_g000020|Sh_070M15_g000030|Sh_070M15_g000040|Sh_070M15_g000050|Sh_079H19_g000010|Sh_079H19_g000020|Sh_079H19_g000030|Sh_079H19_g000040|Sh_081D12_g000010|Sh_081D12_g000020|Sh_081D12_g000030|Sh_082P23_g000060|Sh_082P23_g000090|Sh_083M12_g000010|Sh_083M12_g000020|Sh_083M12_g000030|Sh_083M12_g000040|Sh_083M12_g000050|Sh_083M12_g000060|Sh_083M12_g000070|Sh_083M17_contig-1_g000010|Sh_083M17_contig-1_g000020|Sh_083M17_contig-1_g000030|Sh_083M17_contig-1_g000040|Sh_083M17_contig-1_g000050|Sh_092M03_g000010|Sh_092M03_g000020|Sh_092M03_g000030|Sh_092M03_g000040|Sh_092M03_g000050|Sh_092M03_g000060|Sh_092M03_g000070|Sh_092M03_g000080|Sh_135M16_g000010|Sh_135M16_g000020|Sh_135M16_g000030|Sh_135M16_g000040|Sh_135M16_g000050|Sh_138G07_g000010|Sh_138G07_g000020|Sh_138G07_g000030|Sh_138G07_g000040|Sh_138G07_g000050|Sh_138G07_g000060|Sh_138G07_g000070|Sh_138G07_g000080|Sh_152B11_g000010|Sh_152B11_g000020|Sh_152B11_g000030|Sh_152B11_g000040|Sh_152B11_g000050|Sh_152B11_g000060|Sh_157B19_contig-1_g000010|Sh_201A18_g000010|Sh_201A18_g000020|Sh_201A18_g000030|Sh_201C12_g000010|Sh_201C12_g000030|Sh_201C12_g000040|Sh_201C12_g000050|Sh_201E23_g000010|Sh_201E23_g000030|Sh_201E23_g000040|Sh_201E23_g000050|Sh_201E23_g000060|Sh_201E23_g000070|Sh_201E23_g000080|Sh_201E23_g000090|Sh_201J05_g000010|Sh_201J05_g000020|Sh_201J05_g000030|Sh_201J05_g000040|Sh_201J05_g000050|Sh_201J05_g000070|Sh_201J05_g000080|Sh_201J05_g000090|Sh_201J05_g000100|Sh_201L24_g000010|Sh_201L24_g000020|Sh_201L24_g000030|Sh_201L24_g000040|Sh_201L24_g000050|Sh_201L24_g000060|Sh_201L24_g000070|Sh_202G05_g000010|Sh_202G05_g000020|Sh_202G05_g000030|Sh_202M20_g000010|Sh_202M20_g000020|Sh_202M20_g000030|Sh_202M20_g000040|Sh_202M20_g000050|Sh_202P24_g000010|Sh_202P24_g000020|Sh_202P24_g000030|Sh_203B09_contig-2_g000010|Sh_203E13_g000010|Sh_203E13_g000020|Sh_203E13_g000030|Sh_203E13_g000040|Sh_203E13_g000050|Sh_203E13_g000060|Sh_203E13_g000070|Sh_203E13_g000080|Sh_204D02_contig-1_g000020|Sh_204D02_contig-1_g000030|Sh_204D02_contig-1_g000040|Sh_204E13_g000010|Sh_204E13_g000030|Sh_204J12_g000010|Sh_204J12_g000030|Sh_204J12_g000040|Sh_205D14_g000010|Sh_205D14_g000030|Sh_205D14_g000040|Sh_205D14_g000050|Sh_205D14_g000060|Sh_205D14_g000070|Sh_205D14_g000080|Sh_205D14_g000090|Sh_205M12_contig-2_g000010|Sh_205M12_contig-2_g000020|Sh_205M12_contig-2_g000030|Sh_205M12_contig-2_g000040|Sh_205M12_contig-2_g000050|Sh_205N07_contig-2_g000010|Sh_205N07_contig-2_g000020|Sh_205N07_contig-2_g000030|Sh_206A14_contig-2_g000020|Sh_206A14_contig-2_g000030|Sh_206A14_contig-2_g000040|Sh_206C03_contig-2_g000020|Sh_206C03_contig-2_g000030|Sh_206C03_contig-2_g000040|Sh_206C03_contig-2_g000050|Sh_206C03_contig-2_g000060|Sh_206C03_contig-2_g000070|Sh_207A08_g000010|Sh_207A08_g000020|Sh_207A08_g000030|Sh_207A16_contig-2_g000010|Sh_207A16_contig-2_g000020|Sh_207A16_contig-2_g000030|Sh_207E17_contig-1_g000010|Sh_207E17_contig-1_g000020|Sh_207E17_contig-1_g000030|Sh_207E17_contig-1_g000040|Sh_207E17_contig-1_g000050|Sh_207E17_contig-1_g000070|Sh_208A15_contig-1_g000010|Sh_208A15_contig-1_g000020|Sh_208A15_contig-1_g000030|Sh_208A15_contig-1_g000040|Sh_208A15_contig-1_g000050|Sh_208A15_contig-1_g000060|Sh_208A15_contig-1_g000070|Sh_208A15_contig-1_g000080|Sh_209F19_contig-2_g000010|Sh_209F19_contig-2_g000020|Sh_209F19_contig-3_g000010|Sh_209G10_contig-1_g000020|Sh_209G10_contig-1_g000030|Sh_209G10_contig-1_g000040|Sh_209G10_contig-1_g000070|Sh_209G10_contig-1_g000080|Sh_209G10_contig-1_g000090|Sh_209G10_contig-1_g000100|Sh_209G10_contig-1_g000110|Sh_209G21_g000010|Sh_209G21_g000020|Sh_209G21_g000040|Sh_209G21_g000050|Sh_209H08_g000010|Sh_209H08_g000020|Sh_209H08_g000030|Sh_209H08_g000040|Sh_209L02_contig-1_g000010|Sh_209L02_contig-1_g000020|Sh_209L02_contig-1_g000030|Sh_210B14_contig-1_g000020|Sh_210B14_contig-1_g000030|Sh_210H11_g000010|Sh_210H11_g000020|Sh_210H11_g000030|Sh_210H11_g000040|Sh_210K14_g000010|Sh_210K14_g000020|Sh_210K14_g000040|Sh_210M01_g000010|Sh_210M01_g000020|Sh_210M01_g000030|Sh_210M01_g000040|Sh_210M01_g000050|Sh_210N17_g000010|Sh_211B19_contig-2_g000010|Sh_211B19_contig-2_g000030|Sh_211E03_contig-2_g000010|Sh_211E03_contig-2_g000020|Sh_212C03_contig-2_g000010|Sh_212C03_contig-2_g000020|Sh_212C03_contig-2_g000030|Sh_212D05_contig-1_g000010|Sh_212E17_g000010|Sh_212E17_g000020|Sh_212E17_g000040|Sh_212E17_g000050|Sh_212E17_g000060|Sh_212E17_g000070|Sh_212E17_g000080|Sh_212M18_g000010|Sh_212M18_g000020|Sh_212M18_g000030|Sh_212O05_g000010|Sh_212O05_g000050|Sh_212O05_g000070|Sh_212O05_g000080|Sh_212O05_g000090|Sh_212O05_g000100|Sh_212O05_g000110|Sh_213B17_contig-2_g000020|Sh_214D19_g000010|Sh_214E17_g000010|Sh_214E17_g000020|Sh_214E17_g000030|Sh_214E17_g000040|Sh_214E17_g000050|Sh_214E17_g000070|Sh_214E17_g000080|Sh_214E17_g000090|Sh_214E17_g000100|Sh_214I03_g000010|Sh_214I03_g000020|Sh_214N14_contig-1_g000040|Sh_214N14_contig-1_g000060|Sh_214N14_contig-1_g000070|Sh_214N14_contig-1_g000080|Sh_215N20_contig-1_g000010|Sh_215N20_contig-1_g000020|Sh_216A04_contig-1_g000010|Sh_216D24_contig-1_g000010|Sh_216D24_contig-1_g000020|Sh_216D24_contig-1_g000030|Sh_216D24_contig-1_g000050|Sh_216D24_contig-1_g000060|Sh_216D24_contig-1_g000070|Sh_216D24_contig-1_g000090|Sh_216I16_g000010|Sh_216I16_g000020|Sh_216I16_g000030|Sh_216I16_g000040|Sh_216I16_g000050|Sh_217A12_contig-1_g000010|Sh_217A12_contig-1_g000020|Sh_217A12_contig-1_g000030|Sh_217F15_contig-2_g000020|Sh_217H17_g000010|Sh_217H17_g000020|Sh_217H17_g000030|Sh_217H17_g000040|Sh_218B20_contig-1_g000030|Sh_218B20_contig-1_g000050|Sh_218C24_contig-3_g000010|Sh_218C24_contig-3_g000020|Sh_218C24_contig-3_g000030|Sh_218D08_g000020|Sh_218D08_g000030|Sh_218D08_g000040|Sh_218D08_g000050|Sh_218E07_g000010|Sh_218E07_g000020|Sh_218E07_g000030|Sh_218E07_g000040|Sh_218E07_g000050|Sh_218H23_contig-2_g000010|Sh_218I14_contig-2_g000010|Sh_218I14_contig-2_g000020|Sh_218K04_contig-1_g000040|Sh_218K04_contig-1_g000050|Sh_218L12_contig-2_g000010|Sh_218L12_contig-2_g000020|Sh_218L15_contig-1_g000010|Sh_219G03_g000010|Sh_219G03_g000020|Sh_219G03_g000030|Sh_219G03_g000040|Sh_219G03_g000050|Sh_219G03_g000070|Sh_219G03_g000090|Sh_219G03_g000100|Sh_219G03_g000110|Sh_219L05_contig-3_g000010|Sh_220G04_g000010|Sh_220G04_g000020|Sh_220G04_g000030|Sh_220G04_g000040|Sh_220G04_g000050|Sh_220G04_g000060|Sh_220G04_g000070|Sh_220G04_g000080|Sh_220G04_g000090|Sh_220I17_contig-1_g000010|Sh_220I17_contig-1_g000020|Sh_220K18_g000010|Sh_220K18_g000020|Sh_220K18_g000030|Sh_220K18_g000040|Sh_220K18_g000050|Sh_220N16_g000010|Sh_220N16_g000020|Sh_220N16_g000030|Sh_220N16_g000050|Sh_220N16_g000060|Sh_220N16_g000070|Sh_220N16_g000080|Sh_220N16_g000090|Sh_221A20_contig-1_g000010|Sh_221A20_contig-1_g000020|Sh_221A20_contig-1_g000030|Sh_221A20_contig-1_g000040|Sh_221A20_contig-1_g000050|Sh_221A20_contig-1_g000060|Sh_221D18_g000030|Sh_221D18_g000040|Sh_221D18_g000050|Sh_221D18_g000060|Sh_221D18_g000070|Sh_222I14_contig-2_g000010|Sh_222I14_contig-2_g000020|Sh_222L19_g000010|Sh_222L19_g000020|Sh_222L19_g000030|Sh_222L19_g000040|Sh_222L19_g000060|Sh_222L19_g000070|Sh_222L19_g000080|Sh_222M01_contig-1_g000010|Sh_222M01_contig-1_g000020|Sh_222M01_contig-1_g000030|Sh_223I21_g000010|Sh_223I21_g000020|Sh_223I21_g000030|Sh_223J22_contig-2_g000010|Sh_224A16_g000010|Sh_224A16_g000020|Sh_224A16_g000030|Sh_224A16_g000040|Sh_224A16_g000060|Sh_224N03_g000010|Sh_224N03_g000030|Sh_224N03_g000040|Sh_224N03_g000060|Sh_224N03_g000070|Sh_224N03_g000080|Sh_224N03_g000090|Sh_224N03_g000100|Sh_224N03_g000110|Sh_225B03_contig-2_g000010|Sh_225C01_g000010|Sh_225C01_g000020|Sh_225C01_g000030|Sh_225C01_g000050|Sh_225C01_g000060|Sh_225F08_g000010|Sh_225F12_g000040|Sh_225F12_g000060|Sh_225F12_g000070|Sh_225F12_g000080|Sh_225F12_g000110|Sh_225F12_g000120|Sh_226H01_contig-2_g000010|Sh_226L15_g000010|Sh_226L15_g000020|Sh_226P18_g000010|Sh_226P18_g000020|Sh_226P18_g000030|Sh_226P18_g000040|Sh_226P18_g000050|Sh_227A23_contig-1_g000010|Sh_227A23_contig-1_g000020|Sh_227A23_contig-1_g000030|Sh_227A23_contig-1_g000040|Sh_227A23_contig-1_g000050|Sh_227A23_contig-1_g000060|Sh_227A23_contig-1_g000070|Sh_227A23_contig-1_g000080|Sh_227O13_g000010|Sh_228A02_g000060|Sh_228A02_g000080|Sh_228A02_g000090|Sh_228A02_g000110|Sh_228A02_g000120|Sh_228B17_g000010|Sh_228B17_g000020|Sh_228B17_g000030|Sh_228B17_g000040|Sh_228B17_g000050|Sh_228B17_g000060|Sh_228B17_g000070|Sh_228B17_g000080|Sh_228B17_g000090|Sh_228F17_contig-2_g000010|Sh_228F17_contig-2_g000020|Sh_228F17_contig-2_g000030|Sh_229A01_g000010|Sh_229A01_g000020|Sh_229A01_g000030|Sh_229A01_g000040|Sh_229A01_g000050|Sh_229A01_g000060|Sh_229A01_g000070|Sh_229E16_g000010|Sh_229E16_g000020|Sh_229E16_g000030|Sh_229E16_g000040|Sh_229G10_contig-1_g000010|Sh_229G10_contig-1_g000020|Sh_229M10_contig-1_g000010|Sh_229M10_contig-1_g000020|Sh_229M10_contig-1_g000030|Sh_229M10_contig-1_g000050|Sh_229M10_contig-1_g000060|Sh_229M10_contig-1_g000080|Sh_230G21_contig-1_g000010|Sh_230G21_contig-1_g000020|Sh_230G21_contig-1_g000030|Sh_230G21_contig-1_g000040|Sh_230G21_contig-1_g000050|Sh_230G21_contig-1_g000060|Sh_231A18_contig-1_g000010|Sh_231A18_contig-1_g000020|Sh_231A18_contig-1_g000030|Sh_231A18_contig-1_g000040|Sh_231B17_g000010|Sh_231B17_g000020|Sh_231B17_g000030|Sh_231B17_g000040|Sh_231B17_g000060|Sh_231D23_contig-2_g000010|Sh_231D23_contig-2_g000020|Sh_231G23_g000010|Sh_231G23_g000020|Sh_231G23_g000030|Sh_231G23_g000050|Sh_231G23_g000060|Sh_231G23_g000070|Sh_231K22_contig-1_g000010|Sh_231K22_contig-1_g000020|Sh_231K22_contig-1_g000030|Sh_231K22_contig-1_g000040|Sh_231K22_contig-1_g000050|Sh_231K22_contig-1_g000060|Sh_231K22_contig-1_g000080|Sh_231L07_g000010|Sh_231L07_g000020|Sh_231L07_g000050|Sh_231L07_g000060|Sh_231L07_g000070|Sh_231L07_g000080|Sh_231L07_g000090|Sh_231L07_g000100|Sh_231L07_g000110|Sh_231L07_g000130|Sh_232D06_g000010|Sh_232D06_g000020|Sh_232D06_g000030|Sh_232D06_g000040|Sh_232F04_g000010|Sh_232F04_g000020|Sh_232F04_g000030|Sh_232F04_g000050|Sh_232F04_g000060|Sh_232F04_g000070|Sh_232F04_g000080|Sh_232F04_g000090|Sh_232F04_g000100|Sh_232F04_g000110|Sh_233K24_g000010|Sh_233K24_g000020|Sh_233K24_g000040|Sh_233K24_g000050|Sh_233K24_g000060|Sh_233N07_g000010|Sh_233N07_g000020|Sh_233N07_g000030|Sh_233N07_g000040|Sh_233N07_g000050|Sh_233N07_g000060|Sh_233N07_g000070|Sh_234I06_g000010|Sh_234I06_g000020|Sh_235L07_contig-1_g000010|Sh_236C01_g000020|Sh_236C01_g000030|Sh_236C01_g000040|Sh_236C01_g000050|Sh_236C09_g000010|Sh_236C09_g000020|Sh_236C09_g000030|Sh_236C09_g000040|Sh_236C09_g000050|Sh_236C09_g000060|Sh_236I20_contig-3_g000010|Sh_236M06_g000020|Sh_236M06_g000040|Sh_236M06_g000050|Sh_236M06_g000060|Sh_236M06_g000070|Sh_236M06_g000100|Sh_236M06_g000110|Sh_236M06_g000120|Sh_236M06_g000130|Sh_236M06_g000140|Sh_236M06_g000150|Sh_237E01_g000010|Sh_237E01_g000020|Sh_237E01_g000030|Sh_237E01_g000040|Sh_237E01_g000050|Sh_237L15_contig-1_g000010|Sh_237L15_contig-1_g000020|Sh_237L15_contig-1_g000030|Sh_237L15_contig-1_g000040|Sh_237L15_contig-1_g000050|Sh_237L15_contig-1_g000060|Sh_238D24_g000010|Sh_238D24_g000020|Sh_238D24_g000030|Sh_238L12_g000010|Sh_238L12_g000020|Sh_238L12_g000030|Sh_239A02_contig-2_g000010|Sh_239A02_contig-2_g000020|Sh_239A02_contig-2_g000030|Sh_239C16_g000020|Sh_239C16_g000030|Sh_239C16_g000040|Sh_239C16_g000050|Sh_239C16_g000060|Sh_239C16_g000070|Sh_239C16_g000080|Sh_240G18_g000010|Sh_240G18_g000020|Sh_240I17_g000010|Sh_240I17_g000020|Sh_240I17_g000030|Sh_240I17_g000040|Sh_240I17_g000050|Sh_240I17_g000060|Sh_240J16_g000010|Sh_240J16_g000020|Sh_240J16_g000030|Sh_240J16_g000040|Sh_241K21_g000010|Sh_241K21_g000020|Sh_241K21_g000030|Sh_241K21_g000040|Sh_241L18_contig-1_g000010|Sh_241L18_contig-1_g000020|Sh_242B07_g000010|Sh_242B07_g000030|Sh_242B07_g000040|Sh_242B07_g000050|Sh_242B07_g000060|Sh_242B07_g000070|Sh_242B07_g000080|Sh_242M18_contig-2_g000010|Sh_242M18_contig-2_g000020|Sh_243P13_g000010|Sh_243P13_g000020|Sh_243P13_g000030|Sh_243P13_g000040|Sh_244J20_g000010|Sh_244J20_g000020|Sh_244J20_g000030|Sh_244J20_g000040|Sh_244J20_g000050|Sh_244L03_contig-1_g000010|Sh_244L03_contig-1_g000020|Sh_244L03_contig-1_g000030|Sh_244N14_g000010|Sh_244N14_g000020|Sh_245F16_contig-2_g000010|Sh_245F16_contig-2_g000020|Sh_245L02_g000010|Sh_245L02_g000020|Sh_245L02_g000030|Sh_245L02_g000040|Sh_245L02_g000050|Sh_245L09_g000010|Sh_245L09_g000020|Sh_245L09_g000030|Sh_245L09_g000040|Sh_245L09_g000050|Sh_246E04_g000010|Sh_246E04_g000020|Sh_246E04_g000030|Sh_246E04_g000040|Sh_246E04_g000050|Sh_246E04_g000060|Sh_246E04_g000070|Sh_246E04_g000080|Sh_246E04_g000090|Sh_246E04_g000110|Sh_246E04_g000120|Sh_246E04_g000130|Sh_246E04_g000140|Sh_246M16_g000010|Sh_246M16_g000020|Sh_246M16_g000030|Sh_246M16_g000040|Sh_246M16_g000050|Sh_246M16_g000070|Sh_246M16_g000080|Sh_246M16_g000090|Sh_246M16_g000100|Sh_246M16_g000110|Sh_246M16_g000120|Sh_247J19_g000010|Sh_247J19_g000020|Sh_247J19_g000030|Sh_247J19_g000040|Sh_247J19_g000050|Sh_247K07_contig-1_g000010|Sh_247K07_contig-1_g000020|Sh_248G12_contig-2_g000010|Sh_248G12_contig-2_g000020|Sh_248M23_g000120|Sh_248M23_g000130|Sh_249A13_g000010|Sh_249A13_g000020|Sh_249A13_g000030|Sh_249A13_g000040|Sh_249A13_g000050|Sh_249O13_g000020|Sh_249O13_g000030|Sh_249O13_g000040|Sh_249O13_g000050|Sh_249O13_g000060|Sh_249O13_g000070|Sh_249O13_g000080|Sh_250B17_g000010|Sh_250B17_g000030|Sh_250B17_g000040|Sh_250B17_g000050|Sh_250B17_g000060|Sh_250B17_g000070|Sh_250B17_g000080|Sh_250B17_g000090|Sh_250B17_g000100|Sh_250F11_g000010|Sh_250F11_g000020|Sh_250F11_g000030|Sh_250F11_g000040|Sh_250F11_g000090|Sh_250F11_g000100|Sh_250I18_g000010|Sh_250I18_g000030|Sh_250I18_g000040|Sh_250I18_g000050|Sh_250L24_g000010|Sh_250L24_g000020|Sh_250P04_g000010|Sh_250P04_g000020|Sh_250P04_g000030|Sh_250P04_g000040|Sh_250P04_g000060|Sh_250P04_g000070|Sh_250P04_g000080|Sh_251K17_contig-3_g000010|Sh_251K17_contig-3_g000020|Sh_251M22_g000010|Sh_251M22_g000020|Sh_251M22_g000030|Sh_251M22_g000040|Sh_251N03_g000010|Sh_251N03_g000020|Sh_251N03_g000030|Sh_251N03_g000040|Sh_251N03_g000050|Sh_251N03_g000060|Sh_252B05_contig-1_g000010|Sh_252B05_contig-1_g000020|Sh_252B23_g000010|Sh_252B23_g000020|Sh_252B23_g000030|Sh_252C05_g000010|Sh_252C05_g000020|Sh_252C05_g000030|Sh_252C05_g000040|Sh_252C05_g000050|Sh_252C05_g000060|Sh_252C05_g000070|Sh_252D02_g000010|Sh_252D02_g000020|Sh_252D02_g000030|Sh_252D02_g000040|Sh_252D02_g000050|Sh_252D02_g000060|Sh_252G20_g000080|Sh_252K15_g000010|Sh_252K15_g000020|Sh_252K15_g000030|Sh_253J03_g000010|Sh_253J03_g000020|Sh_253L09_g000010|Sh_253L09_g000020|Sh_253L09_g000030|Sh_253L19_contig-2_g000010|Sh_254A06_g000010|Sh_254A06_g000020|Sh_254A06_g000030|Sh_254A16_contig-2_g000010|Sh_254A16_contig-2_g000020|Sh_254A16_contig-2_g000030|Sh_254E15_g000010|Sh_254E15_g000020|Sh_254E15_g000030|Sh_254P16_g000010|Sh_254P16_g000050|Sh_254P16_g000060|Sh_254P16_g000080|Sh02_g031760+|Sh02_g031780+|Sh_002O03_contig-4_g000030+|Sh_003E12_g000040+|Sh_003E12_g000070+|Sh_009N23_g000030+|Sh_019D03_contig-3_g000010+|Sh_029O19_g000050+|Sh_029O19_g000060+|Sh_029O19_g000070+|Sh_034O14_contig-1_g000030+|Sh_058B01_g000010+|Sh_058B01_g000020+|Sh_058B01_g000030+|Sh_201C12_g000020+|Sh_201E23_g000020+|Sh_201J05_g000060+|Sh_204D02_contig-1_g000010+|Sh_204E13_g000020+|Sh_204J12_g000020+|Sh_205D14_g000020+|Sh_206A14_contig-2_g000010+|Sh_206C03_contig-2_g000010+|Sh_207E17_contig-1_g000060+|Sh_209G10_contig-1_g000010+|Sh_209G10_contig-1_g000050+|Sh_209G10_contig-1_g000060+|Sh_209G21_g000030+|Sh_210B14_contig-1_g000010+|Sh_210K14_g000030+|Sh_211B19_contig-2_g000020+|Sh_212E17_g000030+|Sh_212O05_g000020+|Sh_212O05_g000030+|Sh_212O05_g000040+|Sh_212O05_g000060+|Sh_213B17_contig-2_g000010+|Sh_214E17_g000060+|Sh_214N14_contig-1_g000010+|Sh_214N14_contig-1_g000020+|Sh_214N14_contig-1_g000030+|Sh_214N14_contig-1_g000050+|Sh_216D24_contig-1_g000040+|Sh_216D24_contig-1_g000080+|Sh_217F15_contig-2_g000010+|Sh_218D08_g000010+|Sh_218K04_contig-1_g000010+|Sh_218K04_contig-1_g000020+|Sh_218K04_contig-1_g000030+|Sh_219G03_g000060+|Sh_219G03_g000080+|Sh_220N16_g000040+|Sh_221D18_g000010+|Sh_221D18_g000020+|Sh_222L19_g000050+|Sh_224A16_g000050+|Sh_224N03_g000020+|Sh_224N03_g000050+|Sh_225C01_g000040+|Sh_228A02_g000010+|Sh_228A02_g000020+|Sh_228A02_g000030+|Sh_228A02_g000040+|Sh_228A02_g000050+|Sh_228A02_g000070+|Sh_228A02_g000100+|Sh_229M10_contig-1_g000040+|Sh_229M10_contig-1_g000070+|Sh_231B17_g000050+|Sh_231G23_g000040+|Sh_231K22_contig-1_g000070+|Sh_231L07_g000030+|Sh_231L07_g000040+|Sh_231L07_g000120+|Sh_232F04_g000040+|Sh_233K24_g000030+|Sh_236C01_g000010+|Sh_236M06_g000010+|Sh_236M06_g000030+|Sh_236M06_g000080+|Sh_236M06_g000090+|Sh_239C16_g000010+|Sh_242B07_g000020+|Sh_246E04_g000100+|Sh_246M16_g000060+|Sh_248M23_g000080+|Sh_249O13_g000010+|Sh_250B17_g000020+|Sh_250F11_g000050+|Sh_250F11_g000060+|Sh_250F11_g000070+|Sh_250F11_g000080+|Sh_250I18_g000020+|Sh_250P04_g000050+	Sobic.002G369000|Sobic.003G315800|Sobic.004G112000|Sobic.007G074000|Sobic.007G074400|Sobic.007G164500|Sobic.007G164750	Sspon.03G0012650-1P|Sspon.01G0000020-1A|Sspon.01G0000040-1A|Sspon.01G0003150-1P|Sspon.01G0003210-1A|Sspon.01G0003310-1A|Sspon.01G0003330-1A|Sspon.01G0003200-1P|Sspon.01G0003660-1A|Sspon.01G0006260-1A|Sspon.01G0006360-1A|Sspon.01G0001250-1T|Sspon.01G0001250-1A|Sspon.01G0001240-1A|Sspon.01G0006380-1A|Sspon.04G0012750-2P|Sspon.01G0006480-1A|Sspon.01G0006670-1A|Sspon.01G0007330-1A|Sspon.01G0007350-1A|Sspon.01G0007360-1A|Sspon.01G0007370-1A|Sspon.01G0007380-1A|Sspon.01G0007390-1A|Sspon.01G0013160-1P|Sspon.01G0011090-1P|Sspon.01G0007540-1A|Sspon.01G0007550-1A|Sspon.01G0007560-1A|Sspon.01G0007570-1A|Sspon.01G0007580-1A|Sspon.01G0007590-1A|Sspon.01G0007600-1A|Sspon.01G0007610-1A|Sspon.01G0007620-1A|Sspon.01G0007680-1T|Sspon.01G0007700-1A|Sspon.01G0007780-1A|Sspon.01G0007950-1A|Sspon.01G0007960-1A|Sspon.01G0011160-1A|Sspon.01G0011300-1A|Sspon.01G0011680-1A|Sspon.01G0011660-1P|Sspon.01G0013220-1A|Sspon.01G0013310-1A|Sspon.01G0013320-1A|Sspon.01G0014340-1A|Sspon.01G0014450-1A|Sspon.01G0014460-1A|Sspon.01G0014470-1T|Sspon.01G0018600-1A|Sspon.06G0003890-1P|Sspon.01G0020060-1A|Sspon.01G0020110-1A|Sspon.01G0020300-1A|Sspon.01G0020050-1P|Sspon.01G0020340-1A|Sspon.01G0020350-1A|Sspon.01G0020370-1A|Sspon.01G0020380-1A|Sspon.02G0000640-1P|Sspon.01G0020400-1A|Sspon.01G0020410-1A|Sspon.01G0020420-1A|Sspon.01G0020430-1A|Sspon.01G0020440-1A|Sspon.01G0020680-1P|Sspon.01G0020690-1A|Sspon.01G0021320-1A|Sspon.01G0021360-1A|Sspon.01G0021710-1A|Sspon.01G0013210-1A|Sspon.01G0021740-1A|Sspon.01G0022480-1A|Sspon.01G0022460-1A|Sspon.01G0023010-1A|Sspon.01G0024980-1A|Sspon.01G0024990-1A|Sspon.01G0025150-1A|Sspon.01G0025160-1A|Sspon.01G0025170-1A|Sspon.01G0025770-1T|Sspon.01G0025410-1P|Sspon.01G0026060-1A|Sspon.01G0026090-1A|Sspon.01G0026100-1A|Sspon.01G0026110-1A|Sspon.01G0026020-1P|Sspon.01G0026150-1A|Sspon.01G0026320-1A|Sspon.01G0026330-1A|Sspon.06G0014500-1P|Sspon.01G0026340-1A|Sspon.01G0026350-1A|Sspon.01G0028510-2P|Sspon.01G0026370-1A|Sspon.01G0026380-1A|Sspon.01G0022690-1A|Sspon.01G0026400-1A|Sspon.01G0026410-1A|Sspon.01G0018280-1P|Sspon.01G0026420-1A|Sspon.01G0003310-2P|Sspon.01G0026430-1A|Sspon.01G0026440-1A|Sspon.01G0026450-1A|Sspon.01G0026460-1A|Sspon.01G0026470-1A|Sspon.01G0026480-1A|Sspon.01G0026490-1A|Sspon.01G0026500-1A|Sspon.01G0026510-1A|Sspon.01G0026520-1A|Sspon.01G0026530-1A|Sspon.01G0013110-1P|Sspon.01G0013080-1P|Sspon.01G0026590-1A|Sspon.01G0026600-1A|Sspon.01G0026610-1A|Sspon.01G0026620-1A|Sspon.01G0026630-1A|Sspon.01G0019630-1A|Sspon.01G0028630-1P|Sspon.02G0000560-1P|Sspon.01G0026660-1A|Sspon.01G0026670-1P|Sspon.02G0015020-1A|Sspon.01G0026680-1A|Sspon.01G0028800-1A|Sspon.01G0026690-1A|Sspon.01G0026700-1A|Sspon.01G0027820-1A|Sspon.01G0027880-1A|Sspon.01G0027920-1A|Sspon.01G0028360-1A|Sspon.01G0028520-1A|Sspon.01G0028630-1A|Sspon.01G0028900-1A|Sspon.01G0028690-1A|Sspon.01G0029110-1A|Sspon.01G0029210-1A|Sspon.01G0030130-2P|Sspon.01G0030150-1A|Sspon.01G0030120-1P|Sspon.01G0030100-1P|Sspon.01G0030160-1A|Sspon.01G0030170-1A|Sspon.01G0030180-1A|Sspon.01G0030190-1A|Sspon.01G0030420-1A|Sspon.01G0030430-1A|Sspon.01G0033720-1A|Sspon.01G0033750-1A|Sspon.01G0033760-1A|Sspon.01G0033940-1A|Sspon.01G0013240-1P|Sspon.01G0013250-1P|Sspon.01G0013270-1P|Sspon.01G0013290-1P|Sspon.01G0013310-1P|Sspon.01G0013330-1P|Sspon.01G0013360-3P|Sspon.01G0033950-1A|Sspon.01G0033960-1A|Sspon.01G0033970-1A|Sspon.01G0033990-1A|Sspon.01G0034000-1B|Sspon.01G0029600-2B|Sspon.01G0034010-1B|Sspon.01G0034020-1B|Sspon.01G0034030-1B|Sspon.01G0034040-1B|Sspon.01G0000270-2B|Sspon.01G0000280-2B|Sspon.01G0034060-1B|Sspon.01G0000320-2B|Sspon.01G0000260-2B|Sspon.01G0000250-2P|Sspon.01G0002560-2B|Sspon.01G0034680-1P|Sspon.01G0034670-1B|Sspon.01G0034680-1B|Sspon.01G0034660-1P|Sspon.01G0034690-1B|Sspon.01G0034800-1B|Sspon.01G0034810-1B|Sspon.01G0035460-1B|Sspon.01G0035480-1B|Sspon.01G0005110-2B|Sspon.01G0035770-1B|Sspon.01G0005860-1P|Sspon.01G0035830-1B|Sspon.01G0005970-2P|Sspon.01G0035890-1B|Sspon.01G0035870-2P|Sspon.01G0035910-1P|Sspon.01G0035810-2P|Sspon.01G0006110-2B|Sspon.01G0006150-2B|Sspon.01G0035950-1P|Sspon.01G0006190-1P|Sspon.01G0035970-1P|Sspon.01G0006200-1P|Sspon.01G0037160-1B|Sspon.01G0036940-1P|Sspon.01G0004830-2B|Sspon.01G0037170-1B|Sspon.01G0037200-1B|Sspon.01G0037310-1B|Sspon.01G0037340-1B|Sspon.01G0037390-1B|Sspon.01G0037400-1B|Sspon.01G0037410-1B|Sspon.01G0037450-1B|Sspon.01G0037460-1B|Sspon.01G0037490-1B|Sspon.01G0037500-1B|Sspon.03G0014030-2B|Sspon.01G0028370-2B|Sspon.01G0037510-1B|Sspon.01G0037520-1B|Sspon.04G0009150-2B|Sspon.01G0022290-2B|Sspon.01G0037530-1B|Sspon.01G0037540-1B|Sspon.01G0048160-1P|Sspon.01G0021890-2B|Sspon.01G0021910-2B|Sspon.01G0042490-1P|Sspon.06G0023820-1P|Sspon.01G0037550-1B|Sspon.07G0006370-2B|Sspon.02G0028670-2B|Sspon.03G0027340-1B|Sspon.01G0007740-2B|Sspon.01G0007750-1P|Sspon.01G0037560-1B|Sspon.01G0037570-1B|Sspon.01G0045550-1P|Sspon.04G0000060-1P|Sspon.01G0037580-1B|Sspon.01G0037590-1B|Sspon.01G0037600-1B|Sspon.01G0009810-2B|Sspon.01G0037610-1B|Sspon.08G0018940-1P|Sspon.01G0025830-2B|Sspon.01G0020570-2B|Sspon.01G0020560-1P|Sspon.01G0011890-2B|Sspon.01G0012060-2B|Sspon.01G0010450-1P|Sspon.01G0037630-1B|Sspon.01G0037640-1B|Sspon.01G0037650-1B|Sspon.01G0037660-1B|Sspon.01G0017970-2B|Sspon.06G0000580-2B|Sspon.06G0000700-2B|Sspon.01G0037670-1B|Sspon.01G0037670-1T|Sspon.01G0037680-1B|Sspon.01G0018490-2B|Sspon.01G0018480-2B|Sspon.06G0015880-1P|Sspon.01G0037700-1B|Sspon.01G0037710-1B|Sspon.06G0009690-1P|Sspon.06G0007650-2B|Sspon.01G0010040-1P|Sspon.01G0037720-1B|Sspon.03G0015810-2B|Sspon.01G0037730-1B|Sspon.01G0037750-1T|Sspon.01G0037760-1B|Sspon.01G0022790-1P|Sspon.01G0039160-1B|Sspon.01G0037770-1B|Sspon.01G0037780-1B|Sspon.01G0037790-1B|Sspon.01G0024930-2B|Sspon.01G0024760-2B|Sspon.02G0008020-1P|Sspon.01G0037800-1B|Sspon.01G0010160-1P|Sspon.01G0010470-2B|Sspon.01G0037810-1B|Sspon.01G0037820-1B|Sspon.01G0037830-1B|Sspon.01G0037850-1B|Sspon.01G0037860-1B|Sspon.01G0037870-1B|Sspon.01G0037880-1B|Sspon.01G0037890-1B|Sspon.01G0037900-1B|Sspon.01G0001640-2P|Sspon.01G0037910-1B|Sspon.01G0013310-2B|Sspon.01G0013330-2B|Sspon.01G0037920-1B|Sspon.01G0037930-1B|Sspon.01G0037950-1B|Sspon.01G0037960-1B|Sspon.01G0037970-1B|Sspon.01G0012650-2B|Sspon.01G0037980-1B|Sspon.01G0015960-2B|Sspon.01G0014940-2B|Sspon.01G0014840-2B|Sspon.01G0014820-2B|Sspon.01G0014810-2B|Sspon.01G0038000-1B|Sspon.01G0014920-2B|Sspon.01G0008900-2B|Sspon.01G0038040-1P|Sspon.01G0008980-1P|Sspon.01G0022710-2B|Sspon.01G0024450-1T|Sspon.01G0038110-1B|Sspon.01G0024420-2B|Sspon.01G0008810-2B|Sspon.01G0038120-1B|Sspon.01G0038170-1B|Sspon.02G0015470-1P|Sspon.01G0038180-1B|Sspon.01G0015800-2B|Sspon.01G0038250-1B|Sspon.01G0038270-1B|Sspon.01G0038300-1B|Sspon.01G0038320-1B|Sspon.01G0038370-1B|Sspon.01G0038390-1B|Sspon.01G0038420-1B|Sspon.01G0038480-1B|Sspon.01G0038500-1B|Sspon.01G0038510-1B|Sspon.01G0038730-1B|Sspon.01G0012240-2B|Sspon.01G0038800-1B|Sspon.01G0038810-1B|Sspon.01G0038820-1B|Sspon.01G0038940-1B|Sspon.01G0039180-1B|Sspon.01G0039200-1B|Sspon.01G0009650-2B|Sspon.01G0029030-2B|Sspon.01G0029090-1T|Sspon.01G0029090-2B|Sspon.01G0029350-2B|Sspon.01G0013020-2B|Sspon.01G0039430-1B|Sspon.01G0039550-1B|Sspon.01G0010920-2P|Sspon.01G0039820-1B|Sspon.02G0008290-2B|Sspon.02G0036110-1P|Sspon.01G0039930-1B|Sspon.01G0039940-1B|Sspon.01G0010930-1P|Sspon.01G0010920-2B|Sspon.01G0040470-1B|Sspon.01G0012670-2B|Sspon.01G0040930-1B|Sspon.01G0013690-2B|Sspon.01G0048770-1P|Sspon.01G0041240-1B|Sspon.01G0041280-1B|Sspon.01G0041810-1B|Sspon.01G0041830-1B|Sspon.01G0004590-2B|Sspon.01G0004560-1P|Sspon.01G0004550-2B|Sspon.01G0041850-1B|Sspon.01G0027720-2B|Sspon.01G0027740-2B|Sspon.01G0041990-1B|Sspon.01G0042060-1B|Sspon.01G0042070-1B|Sspon.01G0013820-1P|Sspon.01G0029020-2B|Sspon.01G0028970-2B|Sspon.01G0028980-2B|Sspon.01G0002630-1P|Sspon.01G0013740-2B|Sspon.01G0020510-2B|Sspon.01G0020510-1T|Sspon.01G0010900-2B|Sspon.01G0040310-1P|Sspon.01G0042090-1B|Sspon.01G0038140-1P|Sspon.01G0038150-1P|Sspon.01G0042100-1B|Sspon.05G0026130-1P|Sspon.01G0042110-1B|Sspon.01G0042120-1T|Sspon.01G0027510-2B|Sspon.01G0027520-2B|Sspon.01G0042130-1B|Sspon.03G0022630-2B|Sspon.01G0027930-2B|Sspon.01G0028160-2B|Sspon.01G0028210-2B|Sspon.01G0042250-1B|Sspon.01G0042260-1B|Sspon.01G0042310-1B|Sspon.01G0024830-1P|Sspon.01G0042360-1B|Sspon.01G0030270-1P|Sspon.01G0042370-1B|Sspon.01G0042380-1B|Sspon.01G0028910-2B|Sspon.01G0029130-2B|Sspon.01G0042390-1B|Sspon.01G0026330-2B|Sspon.01G0042400-1B|Sspon.01G0042410-1B|Sspon.05G0018770-2B|Sspon.01G0042430-1B|Sspon.01G0042440-1B|Sspon.01G0042500-1B|Sspon.01G0042510-1B|Sspon.01G0017250-2B|Sspon.01G0028230-2B|Sspon.01G0028220-2B|Sspon.02G0035660-1B|Sspon.01G0042830-1T|Sspon.01G0042840-1B|Sspon.01G0042880-1B|Sspon.01G0043090-1B|Sspon.01G0017750-2B|Sspon.05G0026560-1P|Sspon.01G0043120-1B|Sspon.01G0029560-2B|Sspon.01G0043190-1B|Sspon.01G0029580-2B|Sspon.01G0043200-1B|Sspon.01G0017840-2B|Sspon.01G0043600-1B|Sspon.01G0043660-1B|Sspon.01G0043680-1B|Sspon.01G0043690-1B|Sspon.01G0043710-1B|Sspon.01G0043720-1B|Sspon.01G0043890-1B|Sspon.01G0019640-2B|Sspon.01G0020030-2B|Sspon.01G0019830-2T|Sspon.01G0044240-1B|Sspon.01G0044270-1B|Sspon.01G0044300-1B|Sspon.01G0044320-1B|Sspon.01G0021210-2B|Sspon.01G0026540-2B|Sspon.01G0044770-1B|Sspon.01G0044780-1B|Sspon.01G0044790-1B|Sspon.01G0044800-1B|Sspon.06G0007440-2B|Sspon.01G0044810-1B|Sspon.06G0007450-1P|Sspon.01G0044820-1B|Sspon.01G0044840-1B|Sspon.07G0002600-1P|Sspon.01G0044960-1B|Sspon.01G0022620-2B|Sspon.01G0045170-1B|Sspon.01G0023190-1P|Sspon.01G0045420-1B|Sspon.01G0045430-1B|Sspon.01G0045440-1B|Sspon.01G0045450-1B|Sspon.01G0045460-1B|Sspon.01G0045470-1B|Sspon.01G0045480-1B|Sspon.01G0024190-2B|Sspon.01G0045710-1B|Sspon.01G0045720-1B|Sspon.01G0045730-1B|Sspon.01G0030230-2B|Sspon.01G0045760-1B|Sspon.01G0045770-1B|Sspon.01G0045810-1B|Sspon.03G0018660-2B|Sspon.01G0039770-1P|Sspon.01G0022500-2B|Sspon.01G0022350-2B|Sspon.01G0022380-2B|Sspon.02G0001000-1P|Sspon.01G0045850-1B|Sspon.01G0009200-1P|Sspon.01G0009210-2B|Sspon.01G0009220-2B|Sspon.01G0009250-1P|Sspon.01G0009260-2B|Sspon.01G0009280-1P|Sspon.01G0009270-2B|Sspon.01G0045860-1B|Sspon.01G0009240-2B|Sspon.01G0009230-2B|Sspon.01G0009190-2B|Sspon.01G0045870-1B|Sspon.02G0026580-2B|Sspon.01G0012630-1P|Sspon.01G0000210-2B|Sspon.01G0045880-1B|Sspon.01G0000150-2B|Sspon.01G0000060-2B|Sspon.01G0000030-2B|Sspon.01G0045890-1B|Sspon.01G0045900-1B|Sspon.01G0014060-2P|Sspon.01G0000240-2B|Sspon.01G0000230-2B|Sspon.01G0000010-2B|Sspon.01G0000250-2B|Sspon.01G0045940-1B|Sspon.01G0045890-1P|Sspon.01G0000050-2B|Sspon.01G0030550-2B|Sspon.01G0030590-2B|Sspon.01G0046000-1B|Sspon.01G0046020-1B|Sspon.01G0046030-1B|Sspon.01G0046040-1B|Sspon.01G0046050-1B|Sspon.01G0046060-1B|Sspon.01G0004720-2P|Sspon.01G0046320-1P|Sspon.01G0046380-1B|Sspon.01G0046420-1B|Sspon.01G0046530-1B|Sspon.01G0046540-1B|Sspon.01G0027760-2B|Sspon.01G0046470-1P|Sspon.01G0027560-2B|Sspon.01G0046600-1B|Sspon.01G0046610-1B|Sspon.01G0046620-1B|Sspon.01G0026170-2B|Sspon.01G0046630-1B|Sspon.01G0046640-1B|Sspon.01G0029740-2B|Sspon.01G0046650-1B|Sspon.01G0046660-1B|Sspon.01G0046670-1B|Sspon.01G0046680-1B|Sspon.01G0046690-1B|Sspon.01G0046700-1B|Sspon.01G0027810-2B|Sspon.01G0046710-1B|Sspon.01G0046720-1B|Sspon.01G0046730-1B|Sspon.01G0046750-1B|Sspon.01G0046770-1B|Sspon.01G0046780-1B|Sspon.01G0046790-1B|Sspon.01G0046800-1B|Sspon.01G0046810-1B|Sspon.01G0046820-1B|Sspon.01G0046840-1B|Sspon.01G0046860-1B|Sspon.01G0046870-1B|Sspon.01G0021320-2B|Sspon.01G0021330-2B|Sspon.01G0046880-1B|Sspon.01G0047140-1B|Sspon.01G0047280-1B|Sspon.08G0014990-2B|Sspon.01G0021400-2B|Sspon.01G0042450-1B|Sspon.01G0047290-1B|Sspon.01G0047300-1B|Sspon.01G0047370-1B|Sspon.01G0019650-1P|Sspon.01G0050040-1P|Sspon.01G0047380-1B|Sspon.01G0014360-2B|Sspon.01G0014280-2B|Sspon.01G0047390-1B|Sspon.01G0047400-1B|Sspon.01G0047410-1B|Sspon.01G0025330-2B|Sspon.01G0025300-1P|Sspon.01G0047420-1B|Sspon.01G0047430-1B|Sspon.01G0047440-1T|Sspon.01G0047450-1P|Sspon.01G0047510-1P|Sspon.01G0047460-1B|Sspon.01G0047470-1B|Sspon.01G0047480-1B|Sspon.01G0047490-1B|Sspon.01G0047500-1B|Sspon.01G0047510-1B|Sspon.01G0047450-1B|Sspon.01G0047520-1B|Sspon.01G0047530-1B|Sspon.01G0047560-1T|Sspon.01G0032750-1P|Sspon.01G0047640-1B|Sspon.01G0047660-1B|Sspon.01G0031160-2B|Sspon.01G0048270-1B|Sspon.01G0048390-1B|Sspon.01G0048400-1B|Sspon.01G0048410-1B|Sspon.01G0048790-1B|Sspon.01G0049030-1B|Sspon.01G0049110-1B|Sspon.01G0049120-1B|Sspon.01G0049140-1B|Sspon.01G0029420-2B|Sspon.01G0049200-1B|Sspon.01G0014560-2B|Sspon.01G0049330-1B|Sspon.01G0049390-1B|Sspon.01G0049410-1P|Sspon.01G0049760-1B|Sspon.01G0031810-2B|Sspon.01G0049680-1P|Sspon.01G0049780-1B|Sspon.06G0003710-2B|Sspon.01G0037840-1B|Sspon.01G0049790-1B|Sspon.01G0031540-2B|Sspon.01G0031550-2B|Sspon.01G0031560-2B|Sspon.01G0049800-1B|Sspon.01G0020260-1P|Sspon.01G0024700-1T|Sspon.01G0024700-2B|Sspon.04G0002570-2B|Sspon.04G0002470-2B|Sspon.04G0002470-1T|Sspon.01G0049810-1B|Sspon.01G0049820-1B|Sspon.01G0049830-1B|Sspon.01G0013850-2B|Sspon.01G0041940-1P|Sspon.01G0049840-1B|Sspon.01G0049850-1B|Sspon.01G0049860-1B|Sspon.01G0041160-1P|Sspon.08G0008040-2B|Sspon.01G0026700-2B|Sspon.01G0049870-1B|Sspon.01G0049880-1B|Sspon.01G0049890-1B|Sspon.01G0049900-1B|Sspon.04G0014960-2P|Sspon.04G0014980-2P|Sspon.01G0026740-2B|Sspon.01G0026750-2B|Sspon.01G0015500-2B|Sspon.01G0015490-1P|Sspon.01G0015500-1P|Sspon.01G0015490-2B|Sspon.01G0049910-1B|Sspon.01G0015510-2B|Sspon.01G0049360-1P|Sspon.01G0049920-1B|Sspon.01G0049930-1B|Sspon.01G0049940-1B|Sspon.01G0049950-1B|Sspon.01G0049960-1B|Sspon.01G0049970-1B|Sspon.01G0049980-1B|Sspon.01G0049990-1B|Sspon.01G0050000-1B|Sspon.01G0050010-1B|Sspon.01G0050020-1B|Sspon.01G0050030-1B|Sspon.01G0050040-1B|Sspon.01G0025090-2B|Sspon.01G0025110-2B|Sspon.01G0050060-1B|Sspon.01G0050070-1B|Sspon.01G0049090-1P|Sspon.01G0048910-1P|Sspon.02G0023390-1P|Sspon.01G0050080-1B|Sspon.01G0024880-2B|Sspon.01G0020530-2B|Sspon.02G0001430-2B|Sspon.01G0050100-1B|Sspon.01G0050110-1B|Sspon.01G0050120-1B|Sspon.01G0028330-2B|Sspon.01G0028300-2B|Sspon.01G0050130-1B|Sspon.01G0027330-2B|Sspon.01G0050140-1B|Sspon.01G0050150-1B|Sspon.01G0050160-1B|Sspon.01G0050170-1B|Sspon.01G0050180-1B|Sspon.01G0050190-1B|Sspon.01G0031510-2B|Sspon.01G0050200-1B|Sspon.01G0045660-1P|Sspon.01G0023880-1P|Sspon.01G0007600-2B|Sspon.01G0007610-2B|Sspon.01G0007620-2B|Sspon.01G0050210-1B|Sspon.01G0023340-2P|Sspon.01G0050220-1B|Sspon.08G0002290-2B|Sspon.08G0007140-1P|Sspon.08G0020320-1P|Sspon.01G0050230-1B|Sspon.01G0012500-2B|Sspon.01G0050240-1B|Sspon.01G0026370-2B|Sspon.01G0026380-2B|Sspon.01G0012570-2B|Sspon.01G0014650-3P|Sspon.01G0006760-2B|Sspon.01G0011900-2B|Sspon.01G0050250-1B|Sspon.01G0050270-1B|Sspon.01G0002620-3C|Sspon.01G0050280-1C|Sspon.01G0050290-1C|Sspon.01G0050300-1C|Sspon.01G0000060-3C|Sspon.01G0050310-1C|Sspon.01G0050320-1C|Sspon.01G0050330-1C|Sspon.01G0050340-1C|Sspon.01G0000070-2C|Sspon.01G0000080-2C|Sspon.01G0000120-2C|Sspon.01G0000030-4P|Sspon.01G0000570-3C|Sspon.01G0050610-1C|Sspon.01G0050620-1C|Sspon.01G0037340-2C|Sspon.01G0003840-1P|Sspon.01G0035340-2C|Sspon.01G0050960-1C|Sspon.03G0041230-1P|Sspon.01G0004350-1P|Sspon.01G0004360-2C|Sspon.01G0051060-1C|Sspon.01G0004280-2C|Sspon.01G0051210-1C|Sspon.01G0001360-2C|Sspon.01G0001350-2C|Sspon.01G0001340-3C|Sspon.01G0000260-3C|Sspon.01G0000270-3C|Sspon.01G0051220-1C|Sspon.01G0000320-3C|Sspon.01G0051230-1C|Sspon.01G0000330-1T|Sspon.01G0051240-1C|Sspon.01G0051250-1C|Sspon.01G0051950-1C|Sspon.01G0052240-1C|Sspon.01G0037780-2C|Sspon.01G0052250-1C|Sspon.01G0037780-2P|Sspon.01G0052370-1C|Sspon.05G0005520-3C|Sspon.05G0006470-3C|Sspon.01G0037850-2C|Sspon.01G0052320-1C|Sspon.01G0052430-1C|Sspon.01G0009150-2C|Sspon.01G0052490-1C|Sspon.07G0008450-2P|Sspon.07G0008510-2C|Sspon.01G0052510-1C|Sspon.07G0008540-1P|Sspon.01G0052520-1C|Sspon.07G0008550-3C|Sspon.07G0010520-1P|Sspon.01G0052530-1C|Sspon.01G0026350-1P|Sspon.01G0026340-1P|Sspon.01G0052540-1C|Sspon.01G0018410-2C|Sspon.01G0052550-1C|Sspon.01G0006650-2C|Sspon.01G0052560-1C|Sspon.01G0041830-2C|Sspon.01G0052570-1C|Sspon.01G0052580-1T|Sspon.01G0006830-2C|Sspon.01G0052590-1C|Sspon.01G0006850-2C|Sspon.01G0006860-2C|Sspon.01G0024310-1P|Sspon.01G0024320-3C|Sspon.01G0045410-2C|Sspon.01G0045260-2C|Sspon.01G0052600-1C|Sspon.01G0052600-1P|Sspon.01G0052610-1C|Sspon.01G0052620-1C|Sspon.01G0052630-1C|Sspon.01G0052640-1C|Sspon.01G0052650-1C|Sspon.01G0048630-2C|Sspon.01G0052660-1C|Sspon.01G0052670-1C|Sspon.02G0000220-1P|Sspon.01G0030220-2C|Sspon.01G0012840-1P|Sspon.01G0052680-1C|Sspon.01G0012750-1T|Sspon.01G0012750-2C|Sspon.01G0031390-2C|Sspon.03G0025170-3C|Sspon.01G0052690-1C|Sspon.03G0026710-2C|Sspon.01G0008060-3C|Sspon.01G0008360-2C|Sspon.03G0028250-2C|Sspon.03G0030600-2C|Sspon.01G0041670-2C|Sspon.01G0040360-2P|Sspon.01G0010250-1P|Sspon.01G0011530-3C|Sspon.01G0053090-1C|Sspon.01G0011470-1P|Sspon.01G0011540-2C|Sspon.01G0053140-1C|Sspon.01G0053460-1C|Sspon.04G0012950-3C|Sspon.01G0001310-3P|Sspon.01G0053490-1C|Sspon.01G0053510-1C|Sspon.01G0053600-1C|Sspon.06G0007200-1P|Sspon.01G0053830-1C|Sspon.01G0026350-2C|Sspon.01G0026340-2C|Sspon.01G0053840-1C|Sspon.01G0053850-1C|Sspon.01G0041480-2C|Sspon.01G0028160-3C|Sspon.01G0028120-2C|Sspon.01G0028110-2C|Sspon.01G0028090-2C|Sspon.01G0054260-1C|Sspon.01G0054270-1C|Sspon.01G0054280-1C|Sspon.01G0054290-1C|Sspon.01G0009060-3C|Sspon.01G0054300-1C|Sspon.01G0016590-2C|Sspon.01G0054320-1C|Sspon.01G0038950-1T|Sspon.01G0051950-1P|Sspon.01G0051900-2P|Sspon.01G0052140-2P|Sspon.01G0054370-1C|Sspon.01G0000260-3P|Sspon.01G0054390-1C|Sspon.01G0054400-1C|Sspon.01G0054410-1C|Sspon.01G0054420-1C|Sspon.01G0054430-1C|Sspon.05G0015610-2P|Sspon.05G0014610-3P|Sspon.01G0054440-1C|Sspon.01G0027900-2C|Sspon.01G0025000-3C|Sspon.01G0025010-3C|Sspon.01G0025020-2C|Sspon.01G0054480-1C|Sspon.01G0054490-1C|Sspon.01G0054510-1C|Sspon.01G0054520-1C|Sspon.04G0014300-2P|Sspon.01G0054540-1C|Sspon.02G0017710-2C|Sspon.01G0030300-3C|Sspon.01G0054570-1C|Sspon.01G0054590-1C|Sspon.01G0054600-1C|Sspon.01G0049650-2C|Sspon.01G0044950-2C|Sspon.01G0055220-1C|Sspon.01G0019980-3C|Sspon.01G0020770-3C|Sspon.01G0020670-1T|Sspon.01G0055320-1C|Sspon.01G0055330-1C|Sspon.01G0055380-1C|Sspon.01G0020180-3C|Sspon.01G0055400-1C|Sspon.01G0021390-2C|Sspon.01G0055470-1C|Sspon.01G0044520-2C|Sspon.01G0016170-2C|Sspon.01G0055580-1C|Sspon.01G0040510-1P|Sspon.01G0037380-2C|Sspon.01G0055870-1C|Sspon.01G0055880-1C|Sspon.01G0055890-1C|Sspon.01G0044760-2C|Sspon.01G0056210-1C|Sspon.01G0056330-1C|Sspon.01G0056370-1C|Sspon.01G0025110-3C|Sspon.01G0056390-1C|Sspon.01G0025150-2C|Sspon.01G0025170-2C|Sspon.01G0042260-2C|Sspon.01G0056400-1C|Sspon.01G0056410-1C|Sspon.08G0008780-3C|Sspon.01G0056420-1C|Sspon.01G0023350-2C|Sspon.01G0050220-2C|Sspon.04G0002860-2C|Sspon.01G0056610-1C|Sspon.01G0046840-2C|Sspon.01G0046860-2C|Sspon.01G0056640-1C|Sspon.01G0056650-1C|Sspon.01G0027290-2C|Sspon.01G0056940-1C|Sspon.01G0046580-2C|Sspon.01G0026240-1P|Sspon.01G0046500-2C|Sspon.01G0057000-1C|Sspon.01G0057010-1C|Sspon.01G0027790-3C|Sspon.01G0027800-2C|Sspon.01G0028080-3C|Sspon.01G0028070-2C|Sspon.01G0028060-3C|Sspon.01G0007600-3C|Sspon.01G0057020-1C|Sspon.01G0049290-2C|Sspon.01G0026330-3C|Sspon.01G0057030-1C|Sspon.01G0057030-1T|Sspon.01G0026320-3C|Sspon.01G0028770-3C|Sspon.01G0049090-2C|Sspon.01G0049090-1T|Sspon.01G0057050-1C|Sspon.01G0028840-2C|Sspon.01G0057060-1C|Sspon.01G0028820-2C|Sspon.01G0028800-3C|Sspon.01G0028870-3C|Sspon.01G0049080-2C|Sspon.01G0049060-2C|Sspon.01G0049070-2C|Sspon.01G0028850-3C|Sspon.01G0049720-2C|Sspon.01G0036130-1T|Sspon.01G0037360-2C|Sspon.01G0057070-1C|Sspon.01G0044830-2C|Sspon.06G0031400-1P|Sspon.01G0055070-1C|Sspon.01G0021580-2C|Sspon.01G0021630-3C|Sspon.01G0021480-2C|Sspon.01G0021490-3C|Sspon.01G0024160-3C|Sspon.01G0021730-3C|Sspon.01G0025520-1P|Sspon.01G0057080-1C|Sspon.01G0057090-1C|Sspon.01G0025810-1P|Sspon.01G0057100-1C|Sspon.01G0055690-1P|Sspon.01G0057110-1C|Sspon.01G0057120-1C|Sspon.01G0021900-1P|Sspon.01G0021870-2C|Sspon.01G0057130-1C|Sspon.01G0045780-2C|Sspon.01G0045750-2C|Sspon.01G0045300-2C|Sspon.01G0045320-2C|Sspon.01G0025330-1P|Sspon.01G0018470-3C|Sspon.01G0018480-3C|Sspon.01G0018490-3C|Sspon.01G0017580-3C|Sspon.01G0018610-2C|Sspon.01G0057140-1C|Sspon.01G0016430-1T|Sspon.01G0016420-1P|Sspon.04G0024740-2C|Sspon.07G0007090-4D|Sspon.01G0037340-3D|Sspon.01G0057150-1D|Sspon.01G0036130-3D|Sspon.01G0057160-1D|Sspon.01G0037370-3D|Sspon.01G0051250-2D|Sspon.01G0036750-3D|Sspon.01G0057170-1D|Sspon.01G0006350-3D|Sspon.01G0051780-2D|Sspon.01G0051770-2D|Sspon.01G0051800-2D|Sspon.01G0057210-1D|Sspon.01G0004160-1P|Sspon.01G0050990-1P|Sspon.01G0004200-2D|Sspon.01G0004210-3D|Sspon.01G0004220-2D|Sspon.01G0051030-2D|Sspon.01G0000980-1P|Sspon.01G0034240-3D|Sspon.01G0000970-3D|Sspon.01G0000960-3D|Sspon.01G0000970-1P|Sspon.01G0009710-3D|Sspon.01G0001610-1P|Sspon.01G0001620-1P|Sspon.01G0010840-3D|Sspon.01G0057650-1D|Sspon.01G0036170-2D|Sspon.01G0057690-1D|Sspon.01G0037620-1T|Sspon.01G0039040-2D|Sspon.01G0052340-2D|Sspon.01G0016620-2D|Sspon.01G0008420-2D|Sspon.01G0008560-1P|Sspon.01G0008600-3D|Sspon.01G0058370-1D|Sspon.02G0001150-2P|Sspon.01G0039230-3D|Sspon.01G0058520-1D|Sspon.01G0050380-2D|Sspon.01G0040700-2D|Sspon.01G0053300-2D|Sspon.01G0053340-2D|Sspon.01G0013030-4D|Sspon.01G0059460-1D|Sspon.01G0059470-1D|Sspon.01G0020020-4D|Sspon.01G0054570-2D|Sspon.01G0059490-1D|Sspon.01G0059500-1D|Sspon.01G0029930-2D|Sspon.01G0061070-1D|Sspon.01G0029250-2D|Sspon.01G0061150-1D|Sspon.01G0061160-1D|Sspon.01G0027670-1P|Sspon.01G0061170-1D|Sspon.04G0021550-3D|Sspon.01G0061180-1D|Sspon.01G0061480-1D|Sspon.01G0061490-1D|Sspon.01G0061610-1D|Sspon.01G0061710-1D|Sspon.01G0026680-2D|Sspon.01G0061720-1D|Sspon.01G0061730-1D|Sspon.01G0061740-1D|Sspon.01G0049050-2D|Sspon.01G0061810-1D|Sspon.01G0061820-1D|Sspon.01G0061830-1D|Sspon.01G0061840-1D|Sspon.01G0062230-1D|Sspon.01G0062240-1D|Sspon.01G0062270-1D|Sspon.01G0032680-3D|Sspon.01G0032580-2D|Sspon.01G0062300-1D|Sspon.01G0026240-4D|Sspon.01G0046960-3D|Sspon.01G0062310-1D|Sspon.01G0047190-3D|Sspon.01G0046890-3D|Sspon.06G0032500-1P|Sspon.01G0030940-3D|Sspon.01G0062370-1D|Sspon.01G0062380-1D|Sspon.01G0030340-2D|Sspon.01G0030900-1P|Sspon.01G0062520-1D|Sspon.01G0062790-1D|Sspon.01G0062800-1D|Sspon.01G0062810-1D|Sspon.01G0031240-1P|Sspon.01G0031230-1P|Sspon.01G0031190-1P|Sspon.01G0062840-1D|Sspon.01G0048030-2D|Sspon.01G0033990-2D|Sspon.01G0062900-1D|Sspon.01G0063030-1D|Sspon.01G0063040-1D|Sspon.01G0049610-2D|Sspon.01G0049600-2D|Sspon.01G0049580-2D|Sspon.01G0028530-3D|Sspon.01G0049550-2D|Sspon.01G0049540-1P|Sspon.01G0027950-2D|Sspon.01G0063050-1D|Sspon.01G0027980-2D|Sspon.07G0034060-2D|Sspon.01G0046940-2D|Sspon.01G0026760-4D|Sspon.01G0046920-3D|Sspon.01G0056790-2D|Sspon.01G0046910-3D|Sspon.01G0046990-2P|Sspon.01G0047010-1P|Sspon.01G0046980-2D|Sspon.01G0032880-2D|Sspon.01G0063320-1D|Sspon.01G0063460-1D|Sspon.03G0018290-4D|Sspon.06G0002310-2P|Sspon.01G0047960-2D|Sspon.01G0047950-2D|Sspon.01G0033990-1P|Sspon.01G0048020-2D|Sspon.01G0031310-1P|Sspon.01G0063470-1D|Sspon.01G0063480-1D|Sspon.01G0049380-2D|Sspon.01G0031320-5P|Sspon.01G0063490-1D|Sspon.01G0063500-1D|Sspon.01G0063510-1D|Sspon.01G0026200-4D|Sspon.01G0063520-1D|Sspon.01G0063530-1D|Sspon.01G0063540-1D|Sspon.01G0046490-3D|Sspon.01G0063550-1D|Sspon.01G0028270-2D|Sspon.01G0063560-1D|Sspon.01G0031320-4D|Sspon.01G0031310-3D|Sspon.01G0031300-2D|Sspon.01G0031280-3D|Sspon.01G0031260-3D|Sspon.01G0048150-2D|Sspon.01G0028720-2D|Sspon.01G0030520-2D|Sspon.02G0000010-1A|Sspon.02G0000020-1A|Sspon.02G0000040-1A|Sspon.02G0000050-1A|Sspon.02G0000060-1A|Sspon.02G0000070-1A|Sspon.02G0000080-1A|Sspon.02G0000090-1A|Sspon.02G0003210-1P|Sspon.02G0003280-1P|Sspon.02G0000100-1A|Sspon.02G0000110-1A|Sspon.02G0000120-1P|Sspon.02G0000180-1A|Sspon.02G0000200-1A|Sspon.02G0000210-1A|Sspon.02G0000220-1A|Sspon.02G0000230-1A|Sspon.02G0000240-1A|Sspon.02G0010580-1P|Sspon.02G0000250-1A|Sspon.02G0000260-1A|Sspon.03G0017910-1P|Sspon.02G0000270-1A|Sspon.02G0000280-1A|Sspon.03G0017900-1P|Sspon.02G0000290-1A|Sspon.02G0000300-1A|Sspon.02G0000310-1A|Sspon.02G0000320-1A|Sspon.02G0000330-1A|Sspon.02G0000340-1A|Sspon.02G0000350-1A|Sspon.02G0000370-1A|Sspon.02G0002320-1P|Sspon.02G0003110-1A|Sspon.02G0003140-1A|Sspon.02G0005630-1A|Sspon.02G0005650-1A|Sspon.02G0005660-1A|Sspon.02G0005670-1A|Sspon.02G0005680-1A|Sspon.02G0005690-1A|Sspon.02G0005710-1A|Sspon.02G0005750-1A|Sspon.02G0005760-1A|Sspon.02G0007400-1A|Sspon.02G0007410-1A|Sspon.02G0007450-1P|Sspon.02G0007470-1A|Sspon.02G0007850-1A|Sspon.02G0007880-1T|Sspon.06G0002720-1P|Sspon.02G0007920-1A|Sspon.02G0004650-1P|Sspon.02G0004370-1P|Sspon.02G0008000-1A|Sspon.02G0008010-1A|Sspon.02G0008030-1A|Sspon.02G0008040-1A|Sspon.02G0008050-1A|Sspon.02G0008060-1A|Sspon.02G0008070-1A|Sspon.01G0010650-2P|Sspon.02G0008080-1A|Sspon.02G0004800-1P|Sspon.02G0004790-1A|Sspon.02G0016520-1P|Sspon.02G0008100-1A|Sspon.02G0008110-1A|Sspon.02G0008120-1A|Sspon.02G0008140-1A|Sspon.02G0008820-1A|Sspon.02G0011020-1P|Sspon.02G0011050-1A|Sspon.03G0022130-1P|Sspon.03G0022140-1P|Sspon.02G0011140-1A|Sspon.02G0012500-1A|Sspon.02G0012510-1A|Sspon.02G0012520-1A|Sspon.02G0012530-1A|Sspon.02G0012540-1A|Sspon.02G0005730-2P|Sspon.02G0012550-1A|Sspon.02G0005880-1P|Sspon.02G0012560-1A|Sspon.02G0012570-1A|Sspon.02G0012590-1A|Sspon.02G0013000-1A|Sspon.02G0014070-1A|Sspon.02G0017450-1A|Sspon.02G0022980-1A|Sspon.02G0023020-1A|Sspon.02G0023370-1A|Sspon.02G0023850-1A|Sspon.02G0024260-1A|Sspon.02G0024380-1A|Sspon.02G0024430-1A|Sspon.02G0024460-1A|Sspon.02G0026230-1A|Sspon.02G0026340-1A|Sspon.02G0026430-1A|Sspon.02G0026470-1A|Sspon.02G0026490-1A|Sspon.02G0026500-1A|Sspon.02G0026510-1A|Sspon.01G0012280-1P|Sspon.02G0026550-1A|Sspon.02G0026560-1A|Sspon.02G0026570-1A|Sspon.02G0026580-1A|Sspon.02G0026590-1A|Sspon.02G0026600-1A|Sspon.02G0026610-1A|Sspon.02G0026620-1A|Sspon.02G0026700-1A|Sspon.02G0026780-1A|Sspon.02G0026790-1A|Sspon.02G0026800-1A|Sspon.02G0026810-1A|Sspon.02G0026820-1A|Sspon.02G0025100-1A|Sspon.02G0026850-1A|Sspon.02G0026860-1A|Sspon.02G0026870-1A|Sspon.02G0026880-1A|Sspon.02G0025310-1T|Sspon.02G0025330-1P|Sspon.02G0026890-1A|Sspon.02G0026900-1A|Sspon.02G0026910-1A|Sspon.02G0019480-1P|Sspon.02G0026920-1A|Sspon.02G0019490-1P|Sspon.02G0026930-1A|Sspon.02G0026940-1A|Sspon.02G0026950-1A|Sspon.02G0021060-1P|Sspon.02G0021230-1P|Sspon.02G0026990-1A|Sspon.02G0027000-1A|Sspon.02G0027010-1A|Sspon.02G0031600-1A|Sspon.02G0032720-1A|Sspon.02G0032730-1A|Sspon.02G0031590-1P|Sspon.02G0027360-1P|Sspon.02G0027350-1P|Sspon.02G0032740-1A|Sspon.02G0032750-1A|Sspon.02G0032760-1A|Sspon.02G0032770-1A|Sspon.02G0032780-1A|Sspon.01G0032770-2B|Sspon.01G0032830-1P|Sspon.02G0032790-1B|Sspon.02G0005080-2B|Sspon.02G0005090-2B|Sspon.02G0004750-2B|Sspon.02G0004780-2B|Sspon.02G0032800-1B|Sspon.02G0032810-1B|Sspon.02G0005610-2B|Sspon.02G0032820-1B|Sspon.02G0032830-1B|Sspon.02G0032840-1B|Sspon.06G0009920-2B|Sspon.02G0032850-1B|Sspon.02G0032860-1B|Sspon.02G0032870-1B|Sspon.01G0048720-1P|Sspon.04G0026630-1P|Sspon.06G0010900-1P|Sspon.02G0032930-1B|Sspon.02G0032940-1B|Sspon.02G0033150-1B|Sspon.02G0033170-1B|Sspon.02G0033250-1B|Sspon.02G0033260-1B|Sspon.02G0033270-1B|Sspon.02G0034090-1B|Sspon.02G0003630-1P|Sspon.02G0034110-1B|Sspon.02G0005150-2P|Sspon.02G0034980-1B|Sspon.02G0035390-1B|Sspon.02G0035400-1B|Sspon.02G0035410-1B|Sspon.02G0035420-1B|Sspon.02G0035510-1B|Sspon.02G0035520-1B|Sspon.02G0017760-1P|Sspon.01G0030330-2P|Sspon.02G0017760-2B|Sspon.02G0035540-1B|Sspon.06G0010550-2B|Sspon.02G0035800-1B|Sspon.02G0037780-1B|Sspon.02G0038740-1B|Sspon.02G0038770-1B|Sspon.02G0039300-1B|Sspon.02G0039310-1P|Sspon.04G0007010-2B|Sspon.02G0011150-2B|Sspon.02G0011160-2B|Sspon.02G0011300-2B|Sspon.02G0011290-1P|Sspon.02G0015240-2B|Sspon.01G0001620-2B|Sspon.02G0039400-1B|Sspon.02G0039410-1B|Sspon.02G0039420-1B|Sspon.02G0039430-1B|Sspon.02G0039440-1B|Sspon.02G0039450-1B|Sspon.02G0039460-1B|Sspon.02G0039500-1B|Sspon.02G0039520-1B|Sspon.02G0039550-1B|Sspon.02G0039570-1B|Sspon.02G0039580-1B|Sspon.02G0039590-1B|Sspon.02G0039600-1B|Sspon.02G0040790-1B|Sspon.02G0022100-2B|Sspon.02G0040800-1B|Sspon.02G0022130-1P|Sspon.02G0041250-1B|Sspon.08G0020330-1P|Sspon.02G0041440-1B|Sspon.02G0041450-1B|Sspon.02G0019010-2B|Sspon.02G0023720-1P|Sspon.07G0013650-1P|Sspon.01G0023140-2B|Sspon.02G0022860-2B|Sspon.02G0022850-2B|Sspon.02G0022840-2B|Sspon.02G0022840-1T|Sspon.02G0042980-1B|Sspon.02G0043530-1B|Sspon.02G0043540-1B|Sspon.02G0041740-1P|Sspon.02G0019470-2B|Sspon.02G0043560-1B|Sspon.02G0043570-1B|Sspon.02G0043590-1B|Sspon.02G0030020-2B|Sspon.02G0043600-1B|Sspon.02G0043620-1B|Sspon.02G0046060-1B|Sspon.02G0046070-1B|Sspon.02G0046080-1B|Sspon.03G0026490-1P|Sspon.02G0046090-1C|Sspon.02G0046100-1C|Sspon.02G0046110-1C|Sspon.03G0040010-1P|Sspon.02G0046120-1C|Sspon.02G0046140-1C|Sspon.02G0007720-3C|Sspon.08G0021850-2C|Sspon.08G0021860-2C|Sspon.02G0036340-2C|Sspon.02G0046170-1C|Sspon.02G0046180-1C|Sspon.02G0046190-1C|Sspon.02G0046200-1C|Sspon.03G0021840-2C|Sspon.02G0038190-2C|Sspon.02G0046210-1C|Sspon.02G0046220-1C|Sspon.01G0018310-1P|Sspon.03G0024590-3C|Sspon.02G0000220-2C|Sspon.02G0000210-2C|Sspon.03G0024640-3C|Sspon.02G0001400-2C|Sspon.02G0046290-1C|Sspon.02G0000600-3C|Sspon.02G0046310-1C|Sspon.02G0000330-3C|Sspon.02G0000340-2C|Sspon.02G0046320-1C|Sspon.02G0000440-3C|Sspon.02G0000460-3C|Sspon.02G0046340-1C|Sspon.02G0003970-2C|Sspon.02G0011450-2C|Sspon.02G0036630-2C|Sspon.02G0048130-1C|Sspon.02G0013540-2T|Sspon.02G0013540-3C|Sspon.02G0048210-1C|Sspon.02G0048230-1C|Sspon.02G0048240-1C|Sspon.02G0012240-2C|Sspon.02G0012230-2C|Sspon.02G0048250-1C|Sspon.03G0005710-3C|Sspon.02G0011260-1T|Sspon.02G0001650-2C|Sspon.02G0048270-1C|Sspon.02G0048360-1C|Sspon.02G0015610-1P|Sspon.02G0039620-2C|Sspon.02G0017220-3C|Sspon.02G0017210-2P|Sspon.02G0039630-2C|Sspon.02G0015790-3C|Sspon.02G0050080-1C|Sspon.02G0016560-2P|Sspon.02G0050480-1C|Sspon.04G0011000-2C|Sspon.02G0050670-1C|Sspon.02G0050810-1C|Sspon.02G0050820-1C|Sspon.02G0050830-1C|Sspon.02G0050840-1C|Sspon.02G0050860-1C|Sspon.02G0050870-1C|Sspon.02G0050880-1C|Sspon.02G0050890-1C|Sspon.02G0050900-1C|Sspon.02G0050910-1C|Sspon.02G0020030-2P|Sspon.02G0052300-1C|Sspon.02G0052840-1C|Sspon.02G0023850-2C|Sspon.07G0009390-3C|Sspon.02G0020890-3C|Sspon.02G0052850-1C|Sspon.06G0017110-2C|Sspon.06G0017120-2C|Sspon.02G0022050-3C|Sspon.02G0054590-1P|Sspon.01G0041940-2C|Sspon.02G0018200-2C|Sspon.02G0052860-1C|Sspon.02G0052870-1C|Sspon.02G0052880-1C|Sspon.02G0052890-1C|Sspon.02G0029290-1P|Sspon.02G0052900-1C|Sspon.02G0052910-1C|Sspon.02G0041970-2C|Sspon.02G0052930-1C|Sspon.02G0052970-1C|Sspon.02G0052980-1C|Sspon.02G0055090-1C|Sspon.02G0028610-3C|Sspon.05G0016500-2C|Sspon.02G0055100-1C|Sspon.02G0028750-3C|Sspon.02G0027450-2C|Sspon.02G0027460-3C|Sspon.02G0055110-1C|Sspon.02G0027550-4P|Sspon.05G0021690-2C|Sspon.02G0055120-1C|Sspon.07G0019320-2D|Sspon.02G0055130-1D|Sspon.08G0007450-1P|Sspon.02G0047890-1P|Sspon.02G0055140-1D|Sspon.02G0055150-1D|Sspon.02G0042360-3D|Sspon.02G0055160-1D|Sspon.02G0055170-1D|Sspon.02G0055180-1D|Sspon.02G0007980-1P|Sspon.02G0001180-3D|Sspon.02G0055280-1D|Sspon.03G0022020-3D|Sspon.07G0009920-4D|Sspon.07G0009940-3D|Sspon.07G0009950-3D|Sspon.02G0000330-1P|Sspon.02G0046340-2D|Sspon.02G0016420-2D|Sspon.02G0009000-4D|Sspon.02G0055430-1D|Sspon.02G0055440-1D|Sspon.07G0000480-3D|Sspon.02G0055450-1D|Sspon.07G0000460-3D|Sspon.02G0055460-1D|Sspon.02G0009470-3D|Sspon.02G0032800-3D|Sspon.01G0050200-2D|Sspon.02G0055470-1D|Sspon.02G0055480-1D|Sspon.02G0010430-4D|Sspon.02G0010510-4D|Sspon.02G0010420-2D|Sspon.02G0010430-2P|Sspon.02G0036970-3D|Sspon.02G0000230-2D|Sspon.02G0048100-1P|Sspon.02G0046970-1P|Sspon.02G0055490-1D|Sspon.02G0046970-2D|Sspon.04G0001230-3D|Sspon.02G0046980-2D|Sspon.02G0055510-1D|Sspon.02G0055520-1D|Sspon.02G0002920-2D|Sspon.02G0055540-1D|Sspon.02G0033560-2D|Sspon.02G0033940-3D|Sspon.02G0047070-2D|Sspon.02G0046270-2D|Sspon.02G0003130-2D|Sspon.02G0033880-2D|Sspon.02G0055550-1D|Sspon.02G0003270-3D|Sspon.02G0003280-3D|Sspon.02G0034680-2D|Sspon.02G0034690-2D|Sspon.02G0036630-3D|Sspon.02G0055980-1D|Sspon.02G0009160-2D|Sspon.02G0010110-2D|Sspon.02G0015220-4D|Sspon.02G0057050-1D|Sspon.02G0032910-2P|Sspon.02G0032880-2D|Sspon.03G0009690-3P|Sspon.02G0011800-3D|Sspon.02G0029940-3D|Sspon.02G0003430-3D|Sspon.02G0034020-3D|Sspon.02G0012550-3D|Sspon.02G0012550-1T|Sspon.02G0012560-2D|Sspon.02G0057200-1D|Sspon.02G0057210-1D|Sspon.03G0015080-3D|Sspon.02G0057230-1D|Sspon.02G0007310-1P|Sspon.03G0038280-2D|Sspon.04G0021610-3D|Sspon.02G0009150-2D|Sspon.02G0036340-3D|Sspon.07G0032980-1P|Sspon.02G0036320-3D|Sspon.02G0009210-4D|Sspon.02G0036380-2D|Sspon.02G0036390-1P|Sspon.02G0005600-2D|Sspon.02G0011090-4D|Sspon.02G0000100-2D|Sspon.02G0000110-2D|Sspon.02G0042650-2D|Sspon.02G0052240-2D|Sspon.02G0052250-2D|Sspon.02G0042080-2D|Sspon.02G0028700-1T|Sspon.02G0057240-1D|Sspon.02G0020310-3D|Sspon.02G0020300-3D|Sspon.02G0020290-3D|Sspon.02G0020250-4D|Sspon.02G0057250-1D|Sspon.06G0007010-1P|Sspon.02G0058070-1D|Sspon.02G0022690-3D|Sspon.02G0058320-1D|Sspon.02G0058330-1D|Sspon.07G0012540-4D|Sspon.02G0058340-1D|Sspon.01G0038470-3D|Sspon.01G0051940-2D|Sspon.02G0058370-1D|Sspon.02G0058380-1D|Sspon.02G0021440-2D|Sspon.02G0021430-3D|Sspon.02G0021420-3D|Sspon.02G0021390-3D|Sspon.02G0058470-1D|Sspon.02G0058580-1D|Sspon.02G0024990-2D|Sspon.02G0058680-1D|Sspon.02G0058690-1D|Sspon.02G0020800-4D|Sspon.02G0026550-2D|Sspon.02G0060100-1D|Sspon.08G0015430-3D|Sspon.02G0060120-1D|Sspon.02G0060130-1D|Sspon.02G0030770-1P|Sspon.02G0043580-2D|Sspon.03G0000020-1A|Sspon.03G0000030-1A|Sspon.03G0001190-1A|Sspon.03G0001200-1A|Sspon.03G0004540-1A|Sspon.03G0004550-1A|Sspon.03G0004660-1A|Sspon.03G0004690-1A|Sspon.05G0014610-2P|Sspon.03G0004700-1A|Sspon.03G0004710-1A|Sspon.03G0004720-1A|Sspon.03G0010560-1P|Sspon.03G0004730-1A|Sspon.05G0002850-1P|Sspon.03G0021520-1A|Sspon.03G0004740-1A|Sspon.03G0004750-1A|Sspon.03G0004760-1A|Sspon.03G0004770-1A|Sspon.03G0006610-1P|Sspon.03G0004790-1A|Sspon.03G0004800-1A|Sspon.03G0004810-1A|Sspon.03G0004820-1A|Sspon.03G0004830-1A|Sspon.03G0004840-1A|Sspon.03G0004850-1A|Sspon.03G0004860-1A|Sspon.03G0004870-1A|Sspon.03G0004880-1A|Sspon.03G0004900-1A|Sspon.03G0004910-1A|Sspon.03G0004920-1A|Sspon.03G0004930-1A|Sspon.03G0004940-1A|Sspon.03G0004950-1A|Sspon.03G0004960-1A|Sspon.03G0004970-1A|Sspon.03G0004980-1A|Sspon.03G0004990-1A|Sspon.03G0005000-1A|Sspon.03G0005010-1A|Sspon.03G0005020-1A|Sspon.03G0005030-1A|Sspon.03G0005040-1A|Sspon.03G0000590-1A|Sspon.03G0022000-1A|Sspon.03G0005060-1A|Sspon.03G0005070-1A|Sspon.03G0005080-1A|Sspon.03G0005090-1A|Sspon.03G0002020-1A|Sspon.03G0005100-1A|Sspon.03G0005110-1A|Sspon.03G0005120-1A|Sspon.03G0005130-1A|Sspon.03G0005140-1A|Sspon.03G0005150-1A|Sspon.03G0005220-1A|Sspon.05G0017100-1P|Sspon.03G0006170-1A|Sspon.03G0008810-1A|Sspon.03G0008830-1A|Sspon.03G0008840-1A|Sspon.03G0008850-1A|Sspon.03G0008870-1A|Sspon.03G0008880-1A|Sspon.03G0008910-1A|Sspon.03G0011390-1A|Sspon.03G0011400-1A|Sspon.03G0011410-1A|Sspon.03G0011420-1A|Sspon.03G0011430-1A|Sspon.03G0011440-1A|Sspon.03G0011450-1A|Sspon.03G0012390-1A|Sspon.03G0013300-1A|Sspon.03G0013320-1A|Sspon.03G0013330-1A|Sspon.03G0015440-1A|Sspon.05G0006010-1P|Sspon.05G0006080-1P|Sspon.03G0018430-1A|Sspon.03G0018440-1A|Sspon.03G0018450-1A|Sspon.03G0018460-1A|Sspon.03G0018480-1A|Sspon.05G0012970-1P|Sspon.05G0012980-1P|Sspon.03G0018490-1A|Sspon.03G0018500-1A|Sspon.03G0018520-1A|Sspon.03G0018530-1A|Sspon.03G0018540-1A|Sspon.03G0018550-1A|Sspon.03G0018560-1A|Sspon.03G0025330-1A|Sspon.03G0025340-1A|Sspon.03G0025350-1A|Sspon.03G0025360-1A|Sspon.03G0025370-1A|Sspon.03G0021950-1P|Sspon.03G0025380-1A|Sspon.01G0031320-2P|Sspon.03G0024060-1A|Sspon.03G0020490-1P|Sspon.03G0025390-1A|Sspon.03G0025400-1A|Sspon.03G0020480-1P|Sspon.03G0020470-1P|Sspon.03G0025410-1A|Sspon.03G0023350-1P|Sspon.03G0023300-1P|Sspon.05G0012820-1P|Sspon.03G0025430-1A|Sspon.03G0025440-1A|Sspon.03G0022710-1P|Sspon.03G0021120-1P|Sspon.03G0025450-1A|Sspon.03G0025460-1A|Sspon.03G0004330-1P|Sspon.03G0025470-1A|Sspon.03G0025480-1A|Sspon.03G0025490-1A|Sspon.03G0021610-1P|Sspon.03G0025500-1A|Sspon.03G0025510-1A|Sspon.03G0025520-1A|Sspon.03G0025530-1A|Sspon.03G0025540-1A|Sspon.03G0025550-1A|Sspon.03G0000530-2B|Sspon.03G0000520-2B|Sspon.03G0025560-1B|Sspon.03G0025570-1B|Sspon.03G0025580-1B|Sspon.03G0025590-1B|Sspon.03G0025600-1B|Sspon.03G0025640-1B|Sspon.03G0027380-1B|Sspon.03G0027390-1B|Sspon.03G0030620-1B|Sspon.03G0004660-2B|Sspon.03G0030630-1B|Sspon.03G0030710-1B|Sspon.03G0030720-1B|Sspon.03G0005400-1P|Sspon.03G0033700-1B|Sspon.03G0033890-1B|Sspon.03G0035390-1B|Sspon.03G0015790-2B|Sspon.05G0005580-2B|Sspon.03G0035410-1B|Sspon.03G0016180-2B|Sspon.03G0015920-2B|Sspon.08G0008750-2B|Sspon.03G0035690-1B|Sspon.03G0035700-1B|Sspon.02G0034350-1P|Sspon.03G0020500-2B|Sspon.03G0035920-1B|Sspon.03G0025420-2B|Sspon.03G0020540-2B|Sspon.03G0035950-1B|Sspon.03G0035960-1B|Sspon.03G0018680-1P|Sspon.03G0036020-1B|Sspon.03G0024310-2B|Sspon.03G0037240-1P|Sspon.03G0021230-1P|Sspon.03G0021120-2B|Sspon.03G0021150-1P|Sspon.03G0022970-2B|Sspon.03G0022850-1T|Sspon.03G0022790-2P|Sspon.03G0024530-2B|Sspon.03G0025330-2B|Sspon.03G0036700-1B|Sspon.03G0036710-1B|Sspon.03G0036720-1B|Sspon.03G0017010-2B|Sspon.03G0034440-1P|Sspon.03G0037470-1B|Sspon.03G0025100-2B|Sspon.03G0037700-1B|Sspon.03G0037710-1C|Sspon.03G0002550-2C|Sspon.03G0037720-1C|Sspon.03G0037730-1C|Sspon.03G0037740-1C|Sspon.03G0037750-1C|Sspon.03G0037760-1C|Sspon.03G0037960-1C|Sspon.03G0037990-1C|Sspon.03G0038030-1C|Sspon.03G0038040-1C|Sspon.03G0038050-1C|Sspon.03G0038100-1C|Sspon.03G0038120-1C|Sspon.03G0038130-1C|Sspon.03G0038300-1P|Sspon.03G0025650-2C|Sspon.03G0038490-1C|Sspon.03G0038290-3P|Sspon.03G0038510-1P|Sspon.03G0038440-1C|Sspon.03G0025770-2C|Sspon.03G0038280-1P|Sspon.03G0007370-2C|Sspon.03G0038570-1C|Sspon.03G0038590-1C|Sspon.03G0003760-1P|Sspon.03G0038610-1C|Sspon.03G0038700-1C|Sspon.03G0037950-1P|Sspon.03G0026480-2C|Sspon.03G0039000-1C|Sspon.03G0027360-1P|Sspon.03G0028140-2C|Sspon.03G0039210-1C|Sspon.03G0004700-3C|Sspon.03G0039470-1C|Sspon.03G0039470-1P|Sspon.06G0004720-2C|Sspon.03G0001920-2P|Sspon.03G0039510-1P|Sspon.03G0008470-3C|Sspon.03G0008480-2C|Sspon.01G0047440-1P|Sspon.01G0041150-2C|Sspon.03G0008460-2C|Sspon.03G0008510-2C|Sspon.03G0039560-1C|Sspon.03G0031660-2C|Sspon.03G0039570-1C|Sspon.03G0027080-2C|Sspon.03G0039580-1C|Sspon.03G0039010-1P|Sspon.07G0029610-2C|Sspon.03G0038650-1P|Sspon.03G0038620-2P|Sspon.03G0039590-1C|Sspon.03G0004680-3C|Sspon.03G0039610-1C|Sspon.03G0030780-2C|Sspon.03G0030760-2C|Sspon.03G0030860-2C|Sspon.03G0039620-1C|Sspon.03G0007290-3C|Sspon.05G0025210-2C|Sspon.03G0025570-2C|Sspon.03G0008030-2C|Sspon.03G0039630-1C|Sspon.03G0007580-3C|Sspon.03G0007570-3C|Sspon.03G0006310-3C|Sspon.03G0006300-3C|Sspon.03G0002290-1P|Sspon.03G0040000-1C|Sspon.03G0030090-1P|Sspon.03G0030110-2C|Sspon.03G0040220-1P|Sspon.03G0040310-1C|Sspon.03G0030170-2P|Sspon.03G0040350-1C|Sspon.03G0040360-1C|Sspon.03G0040370-1C|Sspon.03G0040380-1C|Sspon.03G0040390-1C|Sspon.03G0040400-1C|Sspon.03G0040410-1C|Sspon.03G0040420-1C|Sspon.03G0040430-1C|Sspon.03G0040440-1C|Sspon.03G0009040-3C|Sspon.03G0031100-1P|Sspon.03G0007040-2C|Sspon.03G0040890-1C|Sspon.03G0040900-1C|Sspon.03G0008980-1P|Sspon.03G0041350-1C|Sspon.03G0009240-2C|Sspon.03G0027790-2C|Sspon.05G0021460-2P|Sspon.03G0041370-1C|Sspon.03G0008570-2C|Sspon.03G0038290-1P|Sspon.02G0027380-2C|Sspon.03G0025760-2C|Sspon.03G0029740-2C|Sspon.03G0041390-1C|Sspon.03G0041400-1C|Sspon.03G0007330-2C|Sspon.03G0007670-3C|Sspon.03G0031400-2C|Sspon.03G0031410-2C|Sspon.03G0031420-2C|Sspon.03G0031420-2T|Sspon.03G0031380-2C|Sspon.03G0041720-1C|Sspon.03G0041770-1C|Sspon.03G0011220-1T|Sspon.03G0041990-1C|Sspon.03G0042010-1C|Sspon.03G0042020-1C|Sspon.05G0004110-2C|Sspon.03G0033450-2C|Sspon.03G0043100-1C|Sspon.03G0019790-1P|Sspon.03G0019820-3C|Sspon.03G0024920-1P|Sspon.03G0044430-1C|Sspon.03G0023570-4D|Sspon.03G0044500-1D|Sspon.03G0044510-1D|Sspon.03G0044520-1D|Sspon.03G0044530-1D|Sspon.03G0044540-1D|Sspon.03G0044550-1D|Sspon.03G0023480-4D|Sspon.03G0023530-4D|Sspon.03G0023520-4D|Sspon.03G0036890-2D|Sspon.02G0034220-3D|Sspon.03G0036880-3D|Sspon.03G0000170-3D|Sspon.03G0000180-3D|Sspon.03G0000190-2D|Sspon.05G0013500-2D|Sspon.05G0027040-3D|Sspon.03G0044560-1D|Sspon.03G0007310-1T|Sspon.03G0026580-2D|Sspon.03G0044770-1D|Sspon.03G0044780-1D|Sspon.03G0039400-1P|Sspon.03G0038860-2D|Sspon.03G0044870-1D|Sspon.03G0044890-1D|Sspon.03G0044900-1D|Sspon.03G0011300-4D|Sspon.03G0041810-1P|Sspon.03G0011240-3D|Sspon.03G0041810-2D|Sspon.03G0045060-1D|Sspon.03G0002750-1P|Sspon.03G0002760-3D|Sspon.03G0002400-4D|Sspon.03G0002390-4D|Sspon.03G0045070-1D|Sspon.03G0039820-2D|Sspon.01G0012660-3D|Sspon.05G0032320-2D|Sspon.03G0046410-1D|Sspon.03G0016680-1P|Sspon.03G0016710-1P|Sspon.03G0034820-3D|Sspon.03G0019630-3D|Sspon.03G0046800-1D|Sspon.03G0018170-4D|Sspon.03G0022680-1T|Sspon.03G0022680-4D|Sspon.03G0022690-3D|Sspon.03G0020070-2D|Sspon.03G0043490-2D|Sspon.03G0046840-1D|Sspon.03G0047310-1D|Sspon.03G0047450-1D|Sspon.03G0047470-1D|Sspon.03G0047480-1D|Sspon.03G0024690-1P|Sspon.03G0047490-1D|Sspon.03G0047500-1D|Sspon.03G0032300-1P|Sspon.04G0000010-1A|Sspon.04G0000020-1A|Sspon.04G0000030-1A|Sspon.04G0000040-1A|Sspon.04G0000050-1P|Sspon.04G0000050-1A|Sspon.04G0000060-1A|Sspon.04G0000070-1A|Sspon.04G0000080-1A|Sspon.04G0008190-1A|Sspon.04G0000130-1P|Sspon.04G0000090-1A|Sspon.04G0000100-1A|Sspon.04G0000110-1A|Sspon.04G0000120-1A|Sspon.04G0000130-1A|Sspon.04G0000140-1A|Sspon.04G0000150-1A|Sspon.04G0000160-1A|Sspon.04G0000170-1A|Sspon.04G0000160-1P|Sspon.04G0000180-1A|Sspon.04G0000190-1A|Sspon.04G0000200-1A|Sspon.04G0000210-1T|Sspon.04G0000220-1A|Sspon.04G0000230-1A|Sspon.04G0000240-1A|Sspon.04G0000250-1A|Sspon.04G0000260-1A|Sspon.04G0000270-1A|Sspon.04G0000280-1A|Sspon.04G0000850-1A|Sspon.04G0001240-1A|Sspon.04G0002090-1A|Sspon.04G0002880-1A|Sspon.04G0002890-1A|Sspon.04G0012620-1P|Sspon.04G0006580-1A|Sspon.04G0008270-1A|Sspon.04G0009280-1A|Sspon.04G0009290-1A|Sspon.04G0009300-1A|Sspon.04G0009330-1A|Sspon.04G0010950-1A|Sspon.04G0010960-1A|Sspon.04G0012640-1A|Sspon.04G0012650-1A|Sspon.04G0012670-1A|Sspon.04G0012690-1A|Sspon.04G0013770-1A|Sspon.04G0014620-1A|Sspon.04G0014870-1A|Sspon.04G0018940-1A|Sspon.04G0018950-1A|Sspon.04G0019110-1A|Sspon.04G0019120-1A|Sspon.04G0019130-1A|Sspon.04G0019140-1A|Sspon.04G0019150-1A|Sspon.04G0019160-1A|Sspon.04G0019170-1A|Sspon.04G0019390-1A|Sspon.04G0019400-1A|Sspon.04G0019680-1P|Sspon.04G0020210-1A|Sspon.04G0020420-1A|Sspon.04G0021050-1T|Sspon.04G0021060-1A|Sspon.04G0021200-1P|Sspon.04G0021220-1A|Sspon.04G0021240-1A|Sspon.04G0021370-1A|Sspon.04G0021380-1A|Sspon.04G0021390-1A|Sspon.04G0018270-1P|Sspon.04G0018260-1P|Sspon.04G0021400-1B|Sspon.08G0011220-1P|Sspon.04G0000110-2P|Sspon.04G0000110-1P|Sspon.04G0023240-1B|Sspon.04G0023260-1B|Sspon.04G0005410-2B|Sspon.04G0023570-1B|Sspon.04G0000720-2B|Sspon.04G0024210-1B|Sspon.04G0024890-1B|Sspon.04G0011210-2B|Sspon.04G0004040-2B|Sspon.04G0007240-2B|Sspon.04G0024900-1B|Sspon.04G0026240-1B|Sspon.08G0012930-1P|Sspon.04G0026270-1B|Sspon.04G0001470-2B|Sspon.04G0026280-1B|Sspon.04G0008020-2B|Sspon.01G0001630-2B|Sspon.04G0026290-1B|Sspon.04G0026300-1B|Sspon.04G0026310-1B|Sspon.04G0026320-1B|Sspon.04G0026330-1B|Sspon.03G0001060-2B|Sspon.04G0026340-1B|Sspon.04G0026360-1B|Sspon.04G0016070-2B|Sspon.04G0016060-2B|Sspon.04G0026380-1B|Sspon.04G0012770-4P|Sspon.04G0013320-2B|Sspon.08G0003060-2B|Sspon.04G0026620-1B|Sspon.04G0015010-1P|Sspon.04G0027560-1B|Sspon.04G0028770-1B|Sspon.04G0018680-2B|Sspon.04G0018930-2B|Sspon.04G0029610-1B|Sspon.04G0019970-2B|Sspon.04G0030160-1B|Sspon.04G0030180-1B|Sspon.04G0021060-2B|Sspon.04G0021070-2B|Sspon.04G0030190-1B|Sspon.04G0030200-1B|Sspon.04G0030210-1B|Sspon.04G0030250-1B|Sspon.04G0017160-2P|Sspon.04G0016260-2B|Sspon.04G0030260-1B|Sspon.04G0030270-1B|Sspon.04G0030280-1B|Sspon.08G0005420-2B|Sspon.01G0044500-1P|Sspon.01G0044500-2P|Sspon.04G0030290-1B|Sspon.04G0030300-1B|Sspon.04G0030310-1B|Sspon.04G0018680-1P|Sspon.04G0030320-1B|Sspon.04G0030330-1B|Sspon.04G0022970-2C|Sspon.04G0009310-2C|Sspon.04G0030340-1C|Sspon.04G0030350-1C|Sspon.04G0000110-3C|Sspon.04G0000090-2C|Sspon.04G0000100-2C|Sspon.04G0000120-3C|Sspon.04G0021520-2C|Sspon.04G0000140-2C|Sspon.03G0008160-2C|Sspon.04G0000150-2C|Sspon.04G0030930-1C|Sspon.04G0030960-1C|Sspon.04G0030940-1C|Sspon.04G0001060-2C|Sspon.04G0031000-1C|Sspon.04G0031090-1C|Sspon.04G0031140-1P|Sspon.04G0031150-1C|Sspon.04G0002090-2C|Sspon.04G0031190-1C|Sspon.04G0031200-1C|Sspon.04G0031530-1C|Sspon.04G0031540-1C|Sspon.04G0031550-1C|Sspon.06G0019370-2C|Sspon.04G0031600-1C|Sspon.04G0031610-1C|Sspon.04G0031620-1C|Sspon.04G0031630-1C|Sspon.04G0005430-1P|Sspon.04G0023570-2C|Sspon.03G0032870-2C|Sspon.04G0032440-1C|Sspon.04G0032900-1C|Sspon.04G0001970-3C|Sspon.04G0030970-2P|Sspon.04G0032910-1C|Sspon.04G0021820-1P|Sspon.04G0032930-1C|Sspon.04G0034920-1C|Sspon.08G0004940-3C|Sspon.04G0019490-3C|Sspon.04G0034930-1C|Sspon.04G0034940-1C|Sspon.04G0034950-1C|Sspon.04G0019480-2C|Sspon.04G0016620-3C|Sspon.04G0016600-3P|Sspon.04G0016760-3C|Sspon.04G0016530-1P|Sspon.04G0034960-1C|Sspon.01G0037580-1P|Sspon.04G0034970-2P|Sspon.04G0030620-1P|Sspon.05G0007960-2P|Sspon.04G0008670-4P|Sspon.05G0024870-1P|Sspon.04G0035170-1D|Sspon.04G0000820-3D|Sspon.04G0035180-1D|Sspon.04G0035190-1D|Sspon.04G0001270-2P|Sspon.04G0001240-2D|Sspon.04G0001250-4D|Sspon.04G0035240-1D|Sspon.01G0018820-3D|Sspon.04G0035250-1D|Sspon.04G0022410-1T|Sspon.08G0006600-4D|Sspon.01G0048840-2D|Sspon.04G0023570-3D|Sspon.04G0035890-1D|Sspon.04G0035910-1D|Sspon.04G0025320-3D|Sspon.04G0012770-5P|Sspon.04G0013660-4D|Sspon.04G0028960-2D|Sspon.04G0018950-2D|Sspon.04G0037750-1D|Sspon.04G0037860-1D|Sspon.04G0021200-2D|Sspon.04G0030020-2D|Sspon.04G0038070-1D|Sspon.04G0018550-2D|Sspon.04G0018590-1P|Sspon.04G0038080-1D|Sspon.05G0000010-1A|Sspon.05G0000020-1A|Sspon.05G0000030-1A|Sspon.03G0001260-1P|Sspon.05G0001700-1T|Sspon.05G0004060-1A|Sspon.04G0005750-1P|Sspon.05G0006650-1A|Sspon.05G0006680-1A|Sspon.05G0006740-1A|Sspon.05G0006780-1P|Sspon.05G0006790-1P|Sspon.05G0006800-1A|Sspon.05G0011850-1A|Sspon.05G0013080-1A|Sspon.05G0013090-1A|Sspon.05G0013100-1A|Sspon.05G0013110-1A|Sspon.05G0013120-1A|Sspon.05G0013130-1A|Sspon.05G0013140-1A|Sspon.05G0013150-1A|Sspon.05G0014800-1A|Sspon.05G0012930-1P|Sspon.05G0014820-1A|Sspon.05G0014950-1P|Sspon.05G0015020-1A|Sspon.05G0015500-1A|Sspon.05G0015520-1A|Sspon.05G0015540-1A|Sspon.05G0015570-1A|Sspon.05G0015580-1P|Sspon.04G0007360-1P|Sspon.07G0020270-1P|Sspon.05G0014570-1P|Sspon.05G0014560-1P|Sspon.05G0015620-1A|Sspon.05G0015680-1A|Sspon.05G0015700-1A|Sspon.05G0015710-1A|Sspon.05G0015720-1A|Sspon.05G0015730-1A|Sspon.05G0015740-1A|Sspon.05G0020300-1P|Sspon.05G0020110-1A|Sspon.05G0021440-1A|Sspon.05G0021680-1A|Sspon.05G0021690-1A|Sspon.05G0021700-1A|Sspon.05G0021760-1A|Sspon.05G0021790-1A|Sspon.05G0015640-1P|Sspon.05G0021800-1A|Sspon.05G0004530-2B|Sspon.05G0021810-1B|Sspon.05G0021820-1B|Sspon.05G0021830-1B|Sspon.05G0000970-2B|Sspon.05G0000960-2B|Sspon.05G0000870-2B|Sspon.05G0000860-2B|Sspon.05G0000810-2B|Sspon.05G0000820-2P|Sspon.05G0000830-2B|Sspon.01G0026260-2B|Sspon.05G0001570-2B|Sspon.05G0001580-2B|Sspon.05G0001560-2B|Sspon.05G0001550-2B|Sspon.05G0001430-2B|Sspon.05G0021870-1P|Sspon.05G0002280-2B|Sspon.05G0023080-1B|Sspon.05G0015300-1P|Sspon.05G0015310-2B|Sspon.05G0002770-1T|Sspon.05G0023330-1B|Sspon.04G0023480-1P|Sspon.05G0004620-1T|Sspon.04G0006070-2P|Sspon.02G0017980-2B|Sspon.05G0023790-1B|Sspon.05G0026540-1B|Sspon.05G0028020-1B|Sspon.03G0021410-2B|Sspon.05G0028030-1B|Sspon.05G0028040-1B|Sspon.05G0021400-2B|Sspon.05G0021430-2B|Sspon.05G0028050-1B|Sspon.05G0028060-1B|Sspon.05G0012210-2B|Sspon.05G0028070-1B|Sspon.05G0013870-1P|Sspon.07G0010300-1P|Sspon.05G0028090-1B|Sspon.05G0028100-1B|Sspon.05G0018460-1P|Sspon.05G0020200-1P|Sspon.05G0030300-1B|Sspon.05G0020080-2B|Sspon.05G0030550-1B|Sspon.05G0030570-1B|Sspon.05G0030590-1B|Sspon.05G0030650-1B|Sspon.05G0030710-1B|Sspon.05G0030720-1B|Sspon.05G0003660-2C|Sspon.05G0010700-2P|Sspon.05G0032970-1C|Sspon.05G0033100-1C|Sspon.05G0033110-1C|Sspon.05G0033640-1C|Sspon.05G0033690-1C|Sspon.05G0026410-2C|Sspon.05G0033710-1C|Sspon.03G0014710-1P|Sspon.05G0033730-1C|Sspon.05G0025280-2C|Sspon.05G0025270-2C|Sspon.05G0025480-1P|Sspon.08G0005150-2C|Sspon.05G0034300-1C|Sspon.05G0034310-1C|Sspon.05G0034330-1C|Sspon.05G0014070-2C|Sspon.05G0034350-1C|Sspon.05G0034370-1C|Sspon.05G0034380-1T|Sspon.05G0034390-1C|Sspon.05G0018360-2C|Sspon.05G0034410-1C|Sspon.05G0034430-1C|Sspon.05G0028100-2C|Sspon.05G0034460-1C|Sspon.05G0034470-1C|Sspon.05G0029640-2C|Sspon.05G0036680-1C|Sspon.05G0036690-1C|Sspon.05G0036700-1C|Sspon.07G0016560-2C|Sspon.05G0019640-2C|Sspon.05G0001740-1P|Sspon.05G0003010-3D|Sspon.05G0003020-3D|Sspon.05G0000090-2D|Sspon.05G0000120-1P|Sspon.05G0000120-2D|Sspon.05G0000170-2D|Sspon.05G0036720-1D|Sspon.05G0036730-1D|Sspon.05G0000060-2D|Sspon.05G0000050-2D|Sspon.07G0010050-4D|Sspon.05G0036910-3P|Sspon.05G0022380-1P|Sspon.05G0022400-1P|Sspon.05G0037350-1D|Sspon.05G0002600-2D|Sspon.05G0031230-2D|Sspon.04G0026680-2P|Sspon.05G0037500-1D|Sspon.05G0037520-1D|Sspon.06G0014850-4D|Sspon.05G0037530-1D|Sspon.05G0037560-1D|Sspon.05G0004450-2D|Sspon.03G0012160-4D|Sspon.05G0023980-2D|Sspon.05G0005690-1P|Sspon.02G0026760-3D|Sspon.05G0011910-4D|Sspon.05G0010030-2D|Sspon.05G0037960-1D|Sspon.05G0015580-2D|Sspon.05G0027380-3D|Sspon.05G0012990-2D|Sspon.05G0012980-3D|Sspon.05G0012930-3D|Sspon.05G0027520-3D|Sspon.05G0037970-1D|Sspon.05G0037980-1D|Sspon.05G0025280-3D|Sspon.05G0011940-3D|Sspon.05G0038900-1D|Sspon.05G0038980-1D|Sspon.05G0038990-1D|Sspon.03G0017630-4D|Sspon.04G0003300-4P|Sspon.05G0025240-3D|Sspon.05G0009370-4D|Sspon.05G0027020-1P|Sspon.05G0027020-2D|Sspon.05G0028110-1P|Sspon.05G0021550-3D|Sspon.05G0039680-1D|Sspon.05G0019030-4D|Sspon.05G0020030-1T|Sspon.05G0020300-3D|Sspon.05G0039850-1D|Sspon.05G0040030-1D|Sspon.06G0001550-1P|Sspon.06G0000010-1A|Sspon.06G0000020-1A|Sspon.06G0000030-1A|Sspon.06G0000050-1A|Sspon.06G0000060-1A|Sspon.06G0000090-1A|Sspon.06G0000170-1A|Sspon.06G0000180-1A|Sspon.06G0000190-1A|Sspon.06G0000200-1P|Sspon.06G0000210-1A|Sspon.06G0000220-1A|Sspon.06G0000230-1A|Sspon.06G0000240-1A|Sspon.02G0013660-1P|Sspon.06G0000250-1A|Sspon.06G0001540-1A|Sspon.06G0002700-1A|Sspon.06G0004200-1A|Sspon.06G0005170-1A|Sspon.06G0007530-2P|Sspon.06G0007630-1A|Sspon.06G0007650-1P|Sspon.05G0014530-1P|Sspon.06G0007660-1A|Sspon.06G0007710-1A|Sspon.06G0003740-1A|Sspon.06G0007760-1T|Sspon.06G0007760-1A|Sspon.06G0009660-1P|Sspon.06G0007770-1A|Sspon.06G0007780-1A|Sspon.06G0007790-1A|Sspon.06G0007800-1A|Sspon.06G0007810-1A|Sspon.06G0007820-1A|Sspon.06G0009110-1P|Sspon.06G0010260-1A|Sspon.06G0008430-1A|Sspon.06G0007880-1A|Sspon.06G0007900-1A|Sspon.06G0007910-1A|Sspon.03G0017690-1P|Sspon.06G0009860-1A|Sspon.06G0009960-1A|Sspon.06G0009990-1A|Sspon.06G0010130-1A|Sspon.06G0010170-1A|Sspon.06G0010190-1A|Sspon.06G0010220-1A|Sspon.06G0013610-1A|Sspon.06G0013620-1A|Sspon.06G0010490-1A|Sspon.06G0013750-1A|Sspon.06G0013760-1A|Sspon.03G0007320-1P|Sspon.06G0011800-1P|Sspon.06G0013770-1A|Sspon.06G0013780-1A|Sspon.06G0013790-1A|Sspon.06G0015060-1A|Sspon.06G0018100-1A|Sspon.06G0019060-1A|Sspon.06G0017860-1P|Sspon.06G0017880-1P|Sspon.06G0019140-1A|Sspon.06G0017930-1P|Sspon.06G0019150-1A|Sspon.06G0019160-1A|Sspon.06G0019170-1A|Sspon.03G0027710-1P|Sspon.06G0002700-2B|Sspon.06G0002790-2B|Sspon.06G0009280-1P|Sspon.06G0024900-1B|Sspon.06G0018090-2B|Sspon.06G0027900-1B|Sspon.06G0027910-1B|Sspon.06G0027920-1B|Sspon.06G0027930-1B|Sspon.06G0027940-1B|Sspon.06G0020520-1P|Sspon.06G0001910-3C|Sspon.06G0001920-3C|Sspon.06G0027950-1C|Sspon.06G0001940-3C|Sspon.06G0027960-1C|Sspon.06G0027970-1C|Sspon.06G0019830-2C|Sspon.06G0019820-2C|Sspon.06G0027980-1C|Sspon.06G0001490-3C|Sspon.06G0000350-2C|Sspon.06G0000380-3C|Sspon.06G0000400-2C|Sspon.06G0000410-2C|Sspon.06G0000330-3C|Sspon.06G0000510-3C|Sspon.06G0000530-3C|Sspon.06G0000560-2C|Sspon.06G0000570-2C|Sspon.06G0000520-3C|Sspon.06G0027990-1C|Sspon.06G0029690-1C|Sspon.06G0007630-2C|Sspon.06G0029770-1C|Sspon.06G0007960-1P|Sspon.06G0029840-1C|Sspon.06G0029900-1C|Sspon.06G0030690-1C|Sspon.06G0024300-2C|Sspon.06G0016170-3C|Sspon.06G0016180-1P|Sspon.06G0030840-1C|Sspon.06G0013710-3C|Sspon.06G0012800-2C|Sspon.06G0024500-2C|Sspon.01G0038980-1P|Sspon.06G0016190-3C|Sspon.06G0023780-2C|Sspon.06G0031120-1C|Sspon.06G0018390-2C|Sspon.06G0031130-1C|Sspon.06G0010700-3C|Sspon.06G0022720-2C|Sspon.06G0030410-1P|Sspon.06G0027590-2C|Sspon.06G0018810-3C|Sspon.06G0032120-1C|Sspon.06G0032140-1C|Sspon.06G0032460-1C|Sspon.06G0032710-1C|Sspon.06G0032720-2P|Sspon.06G0032690-1C|Sspon.06G0032700-1C|Sspon.06G0032710-1P|Sspon.03G0003630-4D|Sspon.06G0000490-2D|Sspon.06G0019220-2D|Sspon.06G0019210-2D|Sspon.06G0032730-1D|Sspon.06G0032740-1D|Sspon.06G0032750-1D|Sspon.06G0032760-1D|Sspon.06G0032780-1D|Sspon.06G0032860-1P|Sspon.06G0033000-1D|Sspon.06G0002860-1P|Sspon.06G0033040-1D|Sspon.06G0003680-2D|Sspon.06G0003340-4D|Sspon.06G0020950-3D|Sspon.06G0033640-1D|Sspon.01G0029480-4D|Sspon.06G0029420-2D|Sspon.06G0001600-3D|Sspon.06G0021040-3D|Sspon.06G0001610-3D|Sspon.06G0033850-1D|Sspon.06G0007590-2T|Sspon.06G0033920-1D|Sspon.06G0007630-3D|Sspon.06G0033930-1D|Sspon.06G0033940-1D|Sspon.01G0051320-2D|Sspon.01G0051320-1T|Sspon.05G0023350-2D|Sspon.06G0002680-2D|Sspon.05G0029700-1P|Sspon.03G0023330-4D|Sspon.06G0034040-1D|Sspon.06G0034050-1D|Sspon.06G0009050-2D|Sspon.06G0030160-2D|Sspon.06G0034110-1D|Sspon.06G0030540-2D|Sspon.06G0034420-1D|Sspon.06G0034430-1D|Sspon.06G0034450-1D|Sspon.06G0034460-1D|Sspon.06G0035450-1D|Sspon.06G0036180-1D|Sspon.06G0036190-1D|Sspon.06G0036200-1D|Sspon.06G0036210-1D|Sspon.06G0036220-1D|Sspon.06G0031730-2D|Sspon.06G0027450-3D|Sspon.07G0007660-1A|Sspon.07G0000010-1A|Sspon.07G0000050-1A|Sspon.07G0000030-1A|Sspon.07G0000040-1A|Sspon.07G0000020-1P|Sspon.07G0000050-1P|Sspon.07G0000060-1A|Sspon.07G0000070-1A|Sspon.03G0006980-1P|Sspon.07G0003620-1P|Sspon.07G0000080-1A|Sspon.07G0000090-1A|Sspon.07G0000100-1A|Sspon.07G0000110-1A|Sspon.07G0000120-1A|Sspon.07G0000540-1A|Sspon.07G0003720-1A|Sspon.07G0003840-1A|Sspon.07G0009430-1P|Sspon.07G0010470-1A|Sspon.07G0010480-1A|Sspon.07G0010490-1A|Sspon.07G0010500-1A|Sspon.07G0010510-1A|Sspon.03G0003380-1P|Sspon.07G0010630-1A|Sspon.07G0010650-1A|Sspon.07G0010670-1A|Sspon.07G0016440-1A|Sspon.07G0016450-1A|Sspon.07G0016460-1A|Sspon.07G0016470-1A|Sspon.07G0016480-1A|Sspon.07G0016450-1P|Sspon.07G0016490-1A|Sspon.07G0016500-1A|Sspon.07G0016520-1A|Sspon.07G0016540-1A|Sspon.07G0016560-1A|Sspon.07G0016570-1A|Sspon.07G0016580-1A|Sspon.07G0020810-1A|Sspon.07G0020820-1A|Sspon.07G0020830-1A|Sspon.07G0020840-1A|Sspon.07G0020850-1A|Sspon.07G0020860-1A|Sspon.07G0020870-1A|Sspon.07G0020880-1A|Sspon.07G0020890-1A|Sspon.07G0020910-1A|Sspon.07G0020930-1A|Sspon.07G0020980-1A|Sspon.05G0021710-1P|Sspon.07G0020990-1A|Sspon.07G0021000-1A|Sspon.07G0021010-1A|Sspon.07G0021020-1A|Sspon.07G0021030-1A|Sspon.07G0021050-1A|Sspon.08G0005130-2B|Sspon.07G0023110-1B|Sspon.07G0027500-1B|Sspon.05G0013380-2B|Sspon.07G0027740-1B|Sspon.07G0015900-2B|Sspon.07G0027780-1B|Sspon.07G0027870-1B|Sspon.07G0027880-1B|Sspon.05G0019400-2P|Sspon.08G0011970-2B|Sspon.07G0027890-1B|Sspon.07G0018620-2B|Sspon.07G0018650-2B|Sspon.05G0019140-3P|Sspon.07G0027900-1B|Sspon.07G0018040-2B|Sspon.07G0018250-2B|Sspon.07G0026970-1P|Sspon.07G0027910-1B|Sspon.07G0014830-2B|Sspon.07G0014870-2B|Sspon.07G0027920-1B|Sspon.07G0014850-2B|Sspon.07G0027930-1B|Sspon.07G0014880-2B|Sspon.07G0014900-2B|Sspon.07G0029760-1B|Sspon.07G0029930-1B|Sspon.07G0029940-1B|Sspon.07G0029950-1B|Sspon.07G0020990-2B|Sspon.07G0020960-2B|Sspon.07G0020950-2B|Sspon.07G0010740-4P|Sspon.07G0029960-1B|Sspon.07G0029970-1B|Sspon.07G0000560-2C|Sspon.07G0000580-3C|Sspon.07G0029980-1C|Sspon.07G0000590-2C|Sspon.07G0000600-2C|Sspon.07G0005520-1P|Sspon.07G0032140-1C|Sspon.07G0016440-2C|Sspon.07G0016450-2C|Sspon.03G0036680-4P|Sspon.07G0033750-1C|Sspon.07G0019510-3C|Sspon.07G0027950-2C|Sspon.03G0027030-1P|Sspon.03G0039570-2D|Sspon.07G0000130-1P|Sspon.07G0035850-1P|Sspon.03G0002920-3D|Sspon.07G0035870-1D|Sspon.07G0022290-2D|Sspon.07G0035880-1D|Sspon.07G0035890-1D|Sspon.01G0041910-2D|Sspon.07G0035910-1D|Sspon.07G0035920-1D|Sspon.07G0035930-1D|Sspon.07G0035940-1D|Sspon.07G0030160-2D|Sspon.07G0035950-1D|Sspon.07G0005540-3D|Sspon.07G0036020-1D|Sspon.07G0009430-4D|Sspon.07G0036170-1D|Sspon.07G0036860-1D|Sspon.03G0014400-4D|Sspon.07G0036880-1D|Sspon.02G0054490-2D|Sspon.07G0036890-1D|Sspon.02G0029150-4D|Sspon.07G0036900-1D|Sspon.07G0032720-1P|Sspon.07G0037460-1D|Sspon.07G0037470-1D|Sspon.07G0037480-1D|Sspon.07G0037520-1D|Sspon.07G0037530-1D|Sspon.07G0016410-2P|Sspon.07G0016430-2P|Sspon.07G0013190-3D|Sspon.07G0011880-2D|Sspon.01G0036800-1T|Sspon.07G0037610-1D|Sspon.08G0018040-2D|Sspon.07G0037650-1D|Sspon.07G0037660-1D|Sspon.07G0037810-1D|Sspon.07G0037820-1D|Sspon.07G0037840-1D|Sspon.07G0037770-1P|Sspon.07G0037880-1D|Sspon.07G0037750-1P|Sspon.05G0028390-3D|Sspon.07G0038620-1D|Sspon.07G0038640-1D|Sspon.07G0038650-1D|Sspon.07G0020980-3D|Sspon.07G0038750-1D|Sspon.07G0017310-3D|Sspon.07G0038760-1D|Sspon.07G0038770-1D|Sspon.07G0017350-2D|Sspon.07G0038780-1D|Sspon.07G0028490-2D|Sspon.07G0017350-1P|Sspon.07G0038790-1D|Sspon.08G0000010-1A|Sspon.08G0002050-1A|Sspon.08G0000020-1A|Sspon.08G0000030-1A|Sspon.08G0000040-1A|Sspon.08G0000050-1A|Sspon.08G0000060-1A|Sspon.08G0000070-1A|Sspon.08G0000080-1A|Sspon.08G0000090-1A|Sspon.08G0000120-1A|Sspon.08G0000130-1A|Sspon.08G0000110-1T|Sspon.08G0000170-1A|Sspon.08G0000180-1A|Sspon.08G0000190-1T|Sspon.08G0000240-1P|Sspon.08G0000300-1A|Sspon.08G0000280-2P|Sspon.08G0000250-2P|Sspon.08G0000390-1P|Sspon.08G0000450-1A|Sspon.08G0000650-1A|Sspon.08G0000550-1P|Sspon.04G0011240-1A|Sspon.08G0000660-1A|Sspon.08G0000760-1A|Sspon.08G0000900-1A|Sspon.08G0000920-1A|Sspon.08G0000970-1A|Sspon.08G0003720-1A|Sspon.08G0003830-1A|Sspon.08G0003840-1A|Sspon.08G0003860-1A|Sspon.08G0003890-1A|Sspon.08G0003910-1A|Sspon.08G0003920-1A|Sspon.08G0003880-1P|Sspon.08G0003870-1P|Sspon.08G0003760-1P|Sspon.08G0003960-1A|Sspon.08G0004450-1A|Sspon.08G0005480-1A|Sspon.08G0006280-1A|Sspon.08G0006360-1A|Sspon.08G0009220-1A|Sspon.08G0011620-1A|Sspon.08G0011630-1A|Sspon.08G0011640-1A|Sspon.08G0011660-1A|Sspon.08G0011700-2P|Sspon.05G0009950-1A|Sspon.05G0009940-1A|Sspon.08G0012940-1A|Sspon.08G0013240-1T|Sspon.08G0013250-1A|Sspon.08G0013260-1A|Sspon.08G0013310-1A|Sspon.08G0013490-2P|Sspon.08G0013480-2P|Sspon.08G0013630-1A|Sspon.08G0016900-1A|Sspon.08G0017020-1A|Sspon.08G0017040-1A|Sspon.08G0017050-1A|Sspon.08G0012050-1P|Sspon.08G0017160-1A|Sspon.04G0001620-1P|Sspon.08G0017170-1A|Sspon.08G0008160-2B|Sspon.08G0008150-2B|Sspon.08G0008050-2B|Sspon.08G0006790-2B|Sspon.08G0006780-1P|Sspon.08G0017180-1B|Sspon.08G0017190-1B|Sspon.08G0000440-2B|Sspon.08G0009620-2B|Sspon.08G0009620-1T|Sspon.08G0009690-1P|Sspon.08G0010130-2B|Sspon.08G0010920-1P|Sspon.03G0009970-2B|Sspon.08G0022130-1B|Sspon.08G0024560-1B|Sspon.08G0024570-1B|Sspon.08G0024580-1B|Sspon.08G0024590-1B|Sspon.08G0024600-1B|Sspon.08G0000140-2C|Sspon.08G0024610-1C|Sspon.08G0024620-1C|Sspon.08G0024630-1C|Sspon.08G0024980-1C|Sspon.06G0009100-3C|Sspon.08G0003430-3C|Sspon.08G0025450-1C|Sspon.08G0025610-1C|Sspon.08G0025630-1C|Sspon.08G0025660-1C|Sspon.08G0025680-1C|Sspon.08G0026320-1C|Sspon.02G0008140-2C|Sspon.08G0026340-1C|Sspon.08G0001620-3C|Sspon.08G0001640-2C|Sspon.08G0026580-1C|Sspon.08G0026610-1C|Sspon.08G0026630-1C|Sspon.08G0000050-1P|Sspon.08G0002280-3C|Sspon.08G0026650-1C|Sspon.08G0008500-3C|Sspon.08G0000280-2C|Sspon.08G0000370-2C|Sspon.08G0000330-2C|Sspon.08G0000320-2C|Sspon.08G0026770-1C|Sspon.08G0026790-1C|Sspon.08G0021020-1P|Sspon.08G0009300-3C|Sspon.04G0005280-2C|Sspon.08G0026820-1C|Sspon.08G0027090-1C|Sspon.04G0018940-2C|Sspon.06G0005580-1P|Sspon.06G0021540-2C|Sspon.08G0021680-2C|Sspon.08G0027430-1C|Sspon.05G0032940-1P|Sspon.08G0027440-1C|Sspon.08G0027450-1C|Sspon.04G0002660-4P|Sspon.04G0001390-1P|Sspon.08G0009180-2C|Sspon.08G0027630-1C|Sspon.08G0012930-2P|Sspon.08G0011000-3C|Sspon.08G0027640-1C|Sspon.08G0021920-2C|Sspon.08G0011040-2C|Sspon.05G0015750-3C|Sspon.08G0000880-4D|Sspon.08G0027660-1D|Sspon.08G0024710-2D|Sspon.08G0024700-2D|Sspon.08G0000780-3D|Sspon.08G0000770-3D|Sspon.08G0000540-4D|Sspon.08G0028010-1D|Sspon.08G0028250-1D|Sspon.08G0028290-1D|Sspon.01G0012280-4D|Sspon.08G0028300-1D|Sspon.08G0006290-4D|Sspon.08G0028310-1D|Sspon.04G0014930-6P|Sspon.08G0028370-1D|Sspon.08G0019100-2D|Sspon.08G0028380-1D|Sspon.08G0004350-2D|Sspon.04G0017180-3P|Sspon.08G0028450-1D|Sspon.08G0028460-1D|Sspon.08G0028470-1D|Sspon.08G0028490-1D|Sspon.08G0028800-1D|Sspon.08G0028810-1D|Sspon.08G0028820-1D|Sspon.07G0006800-4D|Sspon.08G0010070-2P|Sspon.08G0010320-2D|Sspon.08G0010330-3D|Sspon.08G0010420-1P|Sspon.08G0011410-4D|Sspon.08G0029740-1D|Sspon.01G0036440-3D|Sspon.08G0029760-1D|Sspon.08G0015580-2D|Sspon.08G0029770-1D|Sspon.08G0015570-2D|Sspon.08G0015580-1P|Sspon.08G0029780-1D|Sspon.08G0015440-2D|Sspon.08G0029790-1D|Sspon.02G0047380-2D|Sspon.08G0024260-1P|Sspon.08G0023300-2D|Sspon.08G0014770-1P|Sspon.08G0029820-1D|Sspon.08G0022950-2D|Sspon.08G0030060-1D|Sspon.08G0030860-1D|Sspon.08G0017130-3D|Sspon.08G0024520-2D|Sspon.08G0024590-2D|Sspon.08G0017080-2D|Sspon.08G0030870-1D|Sspon.08G0030880-1D|Sspon.03G0032290-3D|Sspon.01G0020760-1A+|Sspon.01G0023030-1A+|Sspon.01G0028510-1P+|Sspon.01G0029210-2P+|Sspon.01G0033980-1A+|Sspon.01G0034670-1P+|Sspon.01G0034660-1B+|Sspon.01G0035910-1B+|Sspon.02G0031790-2B+|Sspon.01G0046850-1P+|Sspon.01G0037750-1B+|Sspon.01G0037940-1B+|Sspon.01G0024450-2B+|Sspon.01G0041880-1B+|Sspon.01G0041890-1B+|Sspon.01G0018630-2B+|Sspon.01G0020510-1P+|Sspon.01G0042120-1B+|Sspon.01G0042270-1B+|Sspon.01G0042830-1B+|Sspon.01G0029570-2B+|Sspon.06G0007450-2B+|Sspon.01G0022980-2B+|Sspon.01G0009280-2B+|Sspon.01G0009250-2B+|Sspon.01G0009200-2B+|Sspon.01G0045910-1B+|Sspon.01G0045930-1B+|Sspon.01G0045900-1P+|Sspon.01G0014060-1P+|Sspon.01G0000230-2P+|Sspon.01G0000250-3P+|Sspon.01G0047440-1B+|Sspon.01G0047420-1P+|Sspon.01G0025300-2B+|Sspon.01G0047540-1B+|Sspon.01G0050050-1B+|Sspon.08G0002290-1T+|Sspon.01G0050260-1B+|Sspon.01G0000330-2C+|Sspon.01G0052580-1C+|Sspon.01G0040360-1P+|Sspon.01G0025020-1P+|Sspon.01G0054530-1C+|Sspon.01G0057040-1C+|Sspon.01G0036130-2C+|Sspon.01G0018590-3C+|Sspon.01G0018630-3C+|Sspon.01G0042070-2C+|Sspon.01G0016430-2C+|Sspon.01G0000960-1T+|Sspon.01G0001620-4D+|Sspon.01G0001610-2D+|Sspon.01G0008420-1P+|Sspon.01G0058510-1D+|Sspon.01G0055790-2D+|Sspon.01G0062830-1D+|Sspon.01G0046940-3P+|Sspon.01G0046990-1P+|Sspon.02G0000030-1A+|Sspon.02G0004790-1T+|Sspon.02G0041270-1B+|Sspon.02G0042990-1B+|Sspon.02G0046130-1C+|Sspon.02G0046150-1C+|Sspon.02G0046160-1C+|Sspon.02G0011260-3C+|Sspon.02G0016560-3C+|Sspon.02G0050920-1C+|Sspon.02G0043110-2C+|Sspon.02G0052920-1C+|Sspon.05G0021690-2P+|Sspon.02G0010510-1T+|Sspon.02G0012560-1P+|Sspon.02G0028700-3D+|Sspon.02G0058080-1D+|Sspon.02G0058460-1D+|Sspon.02G0058590-1D+|Sspon.03G0008820-1A+|Sspon.03G0018470-1A+|Sspon.03G0018530-1T+|Sspon.03G0021950-2P+|Sspon.03G0025420-1A+|Sspon.03G0037240-2P+|Sspon.03G0038010-1C+|Sspon.03G0038440-2P+|Sspon.03G0038510-1C+|Sspon.03G0039480-1C+|Sspon.03G0039600-1C+|Sspon.03G0042000-1C+|Sspon.03G0010990-1P+|Sspon.04G0000210-1A+|Sspon.04G0012620-2P+|Sspon.04G0012660-1A+|Sspon.04G0019180-1A+|Sspon.04G0030270-1P+|Sspon.04G0001970-1P+|Sspon.04G0034410-2D+|Sspon.05G0015690-1A+|Sspon.05G0015700-1T+|Sspon.05G0000820-2B+|Sspon.05G0000830-1P+|Sspon.05G0030260-1B+|Sspon.05G0034380-1C+|Sspon.05G0003020-1T+|Sspon.05G0036910-2P+|Sspon.05G0004450-1P+|Sspon.06G0000070-1A+|Sspon.06G0000080-1A+|Sspon.06G0007650-1T+|Sspon.06G0008430-1P+|Sspon.06G0017880-2P+|Sspon.06G0024500-1P+|Sspon.06G0031140-1C+|Sspon.06G0032720-1P+|Sspon.06G0032720-1C+|Sspon.07G0000020-1A+|Sspon.07G0003450-1A+|Sspon.07G0016530-1A+|Sspon.07G0016550-1A+|Sspon.07G0020900-1A+|Sspon.07G0021040-1A+|Sspon.07G0020770-2B+|Sspon.07G0000600-1P+|Sspon.07G0037500-1D+|Sspon.07G0037510-1D+|Sspon.07G0016410-4D+|Sspon.01G0036800-2D+|Sspon.07G0037860-1D+|Sspon.08G0000100-1A+|Sspon.08G0000110-1A+|Sspon.08G0000190-1P+|Sspon.08G0000150-1A+|Sspon.08G0000190-1A+|Sspon.08G0000280-1A+|Sspon.08G0003870-1A+|Sspon.08G0003880-1A+|Sspon.08G0025440-1C+|Sspon.08G0026570-1C+|Sspon.08G0026590-1C+|Sspon.08G0026600-1C+|Sspon.08G0000770-1P+|Sspon.08G0015500-2D+|Sspon.08G0029800-1D+|Sspon.08G0029810-1D+	Sevir.1G000100|Sevir.1G001800|Sevir.1G002600|Sevir.1G003100|Sevir.1G003700|Sevir.1G004300|Sevir.1G004900|Sevir.1G005100|Sevir.1G005200|Sevir.1G005500|Sevir.1G006000|Sevir.1G006700|Sevir.1G007000|Sevir.1G007400|Sevir.1G007466|Sevir.1G007532|Sevir.1G007600|Sevir.1G007766|Sevir.1G007733|Sevir.1G008600|Sevir.1G008700|Sevir.1G008900|Sevir.1G010000|Sevir.1G010300|Sevir.1G010800|Sevir.1G010900|Sevir.1G010950|Sevir.1G011066|Sevir.1G011132|Sevir.1G011300|Sevir.1G011366|Sevir.1G011750|Sevir.1G012350|Sevir.1G012600|Sevir.1G012650|Sevir.1G012900|Sevir.1G013900|Sevir.1G014250|Sevir.1G014500|Sevir.1G014700|Sevir.1G014900|Sevir.1G015000|Sevir.1G015450|Sevir.1G015600|Sevir.1G015650|Sevir.1G015750|Sevir.1G016200|Sevir.1G016500|Sevir.1G016600|Sevir.1G016850|Sevir.1G017150|Sevir.1G017600|Sevir.1G018500|Sevir.1G018700|Sevir.1G018900|Sevir.1G019000|Sevir.1G019100|Sevir.1G019201|Sevir.1G019900|Sevir.1G020000|Sevir.1G020050|Sevir.1G020200|Sevir.1G020700|Sevir.1G020800|Sevir.1G020900|Sevir.1G020950|Sevir.1G021000|Sevir.1G021250|Sevir.1G021600|Sevir.1G021800|Sevir.1G021900|Sevir.1G022000|Sevir.1G022100|Sevir.1G022200|Sevir.1G022400|Sevir.1G022500|Sevir.1G022800|Sevir.1G022900|Sevir.1G023401|Sevir.1G024000|Sevir.1G025000|Sevir.1G025100|Sevir.1G025200|Sevir.1G025233|Sevir.1G025266|Sevir.1G025300|Sevir.1G025400|Sevir.1G025600|Sevir.1G025700|Sevir.1G025900|Sevir.1G026100|Sevir.1G026150|Sevir.1G026700|Sevir.1G026800|Sevir.1G026900|Sevir.1G027200|Sevir.1G027400|Sevir.1G027901|Sevir.1G028500|Sevir.1G028700|Sevir.1G029340|Sevir.1G029380|Sevir.1G029420|Sevir.1G029460|Sevir.1G029600|Sevir.1G029700|Sevir.1G030000|Sevir.1G030300|Sevir.1G030500|Sevir.1G030600|Sevir.1G030950|Sevir.1G031200|Sevir.1G031400|Sevir.1G032350|Sevir.1G032400|Sevir.1G033250|Sevir.1G033700|Sevir.1G035300|Sevir.1G035750|Sevir.1G035900|Sevir.1G035950|Sevir.1G036050|Sevir.1G036146|Sevir.1G036169|Sevir.1G036238|Sevir.1G036376|Sevir.1G036400|Sevir.1G036600|Sevir.1G036700|Sevir.1G036800|Sevir.1G037050|Sevir.1G037300|Sevir.1G037575|Sevir.1G037650|Sevir.1G037800|Sevir.1G038200|Sevir.1G038300|Sevir.1G038866|Sevir.1G039500|Sevir.1G039600|Sevir.1G039800|Sevir.1G039850|Sevir.1G039900|Sevir.1G040000|Sevir.1G040500|Sevir.1G040550|Sevir.1G040801|Sevir.1G041000|Sevir.1G041501|Sevir.1G041700|Sevir.1G041800|Sevir.1G042300|Sevir.1G042500|Sevir.1G042600|Sevir.1G042950|Sevir.1G043900|Sevir.1G044050|Sevir.1G044250|Sevir.1G044400|Sevir.1G045100|Sevir.1G045133|Sevir.1G045166|Sevir.1G046650|Sevir.1G046900|Sevir.1G047000|Sevir.1G047300|Sevir.1G047350|Sevir.1G047401|Sevir.1G047451|Sevir.1G047500|Sevir.1G047600|Sevir.1G047900|Sevir.1G048001|Sevir.1G048400|Sevir.1G049200|Sevir.1G036200|Sevir.1G036250|Sevir.1G049850|Sevir.1G050200|Sevir.1G050700|Sevir.1G050800|Sevir.1G050900|Sevir.1G051400|Sevir.1G051450|Sevir.1G051500|Sevir.1G052200|Sevir.1G052600|Sevir.1G052701|Sevir.1G052801|Sevir.1G053500|Sevir.1G054600|Sevir.1G054800|Sevir.1G054900|Sevir.1G055000|Sevir.1G055200|Sevir.1G055450|Sevir.1G055950|Sevir.1G056500|Sevir.1G056533|Sevir.1G056566|Sevir.1G056700|Sevir.1G057000|Sevir.1G057300|Sevir.1G057333|Sevir.1G057900|Sevir.1G058400|Sevir.1G059400|Sevir.1G059700|Sevir.1G059800|Sevir.1G060600|Sevir.1G060700|Sevir.1G060850|Sevir.1G061000|Sevir.1G061450|Sevir.1G061566|Sevir.1G061632|Sevir.1G061700|Sevir.1G061600|Sevir.1G062200|Sevir.1G062250|Sevir.1G062300|Sevir.1G063800|Sevir.1G064200|Sevir.1G064500|Sevir.1G064600|Sevir.1G064900|Sevir.1G065400|Sevir.1G065900|Sevir.1G066466|Sevir.1G066600|Sevir.1G067100|Sevir.1G067533|Sevir.1G067566|Sevir.1G067800|Sevir.1G068900|Sevir.1G069000|Sevir.1G069700|Sevir.1G070500|Sevir.1G070600|Sevir.1G070800|Sevir.1G070900|Sevir.1G071200|Sevir.1G071300|Sevir.1G071400|Sevir.1G071900|Sevir.1G072050|Sevir.1G072250|Sevir.1G072333|Sevir.1G072366|Sevir.1G073200|Sevir.1G073300|Sevir.1G073401|Sevir.1G073500|Sevir.1G074000|Sevir.1G074801|Sevir.1G075000|Sevir.1G075100|Sevir.1G075300|Sevir.1G075400|Sevir.1G075500|Sevir.1G076001|Sevir.1G076400|Sevir.1G077000|Sevir.1G077350|Sevir.1G078042|Sevir.1G078126|Sevir.1G078252|Sevir.1G079001|Sevir.1G079950|Sevir.1G080000|Sevir.1G080300|Sevir.1G080400|Sevir.1G080700|Sevir.1G081033|Sevir.1G081066|Sevir.1G081450|Sevir.1G081500|Sevir.1G081600|Sevir.1G081700|Sevir.1G081800|Sevir.1G081900|Sevir.1G081950|Sevir.1G082200|Sevir.1G082750|Sevir.1G082851|Sevir.1G083000|Sevir.1G083150|Sevir.1G083350|Sevir.1G083800|Sevir.1G083950|Sevir.1G084600|Sevir.1G085900|Sevir.1G086400|Sevir.1G086500|Sevir.1G086601|Sevir.1G088100|Sevir.1G089401|Sevir.1G089700|Sevir.1G089800|Sevir.1G090150|Sevir.1G090400|Sevir.1G090500|Sevir.1G091100|Sevir.1G091250|Sevir.1G091800|Sevir.1G092000|Sevir.1G092100|Sevir.1G092300|Sevir.1G093300|Sevir.1G093350|Sevir.1G093800|Sevir.1G093850|Sevir.1G094100|Sevir.1G094350|Sevir.1G094601|Sevir.1G094700|Sevir.1G094800|Sevir.1G095201|Sevir.1G095500|Sevir.1G095600|Sevir.1G095801|Sevir.1G095900|Sevir.1G096600|Sevir.1G096701|Sevir.1G097100|Sevir.1G097901|Sevir.1G098100|Sevir.1G098200|Sevir.1G098950|Sevir.1G099000|Sevir.1G099400|Sevir.1G099500|Sevir.1G100101|Sevir.1G100200|Sevir.1G101850|Sevir.1G101950|Sevir.1G102200|Sevir.1G102501|Sevir.1G103250|Sevir.1G103400|Sevir.1G103450|Sevir.1G103500|Sevir.1G103650|Sevir.1G103800|Sevir.1G103900|Sevir.1G104000|Sevir.1G104600|Sevir.1G104650|Sevir.1G104700|Sevir.1G105300|Sevir.1G105400|Sevir.1G106500|Sevir.1G106600|Sevir.1G107100|Sevir.1G107200|Sevir.1G107250|Sevir.1G107750|Sevir.1G110232|Sevir.1G110825|Sevir.1G110300|Sevir.1G108700|Sevir.1G108625|Sevir.1G108200|Sevir.1G111550|Sevir.1G112100|Sevir.1G112200|Sevir.1G113033|Sevir.1G113100|Sevir.1G113300|Sevir.1G113380|Sevir.1G113420|Sevir.1G113460|Sevir.1G113500|Sevir.1G113600|Sevir.1G113675|Sevir.1G113825|Sevir.1G113950|Sevir.1G114000|Sevir.1G114133|Sevir.1G114166|Sevir.1G114400|Sevir.1G114500|Sevir.1G114650|Sevir.1G114900|Sevir.1G115200|Sevir.1G115301|Sevir.1G115550|Sevir.1G115600|Sevir.1G115650|Sevir.1G116100|Sevir.1G116150|Sevir.1G116400|Sevir.1G116800|Sevir.1G117000|Sevir.1G117300|Sevir.1G117900|Sevir.1G113800|Sevir.1G115233|Sevir.1G116666|Sevir.1G118100|Sevir.1G118900|Sevir.1G119000|Sevir.1G119100|Sevir.1G119200|Sevir.1G119700|Sevir.1G119900|Sevir.1G120000|Sevir.1G120100|Sevir.1G120300|Sevir.1G120400|Sevir.1G120700|Sevir.1G120900|Sevir.1G121200|Sevir.1G121300|Sevir.1G121400|Sevir.1G121500|Sevir.1G121866|Sevir.1G121932|Sevir.1G123900|Sevir.1G124050|Sevir.1G124100|Sevir.1G124133|Sevir.1G124350|Sevir.1G124550|Sevir.1G124700|Sevir.1G124800|Sevir.1G125100|Sevir.1G125300|Sevir.1G125400|Sevir.1G125600|Sevir.1G125500|Sevir.1G125700|Sevir.1G126000|Sevir.1G126050|Sevir.1G126500|Sevir.1G126600|Sevir.1G126700|Sevir.1G126900|Sevir.1G127275|Sevir.1G127700|Sevir.1G127800|Sevir.1G128301|Sevir.1G128401|Sevir.1G128650|Sevir.1G128700|Sevir.1G128800|Sevir.1G129000|Sevir.1G129600|Sevir.1G129833|Sevir.1G129866|Sevir.1G129965|Sevir.1G130100|Sevir.1G130400|Sevir.1G130800|Sevir.1G130900|Sevir.1G131000|Sevir.1G131100|Sevir.1G131400|Sevir.1G131500|Sevir.1G131600|Sevir.1G131800|Sevir.1G131900|Sevir.1G132000|Sevir.1G132100|Sevir.1G132125|Sevir.1G132150|Sevir.1G132175|Sevir.1G132200|Sevir.1G133200|Sevir.1G133600|Sevir.1G133900|Sevir.1G134000|Sevir.1G134050|Sevir.1G134100|Sevir.1G134300|Sevir.1G134600|Sevir.1G134700|Sevir.1G134750|Sevir.1G134900|Sevir.1G135200|Sevir.1G135366|Sevir.1G135432|Sevir.1G135500|Sevir.1G135700|Sevir.1G135750|Sevir.1G135800|Sevir.1G135900|Sevir.1G136000|Sevir.1G136101|Sevir.1G136200|Sevir.1G136300|Sevir.1G136500|Sevir.1G136600|Sevir.1G136900|Sevir.1G137000|Sevir.1G137050|Sevir.1G137100|Sevir.1G137300|Sevir.1G137400|Sevir.1G137500|Sevir.1G137600|Sevir.1G137700|Sevir.1G138001|Sevir.1G138100|Sevir.1G138200|Sevir.1G138300|Sevir.1G138350|Sevir.1G138400|Sevir.1G138500|Sevir.1G138600|Sevir.1G138700|Sevir.1G138800|Sevir.1G138900|Sevir.1G139100|Sevir.1G139166|Sevir.1G139200|Sevir.1G139400|Sevir.1G139500|Sevir.1G139600|Sevir.1G140050|Sevir.1G140100|Sevir.1G140200|Sevir.1G140300|Sevir.1G140401|Sevir.1G140500|Sevir.1G140600|Sevir.1G140732|Sevir.1G140800|Sevir.1G140900|Sevir.1G141200|Sevir.1G141400|Sevir.1G141500|Sevir.1G141700|Sevir.1G141800|Sevir.1G141900|Sevir.1G142000|Sevir.1G142100|Sevir.1G142150|Sevir.1G142200|Sevir.1G142300|Sevir.1G142401|Sevir.1G142500|Sevir.1G142700|Sevir.1G142800|Sevir.1G142900|Sevir.1G143300|Sevir.1G143400|Sevir.1G143500|Sevir.1G143600|Sevir.1G143700|Sevir.1G143800|Sevir.1G143866|Sevir.1G143932|Sevir.1G144000|Sevir.1G144300|Sevir.1G144350|Sevir.1G144400|Sevir.1G144433|Sevir.1G144466|Sevir.1G144500|Sevir.1G144700|Sevir.1G144800|Sevir.1G144900|Sevir.1G145000|Sevir.1G145033|Sevir.1G145066|Sevir.1G145100|Sevir.1G145300|Sevir.1G145500|Sevir.1G145508|Sevir.1G145512|Sevir.1G145516|Sevir.1G145520|Sevir.1G145524|Sevir.1G145528|Sevir.1G145532|Sevir.1G145536|Sevir.1G145540|Sevir.1G145544|Sevir.1G145548|Sevir.1G145552|Sevir.1G145556|Sevir.1G145560|Sevir.1G145564|Sevir.1G145568|Sevir.1G145572|Sevir.1G145576|Sevir.1G145580|Sevir.1G145584|Sevir.1G145588|Sevir.1G145592|Sevir.1G145596|Sevir.1G145601|Sevir.1G145605|Sevir.1G145609|Sevir.1G145613|Sevir.1G145617|Sevir.1G145621|Sevir.1G145629|Sevir.1G145633|Sevir.1G145637|Sevir.1G145641|Sevir.1G145645|Sevir.1G145649|Sevir.1G145653|Sevir.1G145657|Sevir.1G145661|Sevir.1G145700|Sevir.1G145800|Sevir.1G145900|Sevir.1G146000|Sevir.1G146100|Sevir.1G146200|Sevir.1G146300|Sevir.1G146400|Sevir.1G146500|Sevir.1G146600|Sevir.1G146700|Sevir.1G146966|Sevir.1G147032|Sevir.1G147100|Sevir.1G147166|Sevir.1G147232|Sevir.1G147300|Sevir.1G147400|Sevir.1G147550|Sevir.1G147700|Sevir.1G148000|Sevir.1G151000|Sevir.1G150800|Sevir.1G150700|Sevir.1G150766|Sevir.1G150500|Sevir.1G150566|Sevir.1G150632|Sevir.1G150300|Sevir.1G150200|Sevir.1G150000|Sevir.1G149900|Sevir.1G149700|Sevir.1G149766|Sevir.1G149400|Sevir.1G149300|Sevir.1G149200|Sevir.1G148800|Sevir.1G148600|Sevir.1G148500|Sevir.1G148400|Sevir.1G148300|Sevir.1G148366|Sevir.1G151100|Sevir.1G151200|Sevir.1G151400|Sevir.1G151501|Sevir.1G151600|Sevir.1G151700|Sevir.1G151800|Sevir.1G152000|Sevir.1G152100|Sevir.1G152400|Sevir.1G152500|Sevir.1G152800|Sevir.1G152900|Sevir.1G153100|Sevir.1G153200|Sevir.1G153550|Sevir.1G153700|Sevir.1G153800|Sevir.1G153900|Sevir.1G154100|Sevir.1G154200|Sevir.1G154301|Sevir.1G154500|Sevir.1G154550|Sevir.1G154701|Sevir.1G154850|Sevir.1G154900|Sevir.1G155000|Sevir.1G155233|Sevir.1G155266|Sevir.1G155450|Sevir.1G155500|Sevir.1G156050|Sevir.1G156100|Sevir.1G156201|Sevir.1G156300|Sevir.1G156900|Sevir.1G157100|Sevir.1G157700|Sevir.1G157800|Sevir.1G157900|Sevir.1G158000|Sevir.1G158100|Sevir.1G158200|Sevir.1G158700|Sevir.1G159050|Sevir.1G159750|Sevir.1G160000|Sevir.1G160100|Sevir.1G160250|Sevir.1G160300|Sevir.1G160350|Sevir.1G160400|Sevir.1G160700|Sevir.1G160866|Sevir.1G160932|Sevir.1G161100|Sevir.1G161200|Sevir.1G161700|Sevir.1G161800|Sevir.1G162100|Sevir.1G162200|Sevir.1G162300|Sevir.1G162350|Sevir.1G162700|Sevir.1G162901|Sevir.1G163600|Sevir.1G163700|Sevir.1G163800|Sevir.1G163900|Sevir.1G164000|Sevir.1G164200|Sevir.1G164266|Sevir.1G164800|Sevir.1G165100|Sevir.1G165200|Sevir.1G165300|Sevir.1G165350|Sevir.1G165650|Sevir.1G165700|Sevir.1G165766|Sevir.1G165832|Sevir.1G166700|Sevir.1G166800|Sevir.1G166900|Sevir.1G167300|Sevir.1G167400|Sevir.1G167700|Sevir.1G167900|Sevir.1G168600|Sevir.1G169000|Sevir.1G169100|Sevir.1G169800|Sevir.1G169950|Sevir.1G170150|Sevir.1G170300|Sevir.1G170400|Sevir.1G170600|Sevir.1G170800|Sevir.1G170900|Sevir.1G171100|Sevir.1G171301|Sevir.1G171801|Sevir.1G171900|Sevir.1G172000|Sevir.1G172600|Sevir.1G172900|Sevir.1G173050|Sevir.1G173000|Sevir.1G173100|Sevir.1G173250|Sevir.1G173300|Sevir.1G173701|Sevir.1G174100|Sevir.1G174200|Sevir.1G174500|Sevir.1G174800|Sevir.1G174900|Sevir.1G175300|Sevir.1G175500|Sevir.1G175700|Sevir.1G175900|Sevir.1G175950|Sevir.1G176201|Sevir.1G176532|Sevir.1G176600|Sevir.1G176800|Sevir.1G177000|Sevir.1G177250|Sevir.1G177640|Sevir.1G177720|Sevir.1G177760|Sevir.1G177950|Sevir.1G178150|Sevir.1G178400|Sevir.1G178900|Sevir.1G179050|Sevir.1G179100|Sevir.1G179500|Sevir.1G179650|Sevir.1G179800|Sevir.1G180300|Sevir.1G180801|Sevir.1G180900|Sevir.1G181466|Sevir.1G181532|Sevir.1G181600|Sevir.1G182450|Sevir.1G182600|Sevir.1G182701|Sevir.1G183101|Sevir.1G183100|Sevir.1G183500|Sevir.1G184200|Sevir.1G184666|Sevir.1G184600|Sevir.1G185550|Sevir.1G185650|Sevir.1G186100|Sevir.1G186301|Sevir.1G186500|Sevir.1G186700|Sevir.1G187000|Sevir.1G187100|Sevir.1G187300|Sevir.1G187900|Sevir.1G188200|Sevir.1G188300|Sevir.1G189200|Sevir.1G189300|Sevir.1G189400|Sevir.1G189500|Sevir.1G189600|Sevir.1G189801|Sevir.1G190100|Sevir.1G190200|Sevir.1G190300|Sevir.1G190800|Sevir.1G191033|Sevir.1G191066|Sevir.1G191500|Sevir.1G191600|Sevir.1G191800|Sevir.1G191900|Sevir.1G192700|Sevir.1G193000|Sevir.1G193200|Sevir.1G193250|Sevir.1G193800|Sevir.1G194400|Sevir.1G194800|Sevir.1G196100|Sevir.1G196450|Sevir.1G196600|Sevir.1G196900|Sevir.1G197100|Sevir.1G197350|Sevir.1G197400|Sevir.1G197950|Sevir.1G198500|Sevir.1G199200|Sevir.1G199800|Sevir.1G200233|Sevir.1G200266|Sevir.1G200300|Sevir.1G200600|Sevir.1G200700|Sevir.1G201200|Sevir.1G201400|Sevir.1G203300|Sevir.1G203700|Sevir.1G204300|Sevir.1G204400|Sevir.1G204750|Sevir.1G204800|Sevir.1G204900|Sevir.1G205000|Sevir.1G205180|Sevir.1G205240|Sevir.1G205900|Sevir.1G206900|Sevir.1G207400|Sevir.1G208300|Sevir.1G208501|Sevir.1G208650|Sevir.1G208700|Sevir.1G208800|Sevir.1G209400|Sevir.1G209500|Sevir.1G209600|Sevir.1G209650|Sevir.1G210150|Sevir.1G210200|Sevir.1G210300|Sevir.1G210700|Sevir.1G210800|Sevir.1G210900|Sevir.1G211200|Sevir.1G211600|Sevir.1G211700|Sevir.1G211900|Sevir.1G211950|Sevir.1G212400|Sevir.1G212800|Sevir.1G213000|Sevir.1G214100|Sevir.1G214200|Sevir.1G214350|Sevir.1G214451|Sevir.1G214850|Sevir.1G215700|Sevir.1G215966|Sevir.1G216100|Sevir.1G168301|Sevir.1G184301|Sevir.1G216300|Sevir.1G216350|Sevir.1G216801|Sevir.1G217100|Sevir.1G217300|Sevir.1G217750|Sevir.1G217850|Sevir.1G218000|Sevir.1G218300|Sevir.1G218900|Sevir.1G218950|Sevir.1G219150|Sevir.1G219700|Sevir.1G219900|Sevir.1G220500|Sevir.1G220700|Sevir.1G220801|Sevir.1G221100|Sevir.1G221200|Sevir.1G221300|Sevir.1G221500|Sevir.1G221800|Sevir.1G221866|Sevir.1G222050|Sevir.1G222500|Sevir.1G222701|Sevir.1G222900|Sevir.1G223100|Sevir.1G223500|Sevir.1G223550|Sevir.1G224100|Sevir.1G224400|Sevir.1G224700|Sevir.1G225500|Sevir.1G225601|Sevir.1G225900|Sevir.1G226700|Sevir.1G226800|Sevir.1G226950|Sevir.1G227000|Sevir.1G228700|Sevir.1G229301|Sevir.1G229400|Sevir.1G229850|Sevir.1G230100|Sevir.1G230300|Sevir.1G230400|Sevir.1G230500|Sevir.1G230800|Sevir.1G231001|Sevir.1G231600|Sevir.1G231700|Sevir.1G231900|Sevir.1G231950|Sevir.1G232400|Sevir.1G232750|Sevir.1G233600|Sevir.1G233750|Sevir.1G233850|Sevir.1G233900|Sevir.1G234300|Sevir.1G234500|Sevir.1G234700|Sevir.1G236500|Sevir.1G236800|Sevir.1G236900|Sevir.1G237224|Sevir.1G237410|Sevir.1G237472|Sevir.1G237600|Sevir.1G237700|Sevir.1G237750|Sevir.1G238100|Sevir.1G238300|Sevir.1G238333|Sevir.1G238366|Sevir.1G238400|Sevir.1G238500|Sevir.1G238600|Sevir.1G238650|Sevir.1G238751|Sevir.1G238800|Sevir.1G238900|Sevir.1G239100|Sevir.1G239301|Sevir.1G239450|Sevir.1G239551|Sevir.1G239600|Sevir.1G239750|Sevir.1G239800|Sevir.1G240200|Sevir.1G240550|Sevir.1G240800|Sevir.1G241700|Sevir.1G242700|Sevir.1G243200|Sevir.1G243800|Sevir.1G244500|Sevir.1G244750|Sevir.1G244900|Sevir.1G245400|Sevir.1G245550|Sevir.1G245650|Sevir.1G245700|Sevir.1G245900|Sevir.1G246000|Sevir.1G246100|Sevir.1G246150|Sevir.1G246500|Sevir.1G246700|Sevir.1G247300|Sevir.1G247800|Sevir.1G248000|Sevir.1G248600|Sevir.1G249000|Sevir.1G249200|Sevir.1G249950|Sevir.1G250750|Sevir.1G251333|Sevir.1G252000|Sevir.1G253600|Sevir.1G254000|Sevir.1G254100|Sevir.1G254200|Sevir.1G254350|Sevir.1G254800|Sevir.1G256500|Sevir.1G256900|Sevir.1G257050|Sevir.1G257200|Sevir.1G257233|Sevir.1G257266|Sevir.1G257850|Sevir.1G258000|Sevir.1G258650|Sevir.1G258900|Sevir.1G259350|Sevir.1G259900|Sevir.1G260000|Sevir.1G260700|Sevir.1G261100|Sevir.1G261600|Sevir.1G261700|Sevir.1G262400|Sevir.1G262900|Sevir.1G263000|Sevir.1G263600|Sevir.1G263800|Sevir.1G264200|Sevir.1G264333|Sevir.1G264366|Sevir.1G264700|Sevir.1G265000|Sevir.1G265100|Sevir.1G265300|Sevir.1G265500|Sevir.1G265550|Sevir.1G265800|Sevir.1G266000|Sevir.1G266100|Sevir.1G266200|Sevir.1G266700|Sevir.1G269200|Sevir.1G269350|Sevir.1G269700|Sevir.1G269950|Sevir.1G270000|Sevir.1G270100|Sevir.1G272200|Sevir.1G272300|Sevir.1G272700|Sevir.1G273000|Sevir.1G273100|Sevir.1G273300|Sevir.1G274500|Sevir.1G274600|Sevir.1G274950|Sevir.1G275400|Sevir.1G275600|Sevir.1G276000|Sevir.1G276100|Sevir.1G276900|Sevir.1G277100|Sevir.1G277150|Sevir.1G277500|Sevir.1G277700|Sevir.1G278000|Sevir.1G278200|Sevir.1G278250|Sevir.1G278433|Sevir.1G278466|Sevir.1G278800|Sevir.1G279400|Sevir.1G279450|Sevir.1G279500|Sevir.1G279600|Sevir.1G280500|Sevir.1G281100|Sevir.1G281800|Sevir.1G282050|Sevir.1G282100|Sevir.1G282200|Sevir.1G282500|Sevir.1G282900|Sevir.1G283000|Sevir.1G283100|Sevir.1G283600|Sevir.1G284050|Sevir.1G284500|Sevir.1G284900|Sevir.1G285000|Sevir.1G285100|Sevir.1G285500|Sevir.1G285700|Sevir.1G285800|Sevir.1G285850|Sevir.1G286600|Sevir.1G287100|Sevir.1G287200|Sevir.1G287400|Sevir.1G287800|Sevir.1G288100|Sevir.1G288800|Sevir.1G289600|Sevir.1G289750|Sevir.1G290400|Sevir.1G290500|Sevir.1G290700|Sevir.1G290833|Sevir.1G290866|Sevir.1G290900|Sevir.1G291000|Sevir.1G291100|Sevir.1G291300|Sevir.1G291400|Sevir.1G291500|Sevir.1G292333|Sevir.1G292366|Sevir.1G293650|Sevir.1G293950|Sevir.1G295500|Sevir.1G295650|Sevir.1G295701|Sevir.1G295751|Sevir.1G295900|Sevir.1G296000|Sevir.1G297900|Sevir.1G299600|Sevir.1G299800|Sevir.1G299850|Sevir.1G300700|Sevir.1G301150|Sevir.1G301700|Sevir.1G301750|Sevir.1G301850|Sevir.1G301950|Sevir.1G303500|Sevir.1G303600|Sevir.1G303900|Sevir.1G304000|Sevir.1G304250|Sevir.1G304300|Sevir.1G304400|Sevir.1G304500|Sevir.1G304566|Sevir.1G305550|Sevir.1G306100|Sevir.1G306300|Sevir.1G306600|Sevir.1G306633|Sevir.1G306666|Sevir.1G307000|Sevir.1G307400|Sevir.1G307450|Sevir.1G308300|Sevir.1G309100|Sevir.1G309200|Sevir.1G309400|Sevir.1G309500|Sevir.1G309950|Sevir.1G310200|Sevir.1G310250|Sevir.1G310400|Sevir.1G311800|Sevir.1G312100|Sevir.1G312850|Sevir.1G313000|Sevir.1G313366|Sevir.1G314200|Sevir.1G314400|Sevir.1G314550|Sevir.1G314900|Sevir.1G315100|Sevir.1G315400|Sevir.1G315600|Sevir.1G316600|Sevir.1G317350|Sevir.1G317900|Sevir.1G318900|Sevir.1G319100|Sevir.1G319250|Sevir.1G319400|Sevir.1G319800|Sevir.1G319950|Sevir.1G320500|Sevir.1G320550|Sevir.1G321000|Sevir.1G321050|Sevir.1G321801|Sevir.1G321851|Sevir.1G322600|Sevir.1G322900|Sevir.1G324133|Sevir.1G324166|Sevir.1G326200|Sevir.1G326450|Sevir.1G327000|Sevir.1G327066|Sevir.1G327132|Sevir.1G327200|Sevir.1G327533|Sevir.1G327566|Sevir.1G327600|Sevir.1G328601|Sevir.1G329666|Sevir.1G329732|Sevir.1G329900|Sevir.1G330400|Sevir.1G330500|Sevir.1G331200|Sevir.1G331300|Sevir.1G333000|Sevir.1G333050|Sevir.1G333600|Sevir.1G334150|Sevir.1G334233|Sevir.1G334266|Sevir.1G334300|Sevir.1G334566|Sevir.1G335200|Sevir.1G335650|Sevir.1G336400|Sevir.1G337600|Sevir.1G337800|Sevir.1G337900|Sevir.1G337950|Sevir.1G338550|Sevir.1G338932|Sevir.1G340400|Sevir.1G340501|Sevir.1G341700|Sevir.1G341750|Sevir.1G342700|Sevir.1G343550|Sevir.1G344050|Sevir.1G344900|Sevir.1G345900|Sevir.1G346350|Sevir.1G346700|Sevir.1G347500|Sevir.1G347550|Sevir.1G347900|Sevir.1G348800|Sevir.1G348950|Sevir.1G349200|Sevir.1G349300|Sevir.1G349600|Sevir.1G349650|Sevir.1G349950|Sevir.1G350200|Sevir.1G350500|Sevir.1G350900|Sevir.1G350950|Sevir.1G351200|Sevir.1G353250|Sevir.1G353366|Sevir.1G353432|Sevir.1G353700|Sevir.1G354100|Sevir.1G354300|Sevir.1G354550|Sevir.1G354750|Sevir.1G357350|Sevir.1G357400|Sevir.1G358050|Sevir.1G359700|Sevir.1G360700|Sevir.1G360900|Sevir.1G361300|Sevir.1G361600|Sevir.1G361901|Sevir.1G362200|Sevir.1G362433|Sevir.1G362500|Sevir.1G362466|Sevir.1G362600|Sevir.1G363600|Sevir.1G363700|Sevir.1G364250|Sevir.1G364600|Sevir.1G364650|Sevir.1G364700|Sevir.1G364750|Sevir.1G364900|Sevir.1G365100|Sevir.1G365800|Sevir.1G366150|Sevir.1G368500|Sevir.1G368700|Sevir.1G369000|Sevir.1G369300|Sevir.1G369401|Sevir.1G369700|Sevir.1G370100|Sevir.1G371450|Sevir.1G371600|Sevir.1G372201|Sevir.1G372850|Sevir.1G373200|Sevir.1G373300|Sevir.1G373400|Sevir.1G373600|Sevir.1G373700|Sevir.1G373766|Sevir.1G374500|Sevir.1G374950|Sevir.1G375100|Sevir.1G375800|Sevir.1G375850|Sevir.1G376700|Sevir.1G377400|Sevir.1G378000|Sevir.1G378200|Sevir.1G378700|Sevir.1G379500|Sevir.1G380400|Sevir.1G380500|Sevir.1G380800|Sevir.1G380950|Sevir.1G381150|Sevir.1G381600|Sevir.1G381700|Sevir.1G382350|Sevir.1G382600|Sevir.1G382700|Sevir.1G383200|Sevir.1G384266|Sevir.1G387200|Sevir.1G387233|Sevir.1G387266|Sevir.1G387300|Sevir.1G387400|Sevir.2G003900|Sevir.2G003800|Sevir.2G003600|Sevir.2G003575|Sevir.2G003300|Sevir.2G001800|Sevir.2G001875|Sevir.2G001200|Sevir.2G001100|Sevir.2G000475|Sevir.2G000100|Sevir.2G006700|Sevir.2G006950|Sevir.2G007100|Sevir.2G007300|Sevir.2G007800|Sevir.2G008100|Sevir.2G008166|Sevir.2G008900|Sevir.2G008950|Sevir.2G009100|Sevir.2G009160|Sevir.2G009220|Sevir.2G009280|Sevir.2G009340|Sevir.2G009450|Sevir.2G009500|Sevir.2G009550|Sevir.2G009700|Sevir.2G010132|Sevir.2G010266|Sevir.2G010332|Sevir.2G010400|Sevir.2G010650|Sevir.2G011800|Sevir.2G011850|Sevir.2G012101|Sevir.2G012300|Sevir.2G012400|Sevir.2G012500|Sevir.2G012550|Sevir.2G012600|Sevir.2G012700|Sevir.2G012901|Sevir.2G013350|Sevir.2G013650|Sevir.2G013700|Sevir.2G014100|Sevir.2G014300|Sevir.2G014400|Sevir.2G014701|Sevir.2G014800|Sevir.2G014900|Sevir.2G015000|Sevir.2G015500|Sevir.2G015850|Sevir.2G015901|Sevir.2G015951|Sevir.2G016000|Sevir.2G016100|Sevir.2G016600|Sevir.2G016700|Sevir.2G017701|Sevir.2G018200|Sevir.2G018300|Sevir.2G018600|Sevir.2G018900|Sevir.2G018950|Sevir.2G019400|Sevir.2G019600|Sevir.2G019900|Sevir.2G019950|Sevir.2G020900|Sevir.2G021000|Sevir.2G021500|Sevir.2G021600|Sevir.2G021800|Sevir.2G022000|Sevir.2G022400|Sevir.2G022466|Sevir.2G022800|Sevir.2G023200|Sevir.2G023301|Sevir.2G023600|Sevir.2G024300|Sevir.2G024600|Sevir.2G024700|Sevir.2G025100|Sevir.2G025200|Sevir.2G025300|Sevir.2G025700|Sevir.2G025800|Sevir.2G026000|Sevir.2G026100|Sevir.2G026200|Sevir.2G026500|Sevir.2G026650|Sevir.2G027000|Sevir.2G027100|Sevir.2G027166|Sevir.2G027301|Sevir.2G027351|Sevir.2G027400|Sevir.2G027500|Sevir.2G027650|Sevir.2G028500|Sevir.2G029566|Sevir.2G030100|Sevir.2G030150|Sevir.2G030450|Sevir.2G030500|Sevir.2G030600|Sevir.2G031050|Sevir.2G031101|Sevir.2G031600|Sevir.2G031650|Sevir.2G032300|Sevir.2G032400|Sevir.2G032450|Sevir.2G033150|Sevir.2G033700|Sevir.2G033800|Sevir.2G034250|Sevir.2G034650|Sevir.2G035050|Sevir.2G035300|Sevir.2G035550|Sevir.2G035600|Sevir.2G035833|Sevir.2G035866|Sevir.2G036000|Sevir.2G036400|Sevir.2G036500|Sevir.2G036600|Sevir.2G036700|Sevir.2G037100|Sevir.2G037700|Sevir.2G038200|Sevir.2G038700|Sevir.2G038800|Sevir.2G039700|Sevir.2G040200|Sevir.2G040500|Sevir.2G040600|Sevir.2G040900|Sevir.2G041000|Sevir.2G041200|Sevir.2G041250|Sevir.2G041300|Sevir.2G041401|Sevir.2G041500|Sevir.2G041750|Sevir.2G042500|Sevir.2G043300|Sevir.2G043500|Sevir.2G044333|Sevir.2G044366|Sevir.2G044400|Sevir.2G045148|Sevir.2G045172|Sevir.2G045184|Sevir.2G045300|Sevir.2G045500|Sevir.2G046300|Sevir.2G046500|Sevir.2G047100|Sevir.2G047700|Sevir.2G047800|Sevir.2G047900|Sevir.2G048000|Sevir.2G048200|Sevir.2G048400|Sevir.2G048700|Sevir.2G049133|Sevir.2G049166|Sevir.2G049400|Sevir.2G049450|Sevir.2G050000|Sevir.2G050100|Sevir.2G050133|Sevir.2G050166|Sevir.2G050200|Sevir.2G050600|Sevir.2G051000|Sevir.2G051400|Sevir.2G051500|Sevir.2G051600|Sevir.2G051700|Sevir.2G051800|Sevir.2G051966|Sevir.2G052032|Sevir.2G052350|Sevir.2G052400|Sevir.2G052450|Sevir.2G052800|Sevir.2G052850|Sevir.2G053500|Sevir.2G053600|Sevir.2G054000|Sevir.2G054100|Sevir.2G054200|Sevir.2G054900|Sevir.2G055100|Sevir.2G055350|Sevir.2G055450|Sevir.2G055800|Sevir.2G055900|Sevir.2G056101|Sevir.2G056200|Sevir.2G056550|Sevir.2G056700|Sevir.2G056801|Sevir.2G057000|Sevir.2G057100|Sevir.2G057200|Sevir.2G057400|Sevir.2G057700|Sevir.2G058000|Sevir.2G058400|Sevir.2G058466|Sevir.2G058532|Sevir.2G059200|Sevir.2G059301|Sevir.2G059500|Sevir.2G059800|Sevir.2G059900|Sevir.2G060000|Sevir.2G060150|Sevir.2G060550|Sevir.2G060900|Sevir.2G061450|Sevir.2G061700|Sevir.2G061800|Sevir.2G062000|Sevir.2G062100|Sevir.2G062200|Sevir.2G062250|Sevir.2G062500|Sevir.2G062600|Sevir.2G062700|Sevir.2G062800|Sevir.2G063000|Sevir.2G063100|Sevir.2G063166|Sevir.2G063232|Sevir.2G063500|Sevir.2G063600|Sevir.2G063666|Sevir.2G064050|Sevir.2G064400|Sevir.2G064500|Sevir.2G064600|Sevir.2G064800|Sevir.2G065500|Sevir.2G065900|Sevir.2G066050|Sevir.2G066300|Sevir.2G066350|Sevir.2G066400|Sevir.2G066500|Sevir.2G067201|Sevir.2G067750|Sevir.2G067900|Sevir.2G068000|Sevir.2G068100|Sevir.2G068200|Sevir.2G068300|Sevir.2G068600|Sevir.2G069000|Sevir.2G069201|Sevir.2G069350|Sevir.2G070100|Sevir.2G070166|Sevir.2G070232|Sevir.2G070432|Sevir.2G071200|Sevir.2G071300|Sevir.2G071400|Sevir.2G072600|Sevir.2G072750|Sevir.2G072800|Sevir.2G073100|Sevir.2G073000|Sevir.2G073200|Sevir.2G074500|Sevir.2G074600|Sevir.2G074900|Sevir.2G075000|Sevir.2G075250|Sevir.2G075400|Sevir.2G075450|Sevir.2G076000|Sevir.2G076100|Sevir.2G076400|Sevir.2G076600|Sevir.2G076700|Sevir.2G077200|Sevir.2G077300|Sevir.2G077500|Sevir.2G077632|Sevir.2G077900|Sevir.2G078440|Sevir.2G078480|Sevir.2G078520|Sevir.2G078560|Sevir.2G078633|Sevir.2G078666|Sevir.2G078950|Sevir.2G079100|Sevir.2G079366|Sevir.2G079432|Sevir.2G080300|Sevir.2G080500|Sevir.2G080600|Sevir.2G080700|Sevir.2G080900|Sevir.2G081000|Sevir.2G081100|Sevir.2G081200|Sevir.2G081233|Sevir.2G081266|Sevir.2G081400|Sevir.2G081900|Sevir.2G082000|Sevir.2G082400|Sevir.2G082600|Sevir.2G082700|Sevir.2G082800|Sevir.2G083250|Sevir.2G083850|Sevir.2G084125|Sevir.2G084900|Sevir.2G085300|Sevir.2G085950|Sevir.2G086000|Sevir.2G086100|Sevir.2G086200|Sevir.2G086450|Sevir.2G086900|Sevir.2G087900|Sevir.2G088300|Sevir.2G088400|Sevir.2G088500|Sevir.2G088600|Sevir.2G088675|Sevir.2G088750|Sevir.2G088825|Sevir.2G088900|Sevir.2G088950|Sevir.2G089000|Sevir.2G089100|Sevir.2G089200|Sevir.2G089432|Sevir.2G089600|Sevir.2G089700|Sevir.2G089800|Sevir.2G089900|Sevir.2G090032|Sevir.2G090400|Sevir.2G090500|Sevir.2G090600|Sevir.2G090701|Sevir.2G090800|Sevir.2G090950|Sevir.2G091250|Sevir.2G091600|Sevir.2G091700|Sevir.2G092100|Sevir.2G092900|Sevir.2G093000|Sevir.2G093460|Sevir.2G093700|Sevir.2G093750|Sevir.2G093900|Sevir.2G094000|Sevir.2G094500|Sevir.2G094533|Sevir.2G094566|Sevir.2G095000|Sevir.2G095240|Sevir.2G095280|Sevir.2G095320|Sevir.2G095501|Sevir.2G095700|Sevir.2G095850|Sevir.2G095900|Sevir.2G095950|Sevir.2G096650|Sevir.2G096675|Sevir.2G097100|Sevir.2G097200|Sevir.2G097300|Sevir.2G097650|Sevir.2G098200|Sevir.2G098500|Sevir.2G098550|Sevir.2G098600|Sevir.2G099100|Sevir.2G099200|Sevir.2G099450|Sevir.2G100300|Sevir.2G100900|Sevir.2G101000|Sevir.2G101150|Sevir.2G101500|Sevir.2G101600|Sevir.2G101700|Sevir.2G101750|Sevir.2G102300|Sevir.2G102500|Sevir.2G103200|Sevir.2G103600|Sevir.2G103700|Sevir.2G103900|Sevir.2G104000|Sevir.2G104100|Sevir.2G104125|Sevir.2G104150|Sevir.2G104400|Sevir.2G105300|Sevir.2G105400|Sevir.2G105500|Sevir.2G105700|Sevir.2G106200|Sevir.2G106300|Sevir.2G106400|Sevir.2G106500|Sevir.2G106600|Sevir.2G106800|Sevir.2G106900|Sevir.2G107000|Sevir.2G107300|Sevir.2G107500|Sevir.2G107650|Sevir.2G107801|Sevir.2G107900|Sevir.2G108500|Sevir.2G109000|Sevir.2G109300|Sevir.2G109900|Sevir.2G110250|Sevir.2G110600|Sevir.2G110700|Sevir.2G111200|Sevir.2G111450|Sevir.2G111900|Sevir.2G112000|Sevir.2G113300|Sevir.2G113600|Sevir.2G113750|Sevir.2G114600|Sevir.2G114850|Sevir.2G115300|Sevir.2G116100|Sevir.2G116801|Sevir.2G117000|Sevir.2G117432|Sevir.2G117600|Sevir.2G117833|Sevir.2G117866|Sevir.2G119750|Sevir.2G119900|Sevir.2G120300|Sevir.2G120700|Sevir.2G120800|Sevir.2G120850|Sevir.2G121150|Sevir.2G121200|Sevir.2G121300|Sevir.2G121400|Sevir.2G121500|Sevir.2G121700|Sevir.2G122050|Sevir.2G122200|Sevir.2G122250|Sevir.2G122500|Sevir.2G122800|Sevir.2G123000|Sevir.2G123200|Sevir.2G123400|Sevir.2G123700|Sevir.2G123750|Sevir.2G123900|Sevir.2G124200|Sevir.2G124700|Sevir.2G124900|Sevir.2G125100|Sevir.2G125601|Sevir.2G126125|Sevir.2G126300|Sevir.2G126600|Sevir.2G127350|Sevir.2G127400|Sevir.2G127532|Sevir.2G127850|Sevir.2G127900|Sevir.2G128700|Sevir.2G129233|Sevir.2G129266|Sevir.2G129400|Sevir.2G129800|Sevir.2G130250|Sevir.2G130400|Sevir.2G130600|Sevir.2G131200|Sevir.2G131400|Sevir.2G131600|Sevir.2G131900|Sevir.2G132100|Sevir.2G132250|Sevir.2G132750|Sevir.2G133100|Sevir.2G133500|Sevir.2G133700|Sevir.2G133800|Sevir.2G134450|Sevir.2G134500|Sevir.2G134600|Sevir.2G135100|Sevir.2G136200|Sevir.2G136301|Sevir.2G136400|Sevir.2G136500|Sevir.2G136600|Sevir.2G136700|Sevir.2G137400|Sevir.2G137500|Sevir.2G137800|Sevir.2G137901|Sevir.2G139400|Sevir.2G139500|Sevir.2G139600|Sevir.2G139800|Sevir.2G140400|Sevir.2G140800|Sevir.2G141000|Sevir.2G141400|Sevir.2G141500|Sevir.2G141750|Sevir.2G142300|Sevir.2G142550|Sevir.2G142700|Sevir.2G142800|Sevir.2G142950|Sevir.2G143200|Sevir.2G143500|Sevir.2G144000|Sevir.2G144100|Sevir.2G144400|Sevir.2G144901|Sevir.2G145300|Sevir.2G145400|Sevir.2G145900|Sevir.2G146000|Sevir.2G146200|Sevir.2G146300|Sevir.2G146400|Sevir.2G146450|Sevir.2G146700|Sevir.2G146800|Sevir.2G147000|Sevir.2G147166|Sevir.2G147232|Sevir.2G147300|Sevir.2G147650|Sevir.2G147701|Sevir.2G147751|Sevir.2G147800|Sevir.2G148050|Sevir.2G148500|Sevir.2G148550|Sevir.2G148700|Sevir.2G149050|Sevir.2G149300|Sevir.2G149400|Sevir.2G149500|Sevir.2G149600|Sevir.2G149800|Sevir.2G149900|Sevir.2G150100|Sevir.2G150200|Sevir.2G150300|Sevir.2G150400|Sevir.2G150600|Sevir.2G150701|Sevir.2G150800|Sevir.2G150900|Sevir.2G151000|Sevir.2G151100|Sevir.2G151200|Sevir.2G151300|Sevir.2G151400|Sevir.2G151600|Sevir.2G151800|Sevir.2G152100|Sevir.2G152200|Sevir.2G152300|Sevir.2G152400|Sevir.2G152550|Sevir.2G152600|Sevir.2G152700|Sevir.2G152800|Sevir.2G153000|Sevir.2G153200|Sevir.2G153250|Sevir.2G153500|Sevir.2G153600|Sevir.2G153700|Sevir.2G153900|Sevir.2G154001|Sevir.2G154200|Sevir.2G154350|Sevir.2G154500|Sevir.2G154550|Sevir.2G154600|Sevir.2G154700|Sevir.2G154800|Sevir.2G154900|Sevir.2G154950|Sevir.2G155200|Sevir.2G162900|Sevir.2G162918|Sevir.2G162936|Sevir.2G162800|Sevir.2G162700|Sevir.2G162100|Sevir.2G161900|Sevir.2G161918|Sevir.2G161700|Sevir.2G161600|Sevir.2G155400|Sevir.2G155700|Sevir.2G155800|Sevir.2G155900|Sevir.2G156100|Sevir.2G156300|Sevir.2G156500|Sevir.2G156600|Sevir.2G156800|Sevir.2G156900|Sevir.2G157200|Sevir.2G157300|Sevir.2G157500|Sevir.2G157600|Sevir.2G157700|Sevir.2G157800|Sevir.2G157818|Sevir.2G158000|Sevir.2G158100|Sevir.2G158300|Sevir.2G158400|Sevir.2G158500|Sevir.2G158600|Sevir.2G158700|Sevir.2G158818|Sevir.2G158900|Sevir.2G159000|Sevir.2G159100|Sevir.2G159200|Sevir.2G159300|Sevir.2G159518|Sevir.2G159700|Sevir.2G159800|Sevir.2G159918|Sevir.2G160000|Sevir.2G160200|Sevir.2G160300|Sevir.2G160500|Sevir.2G160600|Sevir.2G160618|Sevir.2G160700|Sevir.2G160718|Sevir.2G160800|Sevir.2G160900|Sevir.2G161000|Sevir.2G161200|Sevir.2G161300|Sevir.2G161400|Sevir.2G161500|Sevir.2G161518|Sevir.2G163200|Sevir.2G163250|Sevir.2G163600|Sevir.2G164500|Sevir.2G164600|Sevir.2G164900|Sevir.2G164933|Sevir.2G164966|Sevir.2G164999|Sevir.2G165032|Sevir.2G165065|Sevir.2G165200|Sevir.2G165300|Sevir.2G165333|Sevir.2G165366|Sevir.2G165399|Sevir.2G165465|Sevir.2G165500|Sevir.2G165900|Sevir.2G166200|Sevir.2G166300|Sevir.2G166500|Sevir.2G167300|Sevir.2G167700|Sevir.2G168300|Sevir.2G168450|Sevir.2G168500|Sevir.2G168901|Sevir.2G169000|Sevir.2G169300|Sevir.2G169450|Sevir.2G169700|Sevir.2G170600|Sevir.2G170800|Sevir.2G170900|Sevir.2G171000|Sevir.2G171333|Sevir.2G171366|Sevir.2G171400|Sevir.2G171500|Sevir.2G171550|Sevir.2G171700|Sevir.2G171850|Sevir.2G172100|Sevir.2G172350|Sevir.2G172400|Sevir.2G172500|Sevir.2G172966|Sevir.2G173450|Sevir.2G173600|Sevir.2G173800|Sevir.2G173925|Sevir.2G173950|Sevir.2G174301|Sevir.2G174400|Sevir.2G174550|Sevir.2G174800|Sevir.2G174866|Sevir.2G175700|Sevir.2G175800|Sevir.2G176000|Sevir.2G176325|Sevir.2G176375|Sevir.2G176400|Sevir.2G176433|Sevir.2G176466|Sevir.2G176550|Sevir.2G176600|Sevir.2G176700|Sevir.2G176750|Sevir.2G176800|Sevir.2G176900|Sevir.2G177100|Sevir.2G177200|Sevir.2G177600|Sevir.2G177800|Sevir.2G177900|Sevir.2G178050|Sevir.2G178100|Sevir.2G178400|Sevir.2G178500|Sevir.2G178600|Sevir.2G178650|Sevir.2G178900|Sevir.2G179100|Sevir.2G180000|Sevir.2G180300|Sevir.2G180400|Sevir.2G180500|Sevir.2G180700|Sevir.2G180800|Sevir.2G181200|Sevir.2G181300|Sevir.2G181600|Sevir.2G181750|Sevir.2G182200|Sevir.2G182301|Sevir.2G182400|Sevir.2G182700|Sevir.2G182850|Sevir.2G183000|Sevir.2G183050|Sevir.2G183200|Sevir.2G183400|Sevir.2G183800|Sevir.2G183900|Sevir.2G184000|Sevir.2G184301|Sevir.2G184532|Sevir.2G184700|Sevir.2G185000|Sevir.2G185300|Sevir.2G185400|Sevir.2G185700|Sevir.2G185900|Sevir.2G186000|Sevir.2G186200|Sevir.2G186500|Sevir.2G186700|Sevir.2G187100|Sevir.2G187350|Sevir.2G187400|Sevir.2G187600|Sevir.2G187800|Sevir.2G187900|Sevir.2G188000|Sevir.2G188300|Sevir.2G188450|Sevir.2G188750|Sevir.2G188900|Sevir.2G189000|Sevir.2G189200|Sevir.2G189700|Sevir.2G189900|Sevir.2G190700|Sevir.2G191100|Sevir.2G191800|Sevir.2G191900|Sevir.2G192100|Sevir.2G192201|Sevir.2G192400|Sevir.2G192933|Sevir.2G193400|Sevir.2G195050|Sevir.2G195300|Sevir.2G195350|Sevir.2G195700|Sevir.2G195800|Sevir.2G195966|Sevir.2G196032|Sevir.2G197250|Sevir.2G197401|Sevir.2G198250|Sevir.2G198400|Sevir.2G198450|Sevir.2G198500|Sevir.2G198700|Sevir.2G199250|Sevir.2G199300|Sevir.2G199532|Sevir.2G199650|Sevir.2G201300|Sevir.2G201400|Sevir.2G201450|Sevir.2G201500|Sevir.2G201800|Sevir.2G201850|Sevir.2G202450|Sevir.2G202500|Sevir.2G202650|Sevir.2G202850|Sevir.2G202900|Sevir.2G203051|Sevir.2G203300|Sevir.2G203800|Sevir.2G204250|Sevir.2G204350|Sevir.2G204900|Sevir.2G205100|Sevir.2G205300|Sevir.2G205350|Sevir.2G205450|Sevir.2G206100|Sevir.2G206300|Sevir.2G206400|Sevir.2G206800|Sevir.2G206850|Sevir.2G207150|Sevir.2G207200|Sevir.2G207400|Sevir.2G208000|Sevir.2G208150|Sevir.2G208250|Sevir.2G208433|Sevir.2G208466|Sevir.2G208900|Sevir.2G209750|Sevir.2G210800|Sevir.2G211600|Sevir.2G211650|Sevir.2G212000|Sevir.2G212540|Sevir.2G212620|Sevir.2G212660|Sevir.2G212900|Sevir.2G213150|Sevir.2G213466|Sevir.2G213700|Sevir.2G213800|Sevir.2G214300|Sevir.2G214900|Sevir.2G215200|Sevir.2G215000|Sevir.2G215933|Sevir.2G215966|Sevir.2G216200|Sevir.2G216450|Sevir.2G216500|Sevir.2G216601|Sevir.2G217100|Sevir.2G217201|Sevir.2G217300|Sevir.2G217400|Sevir.2G217500|Sevir.2G217600|Sevir.2G217700|Sevir.2G217950|Sevir.2G218000|Sevir.2G218450|Sevir.2G218800|Sevir.2G220000|Sevir.2G220100|Sevir.2G220600|Sevir.2G220800|Sevir.2G220900|Sevir.2G221000|Sevir.2G221233|Sevir.2G221266|Sevir.2G221400|Sevir.2G221501|Sevir.2G221666|Sevir.2G222200|Sevir.2G222400|Sevir.2G222533|Sevir.2G222566|Sevir.2G222850|Sevir.2G222900|Sevir.2G223300|Sevir.2G224000|Sevir.2G224800|Sevir.2G225200|Sevir.2G226100|Sevir.2G226233|Sevir.2G226266|Sevir.2G226300|Sevir.2G226400|Sevir.2G226850|Sevir.2G226900|Sevir.2G227000|Sevir.2G227850|Sevir.2G227900|Sevir.2G228066|Sevir.2G228132|Sevir.2G228266|Sevir.2G228332|Sevir.2G228400|Sevir.2G228500|Sevir.2G228566|Sevir.2G228632|Sevir.2G229201|Sevir.2G229400|Sevir.2G229450|Sevir.2G229500|Sevir.2G229600|Sevir.2G229550|Sevir.2G230000|Sevir.2G230600|Sevir.2G230800|Sevir.2G232200|Sevir.2G232300|Sevir.2G232500|Sevir.2G232700|Sevir.2G233050|Sevir.2G233350|Sevir.2G233650|Sevir.2G233800|Sevir.2G234100|Sevir.2G234200|Sevir.2G234300|Sevir.2G234460|Sevir.2G234520|Sevir.2G234580|Sevir.2G235150|Sevir.2G235400|Sevir.2G236150|Sevir.2G237300|Sevir.2G237601|Sevir.2G238100|Sevir.2G238200|Sevir.2G238650|Sevir.2G238766|Sevir.2G238832|Sevir.2G239400|Sevir.2G239500|Sevir.2G239650|Sevir.2G240233|Sevir.2G241400|Sevir.2G241600|Sevir.2G241900|Sevir.2G242233|Sevir.2G242266|Sevir.2G242400|Sevir.2G242832|Sevir.2G243450|Sevir.2G243800|Sevir.2G244300|Sevir.2G244401|Sevir.2G244500|Sevir.2G245600|Sevir.2G245700|Sevir.2G246400|Sevir.2G246450|Sevir.2G247000|Sevir.2G247500|Sevir.2G247650|Sevir.2G247700|Sevir.2G247900|Sevir.2G248600|Sevir.2G248700|Sevir.2G248900|Sevir.2G249500|Sevir.2G249850|Sevir.2G250000|Sevir.2G250500|Sevir.2G250700|Sevir.2G251100|Sevir.2G251366|Sevir.2G251432|Sevir.2G252650|Sevir.2G253500|Sevir.2G253600|Sevir.2G253700|Sevir.2G253800|Sevir.2G253950|Sevir.2G254000|Sevir.2G254075|Sevir.2G254150|Sevir.2G254225|Sevir.2G254350|Sevir.2G254701|Sevir.2G254800|Sevir.2G254850|Sevir.2G255200|Sevir.2G255300|Sevir.2G255366|Sevir.2G255432|Sevir.2G255500|Sevir.2G255850|Sevir.2G256033|Sevir.2G256066|Sevir.2G256100|Sevir.2G256200|Sevir.2G256600|Sevir.2G257001|Sevir.2G257200|Sevir.2G257400|Sevir.2G257550|Sevir.2G257800|Sevir.2G257901|Sevir.2G258200|Sevir.2G258700|Sevir.2G259700|Sevir.2G260001|Sevir.2G261000|Sevir.2G261600|Sevir.2G261700|Sevir.2G261800|Sevir.2G261900|Sevir.2G262000|Sevir.2G262100|Sevir.2G262200|Sevir.2G262350|Sevir.2G262400|Sevir.2G262766|Sevir.2G262900|Sevir.2G263800|Sevir.2G263833|Sevir.2G263866|Sevir.2G263900|Sevir.2G264150|Sevir.2G264400|Sevir.2G264750|Sevir.2G264900|Sevir.2G265000|Sevir.2G265450|Sevir.2G265850|Sevir.2G266166|Sevir.2G266600|Sevir.2G267200|Sevir.2G267250|Sevir.2G267450|Sevir.2G267500|Sevir.2G268600|Sevir.2G269250|Sevir.2G269300|Sevir.2G269525|Sevir.2G269550|Sevir.2G269575|Sevir.2G269600|Sevir.2G270400|Sevir.2G270500|Sevir.2G271100|Sevir.2G271266|Sevir.2G271398|Sevir.2G271464|Sevir.2G271600|Sevir.2G272280|Sevir.2G272320|Sevir.2G272400|Sevir.2G273000|Sevir.2G273400|Sevir.2G273750|Sevir.2G273900|Sevir.2G275100|Sevir.2G275300|Sevir.2G275500|Sevir.2G275900|Sevir.2G276100|Sevir.2G276500|Sevir.2G276633|Sevir.2G276666|Sevir.2G277400|Sevir.2G278750|Sevir.2G278800|Sevir.2G279600|Sevir.2G280100|Sevir.2G280500|Sevir.2G281000|Sevir.2G282150|Sevir.2G282500|Sevir.2G282750|Sevir.2G283500|Sevir.2G283600|Sevir.2G283700|Sevir.2G283801|Sevir.2G283900|Sevir.2G284000|Sevir.2G284800|Sevir.2G285100|Sevir.2G285450|Sevir.2G285750|Sevir.2G285900|Sevir.2G285950|Sevir.2G286000|Sevir.2G286300|Sevir.2G286500|Sevir.2G286700|Sevir.2G287400|Sevir.2G288100|Sevir.2G288600|Sevir.2G289500|Sevir.2G290400|Sevir.2G290700|Sevir.2G290600|Sevir.2G291400|Sevir.2G292300|Sevir.2G292600|Sevir.2G293600|Sevir.2G293800|Sevir.2G295301|Sevir.2G295550|Sevir.2G296050|Sevir.2G296100|Sevir.2G296201|Sevir.2G296600|Sevir.2G296833|Sevir.2G296866|Sevir.2G297000|Sevir.2G297100|Sevir.2G298000|Sevir.2G298300|Sevir.2G299700|Sevir.2G299850|Sevir.2G300301|Sevir.2G300500|Sevir.2G300800|Sevir.2G301650|Sevir.2G302700|Sevir.2G302900|Sevir.2G303400|Sevir.2G304500|Sevir.2G305050|Sevir.2G305200|Sevir.2G305900|Sevir.2G306050|Sevir.2G306601|Sevir.2G307000|Sevir.2G307100|Sevir.2G307351|Sevir.2G308000|Sevir.2G308200|Sevir.2G308400|Sevir.2G308600|Sevir.2G308900|Sevir.2G309200|Sevir.2G309400|Sevir.2G310460|Sevir.2G310700|Sevir.2G310750|Sevir.2G310851|Sevir.2G311300|Sevir.2G312000|Sevir.2G312100|Sevir.2G312366|Sevir.2G313500|Sevir.2G314250|Sevir.2G314350|Sevir.2G314550|Sevir.2G314600|Sevir.2G314700|Sevir.2G315400|Sevir.2G315500|Sevir.2G316201|Sevir.2G316566|Sevir.2G316632|Sevir.2G317000|Sevir.2G317600|Sevir.2G317700|Sevir.2G317800|Sevir.2G317850|Sevir.2G317901|Sevir.2G317951|Sevir.2G318300|Sevir.2G318400|Sevir.2G319100|Sevir.2G320100|Sevir.2G320800|Sevir.2G321200|Sevir.2G321900|Sevir.2G322400|Sevir.2G322950|Sevir.2G323200|Sevir.2G323500|Sevir.2G323700|Sevir.2G324150|Sevir.2G324600|Sevir.2G324650|Sevir.2G324700|Sevir.2G324900|Sevir.2G325200|Sevir.2G325366|Sevir.2G326650|Sevir.2G327000|Sevir.2G327050|Sevir.2G327401|Sevir.2G327500|Sevir.2G328300|Sevir.2G328333|Sevir.2G328366|Sevir.2G328800|Sevir.2G329150|Sevir.2G329266|Sevir.2G329400|Sevir.2G329600|Sevir.2G330500|Sevir.2G330700|Sevir.2G331300|Sevir.2G331401|Sevir.2G331501|Sevir.2G332600|Sevir.2G332900|Sevir.2G333000|Sevir.2G333350|Sevir.2G333900|Sevir.2G334100|Sevir.2G334300|Sevir.2G334750|Sevir.2G334900|Sevir.2G335433|Sevir.2G335466|Sevir.2G336200|Sevir.2G336400|Sevir.2G336600|Sevir.2G336700|Sevir.2G336750|Sevir.2G337500|Sevir.2G337700|Sevir.2G338100|Sevir.2G338201|Sevir.2G338500|Sevir.2G339100|Sevir.2G339300|Sevir.2G339533|Sevir.2G339566|Sevir.2G339800|Sevir.2G340100|Sevir.2G340400|Sevir.2G340500|Sevir.2G341433|Sevir.2G342100|Sevir.2G342232|Sevir.2G342401|Sevir.2G343266|Sevir.2G343233|Sevir.2G343900|Sevir.2G344100|Sevir.2G344150|Sevir.2G344200|Sevir.2G345000|Sevir.2G345200|Sevir.2G345250|Sevir.2G345401|Sevir.2G345500|Sevir.2G345700|Sevir.2G346200|Sevir.2G346225|Sevir.2G346250|Sevir.2G346275|Sevir.2G347300|Sevir.2G347350|Sevir.2G348100|Sevir.2G348400|Sevir.2G348500|Sevir.2G348650|Sevir.2G349300|Sevir.2G350500|Sevir.2G351000|Sevir.2G351201|Sevir.2G351300|Sevir.2G351501|Sevir.2G351950|Sevir.2G353250|Sevir.2G354400|Sevir.2G354600|Sevir.2G354732|Sevir.2G356800|Sevir.2G356900|Sevir.2G357000|Sevir.2G357166|Sevir.2G357600|Sevir.2G357800|Sevir.2G357850|Sevir.2G357900|Sevir.2G358300|Sevir.2G358350|Sevir.2G358633|Sevir.2G358666|Sevir.2G358900|Sevir.2G360066|Sevir.2G360550|Sevir.2G360650|Sevir.2G360850|Sevir.2G361000|Sevir.2G362900|Sevir.2G363450|Sevir.2G363600|Sevir.2G364650|Sevir.2G365300|Sevir.2G365401|Sevir.2G365200|Sevir.2G366100|Sevir.2G366400|Sevir.2G366501|Sevir.2G367800|Sevir.2G368300|Sevir.2G368400|Sevir.2G368550|Sevir.2G368600|Sevir.2G368900|Sevir.2G369800|Sevir.2G369900|Sevir.2G370000|Sevir.2G370050|Sevir.2G370100|Sevir.2G370200|Sevir.2G370500|Sevir.2G370700|Sevir.2G370800|Sevir.2G370900|Sevir.2G371000|Sevir.2G371200|Sevir.2G371600|Sevir.2G372100|Sevir.2G372650|Sevir.2G373300|Sevir.2G373450|Sevir.2G373500|Sevir.2G374100|Sevir.2G374350|Sevir.2G374400|Sevir.2G374500|Sevir.2G374650|Sevir.2G375750|Sevir.2G377100|Sevir.2G377500|Sevir.2G378200|Sevir.2G378300|Sevir.2G378350|Sevir.2G378400|Sevir.2G378750|Sevir.2G378800|Sevir.2G378900|Sevir.2G379000|Sevir.2G379101|Sevir.2G380800|Sevir.2G381100|Sevir.2G381600|Sevir.2G382701|Sevir.2G383100|Sevir.2G383900|Sevir.2G384200|Sevir.2G384350|Sevir.2G384700|Sevir.2G385400|Sevir.2G385600|Sevir.2G385800|Sevir.2G385900|Sevir.2G386000|Sevir.2G386600|Sevir.2G387200|Sevir.2G388200|Sevir.2G388300|Sevir.2G388566|Sevir.2G388632|Sevir.2G389920|Sevir.2G389940|Sevir.2G390501|Sevir.2G391301|Sevir.2G391450|Sevir.2G391500|Sevir.2G392500|Sevir.2G392850|Sevir.2G393600|Sevir.2G393700|Sevir.2G394100|Sevir.2G394200|Sevir.2G394550|Sevir.2G394750|Sevir.2G395000|Sevir.2G395400|Sevir.2G395900|Sevir.2G395950|Sevir.2G396500|Sevir.2G396750|Sevir.2G396800|Sevir.2G397500|Sevir.2G397800|Sevir.2G398200|Sevir.2G398550|Sevir.2G398900|Sevir.2G399400|Sevir.2G399500|Sevir.2G399600|Sevir.2G399750|Sevir.2G400450|Sevir.2G400700|Sevir.2G400800|Sevir.2G400900|Sevir.2G401000|Sevir.2G401500|Sevir.2G401550|Sevir.2G401601|Sevir.2G401651|Sevir.2G401700|Sevir.2G402001|Sevir.2G402200|Sevir.2G402400|Sevir.2G402450|Sevir.2G402501|Sevir.2G402700|Sevir.2G402801|Sevir.2G403900|Sevir.2G404400|Sevir.2G404450|Sevir.2G404650|Sevir.2G404800|Sevir.2G405900|Sevir.2G406100|Sevir.2G406500|Sevir.2G406550|Sevir.2G408000|Sevir.2G408100|Sevir.2G408166|Sevir.2G408232|Sevir.2G408900|Sevir.2G409100|Sevir.2G409200|Sevir.2G409400|Sevir.2G409500|Sevir.2G409550|Sevir.2G409700|Sevir.2G409900|Sevir.2G410000|Sevir.2G410500|Sevir.2G410600|Sevir.2G410666|Sevir.2G410800|Sevir.2G410900|Sevir.2G411601|Sevir.2G411700|Sevir.2G411800|Sevir.2G412600|Sevir.2G412800|Sevir.2G414100|Sevir.2G414400|Sevir.2G414450|Sevir.2G416000|Sevir.2G416200|Sevir.2G416400|Sevir.2G417300|Sevir.2G417500|Sevir.2G417600|Sevir.2G418150|Sevir.2G420001|Sevir.2G420300|Sevir.2G420800|Sevir.2G420850|Sevir.2G421350|Sevir.2G421700|Sevir.2G421900|Sevir.2G422001|Sevir.2G422100|Sevir.2G422850|Sevir.2G422900|Sevir.2G423600|Sevir.2G423700|Sevir.2G423900|Sevir.2G425301|Sevir.2G426000|Sevir.2G426850|Sevir.2G426900|Sevir.2G427000|Sevir.2G427250|Sevir.2G427200|Sevir.2G428000|Sevir.2G428100|Sevir.2G428300|Sevir.2G428650|Sevir.2G428900|Sevir.2G429900|Sevir.2G430000|Sevir.2G430100|Sevir.2G430500|Sevir.2G430933|Sevir.2G430966|Sevir.2G431000|Sevir.2G431050|Sevir.2G431250|Sevir.2G431750|Sevir.2G431850|Sevir.2G431900|Sevir.2G432300|Sevir.2G432400|Sevir.2G432500|Sevir.2G432900|Sevir.2G433150|Sevir.2G434001|Sevir.2G435600|Sevir.2G435700|Sevir.2G436300|Sevir.2G437500|Sevir.2G438600|Sevir.2G439100|Sevir.2G439400|Sevir.2G439500|Sevir.2G439601|Sevir.2G439950|Sevir.2G440500|Sevir.2G440566|Sevir.2G440600|Sevir.2G441200|Sevir.2G441300|Sevir.2G441400|Sevir.2G441500|Sevir.2G441800|Sevir.2G442000|Sevir.2G442300|Sevir.2G442600|Sevir.2G442700|Sevir.2G442900|Sevir.2G443000|Sevir.2G444501|Sevir.2G444600|Sevir.2G445000|Sevir.2G445300|Sevir.2G445500|Sevir.2G446700|Sevir.2G447150|Sevir.2G447200|Sevir.2G448000|Sevir.2G448100|Sevir.2G448300|Sevir.2G449000|Sevir.2G449800|Sevir.2G449900|Sevir.2G450100|Sevir.2G450700|Sevir.2G451150|Sevir.2G452850|Sevir.2G453000|Sevir.2G453466|Sevir.2G453833|Sevir.2G454500|Sevir.2G456000|Sevir.2G456300|Sevir.2G456400|Sevir.2G456500|Sevir.2G456600|Sevir.2G456800|Sevir.2G457000|Sevir.2G457100|Sevir.2G457200|Sevir.2G457300|Sevir.2G457400|Sevir.2G457500|Sevir.2G457600|Sevir.2G457700|Sevir.3G000200|Sevir.3G000250|Sevir.3G000300|Sevir.3G000400|Sevir.3G000500|Sevir.3G000600|Sevir.3G000800|Sevir.3G000900|Sevir.3G001400|Sevir.3G001500|Sevir.3G002100|Sevir.3G002133|Sevir.3G002166|Sevir.3G002200|Sevir.3G002300|Sevir.3G003200|Sevir.3G003250|Sevir.3G003450|Sevir.3G004201|Sevir.3G004450|Sevir.3G005100|Sevir.3G005200|Sevir.3G005300|Sevir.3G006200|Sevir.3G006300|Sevir.3G006400|Sevir.3G006800|Sevir.3G007025|Sevir.3G007050|Sevir.3G007075|Sevir.3G007100|Sevir.3G007200|Sevir.3G007400|Sevir.3G008500|Sevir.3G008700|Sevir.3G009200|Sevir.3G009300|Sevir.3G009800|Sevir.3G009900|Sevir.3G010000|Sevir.3G010201|Sevir.3G011050|Sevir.3G011100|Sevir.3G011500|Sevir.3G011800|Sevir.3G011950|Sevir.3G012600|Sevir.3G013500|Sevir.3G013650|Sevir.3G013800|Sevir.3G013850|Sevir.3G013901|Sevir.3G013951|Sevir.3G014650|Sevir.3G014700|Sevir.3G014800|Sevir.3G015150|Sevir.3G016500|Sevir.3G017050|Sevir.3G017400|Sevir.3G017600|Sevir.3G017701|Sevir.3G018000|Sevir.3G019000|Sevir.3G019100|Sevir.3G019350|Sevir.3G019400|Sevir.3G020150|Sevir.3G020800|Sevir.3G021001|Sevir.3G021800|Sevir.3G022400|Sevir.3G023050|Sevir.3G023300|Sevir.3G023450|Sevir.3G023550|Sevir.3G023850|Sevir.3G023875|Sevir.3G024300|Sevir.3G024350|Sevir.3G024950|Sevir.3G025033|Sevir.3G025066|Sevir.3G026150|Sevir.3G026400|Sevir.3G027400|Sevir.3G028600|Sevir.3G029000|Sevir.3G029801|Sevir.3G030400|Sevir.3G030701|Sevir.3G031000|Sevir.3G031050|Sevir.3G031301|Sevir.3G031400|Sevir.3G031500|Sevir.3G031550|Sevir.3G032000|Sevir.3G032650|Sevir.3G032750|Sevir.3G033750|Sevir.3G034500|Sevir.3G035101|Sevir.3G035300|Sevir.3G035401|Sevir.3G035501|Sevir.3G035600|Sevir.3G035800|Sevir.3G035900|Sevir.3G036001|Sevir.3G036500|Sevir.3G036601|Sevir.3G036700|Sevir.3G036800|Sevir.3G036900|Sevir.3G037800|Sevir.3G040032|Sevir.3G040300|Sevir.3G040650|Sevir.3G040800|Sevir.3G040850|Sevir.3G040900|Sevir.3G041000|Sevir.3G041100|Sevir.3G041500|Sevir.3G041840|Sevir.3G041880|Sevir.3G041920|Sevir.3G041960|Sevir.3G042000|Sevir.3G042400|Sevir.3G043000|Sevir.3G043600|Sevir.3G043700|Sevir.3G044000|Sevir.3G044200|Sevir.3G044300|Sevir.3G044700|Sevir.3G045000|Sevir.3G045600|Sevir.3G045800|Sevir.3G046300|Sevir.3G046400|Sevir.3G046450|Sevir.3G046850|Sevir.3G047000|Sevir.3G047250|Sevir.3G047566|Sevir.3G047632|Sevir.3G047700|Sevir.3G047750|Sevir.3G047800|Sevir.3G047900|Sevir.3G048050|Sevir.3G048350|Sevir.3G048650|Sevir.3G048700|Sevir.3G048800|Sevir.3G049300|Sevir.3G049800|Sevir.3G050050|Sevir.3G050333|Sevir.3G050366|Sevir.3G050600|Sevir.3G050700|Sevir.3G050900|Sevir.3G051150|Sevir.3G051200|Sevir.3G052000|Sevir.3G053000|Sevir.3G053900|Sevir.3G053966|Sevir.3G054032|Sevir.3G054150|Sevir.3G054700|Sevir.3G054800|Sevir.3G054850|Sevir.3G055400|Sevir.3G055500|Sevir.3G055950|Sevir.3G056700|Sevir.3G056900|Sevir.3G057233|Sevir.3G057266|Sevir.3G057400|Sevir.3G057900|Sevir.3G058800|Sevir.3G058850|Sevir.3G059100|Sevir.3G059901|Sevir.3G060100|Sevir.3G060200|Sevir.3G060301|Sevir.3G060650|Sevir.3G060700|Sevir.3G061000|Sevir.3G061033|Sevir.3G061066|Sevir.3G061099|Sevir.3G061132|Sevir.3G061200|Sevir.3G061900|Sevir.3G062000|Sevir.3G062800|Sevir.3G062866|Sevir.3G063050|Sevir.3G063600|Sevir.3G063850|Sevir.3G064150|Sevir.3G064300|Sevir.3G064800|Sevir.3G065400|Sevir.3G066600|Sevir.3G067050|Sevir.3G067500|Sevir.3G067732|Sevir.3G068400|Sevir.3G069400|Sevir.3G070100|Sevir.3G070200|Sevir.3G070300|Sevir.3G070400|Sevir.3G070450|Sevir.3G071600|Sevir.3G071666|Sevir.3G071732|Sevir.3G072000|Sevir.3G072100|Sevir.3G072550|Sevir.3G072800|Sevir.3G072900|Sevir.3G073250|Sevir.3G073400|Sevir.3G073700|Sevir.3G073800|Sevir.3G074100|Sevir.3G074500|Sevir.3G075450|Sevir.3G076100|Sevir.3G076400|Sevir.3G076700|Sevir.3G076800|Sevir.3G076901|Sevir.3G077350|Sevir.3G077400|Sevir.3G078000|Sevir.3G078100|Sevir.3G078133|Sevir.3G078166|Sevir.3G078500|Sevir.3G078850|Sevir.3G078900|Sevir.3G079300|Sevir.3G079400|Sevir.3G079500|Sevir.3G079800|Sevir.3G079950|Sevir.3G080100|Sevir.3G080300|Sevir.3G080800|Sevir.3G080900|Sevir.3G081666|Sevir.3G081732|Sevir.3G081900|Sevir.3G082300|Sevir.3G082400|Sevir.3G083366|Sevir.3G083500|Sevir.3G083600|Sevir.3G083700|Sevir.3G083800|Sevir.3G083900|Sevir.3G084200|Sevir.3G084500|Sevir.3G085100|Sevir.3G086500|Sevir.3G086550|Sevir.3G087000|Sevir.3G087100|Sevir.3G087666|Sevir.3G087732|Sevir.3G087800|Sevir.3G087900|Sevir.3G088300|Sevir.3G088400|Sevir.3G088500|Sevir.3G088550|Sevir.3G088600|Sevir.3G088700|Sevir.3G088750|Sevir.3G089066|Sevir.3G089500|Sevir.3G089600|Sevir.3G089800|Sevir.3G090100|Sevir.3G090200|Sevir.3G090700|Sevir.3G091000|Sevir.3G091200|Sevir.3G091432|Sevir.3G091500|Sevir.3G091600|Sevir.3G091550|Sevir.3G091700|Sevir.3G092000|Sevir.3G092200|Sevir.3G092650|Sevir.3G092700|Sevir.3G093200|Sevir.3G093550|Sevir.3G093700|Sevir.3G093850|Sevir.3G093900|Sevir.3G094850|Sevir.3G094900|Sevir.3G095000|Sevir.3G095100|Sevir.3G095200|Sevir.3G096933|Sevir.3G096966|Sevir.3G097000|Sevir.3G097500|Sevir.3G097700|Sevir.3G097900|Sevir.3G098033|Sevir.3G098066|Sevir.3G098300|Sevir.3G098650|Sevir.3G099000|Sevir.3G099100|Sevir.3G099400|Sevir.3G099500|Sevir.3G100100|Sevir.3G100150|Sevir.3G100300|Sevir.3G101033|Sevir.3G101066|Sevir.3G101300|Sevir.3G101600|Sevir.3G101750|Sevir.3G102700|Sevir.3G102800|Sevir.3G105300|Sevir.3G105600|Sevir.3G105800|Sevir.3G106400|Sevir.3G106800|Sevir.3G106900|Sevir.3G107150|Sevir.3G107200|Sevir.3G107250|Sevir.3G107401|Sevir.3G107500|Sevir.3G108000|Sevir.3G108100|Sevir.3G108166|Sevir.3G108500|Sevir.3G108600|Sevir.3G109300|Sevir.3G109600|Sevir.3G109801|Sevir.3G110101|Sevir.3G111150|Sevir.3G111200|Sevir.3G111500|Sevir.3G112000|Sevir.3G112900|Sevir.3G112950|Sevir.3G113800|Sevir.3G113950|Sevir.3G114100|Sevir.3G114900|Sevir.3G115300|Sevir.3G115900|Sevir.3G115950|Sevir.3G116000|Sevir.3G116100|Sevir.3G116300|Sevir.3G116600|Sevir.3G116700|Sevir.3G117100|Sevir.3G117600|Sevir.3G118400|Sevir.3G118500|Sevir.3G118600|Sevir.3G119300|Sevir.3G119500|Sevir.3G119900|Sevir.3G120250|Sevir.3G120300|Sevir.3G120400|Sevir.3G120500|Sevir.3G122600|Sevir.3G123100|Sevir.3G123250|Sevir.3G123500|Sevir.3G124300|Sevir.3G124600|Sevir.3G124801|Sevir.3G125350|Sevir.3G125400|Sevir.3G125500|Sevir.3G125701|Sevir.3G125900|Sevir.3G127050|Sevir.3G127600|Sevir.3G127700|Sevir.3G128100|Sevir.3G129200|Sevir.3G129466|Sevir.3G129532|Sevir.3G129633|Sevir.3G129666|Sevir.3G129900|Sevir.3G129990|Sevir.3G130000|Sevir.3G130050|Sevir.3G130301|Sevir.3G130866|Sevir.3G130932|Sevir.3G131600|Sevir.3G131700|Sevir.3G132000|Sevir.3G132600|Sevir.3G132800|Sevir.3G133000|Sevir.3G133800|Sevir.3G133900|Sevir.3G134600|Sevir.3G135000|Sevir.3G135101|Sevir.3G135200|Sevir.3G135400|Sevir.3G135600|Sevir.3G136150|Sevir.3G136800|Sevir.3G137300|Sevir.3G137700|Sevir.3G137900|Sevir.3G138100|Sevir.3G138201|Sevir.3G138800|Sevir.3G139100|Sevir.3G139150|Sevir.3G140000|Sevir.3G140200|Sevir.3G141100|Sevir.3G141400|Sevir.3G142150|Sevir.3G143300|Sevir.3G143401|Sevir.3G143500|Sevir.3G143600|Sevir.3G144200|Sevir.3G144300|Sevir.3G144400|Sevir.3G144450|Sevir.3G144500|Sevir.3G144600|Sevir.3G144750|Sevir.3G144800|Sevir.3G144950|Sevir.3G145800|Sevir.3G146100|Sevir.3G146300|Sevir.3G146400|Sevir.3G146700|Sevir.3G146900|Sevir.3G147466|Sevir.3G147532|Sevir.3G147600|Sevir.3G148350|Sevir.3G148700|Sevir.3G149301|Sevir.3G150600|Sevir.3G150700|Sevir.3G150800|Sevir.3G151550|Sevir.3G151600|Sevir.3G151650|Sevir.3G153500|Sevir.3G153601|Sevir.3G154000|Sevir.3G154400|Sevir.3G155000|Sevir.3G155100|Sevir.3G155300|Sevir.3G155400|Sevir.3G155500|Sevir.3G155900|Sevir.3G156400|Sevir.3G156600|Sevir.3G156800|Sevir.3G156901|Sevir.3G157401|Sevir.3G157900|Sevir.3G158200|Sevir.3G158650|Sevir.3G158866|Sevir.3G158900|Sevir.3G159000|Sevir.3G159100|Sevir.3G159432|Sevir.3G160000|Sevir.3G160100|Sevir.3G160300|Sevir.3G160400|Sevir.3G160900|Sevir.3G161100|Sevir.3G161600|Sevir.3G162200|Sevir.3G162300|Sevir.3G162366|Sevir.3G162432|Sevir.3G162700|Sevir.3G163220|Sevir.3G163280|Sevir.3G163340|Sevir.3G163400|Sevir.3G164050|Sevir.3G164700|Sevir.3G165300|Sevir.3G165733|Sevir.3G165766|Sevir.3G165900|Sevir.3G166150|Sevir.3G166200|Sevir.3G166400|Sevir.3G166800|Sevir.3G167100|Sevir.3G167200|Sevir.3G168800|Sevir.3G168900|Sevir.3G169300|Sevir.3G169800|Sevir.3G170400|Sevir.3G171400|Sevir.3G171550|Sevir.3G172800|Sevir.3G173300|Sevir.3G173650|Sevir.3G174501|Sevir.3G175000|Sevir.3G175750|Sevir.3G176300|Sevir.3G176900|Sevir.3G177300|Sevir.3G178300|Sevir.3G180100|Sevir.3G180450|Sevir.3G181200|Sevir.3G181750|Sevir.3G181800|Sevir.3G181900|Sevir.3G182801|Sevir.3G183800|Sevir.3G184000|Sevir.3G184301|Sevir.3G184600|Sevir.3G184700|Sevir.3G184800|Sevir.3G185200|Sevir.3G187000|Sevir.3G188000|Sevir.3G188301|Sevir.3G188701|Sevir.3G188801|Sevir.3G190300|Sevir.3G190400|Sevir.3G190600|Sevir.3G191500|Sevir.3G191600|Sevir.3G191700|Sevir.3G191800|Sevir.3G192100|Sevir.3G192500|Sevir.3G192900|Sevir.3G193233|Sevir.3G194750|Sevir.3G194850|Sevir.3G195250|Sevir.3G195466|Sevir.3G195550|Sevir.3G195600|Sevir.3G196100|Sevir.3G197533|Sevir.3G197566|Sevir.3G197800|Sevir.3G198000|Sevir.3G198100|Sevir.3G198200|Sevir.3G198600|Sevir.3G198700|Sevir.3G199600|Sevir.3G200400|Sevir.3G200600|Sevir.3G186200|Sevir.3G201800|Sevir.3G201900|Sevir.3G202000|Sevir.3G202100|Sevir.3G202200|Sevir.3G202250|Sevir.3G202300|Sevir.3G202500|Sevir.3G202800|Sevir.3G203600|Sevir.3G203850|Sevir.3G204100|Sevir.3G204300|Sevir.3G204700|Sevir.3G204900|Sevir.3G205100|Sevir.3G205500|Sevir.3G205601|Sevir.3G205700|Sevir.3G205900|Sevir.3G205950|Sevir.3G206400|Sevir.3G206501|Sevir.3G206950|Sevir.3G207000|Sevir.3G207100|Sevir.3G207200|Sevir.3G207666|Sevir.3G208500|Sevir.3G208700|Sevir.3G209100|Sevir.3G209150|Sevir.3G209533|Sevir.3G209566|Sevir.3G209600|Sevir.3G209700|Sevir.3G210000|Sevir.3G210100|Sevir.3G210300|Sevir.3G211000|Sevir.3G211400|Sevir.3G211701|Sevir.3G212300|Sevir.3G212600|Sevir.3G213100|Sevir.3G213200|Sevir.3G213400|Sevir.3G213800|Sevir.3G213900|Sevir.3G214175|Sevir.3G214250|Sevir.3G214325|Sevir.3G215000|Sevir.3G215600|Sevir.3G215700|Sevir.3G215800|Sevir.3G216333|Sevir.3G216366|Sevir.3G216750|Sevir.3G216775|Sevir.3G217500|Sevir.3G217600|Sevir.3G217650|Sevir.3G217760|Sevir.3G217820|Sevir.3G217880|Sevir.3G218000|Sevir.3G218500|Sevir.3G219100|Sevir.3G219700|Sevir.3G219900|Sevir.3G219950|Sevir.3G220800|Sevir.3G221000|Sevir.3G221300|Sevir.3G221800|Sevir.3G222500|Sevir.3G222550|Sevir.3G222850|Sevir.3G223500|Sevir.3G223600|Sevir.3G224050|Sevir.3G224100|Sevir.3G224150|Sevir.3G224600|Sevir.3G224750|Sevir.3G224900|Sevir.3G225650|Sevir.3G225800|Sevir.3G225900|Sevir.3G226050|Sevir.3G226500|Sevir.3G227433|Sevir.3G227466|Sevir.3G227700|Sevir.3G227901|Sevir.3G228300|Sevir.3G228401|Sevir.3G229532|Sevir.3G229700|Sevir.3G230450|Sevir.3G231200|Sevir.3G231300|Sevir.3G231500|Sevir.3G231600|Sevir.3G231800|Sevir.3G232000|Sevir.3G232200|Sevir.3G232501|Sevir.3G232800|Sevir.3G233100|Sevir.3G233250|Sevir.3G233300|Sevir.3G234101|Sevir.3G234500|Sevir.3G235000|Sevir.3G235100|Sevir.3G235200|Sevir.3G235300|Sevir.3G235500|Sevir.3G236200|Sevir.3G236300|Sevir.3G237550|Sevir.3G237600|Sevir.3G238100|Sevir.3G239050|Sevir.3G239100|Sevir.3G239200|Sevir.3G239600|Sevir.3G240550|Sevir.3G240700|Sevir.3G241500|Sevir.3G242200|Sevir.3G242300|Sevir.3G242733|Sevir.3G242766|Sevir.3G242800|Sevir.3G243400|Sevir.3G244100|Sevir.3G244300|Sevir.3G244400|Sevir.3G244600|Sevir.3G244650|Sevir.3G244700|Sevir.3G244900|Sevir.3G245250|Sevir.3G245500|Sevir.3G245800|Sevir.3G246350|Sevir.3G246550|Sevir.3G246650|Sevir.3G246766|Sevir.3G246832|Sevir.3G246900|Sevir.3G247000|Sevir.3G247333|Sevir.3G247366|Sevir.3G247400|Sevir.3G248050|Sevir.3G248100|Sevir.3G248600|Sevir.3G248400|Sevir.3G248500|Sevir.3G248901|Sevir.3G249100|Sevir.3G249600|Sevir.3G249700|Sevir.3G249900|Sevir.3G250100|Sevir.3G250200|Sevir.3G250400|Sevir.3G250733|Sevir.3G250766|Sevir.3G251000|Sevir.3G251050|Sevir.3G251200|Sevir.3G251350|Sevir.3G251600|Sevir.3G252050|Sevir.3G252100|Sevir.3G252301|Sevir.3G252800|Sevir.3G253200|Sevir.3G253500|Sevir.3G253800|Sevir.3G254601|Sevir.3G254900|Sevir.3G255300|Sevir.3G256300|Sevir.3G256401|Sevir.3G256750|Sevir.3G256800|Sevir.3G257000|Sevir.3G257300|Sevir.3G258400|Sevir.3G258700|Sevir.3G258800|Sevir.3G259033|Sevir.3G259066|Sevir.3G259100|Sevir.3G259500|Sevir.3G259800|Sevir.3G259900|Sevir.3G259933|Sevir.3G260200|Sevir.3G260450|Sevir.3G260500|Sevir.3G260800|Sevir.3G261200|Sevir.3G261250|Sevir.3G261300|Sevir.3G261601|Sevir.3G261800|Sevir.3G261900|Sevir.3G262700|Sevir.3G263200|Sevir.3G263900|Sevir.3G264200|Sevir.3G264350|Sevir.3G264400|Sevir.3G264500|Sevir.3G264800|Sevir.3G264900|Sevir.3G265100|Sevir.3G265300|Sevir.3G265500|Sevir.3G266250|Sevir.3G266600|Sevir.3G267300|Sevir.3G267400|Sevir.3G267700|Sevir.3G267900|Sevir.3G268100|Sevir.3G268300|Sevir.3G268325|Sevir.3G268350|Sevir.3G268375|Sevir.3G268400|Sevir.3G268466|Sevir.3G268532|Sevir.3G268600|Sevir.3G268800|Sevir.3G269066|Sevir.3G269132|Sevir.3G269200|Sevir.3G269300|Sevir.3G270100|Sevir.3G270350|Sevir.3G270400|Sevir.3G270450|Sevir.3G270600|Sevir.3G270900|Sevir.3G271200|Sevir.3G271800|Sevir.3G271900|Sevir.3G271971|Sevir.3G272042|Sevir.3G272113|Sevir.3G272184|Sevir.3G272600|Sevir.3G272800|Sevir.3G273400|Sevir.3G273750|Sevir.3G274101|Sevir.3G274200|Sevir.3G274400|Sevir.3G274900|Sevir.3G275800|Sevir.3G275933|Sevir.3G275966|Sevir.3G276000|Sevir.3G276200|Sevir.3G276250|Sevir.3G276500|Sevir.3G276900|Sevir.3G277233|Sevir.3G277266|Sevir.3G277300|Sevir.3G277450|Sevir.3G277733|Sevir.3G278150|Sevir.3G278400|Sevir.3G278500|Sevir.3G278600|Sevir.3G278800|Sevir.3G279000|Sevir.3G279100|Sevir.3G279800|Sevir.3G280300|Sevir.3G280750|Sevir.3G281100|Sevir.3G281200|Sevir.3G281400|Sevir.3G281800|Sevir.3G281900|Sevir.3G282400|Sevir.3G282650|Sevir.3G283100|Sevir.3G283300|Sevir.3G283400|Sevir.3G283600|Sevir.3G283900|Sevir.3G283925|Sevir.3G283950|Sevir.3G283975|Sevir.3G284400|Sevir.3G284700|Sevir.3G284800|Sevir.3G285301|Sevir.3G285400|Sevir.3G285500|Sevir.3G285800|Sevir.3G285850|Sevir.3G285900|Sevir.3G285950|Sevir.3G286850|Sevir.3G286900|Sevir.3G287000|Sevir.3G287200|Sevir.3G287600|Sevir.3G287700|Sevir.3G287800|Sevir.3G287900|Sevir.3G288050|Sevir.3G288200|Sevir.3G288300|Sevir.3G288350|Sevir.3G288500|Sevir.3G288550|Sevir.3G288850|Sevir.3G288900|Sevir.3G289100|Sevir.3G289200|Sevir.3G289400|Sevir.3G289550|Sevir.3G289651|Sevir.3G289700|Sevir.3G289800|Sevir.3G290000|Sevir.3G290175|Sevir.3G290250|Sevir.3G290400|Sevir.3G290500|Sevir.3G290900|Sevir.3G291200|Sevir.3G291900|Sevir.3G292200|Sevir.3G292500|Sevir.3G292800|Sevir.3G293200|Sevir.3G293300|Sevir.3G293401|Sevir.3G293600|Sevir.3G293700|Sevir.3G293800|Sevir.3G294000|Sevir.3G294050|Sevir.3G295000|Sevir.3G295100|Sevir.3G295300|Sevir.3G295400|Sevir.3G295500|Sevir.3G295600|Sevir.3G295666|Sevir.3G295732|Sevir.3G295800|Sevir.3G295900|Sevir.3G296000|Sevir.3G296050|Sevir.3G296100|Sevir.3G296150|Sevir.3G296200|Sevir.3G296300|Sevir.3G296400|Sevir.3G296500|Sevir.3G296900|Sevir.3G297000|Sevir.3G297100|Sevir.3G297301|Sevir.3G297400|Sevir.3G297500|Sevir.3G297600|Sevir.3G297700|Sevir.3G297900|Sevir.3G298100|Sevir.3G298150|Sevir.3G298200|Sevir.3G298300|Sevir.3G298333|Sevir.3G298366|Sevir.3G298400|Sevir.3G298500|Sevir.3G298600|Sevir.3G298700|Sevir.3G298900|Sevir.3G299000|Sevir.3G299100|Sevir.3G299300|Sevir.3G299400|Sevir.3G299600|Sevir.3G299800|Sevir.3G299850|Sevir.3G299900|Sevir.3G300000|Sevir.3G300100|Sevir.3G300200|Sevir.3G300300|Sevir.3G300400|Sevir.3G300500|Sevir.3G300600|Sevir.3G300800|Sevir.3G300900|Sevir.3G301100|Sevir.3G301200|Sevir.3G301300|Sevir.3G301500|Sevir.3G301800|Sevir.3G301900|Sevir.3G302000|Sevir.3G302100|Sevir.3G302175|Sevir.3G302250|Sevir.3G302325|Sevir.3G302400|Sevir.3G303100|Sevir.3G303150|Sevir.3G303200|Sevir.3G303301|Sevir.3G303400|Sevir.3G303500|Sevir.3G303600|Sevir.3G303700|Sevir.3G303800|Sevir.3G304200|Sevir.3G304250|Sevir.3G304300|Sevir.3G304500|Sevir.3G304600|Sevir.3G304700|Sevir.3G304900|Sevir.3G305100|Sevir.3G332200|Sevir.3G332203|Sevir.3G332000|Sevir.3G331800|Sevir.3G331700|Sevir.3G331703|Sevir.3G331706|Sevir.3G331500|Sevir.3G331303|Sevir.3G331200|Sevir.3G331203|Sevir.3G330800|Sevir.3G330500|Sevir.3G330400|Sevir.3G330000|Sevir.3G330003|Sevir.3G329700|Sevir.3G329600|Sevir.3G329500|Sevir.3G329400|Sevir.3G329300|Sevir.3G329200|Sevir.3G329100|Sevir.3G329000|Sevir.3G329003|Sevir.3G328900|Sevir.3G328800|Sevir.3G328600|Sevir.3G328500|Sevir.3G328400|Sevir.3G309800|Sevir.3G309900|Sevir.3G310000|Sevir.3G310200|Sevir.3G317700|Sevir.3G317703|Sevir.3G317706|Sevir.3G317709|Sevir.3G317712|Sevir.3G317900|Sevir.3G318000|Sevir.3G323700|Sevir.3G323600|Sevir.3G323500|Sevir.3G323300|Sevir.3G323200|Sevir.3G323100|Sevir.3G323103|Sevir.3G322800|Sevir.3G322700|Sevir.3G322500|Sevir.3G322600|Sevir.3G322603|Sevir.3G322400|Sevir.3G322403|Sevir.3G322406|Sevir.3G322200|Sevir.3G322203|Sevir.3G322206|Sevir.3G322100|Sevir.3G321900|Sevir.3G321703|Sevir.3G321600|Sevir.3G321500|Sevir.3G321400|Sevir.3G321300|Sevir.3G321200|Sevir.3G321100|Sevir.3G321000|Sevir.3G320900|Sevir.3G320700|Sevir.3G320600|Sevir.3G320500|Sevir.3G320300|Sevir.3G320200|Sevir.3G320100|Sevir.3G320003|Sevir.3G319800|Sevir.3G319600|Sevir.3G319500|Sevir.3G309700|Sevir.3G309703|Sevir.3G309500|Sevir.3G309200|Sevir.3G308900|Sevir.3G308200|Sevir.3G308100|Sevir.3G307800|Sevir.3G307700|Sevir.3G307600|Sevir.3G307400|Sevir.3G307300|Sevir.3G307200|Sevir.3G307100|Sevir.3G307103|Sevir.3G307000|Sevir.3G306900|Sevir.3G306800|Sevir.3G306700|Sevir.3G306600|Sevir.3G306400|Sevir.3G306300|Sevir.3G306200|Sevir.3G306203|Sevir.3G306000|Sevir.3G305900|Sevir.3G305800|Sevir.3G305600|Sevir.3G305500|Sevir.3G305400|Sevir.3G305403|Sevir.3G305300|Sevir.3G310400|Sevir.3G310500|Sevir.3G310900|Sevir.3G310903|Sevir.3G311200|Sevir.3G311300|Sevir.3G311400|Sevir.3G311500|Sevir.3G311900|Sevir.3G312200|Sevir.3G312400|Sevir.3G312500|Sevir.3G312403|Sevir.3G312600|Sevir.3G312700|Sevir.3G312800|Sevir.3G312900|Sevir.3G313000|Sevir.3G313200|Sevir.3G313300|Sevir.3G313500|Sevir.3G313600|Sevir.3G313603|Sevir.3G313700|Sevir.3G313800|Sevir.3G313900|Sevir.3G314100|Sevir.3G314200|Sevir.3G314400|Sevir.3G314403|Sevir.3G314406|Sevir.3G314500|Sevir.3G314600|Sevir.3G314603|Sevir.3G314700|Sevir.3G314800|Sevir.3G314900|Sevir.3G317600|Sevir.3G317603|Sevir.3G317200|Sevir.3G316900|Sevir.3G316800|Sevir.3G316600|Sevir.3G316400|Sevir.3G316403|Sevir.3G316000|Sevir.3G315800|Sevir.3G315700|Sevir.3G315400|Sevir.3G315403|Sevir.3G315100|Sevir.3G315203|Sevir.3G319303|Sevir.3G319200|Sevir.3G319100|Sevir.3G319000|Sevir.3G319003|Sevir.3G318800|Sevir.3G318700|Sevir.3G318600|Sevir.3G318500|Sevir.3G318400|Sevir.3G318200|Sevir.3G318203|Sevir.3G318206|Sevir.3G318209|Sevir.3G323800|Sevir.3G323803|Sevir.3G323806|Sevir.3G323809|Sevir.3G324000|Sevir.3G324003|Sevir.3G324400|Sevir.3G324500|Sevir.3G324600|Sevir.3G324903|Sevir.3G324906|Sevir.3G324909|Sevir.3G325200|Sevir.3G325400|Sevir.3G325403|Sevir.3G325500|Sevir.3G325600|Sevir.3G325703|Sevir.3G325900|Sevir.3G326000|Sevir.3G326100|Sevir.3G326200|Sevir.3G326300|Sevir.3G326400|Sevir.3G326500|Sevir.3G326600|Sevir.3G326700|Sevir.3G326803|Sevir.3G327200|Sevir.3G327400|Sevir.3G327300|Sevir.3G327600|Sevir.3G327700|Sevir.3G327900|Sevir.3G327903|Sevir.3G328200|Sevir.3G332400|Sevir.3G332500|Sevir.3G332600|Sevir.3G332750|Sevir.3G332900|Sevir.3G333050|Sevir.3G333100|Sevir.3G333150|Sevir.3G333200|Sevir.3G333500|Sevir.3G333600|Sevir.3G333800|Sevir.3G333900|Sevir.3G334000|Sevir.3G334150|Sevir.3G334300|Sevir.3G334550|Sevir.3G334600|Sevir.3G334701|Sevir.3G335000|Sevir.3G335200|Sevir.3G335300|Sevir.3G335400|Sevir.3G335500|Sevir.3G335700|Sevir.3G335900|Sevir.3G336000|Sevir.3G336400|Sevir.3G336750|Sevir.3G336900|Sevir.3G337000|Sevir.3G337150|Sevir.3G337200|Sevir.3G337300|Sevir.3G337620|Sevir.3G339861|Sevir.3G340821|Sevir.3G341141|Sevir.3G341461|Sevir.3G341781|Sevir.3G341300|Sevir.3G341210|Sevir.3G340300|Sevir.3G339500|Sevir.3G339000|Sevir.3G338920|Sevir.3G338200|Sevir.3G338210|Sevir.3G337810|Sevir.3G337500|Sevir.3G337400|Sevir.3G337510|Sevir.3G342400|Sevir.3G342600|Sevir.3G342700|Sevir.3G342900|Sevir.3G343001|Sevir.3G343101|Sevir.3G343232|Sevir.3G343433|Sevir.3G343466|Sevir.3G343500|Sevir.3G343600|Sevir.3G343700|Sevir.3G344400|Sevir.3G344350|Sevir.3G345280|Sevir.3G345320|Sevir.3G345360|Sevir.3G346000|Sevir.3G346200|Sevir.3G346300|Sevir.3G346400|Sevir.3G347250|Sevir.3G347700|Sevir.3G347750|Sevir.3G348000|Sevir.3G349000|Sevir.3G349100|Sevir.3G349150|Sevir.3G349800|Sevir.3G350350|Sevir.3G350700|Sevir.3G350800|Sevir.3G350900|Sevir.3G351100|Sevir.3G351600|Sevir.3G351800|Sevir.3G352266|Sevir.3G352332|Sevir.3G352500|Sevir.3G352900|Sevir.3G352950|Sevir.3G353000|Sevir.3G353050|Sevir.3G353100|Sevir.3G353300|Sevir.3G353500|Sevir.3G353800|Sevir.3G354300|Sevir.3G354500|Sevir.3G354801|Sevir.3G354900|Sevir.3G355400|Sevir.3G355800|Sevir.3G356000|Sevir.3G356066|Sevir.3G356132|Sevir.3G356200|Sevir.3G356350|Sevir.3G356400|Sevir.3G356800|Sevir.3G356900|Sevir.3G357100|Sevir.3G357300|Sevir.3G357400|Sevir.3G357900|Sevir.3G358200|Sevir.3G358500|Sevir.3G358700|Sevir.3G358750|Sevir.3G359201|Sevir.3G359900|Sevir.3G359950|Sevir.3G360000|Sevir.3G360150|Sevir.3G360200|Sevir.3G360400|Sevir.3G360600|Sevir.3G360800|Sevir.3G360900|Sevir.3G361000|Sevir.3G362100|Sevir.3G362200|Sevir.3G362400|Sevir.3G362500|Sevir.3G362600|Sevir.3G362700|Sevir.3G363000|Sevir.3G363600|Sevir.3G363900|Sevir.3G364100|Sevir.3G364500|Sevir.3G365200|Sevir.3G365900|Sevir.3G366000|Sevir.3G366750|Sevir.3G367000|Sevir.3G367300|Sevir.3G367350|Sevir.3G367700|Sevir.3G367900|Sevir.3G367950|Sevir.3G368050|Sevir.3G368100|Sevir.3G368150|Sevir.3G368400|Sevir.3G368900|Sevir.3G369000|Sevir.3G369300|Sevir.3G369360|Sevir.3G369420|Sevir.3G369480|Sevir.3G369600|Sevir.3G369750|Sevir.3G369800|Sevir.3G370000|Sevir.3G370500|Sevir.3G370700|Sevir.3G371200|Sevir.3G371400|Sevir.3G371901|Sevir.3G372000|Sevir.3G372050|Sevir.3G372200|Sevir.3G372450|Sevir.3G372600|Sevir.3G373000|Sevir.3G373040|Sevir.3G373080|Sevir.3G373120|Sevir.3G373160|Sevir.3G373801|Sevir.3G374250|Sevir.3G374700|Sevir.3G374900|Sevir.3G375250|Sevir.3G375300|Sevir.3G375350|Sevir.3G375501|Sevir.3G376000|Sevir.3G376050|Sevir.3G376666|Sevir.3G376732|Sevir.3G376900|Sevir.3G377100|Sevir.3G377200|Sevir.3G377300|Sevir.3G378100|Sevir.3G378200|Sevir.3G378301|Sevir.3G378400|Sevir.3G378650|Sevir.3G378850|Sevir.3G378901|Sevir.3G378951|Sevir.3G379200|Sevir.3G379601|Sevir.3G379950|Sevir.3G380300|Sevir.3G380400|Sevir.3G380500|Sevir.3G381600|Sevir.3G381732|Sevir.3G382100|Sevir.3G382200|Sevir.3G382400|Sevir.3G382800|Sevir.3G382900|Sevir.3G383100|Sevir.3G383350|Sevir.3G383400|Sevir.3G383500|Sevir.3G383600|Sevir.3G383800|Sevir.3G384200|Sevir.3G384300|Sevir.3G384501|Sevir.3G384650|Sevir.3G384900|Sevir.3G385000|Sevir.3G385100|Sevir.3G385150|Sevir.3G385200|Sevir.3G385800|Sevir.3G386400|Sevir.3G386700|Sevir.3G386800|Sevir.3G386900|Sevir.3G387000|Sevir.3G387100|Sevir.3G387200|Sevir.3G387250|Sevir.3G387733|Sevir.3G387950|Sevir.3G388300|Sevir.3G388850|Sevir.3G389001|Sevir.3G389101|Sevir.3G389200|Sevir.3G389650|Sevir.3G390150|Sevir.3G390900|Sevir.3G391650|Sevir.3G392100|Sevir.3G392200|Sevir.3G392300|Sevir.3G393000|Sevir.3G393250|Sevir.3G393300|Sevir.3G393400|Sevir.3G393700|Sevir.3G393900|Sevir.3G394100|Sevir.3G394166|Sevir.3G395500|Sevir.3G395900|Sevir.3G396400|Sevir.3G396800|Sevir.3G396900|Sevir.3G397401|Sevir.3G397700|Sevir.3G397766|Sevir.3G397800|Sevir.3G398700|Sevir.3G398850|Sevir.3G399100|Sevir.3G399300|Sevir.3G399650|Sevir.3G399800|Sevir.3G400601|Sevir.3G400800|Sevir.3G400900|Sevir.3G401350|Sevir.3G401400|Sevir.3G401850|Sevir.3G401900|Sevir.3G402000|Sevir.3G402101|Sevir.3G403000|Sevir.3G403500|Sevir.3G403601|Sevir.3G403750|Sevir.3G404500|Sevir.3G404600|Sevir.3G405200|Sevir.3G405266|Sevir.3G405332|Sevir.3G405400|Sevir.3G405500|Sevir.3G405600|Sevir.3G405900|Sevir.3G406001|Sevir.3G406100|Sevir.3G406150|Sevir.3G406200|Sevir.3G406400|Sevir.3G406850|Sevir.3G407050|Sevir.3G407200|Sevir.3G407450|Sevir.3G407900|Sevir.3G408250|Sevir.3G408900|Sevir.3G408950|Sevir.3G410100|Sevir.3G410766|Sevir.3G410832|Sevir.3G410900|Sevir.3G411000|Sevir.3G411033|Sevir.3G411100|Sevir.3G411200|Sevir.3G411300|Sevir.3G411600|Sevir.3G411700|Sevir.3G411800|Sevir.3G411850|Sevir.3G411900|Sevir.3G412032|Sevir.3G412350|Sevir.3G412600|Sevir.3G412700|Sevir.3G413350|Sevir.3G413500|Sevir.3G413650|Sevir.3G414150|Sevir.3G414600|Sevir.3G414800|Sevir.3G415400|Sevir.3G415466|Sevir.3G415500|Sevir.3G415601|Sevir.3G415900|Sevir.3G416100|Sevir.3G416200|Sevir.3G416300|Sevir.3G416400|Sevir.3G416500|Sevir.3G416566|Sevir.3G416632|Sevir.3G417200|Sevir.3G417220|Sevir.3G417300|Sevir.3G417700|Sevir.3G417800|Sevir.3G417850|Sevir.3G418233|Sevir.3G418266|Sevir.3G418300|Sevir.3G418400|Sevir.3G418501|Sevir.3G418700|Sevir.3G419200|Sevir.3G419400|Sevir.3G419550|Sevir.3G419701|Sevir.3G419800|Sevir.3G420000|Sevir.3G420300|Sevir.3G420500|Sevir.3G420700|Sevir.3G421500|Sevir.3G421900|Sevir.3G422200|Sevir.3G422250|Sevir.3G422300|Sevir.3G422350|Sevir.3G423000|Sevir.3G423300|Sevir.3G423500|Sevir.3G423600|Sevir.3G424300|Sevir.3G425350|Sevir.3G425600|Sevir.3G425900|Sevir.3G426050|Sevir.3G426300|Sevir.3G426501|Sevir.3G426700|Sevir.3G426800|Sevir.3G427400|Sevir.3G427500|Sevir.3G427600|Sevir.4G000200|Sevir.4G000266|Sevir.4G000332|Sevir.4G000400|Sevir.4G000450|Sevir.4G000500|Sevir.4G000700|Sevir.4G000800|Sevir.4G000900|Sevir.4G152850|Sevir.4G304900|Sevir.4G304901|Sevir.4G304902|Sevir.4G001000|Sevir.4G002800|Sevir.4G003101|Sevir.4G004200|Sevir.4G004201|Sevir.4G005400|Sevir.4G005600|Sevir.4G005601|Sevir.4G005700|Sevir.4G005800|Sevir.4G006301|Sevir.4G007000|Sevir.4G007300|Sevir.4G007400|Sevir.4G007401|Sevir.4G007402|Sevir.4G007403|Sevir.4G007701|Sevir.4G007801|Sevir.4G008100|Sevir.4G008400|Sevir.4G008500|Sevir.4G009501|Sevir.4G009502|Sevir.4G009600|Sevir.4G009601|Sevir.4G009701|Sevir.4G009900|Sevir.4G010000|Sevir.4G010100|Sevir.4G010300|Sevir.4G010801|Sevir.4G010802|Sevir.4G011101|Sevir.4G011201|Sevir.4G011204|Sevir.4G012400|Sevir.4G013500|Sevir.4G014301|Sevir.4G015001|Sevir.4G015401|Sevir.4G015500|Sevir.4G015701|Sevir.4G015702|Sevir.4G016000|Sevir.4G016200|Sevir.4G016400|Sevir.4G016500|Sevir.4G016600|Sevir.4G017200|Sevir.4G017300|Sevir.4G017400|Sevir.4G017500|Sevir.4G018300|Sevir.4G018301|Sevir.4G018900|Sevir.4G019501|Sevir.4G019600|Sevir.4G019601|Sevir.4G019800|Sevir.4G020900|Sevir.4G021200|Sevir.4G021600|Sevir.4G022700|Sevir.4G022701|Sevir.4G023300|Sevir.4G023400|Sevir.4G023800|Sevir.4G024101|Sevir.4G024300|Sevir.4G024401|Sevir.4G024800|Sevir.4G025302|Sevir.4G026000|Sevir.4G025901|Sevir.4G026100|Sevir.4G027000|Sevir.4G027300|Sevir.4G027700|Sevir.4G027701|Sevir.4G028000|Sevir.4G028400|Sevir.4G029200|Sevir.4G030301|Sevir.4G030500|Sevir.4G030600|Sevir.4G030700|Sevir.4G030900|Sevir.4G031000|Sevir.4G031600|Sevir.4G031900|Sevir.4G032200|Sevir.4G033300|Sevir.4G034501|Sevir.4G034900|Sevir.4G035001|Sevir.4G035200|Sevir.4G035300|Sevir.4G035301|Sevir.4G035302|Sevir.4G035402|Sevir.4G035600|Sevir.4G035800|Sevir.4G035801|Sevir.4G035802|Sevir.4G036000|Sevir.4G036101|Sevir.4G036402|Sevir.4G036601|Sevir.4G036801|Sevir.4G037301|Sevir.4G037700|Sevir.4G038100|Sevir.4G038200|Sevir.4G038400|Sevir.4G038401|Sevir.4G038701|Sevir.4G039500|Sevir.4G039800|Sevir.4G040100|Sevir.4G041100|Sevir.4G041300|Sevir.4G041301|Sevir.4G041600|Sevir.4G041801|Sevir.4G041802|Sevir.4G041803|Sevir.4G041900|Sevir.4G041901|Sevir.4G042500|Sevir.4G042700|Sevir.4G043000|Sevir.4G043001|Sevir.4G043002|Sevir.4G043003|Sevir.4G043004|Sevir.4G043300|Sevir.4G043500|Sevir.4G045200|Sevir.4G045300|Sevir.4G045400|Sevir.4G045601|Sevir.4G045700|Sevir.4G045800|Sevir.4G046100|Sevir.4G046200|Sevir.4G046300|Sevir.4G046500|Sevir.4G046601|Sevir.4G046700|Sevir.4G047200|Sevir.4G047400|Sevir.4G047500|Sevir.4G048701|Sevir.4G049000|Sevir.4G049600|Sevir.4G050100|Sevir.4G050200|Sevir.4G050700|Sevir.4G050800|Sevir.4G051600|Sevir.4G051700|Sevir.4G051701|Sevir.4G052100|Sevir.4G052400|Sevir.4G052800|Sevir.4G052901|Sevir.4G053000|Sevir.4G053100|Sevir.4G053200|Sevir.4G054200|Sevir.4G054400|Sevir.4G054801|Sevir.4G055100|Sevir.4G055300|Sevir.4G055400|Sevir.4G056300|Sevir.4G057000|Sevir.4G057601|Sevir.4G057602|Sevir.4G057603|Sevir.4G057900|Sevir.4G058600|Sevir.4G059100|Sevir.4G059200|Sevir.4G059401|Sevir.4G059501|Sevir.4G060300|Sevir.4G060600|Sevir.4G061301|Sevir.4G076301|Sevir.4G061601|Sevir.4G061700|Sevir.4G062300|Sevir.4G062400|Sevir.4G062500|Sevir.4G062600|Sevir.4G063101|Sevir.4G063102|Sevir.4G063103|Sevir.4G063300|Sevir.4G064000|Sevir.4G064002|Sevir.4G064200|Sevir.4G064400|Sevir.4G065400|Sevir.4G065500|Sevir.4G066200|Sevir.4G066500|Sevir.4G066501|Sevir.4G066800|Sevir.4G066900|Sevir.4G067700|Sevir.4G067901|Sevir.4G067902|Sevir.4G068100|Sevir.4G068200|Sevir.4G068500|Sevir.4G068601|Sevir.4G068602|Sevir.4G068603|Sevir.4G068900|Sevir.4G069401|Sevir.4G069400|Sevir.4G069700|Sevir.4G070000|Sevir.4G070100|Sevir.4G070200|Sevir.4G071001|Sevir.4G071101|Sevir.4G071400|Sevir.4G071800|Sevir.4G072100|Sevir.4G073003|Sevir.4G073300|Sevir.4G073402|Sevir.4G073700|Sevir.4G074001|Sevir.4G074100|Sevir.4G074300|Sevir.4G074301|Sevir.4G074500|Sevir.4G074501|Sevir.4G074600|Sevir.4G074700|Sevir.4G074800|Sevir.4G074900|Sevir.4G074901|Sevir.4G075500|Sevir.4G075800|Sevir.4G077701|Sevir.4G077702|Sevir.4G077900|Sevir.4G078300|Sevir.4G078400|Sevir.4G078600|Sevir.4G079000|Sevir.4G079200|Sevir.4G079201|Sevir.4G079500|Sevir.4G080000|Sevir.4G081300|Sevir.4G081400|Sevir.4G081700|Sevir.4G081701|Sevir.4G082800|Sevir.4G083200|Sevir.4G083400|Sevir.4G084001|Sevir.4G084800|Sevir.4G084801|Sevir.4G085100|Sevir.4G085801|Sevir.4G086000|Sevir.4G086401|Sevir.4G086701|Sevir.4G086702|Sevir.4G086800|Sevir.4G087700|Sevir.4G087900|Sevir.4G087901|Sevir.4G087902|Sevir.4G088100|Sevir.4G088200|Sevir.4G088300|Sevir.4G088600|Sevir.4G088900|Sevir.4G089000|Sevir.4G089400|Sevir.4G089800|Sevir.4G089900|Sevir.4G090300|Sevir.4G090400|Sevir.4G091200|Sevir.4G091300|Sevir.4G091800|Sevir.4G091900|Sevir.4G092000|Sevir.4G092200|Sevir.4G092201|Sevir.4G092301|Sevir.4G092800|Sevir.4G092801|Sevir.4G093000|Sevir.4G093100|Sevir.4G093201|Sevir.4G093300|Sevir.4G093700|Sevir.4G094100|Sevir.4G094201|Sevir.4G094401|Sevir.4G094600|Sevir.4G094900|Sevir.4G095000|Sevir.4G095101|Sevir.4G095401|Sevir.4G095402|Sevir.4G095600|Sevir.4G095700|Sevir.4G096000|Sevir.4G096201|Sevir.4G096202|Sevir.4G096203|Sevir.4G096300|Sevir.4G096600|Sevir.4G097001|Sevir.4G097400|Sevir.4G097401|Sevir.4G097500|Sevir.4G097600|Sevir.4G097700|Sevir.4G098701|Sevir.4G098702|Sevir.4G098800|Sevir.4G099400|Sevir.4G099401|Sevir.4G099600|Sevir.4G099800|Sevir.4G099900|Sevir.4G100100|Sevir.4G100400|Sevir.4G101201|Sevir.4G101400|Sevir.4G102000|Sevir.4G102300|Sevir.4G102400|Sevir.4G102800|Sevir.4G102900|Sevir.4G103000|Sevir.4G103300|Sevir.4G103301|Sevir.4G103400|Sevir.4G103500|Sevir.4G103700|Sevir.4G104100|Sevir.4G104301|Sevir.4G104400|Sevir.4G104500|Sevir.4G105000|Sevir.4G105300|Sevir.4G106001|Sevir.4G106100|Sevir.4G106801|Sevir.4G107200|Sevir.4G107201|Sevir.4G107800|Sevir.4G107801|Sevir.4G107900|Sevir.4G107901|Sevir.4G108901|Sevir.4G108902|Sevir.4G109000|Sevir.4G109200|Sevir.4G109402|Sevir.4G109500|Sevir.4G109600|Sevir.4G109700|Sevir.4G110700|Sevir.4G110800|Sevir.4G111200|Sevir.4G111400|Sevir.4G111700|Sevir.4G111800|Sevir.4G112500|Sevir.4G112600|Sevir.4G112800|Sevir.4G112900|Sevir.4G113000|Sevir.4G113100|Sevir.4G113101|Sevir.4G113201|Sevir.4G113600|Sevir.4G113700|Sevir.4G113900|Sevir.4G114100|Sevir.4G114101|Sevir.4G114102|Sevir.4G114800|Sevir.4G114901|Sevir.4G115700|Sevir.4G115800|Sevir.4G115801|Sevir.4G116001|Sevir.4G116000|Sevir.4G116200|Sevir.4G116300|Sevir.4G116400|Sevir.4G116701|Sevir.4G117302|Sevir.4G117600|Sevir.4G118100|Sevir.4G118200|Sevir.4G118300|Sevir.4G118400|Sevir.4G118500|Sevir.4G118600|Sevir.4G118900|Sevir.4G118901|Sevir.4G118902|Sevir.4G118903|Sevir.4G116800|Sevir.4G116801|Sevir.4G198900|Sevir.4G198800|Sevir.4G197700|Sevir.4G197600|Sevir.4G197501|Sevir.4G197401|Sevir.4G197300|Sevir.4G196800|Sevir.4G196600|Sevir.4G196300|Sevir.4G196200|Sevir.4G196201|Sevir.4G196202|Sevir.4G196100|Sevir.4G196101|Sevir.4G196102|Sevir.4G195800|Sevir.4G195700|Sevir.4G195701|Sevir.4G195501|Sevir.4G195400|Sevir.4G194800|Sevir.4G194700|Sevir.4G194500|Sevir.4G194400|Sevir.4G194200|Sevir.4G193900|Sevir.4G193800|Sevir.4G193801|Sevir.4G193700|Sevir.4G193600|Sevir.4G193500|Sevir.4G193400|Sevir.4G193300|Sevir.4G193200|Sevir.4G193001|Sevir.4G192500|Sevir.4G191900|Sevir.4G191601|Sevir.4G190800|Sevir.4G190700|Sevir.4G190500|Sevir.4G189601|Sevir.4G189500|Sevir.4G189301|Sevir.4G189000|Sevir.4G189001|Sevir.4G189003|Sevir.4G189004|Sevir.4G188701|Sevir.4G188400|Sevir.4G188000|Sevir.4G188001|Sevir.4G187900|Sevir.4G187901|Sevir.4G187902|Sevir.4G187301|Sevir.4G187200|Sevir.4G186300|Sevir.4G186601|Sevir.4G186400|Sevir.4G186200|Sevir.4G186201|Sevir.4G186000|Sevir.4G185300|Sevir.4G185200|Sevir.4G185000|Sevir.4G184900|Sevir.4G184800|Sevir.4G184801|Sevir.4G184700|Sevir.4G184601|Sevir.4G184400|Sevir.4G184300|Sevir.4G183801|Sevir.4G183800|Sevir.4G183401|Sevir.4G183000|Sevir.4G182800|Sevir.4G182600|Sevir.4G182500|Sevir.4G182200|Sevir.4G182201|Sevir.4G181900|Sevir.4G181800|Sevir.4G181700|Sevir.4G181701|Sevir.4G181600|Sevir.4G181400|Sevir.4G181300|Sevir.4G180601|Sevir.4G180500|Sevir.4G180400|Sevir.4G180000|Sevir.4G179800|Sevir.4G179600|Sevir.4G179601|Sevir.4G179300|Sevir.4G179201|Sevir.4G178900|Sevir.4G178400|Sevir.4G178200|Sevir.4G177400|Sevir.4G177100|Sevir.4G176600|Sevir.4G176601|Sevir.4G176602|Sevir.4G176400|Sevir.4G175800|Sevir.4G175200|Sevir.4G174600|Sevir.4G174500|Sevir.4G174200|Sevir.4G174000|Sevir.4G173600|Sevir.4G173500|Sevir.4G173501|Sevir.4G173100|Sevir.4G173000|Sevir.4G172200|Sevir.4G172100|Sevir.4G171900|Sevir.4G171800|Sevir.4G171700|Sevir.4G171600|Sevir.4G171500|Sevir.4G171402|Sevir.4G171200|Sevir.4G171100|Sevir.4G171001|Sevir.4G170601|Sevir.4G170500|Sevir.4G170400|Sevir.4G170300|Sevir.4G170200|Sevir.4G170201|Sevir.4G170202|Sevir.4G170203|Sevir.4G169800|Sevir.4G169801|Sevir.4G169700|Sevir.4G169600|Sevir.4G169500|Sevir.4G169400|Sevir.4G169100|Sevir.4G169000|Sevir.4G168900|Sevir.4G168800|Sevir.4G168600|Sevir.4G168500|Sevir.4G168301|Sevir.4G168201|Sevir.4G168202|Sevir.4G168001|Sevir.4G167800|Sevir.4G167600|Sevir.4G167200|Sevir.4G167201|Sevir.4G166800|Sevir.4G166700|Sevir.4G166100|Sevir.4G165800|Sevir.4G165300|Sevir.4G165200|Sevir.4G165000|Sevir.4G165001|Sevir.4G164600|Sevir.4G164400|Sevir.4G164200|Sevir.4G163900|Sevir.4G163700|Sevir.4G163600|Sevir.4G163500|Sevir.4G163400|Sevir.4G163401|Sevir.4G163402|Sevir.4G163200|Sevir.4G163100|Sevir.4G162100|Sevir.4G161900|Sevir.4G161901|Sevir.4G161800|Sevir.4G161700|Sevir.4G161701|Sevir.4G161500|Sevir.4G161501|Sevir.4G161400|Sevir.4G160800|Sevir.4G160400|Sevir.4G160300|Sevir.4G160200|Sevir.4G160201|Sevir.4G160202|Sevir.4G160203|Sevir.4G160100|Sevir.4G159900|Sevir.4G159400|Sevir.4G159300|Sevir.4G159200|Sevir.4G159100|Sevir.4G159101|Sevir.4G158800|Sevir.4G119200|Sevir.4G119201|Sevir.4G119600|Sevir.4G119601|Sevir.4G119700|Sevir.4G120000|Sevir.4G120200|Sevir.4G120300|Sevir.4G120301|Sevir.4G199200|Sevir.4G199201|Sevir.4G199202|Sevir.4G199400|Sevir.4G199500|Sevir.4G199600|Sevir.4G199601|Sevir.4G199800|Sevir.4G199801|Sevir.4G121200|Sevir.4G121300|Sevir.4G121500|Sevir.4G121601|Sevir.4G121700|Sevir.4G121800|Sevir.4G121900|Sevir.4G122200|Sevir.4G122201|Sevir.4G122300|Sevir.4G122400|Sevir.4G122500|Sevir.4G122600|Sevir.4G122601|Sevir.4G122700|Sevir.4G122800|Sevir.4G122900|Sevir.4G123000|Sevir.4G123100|Sevir.4G123200|Sevir.4G123300|Sevir.4G123400|Sevir.4G123500|Sevir.4G123700|Sevir.4G123800|Sevir.4G124000|Sevir.4G124001|Sevir.4G124100|Sevir.4G124200|Sevir.4G124300|Sevir.4G124400|Sevir.4G124401|Sevir.4G124500|Sevir.4G124600|Sevir.4G124700|Sevir.4G124701|Sevir.4G124900|Sevir.4G125000|Sevir.4G125200|Sevir.4G125300|Sevir.4G125400|Sevir.4G125401|Sevir.4G125500|Sevir.4G125501|Sevir.4G125600|Sevir.4G125700|Sevir.4G125800|Sevir.4G125801|Sevir.4G125802|Sevir.4G125900|Sevir.4G125901|Sevir.4G126000|Sevir.4G126100|Sevir.4G126200|Sevir.4G126300|Sevir.4G126400|Sevir.4G126500|Sevir.4G126700|Sevir.4G126800|Sevir.4G127100|Sevir.4G127200|Sevir.4G127300|Sevir.4G127400|Sevir.4G127601|Sevir.4G127700|Sevir.4G127701|Sevir.4G127801|Sevir.4G128400|Sevir.4G128500|Sevir.4G128600|Sevir.4G128700|Sevir.4G128800|Sevir.4G128900|Sevir.4G129001|Sevir.4G129002|Sevir.4G129100|Sevir.4G129300|Sevir.4G129400|Sevir.4G129600|Sevir.4G129601|Sevir.4G129602|Sevir.4G129800|Sevir.4G129900|Sevir.4G130600|Sevir.4G131500|Sevir.4G131600|Sevir.4G131601|Sevir.4G131900|Sevir.4G132100|Sevir.4G132300|Sevir.4G132800|Sevir.4G132900|Sevir.4G133301|Sevir.4G133302|Sevir.4G133501|Sevir.4G133502|Sevir.4G133801|Sevir.4G134000|Sevir.4G134501|Sevir.4G134600|Sevir.4G134900|Sevir.4G135001|Sevir.4G135600|Sevir.4G135601|Sevir.4G136100|Sevir.4G136500|Sevir.4G136900|Sevir.4G136901|Sevir.4G137000|Sevir.4G137602|Sevir.4G137603|Sevir.4G138000|Sevir.4G138200|Sevir.4G138501|Sevir.4G138600|Sevir.4G138700|Sevir.4G138701|Sevir.4G139100|Sevir.4G139200|Sevir.4G139800|Sevir.4G140000|Sevir.4G140001|Sevir.4G140100|Sevir.4G140200|Sevir.4G141300|Sevir.4G141401|Sevir.4G141800|Sevir.4G141900|Sevir.4G142100|Sevir.4G142200|Sevir.4G142300|Sevir.4G142401|Sevir.4G142402|Sevir.4G142403|Sevir.4G142404|Sevir.4G142501|Sevir.4G142502|Sevir.4G142700|Sevir.4G143100|Sevir.4G143101|Sevir.4G143102|Sevir.4G143400|Sevir.4G143401|Sevir.4G143600|Sevir.4G143700|Sevir.4G144000|Sevir.4G144001|Sevir.4G144002|Sevir.4G144101|Sevir.4G144102|Sevir.4G144300|Sevir.4G145301|Sevir.4G145400|Sevir.4G145500|Sevir.4G145600|Sevir.4G145700|Sevir.4G145800|Sevir.4G145900|Sevir.4G147000|Sevir.4G147001|Sevir.4G147002|Sevir.4G147100|Sevir.4G147101|Sevir.4G147300|Sevir.4G147400|Sevir.4G147500|Sevir.4G147501|Sevir.4G147603|Sevir.4G148201|Sevir.4G148401|Sevir.4G148501|Sevir.4G148700|Sevir.4G148900|Sevir.4G149100|Sevir.4G149200|Sevir.4G150100|Sevir.4G150300|Sevir.4G150800|Sevir.4G150900|Sevir.4G151100|Sevir.4G151200|Sevir.4G151600|Sevir.4G151700|Sevir.4G151701|Sevir.4G151800|Sevir.4G152000|Sevir.4G152100|Sevir.4G152400|Sevir.4G152500|Sevir.4G152800|Sevir.4G152801|Sevir.4G153100|Sevir.4G153300|Sevir.4G153400|Sevir.4G154200|Sevir.4G154800|Sevir.4G155900|Sevir.4G156200|Sevir.4G157000|Sevir.4G157300|Sevir.4G157400|Sevir.4G157700|Sevir.4G157900|Sevir.4G158300|Sevir.4G158600|Sevir.4G200202|Sevir.4G200600|Sevir.4G200900|Sevir.4G201200|Sevir.4G201700|Sevir.4G201800|Sevir.4G202000|Sevir.4G202500|Sevir.4G202800|Sevir.4G203300|Sevir.4G204001|Sevir.4G204800|Sevir.4G204900|Sevir.4G204901|Sevir.4G204902|Sevir.4G205800|Sevir.4G205901|Sevir.4G206100|Sevir.4G206201|Sevir.4G206900|Sevir.4G207001|Sevir.4G207002|Sevir.4G207003|Sevir.4G208000|Sevir.4G208301|Sevir.4G208400|Sevir.4G208401|Sevir.4G208500|Sevir.4G208900|Sevir.4G209300|Sevir.4G209600|Sevir.4G210400|Sevir.4G211001|Sevir.4G211400|Sevir.4G211401|Sevir.4G211701|Sevir.4G211702|Sevir.4G211800|Sevir.4G211900|Sevir.4G212000|Sevir.4G212301|Sevir.4G212500|Sevir.4G212600|Sevir.4G212700|Sevir.4G213100|Sevir.4G213300|Sevir.4G213400|Sevir.4G213800|Sevir.4G213900|Sevir.4G213901|Sevir.4G214301|Sevir.4G214600|Sevir.4G214800|Sevir.4G214901|Sevir.4G215001|Sevir.4G215300|Sevir.4G215801|Sevir.4G216100|Sevir.4G216200|Sevir.4G216400|Sevir.4G216401|Sevir.4G216902|Sevir.4G217200|Sevir.4G217401|Sevir.4G218201|Sevir.4G218400|Sevir.4G218600|Sevir.4G218601|Sevir.4G219100|Sevir.4G219200|Sevir.4G219402|Sevir.4G219600|Sevir.4G219800|Sevir.4G220400|Sevir.4G220500|Sevir.4G220700|Sevir.4G220800|Sevir.4G220901|Sevir.4G221300|Sevir.4G221400|Sevir.4G222500|Sevir.4G222600|Sevir.4G223100|Sevir.4G223101|Sevir.4G223102|Sevir.4G223103|Sevir.4G223104|Sevir.4G223105|Sevir.4G223300|Sevir.4G223800|Sevir.4G224100|Sevir.4G224800|Sevir.4G224901|Sevir.4G225100|Sevir.4G225301|Sevir.4G225302|Sevir.4G225500|Sevir.4G226000|Sevir.4G226100|Sevir.4G226501|Sevir.4G226800|Sevir.4G226900|Sevir.4G227000|Sevir.4G227100|Sevir.4G227300|Sevir.4G227600|Sevir.4G227700|Sevir.4G227900|Sevir.4G228200|Sevir.4G228500|Sevir.4G229701|Sevir.4G229901|Sevir.4G230200|Sevir.4G230900|Sevir.4G231300|Sevir.4G231301|Sevir.4G231302|Sevir.4G231303|Sevir.4G231304|Sevir.4G232100|Sevir.4G232300|Sevir.4G232500|Sevir.4G232600|Sevir.4G232602|Sevir.4G233100|Sevir.4G233200|Sevir.4G233201|Sevir.4G233401|Sevir.4G233600|Sevir.4G233800|Sevir.4G233901|Sevir.4G234300|Sevir.4G234500|Sevir.4G234601|Sevir.4G235000|Sevir.4G235100|Sevir.4G235200|Sevir.4G235400|Sevir.4G235500|Sevir.4G235800|Sevir.4G236000|Sevir.4G236301|Sevir.4G236400|Sevir.4G236701|Sevir.4G236901|Sevir.4G237300|Sevir.4G237400|Sevir.4G238400|Sevir.4G239300|Sevir.4G239301|Sevir.4G239400|Sevir.4G239600|Sevir.4G239800|Sevir.4G239900|Sevir.4G239901|Sevir.4G240001|Sevir.4G240100|Sevir.4G240200|Sevir.4G240802|Sevir.4G241000|Sevir.4G241100|Sevir.4G241400|Sevir.4G241500|Sevir.4G241600|Sevir.4G241700|Sevir.4G241900|Sevir.4G241901|Sevir.4G242001|Sevir.4G242200|Sevir.4G242600|Sevir.4G242601|Sevir.4G242602|Sevir.4G242900|Sevir.4G243100|Sevir.4G243200|Sevir.4G243300|Sevir.4G243301|Sevir.4G243400|Sevir.4G243401|Sevir.4G243600|Sevir.4G243700|Sevir.4G243701|Sevir.4G244000|Sevir.4G244200|Sevir.4G244300|Sevir.4G244500|Sevir.4G244600|Sevir.4G244700|Sevir.4G244800|Sevir.4G244801|Sevir.4G245800|Sevir.4G246400|Sevir.4G246401|Sevir.4G246800|Sevir.4G247100|Sevir.4G247201|Sevir.4G247500|Sevir.4G248400|Sevir.4G248601|Sevir.4G248700|Sevir.4G249100|Sevir.4G249200|Sevir.4G249400|Sevir.4G249600|Sevir.4G249700|Sevir.4G250300|Sevir.4G250401|Sevir.4G250500|Sevir.4G250600|Sevir.4G250700|Sevir.4G250900|Sevir.4G251300|Sevir.4G251400|Sevir.4G251401|Sevir.4G251600|Sevir.4G251601|Sevir.4G251900|Sevir.4G252701|Sevir.4G253101|Sevir.4G253300|Sevir.4G253600|Sevir.4G253900|Sevir.4G255201|Sevir.4G255700|Sevir.4G256100|Sevir.4G257000|Sevir.4G257800|Sevir.4G258700|Sevir.4G259100|Sevir.4G259300|Sevir.4G259500|Sevir.4G260400|Sevir.4G260500|Sevir.4G260900|Sevir.4G261400|Sevir.4G261500|Sevir.4G261700|Sevir.4G261900|Sevir.4G261901|Sevir.4G262300|Sevir.4G262700|Sevir.4G262800|Sevir.4G262900|Sevir.4G263301|Sevir.4G263401|Sevir.4G263900|Sevir.4G264001|Sevir.4G264100|Sevir.4G264200|Sevir.4G264600|Sevir.4G264700|Sevir.4G264901|Sevir.4G265001|Sevir.4G265201|Sevir.4G265300|Sevir.4G265601|Sevir.4G265602|Sevir.4G265900|Sevir.4G266300|Sevir.4G266400|Sevir.4G266500|Sevir.4G266600|Sevir.4G267000|Sevir.4G267500|Sevir.4G267800|Sevir.4G268000|Sevir.4G268100|Sevir.4G268900|Sevir.4G269200|Sevir.4G269300|Sevir.4G269501|Sevir.4G270100|Sevir.4G270201|Sevir.4G270400|Sevir.4G270500|Sevir.4G270600|Sevir.4G270601|Sevir.4G270800|Sevir.4G270900|Sevir.4G271201|Sevir.4G271900|Sevir.4G272000|Sevir.4G272001|Sevir.4G272002|Sevir.4G272400|Sevir.4G272700|Sevir.4G273500|Sevir.4G273701|Sevir.4G273702|Sevir.4G274400|Sevir.4G274800|Sevir.4G275101|Sevir.4G276600|Sevir.4G276900|Sevir.4G277000|Sevir.4G277201|Sevir.4G277202|Sevir.4G277500|Sevir.4G277701|Sevir.4G277800|Sevir.4G278101|Sevir.4G278300|Sevir.4G278700|Sevir.4G279400|Sevir.4G279401|Sevir.4G279402|Sevir.4G279900|Sevir.4G280900|Sevir.4G281101|Sevir.4G281401|Sevir.4G281700|Sevir.4G281701|Sevir.4G281702|Sevir.4G281800|Sevir.4G281900|Sevir.4G282000|Sevir.4G282100|Sevir.4G282600|Sevir.4G282800|Sevir.4G283100|Sevir.4G283800|Sevir.4G284300|Sevir.4G284900|Sevir.4G285000|Sevir.4G285500|Sevir.4G285501|Sevir.4G285506|Sevir.4G285600|Sevir.4G286400|Sevir.4G286401|Sevir.4G286700|Sevir.4G287801|Sevir.4G288001|Sevir.4G288300|Sevir.4G288500|Sevir.4G288800|Sevir.4G289200|Sevir.4G289401|Sevir.4G289403|Sevir.4G289900|Sevir.4G290100|Sevir.4G290300|Sevir.4G291000|Sevir.4G291201|Sevir.4G291500|Sevir.4G291701|Sevir.4G291900|Sevir.4G292600|Sevir.4G292601|Sevir.4G292700|Sevir.4G292701|Sevir.4G292900|Sevir.4G293502|Sevir.4G293501|Sevir.4G294601|Sevir.4G295701|Sevir.4G296100|Sevir.4G296500|Sevir.4G297000|Sevir.4G297200|Sevir.4G298000|Sevir.4G298001|Sevir.4G298501|Sevir.4G299101|Sevir.4G299801|Sevir.4G299901|Sevir.4G300101|Sevir.4G300300|Sevir.4G300500|Sevir.4G300800|Sevir.4G300901|Sevir.4G301801|Sevir.4G301900|Sevir.4G302800|Sevir.4G303800|Sevir.4G304000|Sevir.4G304500|Sevir.4G304800|Sevir.4G304801|Sevir.4G304802|Sevir.4G304803|Sevir.4G305000|Sevir.5G000100|Sevir.5G000200|Sevir.5G000300|Sevir.5G000400|Sevir.5G000500|Sevir.5G001700|Sevir.5G002150|Sevir.5G002650|Sevir.5G002950|Sevir.5G003200|Sevir.5G003900|Sevir.5G004233|Sevir.5G004266|Sevir.5G005000|Sevir.5G005600|Sevir.5G006233|Sevir.5G006266|Sevir.5G006600|Sevir.5G006650|Sevir.5G006700|Sevir.5G007932|Sevir.5G008500|Sevir.5G009000|Sevir.5G009100|Sevir.5G009700|Sevir.5G009900|Sevir.5G010100|Sevir.5G010150|Sevir.5G010125|Sevir.5G010175|Sevir.5G010350|Sevir.5G010701|Sevir.5G011001|Sevir.5G011200|Sevir.5G011100|Sevir.5G011301|Sevir.5G011400|Sevir.5G011500|Sevir.5G011966|Sevir.5G012132|Sevir.5G012400|Sevir.5G012550|Sevir.5G012600|Sevir.5G012800|Sevir.5G012900|Sevir.5G013050|Sevir.5G013300|Sevir.5G014000|Sevir.5G014100|Sevir.5G014300|Sevir.5G014400|Sevir.5G016200|Sevir.5G016500|Sevir.5G017000|Sevir.5G017100|Sevir.5G017300|Sevir.5G017400|Sevir.5G017600|Sevir.5G018100|Sevir.5G018400|Sevir.5G018433|Sevir.5G018600|Sevir.5G019400|Sevir.5G020100|Sevir.5G020250|Sevir.5G020700|Sevir.5G020900|Sevir.5G021233|Sevir.5G021266|Sevir.5G021700|Sevir.5G021750|Sevir.5G022100|Sevir.5G022300|Sevir.5G022800|Sevir.5G023300|Sevir.5G023600|Sevir.5G023766|Sevir.5G024400|Sevir.5G024600|Sevir.5G024901|Sevir.5G025200|Sevir.5G025300|Sevir.5G025800|Sevir.5G025900|Sevir.5G026050|Sevir.5G026800|Sevir.5G026901|Sevir.5G028700|Sevir.5G028800|Sevir.5G029000|Sevir.5G029050|Sevir.5G029200|Sevir.5G029900|Sevir.5G030100|Sevir.5G030300|Sevir.5G030500|Sevir.5G030700|Sevir.5G031050|Sevir.5G031100|Sevir.5G031300|Sevir.5G031500|Sevir.5G031900|Sevir.5G032050|Sevir.5G032400|Sevir.5G032800|Sevir.5G032900|Sevir.5G033200|Sevir.5G033801|Sevir.5G034000|Sevir.5G034100|Sevir.5G034200|Sevir.5G034600|Sevir.5G034700|Sevir.5G034800|Sevir.5G034850|Sevir.5G034900|Sevir.5G035401|Sevir.5G035500|Sevir.5G035550|Sevir.5G035600|Sevir.5G036250|Sevir.5G036900|Sevir.5G037233|Sevir.5G037266|Sevir.5G037300|Sevir.5G037400|Sevir.5G037500|Sevir.5G038150|Sevir.5G038300|Sevir.5G038500|Sevir.5G038800|Sevir.5G039100|Sevir.5G039800|Sevir.5G039900|Sevir.5G040000|Sevir.5G040150|Sevir.5G040600|Sevir.5G041000|Sevir.5G041100|Sevir.5G041200|Sevir.5G041300|Sevir.5G041400|Sevir.5G042366|Sevir.5G042700|Sevir.5G042750|Sevir.5G042800|Sevir.5G043700|Sevir.5G043900|Sevir.5G043933|Sevir.5G043966|Sevir.5G044000|Sevir.5G044050|Sevir.5G044100|Sevir.5G045100|Sevir.5G045250|Sevir.5G045300|Sevir.5G045350|Sevir.5G045400|Sevir.5G045500|Sevir.5G045600|Sevir.5G046200|Sevir.5G046300|Sevir.5G046400|Sevir.5G046500|Sevir.5G046600|Sevir.5G046650|Sevir.5G046900|Sevir.5G047000|Sevir.5G047100|Sevir.5G047150|Sevir.5G047200|Sevir.5G047700|Sevir.5G047825|Sevir.5G047950|Sevir.5G048075|Sevir.5G048500|Sevir.5G048600|Sevir.5G048966|Sevir.5G048933|Sevir.5G049200|Sevir.5G049600|Sevir.5G049800|Sevir.5G049900|Sevir.5G050000|Sevir.5G050100|Sevir.5G050200|Sevir.5G050300|Sevir.5G050350|Sevir.5G050400|Sevir.5G050500|Sevir.5G051601|Sevir.5G052300|Sevir.5G053000|Sevir.5G053050|Sevir.5G053200|Sevir.5G053300|Sevir.5G053450|Sevir.5G053500|Sevir.5G053600|Sevir.5G054000|Sevir.5G054550|Sevir.5G054866|Sevir.5G054932|Sevir.5G055000|Sevir.5G055050|Sevir.5G055300|Sevir.5G055550|Sevir.5G056100|Sevir.5G056600|Sevir.5G056700|Sevir.5G057400|Sevir.5G057600|Sevir.5G058150|Sevir.5G058500|Sevir.5G059400|Sevir.5G059750|Sevir.5G060000|Sevir.5G060100|Sevir.5G060460|Sevir.5G060520|Sevir.5G060580|Sevir.5G060640|Sevir.5G061200|Sevir.5G062400|Sevir.5G062450|Sevir.5G062800|Sevir.5G063000|Sevir.5G063200|Sevir.5G064150|Sevir.5G064200|Sevir.5G064500|Sevir.5G064700|Sevir.5G065300|Sevir.5G065380|Sevir.5G065420|Sevir.5G065460|Sevir.5G065500|Sevir.5G065901|Sevir.5G067400|Sevir.5G067500|Sevir.5G068100|Sevir.5G068200|Sevir.5G068400|Sevir.5G068800|Sevir.5G069300|Sevir.5G069800|Sevir.5G070700|Sevir.5G071400|Sevir.5G071700|Sevir.5G073101|Sevir.5G073200|Sevir.5G073233|Sevir.5G073266|Sevir.5G073300|Sevir.5G074200|Sevir.5G075000|Sevir.5G075300|Sevir.5G075400|Sevir.5G075600|Sevir.5G076000|Sevir.5G076100|Sevir.5G076200|Sevir.5G076300|Sevir.5G076450|Sevir.5G076650|Sevir.5G076900|Sevir.5G076933|Sevir.5G076966|Sevir.5G077000|Sevir.5G077501|Sevir.5G077600|Sevir.5G077700|Sevir.5G078650|Sevir.5G078901|Sevir.5G079801|Sevir.5G080200|Sevir.5G080400|Sevir.5G081000|Sevir.5G081100|Sevir.5G081700|Sevir.5G081866|Sevir.5G082200|Sevir.5G082301|Sevir.5G083200|Sevir.5G083550|Sevir.5G084000|Sevir.5G084050|Sevir.5G084200|Sevir.5G084566|Sevir.5G084632|Sevir.5G085000|Sevir.5G085350|Sevir.5G086000|Sevir.5G086200|Sevir.5G086400|Sevir.5G086800|Sevir.5G087000|Sevir.5G087300|Sevir.5G087350|Sevir.5G087400|Sevir.5G087750|Sevir.5G088401|Sevir.5G088600|Sevir.5G088900|Sevir.5G089000|Sevir.5G089800|Sevir.5G090000|Sevir.5G090100|Sevir.5G090350|Sevir.5G090850|Sevir.5G091050|Sevir.5G092600|Sevir.5G092850|Sevir.5G093050|Sevir.5G094300|Sevir.5G094400|Sevir.5G095500|Sevir.5G095900|Sevir.5G096101|Sevir.5G096500|Sevir.5G096650|Sevir.5G097350|Sevir.5G098250|Sevir.5G098300|Sevir.5G098900|Sevir.5G099000|Sevir.5G099050|Sevir.5G099150|Sevir.5G099300|Sevir.5G099801|Sevir.5G100200|Sevir.5G100600|Sevir.5G100750|Sevir.5G101050|Sevir.5G101200|Sevir.5G101750|Sevir.5G102000|Sevir.5G103000|Sevir.5G103200|Sevir.5G103420|Sevir.5G103460|Sevir.5G103700|Sevir.5G103766|Sevir.5G103900|Sevir.5G103950|Sevir.5G104001|Sevir.5G104200|Sevir.5G104601|Sevir.5G105100|Sevir.5G105300|Sevir.5G105800|Sevir.5G106100|Sevir.5G106500|Sevir.5G106700|Sevir.5G107000|Sevir.5G107600|Sevir.5G107900|Sevir.5G108000|Sevir.5G109000|Sevir.5G109500|Sevir.5G110100|Sevir.5G110350|Sevir.5G110500|Sevir.5G110900|Sevir.5G111200|Sevir.5G111300|Sevir.5G111700|Sevir.5G112100|Sevir.5G112150|Sevir.5G112200|Sevir.5G112300|Sevir.5G112400|Sevir.5G112500|Sevir.5G112600|Sevir.5G112650|Sevir.5G112733|Sevir.5G112766|Sevir.5G113100|Sevir.5G113200|Sevir.5G113400|Sevir.5G113501|Sevir.5G114100|Sevir.5G114800|Sevir.5G115250|Sevir.5G115800|Sevir.5G116000|Sevir.5G116600|Sevir.5G116700|Sevir.5G117800|Sevir.5G117900|Sevir.5G118500|Sevir.5G119201|Sevir.5G119550|Sevir.5G120333|Sevir.5G120450|Sevir.5G121201|Sevir.5G121600|Sevir.5G121650|Sevir.5G121700|Sevir.5G121850|Sevir.5G122000|Sevir.5G122101|Sevir.5G123350|Sevir.5G123800|Sevir.5G124100|Sevir.5G124200|Sevir.5G124550|Sevir.5G125300|Sevir.5G125500|Sevir.5G125600|Sevir.5G125700|Sevir.5G125800|Sevir.5G126100|Sevir.5G126200|Sevir.5G126300|Sevir.5G126500|Sevir.5G127101|Sevir.5G127200|Sevir.5G127500|Sevir.5G127600|Sevir.5G128100|Sevir.5G128300|Sevir.5G128700|Sevir.5G128900|Sevir.5G129800|Sevir.5G129850|Sevir.5G130600|Sevir.5G130700|Sevir.5G130850|Sevir.5G131100|Sevir.5G131300|Sevir.5G131625|Sevir.5G131650|Sevir.5G131675|Sevir.5G131700|Sevir.5G132000|Sevir.5G132100|Sevir.5G132301|Sevir.5G132400|Sevir.5G132450|Sevir.5G132516|Sevir.5G132532|Sevir.5G132548|Sevir.5G132564|Sevir.5G132580|Sevir.5G132600|Sevir.5G132650|Sevir.5G132800|Sevir.5G133200|Sevir.5G133400|Sevir.5G133500|Sevir.5G134850|Sevir.5G135700|Sevir.5G135850|Sevir.5G136200|Sevir.5G136300|Sevir.5G136400|Sevir.5G136600|Sevir.5G136700|Sevir.5G136950|Sevir.5G137250|Sevir.5G137300|Sevir.5G137900|Sevir.5G138050|Sevir.5G138100|Sevir.5G138300|Sevir.5G138400|Sevir.5G138450|Sevir.5G138550|Sevir.5G139000|Sevir.5G139966|Sevir.5G140032|Sevir.5G140100|Sevir.5G140250|Sevir.5G140300|Sevir.5G140400|Sevir.5G141400|Sevir.5G141766|Sevir.5G142000|Sevir.5G142200|Sevir.5G142250|Sevir.5G142350|Sevir.5G142500|Sevir.5G142600|Sevir.5G142975|Sevir.5G143050|Sevir.5G143200|Sevir.5G143550|Sevir.5G143600|Sevir.5G143900|Sevir.5G144100|Sevir.5G144350|Sevir.5G144500|Sevir.5G145500|Sevir.5G145800|Sevir.5G146600|Sevir.5G147100|Sevir.5G147400|Sevir.5G148425|Sevir.5G148450|Sevir.5G148475|Sevir.5G148900|Sevir.5G149200|Sevir.5G149600|Sevir.5G149750|Sevir.5G149800|Sevir.5G150000|Sevir.5G150500|Sevir.5G150600|Sevir.5G151200|Sevir.5G151600|Sevir.5G151700|Sevir.5G151800|Sevir.5G152200|Sevir.5G152701|Sevir.5G153200|Sevir.5G153700|Sevir.5G153800|Sevir.5G153850|Sevir.5G153900|Sevir.5G154100|Sevir.5G154600|Sevir.5G154700|Sevir.5G154800|Sevir.5G155100|Sevir.5G155700|Sevir.5G156000|Sevir.5G156400|Sevir.5G156450|Sevir.5G156500|Sevir.5G156900|Sevir.5G157400|Sevir.5G157500|Sevir.5G158700|Sevir.5G158933|Sevir.5G158966|Sevir.5G159000|Sevir.5G159100|Sevir.5G159400|Sevir.5G159450|Sevir.5G159900|Sevir.5G160200|Sevir.5G160300|Sevir.5G160500|Sevir.5G160632|Sevir.5G160700|Sevir.5G160850|Sevir.5G161300|Sevir.5G161401|Sevir.5G161500|Sevir.5G161550|Sevir.5G161900|Sevir.5G162001|Sevir.5G162500|Sevir.5G162900|Sevir.5G163000|Sevir.5G163200|Sevir.5G163300|Sevir.5G163333|Sevir.5G163366|Sevir.5G163600|Sevir.5G163650|Sevir.5G163801|Sevir.5G163950|Sevir.5G164100|Sevir.5G164200|Sevir.5G164500|Sevir.5G164600|Sevir.5G164700|Sevir.5G165100|Sevir.5G165300|Sevir.5G165500|Sevir.5G165400|Sevir.5G165600|Sevir.5G165700|Sevir.5G165901|Sevir.5G166000|Sevir.5G166500|Sevir.5G167200|Sevir.5G167400|Sevir.5G167600|Sevir.5G168300|Sevir.5G168400|Sevir.5G168500|Sevir.5G168800|Sevir.5G169050|Sevir.5G169100|Sevir.5G169400|Sevir.5G169500|Sevir.5G169601|Sevir.5G169800|Sevir.5G169850|Sevir.5G169900|Sevir.5G170000|Sevir.5G170050|Sevir.5G170250|Sevir.5G170300|Sevir.5G170500|Sevir.5G170600|Sevir.5G170800|Sevir.5G170900|Sevir.5G171001|Sevir.5G171100|Sevir.5G171200|Sevir.5G171300|Sevir.5G171400|Sevir.5G171501|Sevir.5G171600|Sevir.5G171700|Sevir.5G172400|Sevir.5G172500|Sevir.5G172566|Sevir.5G172632|Sevir.5G172700|Sevir.5G172900|Sevir.5G173000|Sevir.5G173050|Sevir.5G173100|Sevir.5G173200|Sevir.5G173300|Sevir.5G173500|Sevir.5G173600|Sevir.5G174000|Sevir.5G174100|Sevir.5G174200|Sevir.5G174300|Sevir.5G174400|Sevir.5G174500|Sevir.5G174600|Sevir.5G174700|Sevir.5G174801|Sevir.5G174900|Sevir.5G175200|Sevir.5G175300|Sevir.5G175400|Sevir.5G175600|Sevir.5G175700|Sevir.5G175900|Sevir.5G176000|Sevir.5G176100|Sevir.5G176200|Sevir.5G176300|Sevir.5G176450|Sevir.5G176500|Sevir.5G176700|Sevir.5G176750|Sevir.5G176800|Sevir.5G176900|Sevir.5G177100|Sevir.5G177200|Sevir.5G177301|Sevir.5G177400|Sevir.5G177500|Sevir.5G177505|Sevir.5G177510|Sevir.5G177515|Sevir.5G177525|Sevir.5G177540|Sevir.5G177545|Sevir.5G177550|Sevir.5G177555|Sevir.5G177560|Sevir.5G177565|Sevir.5G177570|Sevir.5G177575|Sevir.5G177585|Sevir.5G177590|Sevir.5G177595|Sevir.5G177600|Sevir.5G177650|Sevir.5G177700|Sevir.5G177800|Sevir.5G177866|Sevir.5G177932|Sevir.5G178200|Sevir.5G178700|Sevir.5G178900|Sevir.5G178966|Sevir.5G179032|Sevir.5G179100|Sevir.5G179200|Sevir.5G179700|Sevir.5G179800|Sevir.5G180100|Sevir.5G180200|Sevir.5G180300|Sevir.5G180350|Sevir.5G180400|Sevir.5G180500|Sevir.5G180600|Sevir.5G180700|Sevir.5G180900|Sevir.5G181000|Sevir.5G181200|Sevir.5G181400|Sevir.5G181500|Sevir.5G181800|Sevir.5G181900|Sevir.5G182000|Sevir.5G182050|Sevir.5G182100|Sevir.5G182200|Sevir.5G182400|Sevir.5G182500|Sevir.5G182733|Sevir.5G182800|Sevir.5G183000|Sevir.5G183100|Sevir.5G183200|Sevir.5G183300|Sevir.5G183400|Sevir.5G183600|Sevir.5G183800|Sevir.5G183901|Sevir.5G184050|Sevir.5G184100|Sevir.5G184300|Sevir.5G184800|Sevir.5G184901|Sevir.5G185000|Sevir.5G185100|Sevir.5G185200|Sevir.5G185700|Sevir.5G185750|Sevir.5G185800|Sevir.5G185900|Sevir.5G186300|Sevir.5G186400|Sevir.5G186450|Sevir.5G186500|Sevir.5G186601|Sevir.5G186800|Sevir.5G186900|Sevir.5G187000|Sevir.5G187200|Sevir.5G187300|Sevir.5G187400|Sevir.5G187600|Sevir.5G187800|Sevir.5G188600|Sevir.5G188800|Sevir.5G188900|Sevir.5G189300|Sevir.5G189400|Sevir.5G189800|Sevir.5G190150|Sevir.5G190600|Sevir.5G190701|Sevir.5G190801|Sevir.5G190900|Sevir.5G191000|Sevir.5G191100|Sevir.5G191250|Sevir.5G191600|Sevir.5G191800|Sevir.5G192300|Sevir.5G192600|Sevir.5G192700|Sevir.5G192750|Sevir.5G193000|Sevir.5G193400|Sevir.5G193500|Sevir.5G193600|Sevir.5G193650|Sevir.5G193700|Sevir.5G193733|Sevir.5G193766|Sevir.5G194000|Sevir.5G195200|Sevir.5G195300|Sevir.5G195600|Sevir.5G196000|Sevir.5G196250|Sevir.5G196300|Sevir.5G196500|Sevir.5G196700|Sevir.5G196900|Sevir.5G197000|Sevir.5G197100|Sevir.5G197350|Sevir.5G197500|Sevir.5G197600|Sevir.5G198620|Sevir.5G198640|Sevir.5G200400|Sevir.5G200600|Sevir.5G200666|Sevir.5G200732|Sevir.5G201232|Sevir.5G201300|Sevir.5G201400|Sevir.5G201800|Sevir.5G201900|Sevir.5G202000|Sevir.5G202100|Sevir.5G202200|Sevir.5G202400|Sevir.5G202500|Sevir.5G202600|Sevir.5G202700|Sevir.5G202901|Sevir.5G203000|Sevir.5G203650|Sevir.5G203701|Sevir.5G203900|Sevir.5G204100|Sevir.5G204200|Sevir.5G204500|Sevir.5G204600|Sevir.5G204800|Sevir.5G204900|Sevir.5G205100|Sevir.5G205275|Sevir.5G205350|Sevir.5G205651|Sevir.5G205901|Sevir.5G206050|Sevir.5G206100|Sevir.5G206800|Sevir.5G207450|Sevir.5G207780|Sevir.5G207866|Sevir.5G207932|Sevir.5G208700|Sevir.5G208800|Sevir.5G208900|Sevir.5G209000|Sevir.5G209100|Sevir.5G209450|Sevir.5G209500|Sevir.5G212601|Sevir.5G215950|Sevir.5G216150|Sevir.5G216650|Sevir.5G216725|Sevir.5G217500|Sevir.5G217600|Sevir.5G218300|Sevir.5G218500|Sevir.5G218600|Sevir.5G218800|Sevir.5G218900|Sevir.5G219900|Sevir.5G220600|Sevir.5G221650|Sevir.5G221784|Sevir.5G221812|Sevir.5G222200|Sevir.5G222450|Sevir.5G223000|Sevir.5G223100|Sevir.5G223300|Sevir.5G223500|Sevir.5G223600|Sevir.5G223800|Sevir.5G224100|Sevir.5G224200|Sevir.5G225400|Sevir.5G226050|Sevir.5G226200|Sevir.5G227000|Sevir.5G227250|Sevir.5G227401|Sevir.5G227500|Sevir.5G227650|Sevir.5G227900|Sevir.5G228000|Sevir.5G228100|Sevir.5G228300|Sevir.5G228650|Sevir.5G228750|Sevir.5G228950|Sevir.5G229200|Sevir.5G229400|Sevir.5G229450|Sevir.5G229600|Sevir.5G230650|Sevir.5G230900|Sevir.5G231200|Sevir.5G231800|Sevir.5G231900|Sevir.5G232500|Sevir.5G232850|Sevir.5G233001|Sevir.5G233350|Sevir.5G233400|Sevir.5G233466|Sevir.5G233532|Sevir.5G233650|Sevir.5G234150|Sevir.5G234300|Sevir.5G234480|Sevir.5G234540|Sevir.5G234750|Sevir.5G234900|Sevir.5G235350|Sevir.5G235600|Sevir.5G235800|Sevir.5G236900|Sevir.5G237000|Sevir.5G237600|Sevir.5G237800|Sevir.5G238000|Sevir.5G238033|Sevir.5G238066|Sevir.5G238300|Sevir.5G238400|Sevir.5G239300|Sevir.5G239500|Sevir.5G240250|Sevir.5G240500|Sevir.5G241000|Sevir.5G241400|Sevir.5G241700|Sevir.5G242501|Sevir.5G243000|Sevir.5G243300|Sevir.5G243500|Sevir.5G243600|Sevir.5G243900|Sevir.5G244000|Sevir.5G244150|Sevir.5G244200|Sevir.5G244800|Sevir.5G245000|Sevir.5G245200|Sevir.5G245233|Sevir.5G245266|Sevir.5G245850|Sevir.5G246600|Sevir.5G247400|Sevir.5G247700|Sevir.5G247900|Sevir.5G248250|Sevir.5G249000|Sevir.5G249301|Sevir.5G250050|Sevir.5G250100|Sevir.5G250300|Sevir.5G250800|Sevir.5G251000|Sevir.5G251150|Sevir.5G251400|Sevir.5G251450|Sevir.5G251800|Sevir.5G251900|Sevir.5G252000|Sevir.5G252016|Sevir.5G252600|Sevir.5G253000|Sevir.5G253200|Sevir.5G253500|Sevir.5G254250|Sevir.5G255600|Sevir.5G255900|Sevir.5G256400|Sevir.5G256550|Sevir.5G256700|Sevir.5G257100|Sevir.5G257300|Sevir.5G257400|Sevir.5G257500|Sevir.5G257700|Sevir.5G257766|Sevir.5G258150|Sevir.5G258766|Sevir.5G259232|Sevir.5G259700|Sevir.5G259733|Sevir.5G259766|Sevir.5G260500|Sevir.5G260533|Sevir.5G260566|Sevir.5G260800|Sevir.5G261200|Sevir.5G261800|Sevir.5G261850|Sevir.5G262000|Sevir.5G215300|Sevir.5G215100|Sevir.5G214740|Sevir.5G214200|Sevir.5G214000|Sevir.5G213700|Sevir.5G213600|Sevir.5G213500|Sevir.5G212900|Sevir.5G212740|Sevir.5G212400|Sevir.5G212200|Sevir.5G211700|Sevir.5G211640|Sevir.5G210900|Sevir.5G263150|Sevir.5G263225|Sevir.5G263300|Sevir.5G264300|Sevir.5G264600|Sevir.5G265000|Sevir.5G266401|Sevir.5G266750|Sevir.5G267101|Sevir.5G267200|Sevir.5G267500|Sevir.5G267700|Sevir.5G267801|Sevir.5G268166|Sevir.5G268400|Sevir.5G268501|Sevir.5G268601|Sevir.5G269100|Sevir.5G270400|Sevir.5G270450|Sevir.5G270800|Sevir.5G271200|Sevir.5G271300|Sevir.5G273000|Sevir.5G273650|Sevir.5G273800|Sevir.5G274000|Sevir.5G274400|Sevir.5G275500|Sevir.5G276400|Sevir.5G276733|Sevir.5G276766|Sevir.5G277200|Sevir.5G277700|Sevir.5G277900|Sevir.5G278100|Sevir.5G278150|Sevir.5G278350|Sevir.5G278500|Sevir.5G278700|Sevir.5G279150|Sevir.5G279466|Sevir.5G279532|Sevir.5G279600|Sevir.5G280100|Sevir.5G280300|Sevir.5G280400|Sevir.5G281000|Sevir.5G281150|Sevir.5G281300|Sevir.5G281666|Sevir.5G281850|Sevir.5G282000|Sevir.5G282600|Sevir.5G282900|Sevir.5G283000|Sevir.5G283300|Sevir.5G283401|Sevir.5G283900|Sevir.5G285200|Sevir.5G285500|Sevir.5G285700|Sevir.5G286033|Sevir.5G286100|Sevir.5G286800|Sevir.5G286850|Sevir.5G286900|Sevir.5G287200|Sevir.5G287332|Sevir.5G287950|Sevir.5G288100|Sevir.5G288400|Sevir.5G288600|Sevir.5G288900|Sevir.5G289300|Sevir.5G289400|Sevir.5G289900|Sevir.5G290200|Sevir.5G291000|Sevir.5G291401|Sevir.5G292400|Sevir.5G292466|Sevir.5G292750|Sevir.5G293050|Sevir.5G293500|Sevir.5G293600|Sevir.5G294800|Sevir.5G294866|Sevir.5G295100|Sevir.5G295200|Sevir.5G295300|Sevir.5G295400|Sevir.5G295700|Sevir.5G296700|Sevir.5G297500|Sevir.5G297800|Sevir.5G297901|Sevir.5G299300|Sevir.5G299400|Sevir.5G299500|Sevir.5G299700|Sevir.5G299800|Sevir.5G299901|Sevir.5G300000|Sevir.5G300350|Sevir.5G300400|Sevir.5G300500|Sevir.5G300900|Sevir.5G301300|Sevir.5G301333|Sevir.5G301366|Sevir.5G301400|Sevir.5G301501|Sevir.5G301900|Sevir.5G302100|Sevir.5G302150|Sevir.5G302800|Sevir.5G302850|Sevir.5G303000|Sevir.5G303801|Sevir.5G303900|Sevir.5G305100|Sevir.5G306000|Sevir.5G306300|Sevir.5G307600|Sevir.5G307950|Sevir.5G308150|Sevir.5G308400|Sevir.5G308800|Sevir.5G308901|Sevir.5G309050|Sevir.5G310500|Sevir.5G310700|Sevir.5G311000|Sevir.5G311300|Sevir.5G311400|Sevir.5G311850|Sevir.5G312100|Sevir.5G313333|Sevir.5G313366|Sevir.5G313400|Sevir.5G313800|Sevir.5G313900|Sevir.5G314500|Sevir.5G315000|Sevir.5G315250|Sevir.5G315566|Sevir.5G315632|Sevir.5G315900|Sevir.5G316900|Sevir.5G317500|Sevir.5G317550|Sevir.5G318501|Sevir.5G318800|Sevir.5G319000|Sevir.5G319300|Sevir.5G319632|Sevir.5G319750|Sevir.5G320050|Sevir.5G320700|Sevir.5G320800|Sevir.5G320900|Sevir.5G321433|Sevir.5G321466|Sevir.5G321650|Sevir.5G321700|Sevir.5G322000|Sevir.5G322100|Sevir.5G322600|Sevir.5G322700|Sevir.5G323450|Sevir.5G323600|Sevir.5G323700|Sevir.5G324800|Sevir.5G324900|Sevir.5G325200|Sevir.5G325500|Sevir.5G327200|Sevir.5G327401|Sevir.5G328000|Sevir.5G328401|Sevir.5G328850|Sevir.5G330000|Sevir.5G330300|Sevir.5G331733|Sevir.5G331766|Sevir.5G332500|Sevir.5G332450|Sevir.5G332733|Sevir.5G332700|Sevir.5G332766|Sevir.5G332800|Sevir.5G333200|Sevir.5G333900|Sevir.5G335000|Sevir.5G335650|Sevir.5G335800|Sevir.5G336700|Sevir.5G337100|Sevir.5G337300|Sevir.5G337700|Sevir.5G337733|Sevir.5G337766|Sevir.5G338300|Sevir.5G338350|Sevir.5G338500|Sevir.5G338600|Sevir.5G338950|Sevir.5G339300|Sevir.5G339900|Sevir.5G340100|Sevir.5G340600|Sevir.5G340750|Sevir.5G341100|Sevir.5G342200|Sevir.5G342300|Sevir.5G343200|Sevir.5G343350|Sevir.5G343500|Sevir.5G344000|Sevir.5G344350|Sevir.5G345400|Sevir.5G345600|Sevir.5G345800|Sevir.5G347000|Sevir.5G347250|Sevir.5G347400|Sevir.5G347450|Sevir.5G347550|Sevir.5G347600|Sevir.5G348100|Sevir.5G349000|Sevir.5G349700|Sevir.5G350133|Sevir.5G350166|Sevir.5G350650|Sevir.5G350801|Sevir.5G350950|Sevir.5G351000|Sevir.5G351566|Sevir.5G351632|Sevir.5G351900|Sevir.5G352450|Sevir.5G352600|Sevir.5G352766|Sevir.5G352832|Sevir.5G353100|Sevir.5G353500|Sevir.5G353600|Sevir.5G355600|Sevir.5G356301|Sevir.5G356800|Sevir.5G357200|Sevir.5G357700|Sevir.5G358400|Sevir.5G358600|Sevir.5G358650|Sevir.5G358700|Sevir.5G359350|Sevir.5G359450|Sevir.5G360200|Sevir.5G360700|Sevir.5G361200|Sevir.5G362001|Sevir.5G363100|Sevir.5G363150|Sevir.5G363200|Sevir.5G363300|Sevir.5G363700|Sevir.5G363766|Sevir.5G364116|Sevir.5G364132|Sevir.5G364148|Sevir.5G364164|Sevir.5G364180|Sevir.5G364200|Sevir.5G364600|Sevir.5G365200|Sevir.5G366566|Sevir.5G366632|Sevir.5G366700|Sevir.5G366800|Sevir.5G367200|Sevir.5G367700|Sevir.5G367850|Sevir.5G367900|Sevir.5G368200|Sevir.5G368250|Sevir.5G368400|Sevir.5G368600|Sevir.5G368901|Sevir.5G369300|Sevir.5G369350|Sevir.5G369900|Sevir.5G370700|Sevir.5G371450|Sevir.5G372001|Sevir.5G373800|Sevir.5G373900|Sevir.5G373950|Sevir.5G375200|Sevir.5G376100|Sevir.5G376300|Sevir.5G377800|Sevir.5G377900|Sevir.5G378175|Sevir.5G378266|Sevir.5G378332|Sevir.5G379000|Sevir.5G379800|Sevir.5G379900|Sevir.5G380100|Sevir.5G380766|Sevir.5G380832|Sevir.5G381100|Sevir.5G381201|Sevir.5G381500|Sevir.5G382800|Sevir.5G383500|Sevir.5G383900|Sevir.5G384000|Sevir.5G384500|Sevir.5G384800|Sevir.5G385600|Sevir.5G386200|Sevir.5G386700|Sevir.5G386800|Sevir.5G386900|Sevir.5G388300|Sevir.5G388350|Sevir.5G388650|Sevir.5G388900|Sevir.5G389100|Sevir.5G389200|Sevir.5G389700|Sevir.5G390600|Sevir.5G391200|Sevir.5G391600|Sevir.5G391800|Sevir.5G392000|Sevir.5G392100|Sevir.5G392150|Sevir.5G393500|Sevir.5G394200|Sevir.5G395133|Sevir.5G395166|Sevir.5G395550|Sevir.5G397100|Sevir.5G397501|Sevir.5G397700|Sevir.5G397900|Sevir.5G399250|Sevir.5G399532|Sevir.5G399750|Sevir.5G400400|Sevir.5G400600|Sevir.5G401100|Sevir.5G401632|Sevir.5G402801|Sevir.5G402950|Sevir.5G403400|Sevir.5G403500|Sevir.5G404000|Sevir.5G404900|Sevir.5G405000|Sevir.5G406250|Sevir.5G407000|Sevir.5G407300|Sevir.5G407400|Sevir.5G407600|Sevir.5G408500|Sevir.5G408900|Sevir.5G409300|Sevir.5G409800|Sevir.5G409901|Sevir.5G410250|Sevir.5G410750|Sevir.5G411000|Sevir.5G412101|Sevir.5G412200|Sevir.5G412100|Sevir.5G413001|Sevir.5G413300|Sevir.5G413350|Sevir.5G413801|Sevir.5G414901|Sevir.5G415300|Sevir.5G415600|Sevir.5G416000|Sevir.5G416450|Sevir.5G416700|Sevir.5G416733|Sevir.5G416766|Sevir.5G416800|Sevir.5G416900|Sevir.5G417000|Sevir.5G417700|Sevir.5G417750|Sevir.5G417866|Sevir.5G418200|Sevir.5G418900|Sevir.5G419300|Sevir.5G419400|Sevir.5G419466|Sevir.5G419532|Sevir.5G420100|Sevir.5G420400|Sevir.5G420850|Sevir.5G421050|Sevir.5G421500|Sevir.5G421900|Sevir.5G422000|Sevir.5G422101|Sevir.5G422250|Sevir.5G422600|Sevir.5G422700|Sevir.5G423500|Sevir.5G424300|Sevir.5G424501|Sevir.5G424700|Sevir.5G424800|Sevir.5G425500|Sevir.5G426000|Sevir.5G426100|Sevir.5G426400|Sevir.5G426700|Sevir.5G428266|Sevir.5G428400|Sevir.5G428800|Sevir.5G428833|Sevir.5G428866|Sevir.5G428900|Sevir.5G429000|Sevir.5G430800|Sevir.5G430850|Sevir.5G430900|Sevir.5G431301|Sevir.5G431500|Sevir.5G431601|Sevir.5G431651|Sevir.5G431750|Sevir.5G431900|Sevir.5G432000|Sevir.5G432301|Sevir.5G433000|Sevir.5G433100|Sevir.5G433601|Sevir.5G433800|Sevir.5G433900|Sevir.5G434800|Sevir.5G435100|Sevir.5G435766|Sevir.5G436501|Sevir.5G437501|Sevir.5G437800|Sevir.5G437700|Sevir.5G437900|Sevir.5G437933|Sevir.5G437966|Sevir.5G438600|Sevir.5G438800|Sevir.5G439400|Sevir.5G439450|Sevir.5G440000|Sevir.5G440500|Sevir.5G441666|Sevir.5G441800|Sevir.5G442100|Sevir.5G442200|Sevir.5G442300|Sevir.5G442350|Sevir.5G442400|Sevir.5G442500|Sevir.5G442600|Sevir.5G442650|Sevir.5G442700|Sevir.5G442950|Sevir.5G443100|Sevir.5G443200|Sevir.5G444100|Sevir.5G445050|Sevir.5G446050|Sevir.5G446150|Sevir.5G446300|Sevir.5G446600|Sevir.5G446900|Sevir.5G447550|Sevir.5G447700|Sevir.5G447800|Sevir.5G448400|Sevir.5G450800|Sevir.5G451333|Sevir.5G451366|Sevir.5G451800|Sevir.5G452300|Sevir.5G452400|Sevir.5G452500|Sevir.5G452601|Sevir.5G453300|Sevir.5G453900|Sevir.5G454350|Sevir.5G454700|Sevir.5G454750|Sevir.5G455000|Sevir.5G455600|Sevir.5G456000|Sevir.5G456900|Sevir.5G457000|Sevir.5G457350|Sevir.5G458400|Sevir.5G458500|Sevir.5G458800|Sevir.5G460700|Sevir.5G461400|Sevir.5G461850|Sevir.5G462200|Sevir.5G462850|Sevir.5G463100|Sevir.5G464066|Sevir.5G464200|Sevir.5G464350|Sevir.5G464400|Sevir.5G464501|Sevir.5G464600|Sevir.5G464650|Sevir.5G465200|Sevir.5G465566|Sevir.5G465632|Sevir.5G465700|Sevir.5G466500|Sevir.5G467166|Sevir.5G467232|Sevir.5G468000|Sevir.5G468600|Sevir.5G468950|Sevir.5G469400|Sevir.5G472066|Sevir.5G474732|Sevir.5G477400|Sevir.5G477450|Sevir.5G470000|Sevir.5G470100|Sevir.5G470300|Sevir.5G470700|Sevir.5G471101|Sevir.5G471200|Sevir.5G473733|Sevir.5G473766|Sevir.5G473950|Sevir.5G474900|Sevir.5G475000|Sevir.5G475200|Sevir.5G476300|Sevir.5G476900|Sevir.5G477000|Sevir.5G477200|Sevir.5G477300|Sevir.6G000200|Sevir.6G000300|Sevir.6G000325|Sevir.6G000350|Sevir.6G000375|Sevir.6G000400|Sevir.6G000500|Sevir.6G000600|Sevir.6G000700|Sevir.6G000950|Sevir.6G002500|Sevir.6G002850|Sevir.6G003300|Sevir.6G003750|Sevir.6G003950|Sevir.6G004250|Sevir.6G004450|Sevir.6G004900|Sevir.6G005300|Sevir.6G005350|Sevir.6G005400|Sevir.6G005600|Sevir.6G005800|Sevir.6G006100|Sevir.6G006400|Sevir.6G006450|Sevir.6G006500|Sevir.6G007000|Sevir.6G007100|Sevir.6G007900|Sevir.6G008100|Sevir.6G008700|Sevir.6G008750|Sevir.6G009000|Sevir.6G009700|Sevir.6G009800|Sevir.6G009900|Sevir.6G010100|Sevir.6G010200|Sevir.6G010275|Sevir.6G010350|Sevir.6G010425|Sevir.6G010600|Sevir.6G010900|Sevir.6G011200|Sevir.6G011900|Sevir.6G012000|Sevir.6G012250|Sevir.6G012300|Sevir.6G012450|Sevir.6G012600|Sevir.6G012550|Sevir.6G012850|Sevir.6G013000|Sevir.6G013201|Sevir.6G013400|Sevir.6G014501|Sevir.6G014600|Sevir.6G014700|Sevir.6G014775|Sevir.6G014800|Sevir.6G015000|Sevir.6G016200|Sevir.6G016300|Sevir.6G016400|Sevir.6G016500|Sevir.6G016700|Sevir.6G017900|Sevir.6G018000|Sevir.6G018100|Sevir.6G018250|Sevir.6G018300|Sevir.6G018600|Sevir.6G019000|Sevir.6G019100|Sevir.6G019300|Sevir.6G019650|Sevir.6G019700|Sevir.6G019750|Sevir.6G019800|Sevir.6G019900|Sevir.6G020100|Sevir.6G020050|Sevir.6G020200|Sevir.6G020700|Sevir.6G020850|Sevir.6G020900|Sevir.6G021200|Sevir.6G021250|Sevir.6G021400|Sevir.6G021825|Sevir.6G021875|Sevir.6G022166|Sevir.6G022232|Sevir.6G022400|Sevir.6G022900|Sevir.6G023000|Sevir.6G023080|Sevir.6G023040|Sevir.6G023120|Sevir.6G023160|Sevir.6G023200|Sevir.6G023600|Sevir.6G023700|Sevir.6G024500|Sevir.6G024600|Sevir.6G024800|Sevir.6G025400|Sevir.6G025450|Sevir.6G025933|Sevir.6G025966|Sevir.6G026050|Sevir.6G026400|Sevir.6G026500|Sevir.6G026800|Sevir.6G026750|Sevir.6G026801|Sevir.6G026900|Sevir.6G027000|Sevir.6G027100|Sevir.6G027200|Sevir.6G027350|Sevir.6G027600|Sevir.6G027700|Sevir.6G027800|Sevir.6G027850|Sevir.6G027900|Sevir.6G028050|Sevir.6G028200|Sevir.6G028300|Sevir.6G028333|Sevir.6G028366|Sevir.6G028400|Sevir.6G028500|Sevir.6G028900|Sevir.6G029100|Sevir.6G029200|Sevir.6G029300|Sevir.6G030100|Sevir.6G030300|Sevir.6G030400|Sevir.6G030500|Sevir.6G030800|Sevir.6G031100|Sevir.6G031200|Sevir.6G031400|Sevir.6G031700|Sevir.6G031868|Sevir.6G032001|Sevir.6G032200|Sevir.6G032800|Sevir.6G033256|Sevir.6G033312|Sevir.6G033366|Sevir.6G033378|Sevir.6G033390|Sevir.6G033500|Sevir.6G033800|Sevir.6G034300|Sevir.6G034700|Sevir.6G034850|Sevir.6G034900|Sevir.6G035400|Sevir.6G036550|Sevir.6G036750|Sevir.6G036900|Sevir.6G037500|Sevir.6G037701|Sevir.6G038066|Sevir.6G038250|Sevir.6G038400|Sevir.6G038801|Sevir.6G039200|Sevir.6G040000|Sevir.6G040100|Sevir.6G040200|Sevir.6G040500|Sevir.6G041180|Sevir.6G041350|Sevir.6G041700|Sevir.6G042000|Sevir.6G042050|Sevir.6G042400|Sevir.6G042450|Sevir.6G042850|Sevir.6G043200|Sevir.6G044000|Sevir.6G044300|Sevir.6G044400|Sevir.6G044466|Sevir.6G045600|Sevir.6G046000|Sevir.6G046833|Sevir.6G046866|Sevir.6G047950|Sevir.6G048700|Sevir.6G049000|Sevir.6G049600|Sevir.6G049800|Sevir.6G049850|Sevir.6G050200|Sevir.6G050850|Sevir.6G051200|Sevir.6G051350|Sevir.6G051400|Sevir.6G051450|Sevir.6G051500|Sevir.6G051550|Sevir.6G051601|Sevir.6G051651|Sevir.6G051700|Sevir.6G051750|Sevir.6G051800|Sevir.6G052000|Sevir.6G053050|Sevir.6G053200|Sevir.6G053700|Sevir.6G054000|Sevir.6G054133|Sevir.6G054166|Sevir.6G054366|Sevir.6G054432|Sevir.6G055200|Sevir.6G055500|Sevir.6G055850|Sevir.6G056200|Sevir.6G056401|Sevir.6G056451|Sevir.6G056500|Sevir.6G057000|Sevir.6G057200|Sevir.6G057600|Sevir.6G058050|Sevir.6G058350|Sevir.6G058400|Sevir.6G059200|Sevir.6G059500|Sevir.6G059600|Sevir.6G059700|Sevir.6G060601|Sevir.6G061400|Sevir.6G061500|Sevir.6G061700|Sevir.6G062001|Sevir.6G062200|Sevir.6G062800|Sevir.6G063100|Sevir.6G063200|Sevir.6G063300|Sevir.6G063350|Sevir.6G063400|Sevir.6G063500|Sevir.6G063640|Sevir.6G063680|Sevir.6G063720|Sevir.6G063760|Sevir.6G063800|Sevir.6G063700|Sevir.6G064550|Sevir.6G064750|Sevir.6G064800|Sevir.6G064900|Sevir.6G065300|Sevir.6G065800|Sevir.6G065825|Sevir.6G065850|Sevir.6G065875|Sevir.6G065900|Sevir.6G066500|Sevir.6G067001|Sevir.6G067200|Sevir.6G067350|Sevir.6G067400|Sevir.6G067500|Sevir.6G067800|Sevir.6G068800|Sevir.6G068900|Sevir.6G069200|Sevir.6G069566|Sevir.6G069600|Sevir.6G069900|Sevir.6G070100|Sevir.6G070200|Sevir.6G070375|Sevir.6G070450|Sevir.6G070750|Sevir.6G070900|Sevir.6G071000|Sevir.6G071400|Sevir.6G071500|Sevir.6G071900|Sevir.6G072200|Sevir.6G072600|Sevir.6G073950|Sevir.6G074433|Sevir.6G074466|Sevir.6G074566|Sevir.6G074632|Sevir.6G074900|Sevir.6G075100|Sevir.6G075400|Sevir.6G075700|Sevir.6G075800|Sevir.6G076100|Sevir.6G076175|Sevir.6G076325|Sevir.6G076400|Sevir.6G076500|Sevir.6G076600|Sevir.6G076750|Sevir.6G076800|Sevir.6G076900|Sevir.6G077300|Sevir.6G077400|Sevir.6G078350|Sevir.6G078675|Sevir.6G078750|Sevir.6G078900|Sevir.6G079100|Sevir.6G079350|Sevir.6G079400|Sevir.6G079500|Sevir.6G079600|Sevir.6G079700|Sevir.6G079900|Sevir.6G080050|Sevir.6G080200|Sevir.6G080400|Sevir.6G080550|Sevir.6G080800|Sevir.6G081350|Sevir.6G081400|Sevir.6G081500|Sevir.6G082200|Sevir.6G083100|Sevir.6G083300|Sevir.6G083600|Sevir.6G083700|Sevir.6G083900|Sevir.6G084250|Sevir.6G085250|Sevir.6G085300|Sevir.6G085350|Sevir.6G085400|Sevir.6G085500|Sevir.6G085600|Sevir.6G086080|Sevir.6G086133|Sevir.6G086166|Sevir.6G086200|Sevir.6G086301|Sevir.6G086400|Sevir.6G086800|Sevir.6G086900|Sevir.6G087000|Sevir.6G087300|Sevir.6G087500|Sevir.6G087550|Sevir.6G087600|Sevir.6G087650|Sevir.6G087900|Sevir.6G088000|Sevir.6G088100|Sevir.6G088301|Sevir.6G088550|Sevir.6G088600|Sevir.6G088650|Sevir.6G088700|Sevir.6G089400|Sevir.6G089500|Sevir.6G089550|Sevir.6G089700|Sevir.6G089800|Sevir.6G090100|Sevir.6G090300|Sevir.6G090500|Sevir.6G090600|Sevir.6G090700|Sevir.6G091100|Sevir.6G091300|Sevir.6G091400|Sevir.6G091501|Sevir.6G091650|Sevir.6G092000|Sevir.6G092100|Sevir.6G092400|Sevir.6G092450|Sevir.6G092600|Sevir.6G092700|Sevir.6G092800|Sevir.6G092900|Sevir.6G093000|Sevir.6G093200|Sevir.6G093250|Sevir.6G093600|Sevir.6G093700|Sevir.6G093800|Sevir.6G093900|Sevir.6G094100|Sevir.6G094200|Sevir.6G094300|Sevir.6G094400|Sevir.6G094500|Sevir.6G094600|Sevir.6G094700|Sevir.6G094750|Sevir.6G094800|Sevir.6G094900|Sevir.6G094966|Sevir.6G095032|Sevir.6G095100|Sevir.6G095166|Sevir.6G095232|Sevir.6G095450|Sevir.6G099966|Sevir.6G102200|Sevir.6G102666|Sevir.6G103100|Sevir.6G103200|Sevir.6G103300|Sevir.6G103466|Sevir.6G103532|Sevir.6G103650|Sevir.6G103700|Sevir.6G104800|Sevir.6G105100|Sevir.6G105200|Sevir.6G105400|Sevir.6G105450|Sevir.6G105550|Sevir.6G105600|Sevir.6G105800|Sevir.6G106300|Sevir.6G106400|Sevir.6G106950|Sevir.6G107600|Sevir.6G107800|Sevir.6G107850|Sevir.6G107966|Sevir.6G108032|Sevir.6G108100|Sevir.6G108200|Sevir.6G108220|Sevir.6G108240|Sevir.6G108260|Sevir.6G108280|Sevir.6G108600|Sevir.6G108800|Sevir.6G108850|Sevir.6G108900|Sevir.6G109000|Sevir.6G109450|Sevir.6G109600|Sevir.6G109700|Sevir.6G110800|Sevir.6G110900|Sevir.6G111100|Sevir.6G111850|Sevir.6G112000|Sevir.6G112150|Sevir.6G112300|Sevir.6G112400|Sevir.6G112601|Sevir.6G112880|Sevir.6G112960|Sevir.6G113040|Sevir.6G113120|Sevir.6G113200|Sevir.6G113300|Sevir.6G113850|Sevir.6G113900|Sevir.6G114200|Sevir.6G114600|Sevir.6G114700|Sevir.6G114800|Sevir.6G114875|Sevir.6G114950|Sevir.6G115025|Sevir.6G115100|Sevir.6G115150|Sevir.6G115200|Sevir.6G115225|Sevir.6G115250|Sevir.6G115275|Sevir.6G115300|Sevir.6G115400|Sevir.6G115500|Sevir.6G115600|Sevir.6G115650|Sevir.6G115700|Sevir.6G115750|Sevir.6G115950|Sevir.6G116100|Sevir.6G116200|Sevir.6G116300|Sevir.6G116400|Sevir.6G116600|Sevir.6G116700|Sevir.6G116766|Sevir.6G116832|Sevir.6G116900|Sevir.6G117000|Sevir.6G117100|Sevir.6G117200|Sevir.6G117366|Sevir.6G117432|Sevir.6G117700|Sevir.6G117900|Sevir.6G118000|Sevir.6G118100|Sevir.6G118300|Sevir.6G118400|Sevir.6G118500|Sevir.6G118600|Sevir.6G118650|Sevir.6G118700|Sevir.6G118900|Sevir.6G119000|Sevir.6G119075|Sevir.6G119150|Sevir.6G119225|Sevir.6G119300|Sevir.6G119400|Sevir.6G119450|Sevir.6G119700|Sevir.6G119800|Sevir.6G120000|Sevir.6G120025|Sevir.6G120050|Sevir.6G120075|Sevir.6G120200|Sevir.6G120300|Sevir.6G120400|Sevir.6G120500|Sevir.6G120600|Sevir.6G120700|Sevir.6G120800|Sevir.6G128750|Sevir.6G132725|Sevir.6G136700|Sevir.6G136600|Sevir.6G136500|Sevir.6G136400|Sevir.6G136454|Sevir.6G121200|Sevir.6G121300|Sevir.6G121400|Sevir.6G121454|Sevir.6G121500|Sevir.6G121554|Sevir.6G121600|Sevir.6G121700|Sevir.6G121754|Sevir.6G121800|Sevir.6G121854|Sevir.6G122054|Sevir.6G122100|Sevir.6G122200|Sevir.6G122300|Sevir.6G122400|Sevir.6G122500|Sevir.6G122600|Sevir.6G123000|Sevir.6G123300|Sevir.6G123400|Sevir.6G123600|Sevir.6G123900|Sevir.6G124200|Sevir.6G124300|Sevir.6G124400|Sevir.6G124454|Sevir.6G124700|Sevir.6G124800|Sevir.6G124900|Sevir.6G125000|Sevir.6G125100|Sevir.6G125400|Sevir.6G125354|Sevir.6G125454|Sevir.6G125500|Sevir.6G125554|Sevir.6G125608|Sevir.6G125600|Sevir.6G125900|Sevir.6G126000|Sevir.6G126400|Sevir.6G126500|Sevir.6G126600|Sevir.6G126700|Sevir.6G126800|Sevir.6G126854|Sevir.6G127000|Sevir.6G127200|Sevir.6G127300|Sevir.6G127500|Sevir.6G127554|Sevir.6G128100|Sevir.6G128300|Sevir.6G128454|Sevir.6G128400|Sevir.6G128500|Sevir.6G128600|Sevir.6G128700|Sevir.6G128800|Sevir.6G128908|Sevir.6G129000|Sevir.6G129354|Sevir.6G129408|Sevir.6G129462|Sevir.6G129570|Sevir.6G129624|Sevir.6G129400|Sevir.6G129600|Sevir.6G129700|Sevir.6G129800|Sevir.6G130000|Sevir.6G130200|Sevir.6G130254|Sevir.6G130800|Sevir.6G131000|Sevir.6G131100|Sevir.6G131200|Sevir.6G131400|Sevir.6G131700|Sevir.6G131900|Sevir.6G132200|Sevir.6G132354|Sevir.6G132600|Sevir.6G132700|Sevir.6G132800|Sevir.6G133100|Sevir.6G133400|Sevir.6G133500|Sevir.6G133554|Sevir.6G133608|Sevir.6G133600|Sevir.6G134300|Sevir.6G134500|Sevir.6G134600|Sevir.6G135300|Sevir.6G135454|Sevir.6G135508|Sevir.6G135562|Sevir.6G135700|Sevir.6G135900|Sevir.6G136108|Sevir.6G136054|Sevir.6G136200|Sevir.6G138300|Sevir.6G138200|Sevir.6G138000|Sevir.6G138116|Sevir.6G137700|Sevir.6G137500|Sevir.6G137400|Sevir.6G137316|Sevir.6G121000|Sevir.6G136916|Sevir.6G137032|Sevir.6G137148|Sevir.6G138700|Sevir.6G138750|Sevir.6G138801|Sevir.6G138851|Sevir.6G139000|Sevir.6G139101|Sevir.6G139200|Sevir.6G139300|Sevir.6G139400|Sevir.6G139500|Sevir.6G139601|Sevir.6G139700|Sevir.6G100300|Sevir.6G100100|Sevir.6G100000|Sevir.6G102057|Sevir.6G099900|Sevir.6G101957|Sevir.6G104014|Sevir.6G099700|Sevir.6G101557|Sevir.6G101357|Sevir.6G103414|Sevir.6G099200|Sevir.6G099100|Sevir.6G101157|Sevir.6G103214|Sevir.6G099000|Sevir.6G098900|Sevir.6G098800|Sevir.6G098700|Sevir.6G100657|Sevir.6G102714|Sevir.6G104771|Sevir.6G098300|Sevir.6G098200|Sevir.6G098000|Sevir.6G097600|Sevir.6G099657|Sevir.6G097300|Sevir.6G097200|Sevir.6G097000|Sevir.6G096500|Sevir.6G098357|Sevir.6G095800|Sevir.6G097857|Sevir.6G140066|Sevir.6G139900|Sevir.6G139966|Sevir.6G140200|Sevir.6G140300|Sevir.6G140400|Sevir.6G140500|Sevir.6G140633|Sevir.6G140666|Sevir.6G140800|Sevir.6G141000|Sevir.6G141300|Sevir.6G141800|Sevir.6G141901|Sevir.6G142050|Sevir.6G142300|Sevir.6G142350|Sevir.6G142900|Sevir.6G143000|Sevir.6G143300|Sevir.6G143800|Sevir.6G143900|Sevir.6G144400|Sevir.6G144500|Sevir.6G144800|Sevir.6G144900|Sevir.6G144940|Sevir.6G144980|Sevir.6G145020|Sevir.6G145060|Sevir.6G145300|Sevir.6G145700|Sevir.6G146000|Sevir.6G146050|Sevir.6G146600|Sevir.6G146950|Sevir.6G147100|Sevir.6G147280|Sevir.6G147320|Sevir.6G147360|Sevir.6G147500|Sevir.6G147700|Sevir.6G147800|Sevir.6G148000|Sevir.6G148400|Sevir.6G148600|Sevir.6G148700|Sevir.6G148900|Sevir.6G148950|Sevir.6G149100|Sevir.6G149300|Sevir.6G149500|Sevir.6G149700|Sevir.6G149900|Sevir.6G150900|Sevir.6G151400|Sevir.6G151500|Sevir.6G151800|Sevir.6G151900|Sevir.6G152100|Sevir.6G152200|Sevir.6G152300|Sevir.6G152450|Sevir.6G152600|Sevir.6G152700|Sevir.6G152800|Sevir.6G153000|Sevir.6G153100|Sevir.6G153200|Sevir.6G153500|Sevir.6G153700|Sevir.6G153800|Sevir.6G154000|Sevir.6G154100|Sevir.6G154300|Sevir.6G154400|Sevir.6G154800|Sevir.6G154900|Sevir.6G155650|Sevir.6G155700|Sevir.6G155800|Sevir.6G156150|Sevir.6G156200|Sevir.6G156300|Sevir.6G157200|Sevir.6G158000|Sevir.6G158100|Sevir.6G158200|Sevir.6G158350|Sevir.6G158425|Sevir.6G158850|Sevir.6G159000|Sevir.6G159300|Sevir.6G159400|Sevir.6G159700|Sevir.6G159500|Sevir.6G159601|Sevir.6G159800|Sevir.6G159900|Sevir.6G160066|Sevir.6G160200|Sevir.6G160400|Sevir.6G160575|Sevir.6G160650|Sevir.6G160725|Sevir.6G160833|Sevir.6G160866|Sevir.6G161000|Sevir.6G161500|Sevir.6G161550|Sevir.6G161600|Sevir.6G161750|Sevir.6G161800|Sevir.6G162100|Sevir.6G162300|Sevir.6G162833|Sevir.6G162866|Sevir.6G163000|Sevir.6G163200|Sevir.6G163500|Sevir.6G163800|Sevir.6G163900|Sevir.6G164000|Sevir.6G164150|Sevir.6G164401|Sevir.6G164800|Sevir.6G165050|Sevir.6G165300|Sevir.6G166300|Sevir.6G166500|Sevir.6G166700|Sevir.6G166900|Sevir.6G167300|Sevir.6G167450|Sevir.6G167800|Sevir.6G168000|Sevir.6G168200|Sevir.6G168250|Sevir.6G168350|Sevir.6G168950|Sevir.6G169200|Sevir.6G169250|Sevir.6G169300|Sevir.6G169650|Sevir.6G169900|Sevir.6G170200|Sevir.6G171000|Sevir.6G171100|Sevir.6G171200|Sevir.6G171450|Sevir.6G171700|Sevir.6G172200|Sevir.6G172801|Sevir.6G174400|Sevir.6G175100|Sevir.6G175200|Sevir.6G175400|Sevir.6G175500|Sevir.6G176300|Sevir.6G176650|Sevir.6G176701|Sevir.6G176751|Sevir.6G176800|Sevir.6G177350|Sevir.6G177550|Sevir.6G177800|Sevir.6G178000|Sevir.6G178200|Sevir.6G178300|Sevir.6G179300|Sevir.6G179500|Sevir.6G179666|Sevir.6G179732|Sevir.6G179800|Sevir.6G180301|Sevir.6G180400|Sevir.6G180600|Sevir.6G180700|Sevir.6G180800|Sevir.6G181100|Sevir.6G181200|Sevir.6G181300|Sevir.6G181466|Sevir.6G181532|Sevir.6G181600|Sevir.6G182100|Sevir.6G182401|Sevir.6G182800|Sevir.6G182900|Sevir.6G183566|Sevir.6G183700|Sevir.6G183900|Sevir.6G184100|Sevir.6G184550|Sevir.6G184700|Sevir.6G184933|Sevir.6G184966|Sevir.6G185300|Sevir.6G185500|Sevir.6G185800|Sevir.6G185900|Sevir.6G186400|Sevir.6G186450|Sevir.6G186500|Sevir.6G186750|Sevir.6G186900|Sevir.6G187100|Sevir.6G187901|Sevir.6G188000|Sevir.6G188050|Sevir.6G188600|Sevir.6G189100|Sevir.6G189450|Sevir.6G189800|Sevir.6G190466|Sevir.6G190532|Sevir.6G191100|Sevir.6G191500|Sevir.6G191600|Sevir.6G191801|Sevir.6G192500|Sevir.6G192900|Sevir.6G192950|Sevir.6G193050|Sevir.6G193250|Sevir.6G193300|Sevir.6G193700|Sevir.6G193600|Sevir.6G194050|Sevir.6G194100|Sevir.6G194800|Sevir.6G195050|Sevir.6G195501|Sevir.6G195700|Sevir.6G196300|Sevir.6G196500|Sevir.6G196600|Sevir.6G196700|Sevir.6G197400|Sevir.6G197900|Sevir.6G198000|Sevir.6G198400|Sevir.6G198550|Sevir.6G198600|Sevir.6G198700|Sevir.6G198800|Sevir.6G198950|Sevir.6G199000|Sevir.6G199800|Sevir.6G199900|Sevir.6G200300|Sevir.6G200400|Sevir.6G200500|Sevir.6G201100|Sevir.6G201300|Sevir.6G201600|Sevir.6G202100|Sevir.6G202200|Sevir.6G202500|Sevir.6G202650|Sevir.6G202700|Sevir.6G203100|Sevir.6G203300|Sevir.6G203400|Sevir.6G203500|Sevir.6G203600|Sevir.6G203900|Sevir.6G204000|Sevir.6G204500|Sevir.6G205050|Sevir.6G205600|Sevir.6G205950|Sevir.6G206800|Sevir.6G207100|Sevir.6G207251|Sevir.6G207300|Sevir.6G207400|Sevir.6G207700|Sevir.6G208366|Sevir.6G208600|Sevir.6G209000|Sevir.6G209300|Sevir.6G209550|Sevir.6G210000|Sevir.6G210200|Sevir.6G210800|Sevir.6G211250|Sevir.6G211900|Sevir.6G212000|Sevir.6G212533|Sevir.6G212566|Sevir.6G214200|Sevir.6G214950|Sevir.6G215700|Sevir.6G215900|Sevir.6G216100|Sevir.6G216400|Sevir.6G216650|Sevir.6G217900|Sevir.6G218700|Sevir.6G219300|Sevir.6G220500|Sevir.6G220600|Sevir.6G220701|Sevir.6G221300|Sevir.6G221800|Sevir.6G221900|Sevir.6G222301|Sevir.6G222400|Sevir.6G223600|Sevir.6G223800|Sevir.6G224400|Sevir.6G224500|Sevir.6G224600|Sevir.6G224700|Sevir.6G224850|Sevir.6G225200|Sevir.6G225300|Sevir.6G225350|Sevir.6G225400|Sevir.6G225500|Sevir.6G225700|Sevir.6G225800|Sevir.6G225850|Sevir.6G225900|Sevir.6G226501|Sevir.6G226600|Sevir.6G228000|Sevir.6G228300|Sevir.6G228400|Sevir.6G228500|Sevir.6G228600|Sevir.6G228650|Sevir.6G230150|Sevir.6G230566|Sevir.6G230632|Sevir.6G230700|Sevir.6G230750|Sevir.6G231700|Sevir.6G231733|Sevir.6G231900|Sevir.6G233150|Sevir.6G233450|Sevir.6G233600|Sevir.6G233800|Sevir.6G234900|Sevir.6G235050|Sevir.6G235451|Sevir.6G235500|Sevir.6G235850|Sevir.6G236300|Sevir.6G236600|Sevir.6G236650|Sevir.6G236701|Sevir.6G236751|Sevir.6G237144|Sevir.6G237155|Sevir.6G237177|Sevir.6G237188|Sevir.6G237400|Sevir.6G237600|Sevir.6G238200|Sevir.6G238400|Sevir.6G238532|Sevir.6G238600|Sevir.6G238700|Sevir.6G238800|Sevir.6G238875|Sevir.6G239801|Sevir.6G241250|Sevir.6G241600|Sevir.6G241850|Sevir.6G242025|Sevir.6G242150|Sevir.6G242300|Sevir.6G242900|Sevir.6G242950|Sevir.6G243300|Sevir.6G243450|Sevir.6G243500|Sevir.6G243600|Sevir.6G243700|Sevir.6G243750|Sevir.6G243850|Sevir.6G244000|Sevir.6G244100|Sevir.6G244400|Sevir.6G244501|Sevir.6G245100|Sevir.6G245200|Sevir.6G245300|Sevir.6G245700|Sevir.6G246000|Sevir.6G246100|Sevir.6G246250|Sevir.6G247225|Sevir.6G247400|Sevir.6G248100|Sevir.6G248200|Sevir.6G249000|Sevir.6G250500|Sevir.6G251000|Sevir.6G253032|Sevir.6G253600|Sevir.6G253500|Sevir.6G254600|Sevir.6G255250|Sevir.6G255400|Sevir.6G256000|Sevir.6G256733|Sevir.6G256766|Sevir.6G257050|Sevir.6G257100|Sevir.6G257801|Sevir.6G258700|Sevir.6G260200|Sevir.6G260300|Sevir.6G260401|Sevir.6G260500|Sevir.7G009401|Sevir.7G018801|Sevir.7G028201|Sevir.7G037600|Sevir.7G037500|Sevir.7G037300|Sevir.7G037758|Sevir.7G037200|Sevir.7G037558|Sevir.7G038274|Sevir.7G037916|Sevir.7G037000|Sevir.7G036600|Sevir.7G036400|Sevir.7G036200|Sevir.7G036100|Sevir.7G036458|Sevir.7G036000|Sevir.7G035700|Sevir.7G035600|Sevir.7G035500|Sevir.7G035400|Sevir.7G035658|Sevir.7G035558|Sevir.7G035100|Sevir.7G035458|Sevir.7G035000|Sevir.7G035358|Sevir.7G034600|Sevir.7G033500|Sevir.7G033100|Sevir.7G032900|Sevir.7G033616|Sevir.7G032858|Sevir.7G032000|Sevir.7G031800|Sevir.7G031500|Sevir.7G031200|Sevir.7G031100|Sevir.7G030900|Sevir.7G030600|Sevir.7G030558|Sevir.7G029500|Sevir.7G029758|Sevir.7G030116|Sevir.7G030474|Sevir.7G030832|Sevir.7G045705|Sevir.7G045505|Sevir.7G045005|Sevir.7G044900|Sevir.7G044700|Sevir.7G044600|Sevir.7G044605|Sevir.7G044200|Sevir.7G043900|Sevir.7G043300|Sevir.7G042505|Sevir.7G042405|Sevir.7G042300|Sevir.7G042315|Sevir.7G042320|Sevir.7G042100|Sevir.7G042000|Sevir.7G041900|Sevir.7G041800|Sevir.7G041600|Sevir.7G041605|Sevir.7G041000|Sevir.7G040400|Sevir.7G040100|Sevir.7G040005|Sevir.7G040010|Sevir.7G039600|Sevir.7G039605|Sevir.7G039500|Sevir.7G039400|Sevir.7G039300|Sevir.7G039205|Sevir.7G038700|Sevir.7G038405|Sevir.7G037900|Sevir.7G000205|Sevir.7G000200|Sevir.7G000300|Sevir.7G000305|Sevir.7G000310|Sevir.7G000400|Sevir.7G000900|Sevir.7G001000|Sevir.7G001100|Sevir.7G001300|Sevir.7G001505|Sevir.7G001600|Sevir.7G001605|Sevir.7G001800|Sevir.7G002200|Sevir.7G002500|Sevir.7G002700|Sevir.7G002800|Sevir.7G003300|Sevir.7G003400|Sevir.7G003905|Sevir.7G004005|Sevir.7G004100|Sevir.7G004105|Sevir.7G004600|Sevir.7G004700|Sevir.7G005100|Sevir.7G005200|Sevir.7G005300|Sevir.7G005400|Sevir.7G005500|Sevir.7G005600|Sevir.7G006000|Sevir.7G006100|Sevir.7G006205|Sevir.7G006700|Sevir.7G007200|Sevir.7G007405|Sevir.7G007600|Sevir.7G007900|Sevir.7G008100|Sevir.7G008300|Sevir.7G008700|Sevir.7G009000|Sevir.7G009100|Sevir.7G009205|Sevir.7G009400|Sevir.7G009900|Sevir.7G010400|Sevir.7G011305|Sevir.7G011310|Sevir.7G011500|Sevir.7G011600|Sevir.7G011700|Sevir.7G011800|Sevir.7G012200|Sevir.7G013000|Sevir.7G013200|Sevir.7G013500|Sevir.7G013805|Sevir.7G013810|Sevir.7G014400|Sevir.7G014500|Sevir.7G015000|Sevir.7G015400|Sevir.7G015600|Sevir.7G015700|Sevir.7G015800|Sevir.7G015900|Sevir.7G016100|Sevir.7G016210|Sevir.7G016230|Sevir.7G016225|Sevir.7G016235|Sevir.7G016240|Sevir.7G016405|Sevir.7G017100|Sevir.7G017400|Sevir.7G017500|Sevir.7G017700|Sevir.7G017705|Sevir.7G017800|Sevir.7G017900|Sevir.7G018010|Sevir.7G018200|Sevir.7G018500|Sevir.7G018900|Sevir.7G018905|Sevir.7G018910|Sevir.7G019100|Sevir.7G019505|Sevir.7G019510|Sevir.7G019600|Sevir.7G021100|Sevir.7G021105|Sevir.7G021200|Sevir.7G021300|Sevir.7G021800|Sevir.7G021900|Sevir.7G022100|Sevir.7G022700|Sevir.7G022800|Sevir.7G022900|Sevir.7G023000|Sevir.7G023100|Sevir.7G023300|Sevir.7G023305|Sevir.7G023310|Sevir.7G023315|Sevir.7G023400|Sevir.7G023705|Sevir.7G024300|Sevir.7G024605|Sevir.7G024705|Sevir.7G025000|Sevir.7G025100|Sevir.7G025210|Sevir.7G025600|Sevir.7G025700|Sevir.7G026500|Sevir.7G026600|Sevir.7G026800|Sevir.7G026905|Sevir.7G027000|Sevir.7G027105|Sevir.7G027205|Sevir.7G027500|Sevir.7G027900|Sevir.7G028300|Sevir.7G028600|Sevir.7G028705|Sevir.7G046100|Sevir.7G046133|Sevir.7G046166|Sevir.7G046200|Sevir.7G046300|Sevir.7G046400|Sevir.7G046700|Sevir.7G046800|Sevir.7G046900|Sevir.7G047100|Sevir.7G047300|Sevir.7G047466|Sevir.7G047499|Sevir.7G047532|Sevir.7G047565|Sevir.7G047600|Sevir.7G047900|Sevir.7G048500|Sevir.7G048533|Sevir.7G048600|Sevir.7G048801|Sevir.7G049000|Sevir.7G049100|Sevir.7G049101|Sevir.7G049200|Sevir.7G049250|Sevir.7G049400|Sevir.7G049600|Sevir.7G050000|Sevir.7G050100|Sevir.7G050400|Sevir.7G050500|Sevir.7G050600|Sevir.7G050700|Sevir.7G050800|Sevir.7G050900|Sevir.7G051200|Sevir.7G051300|Sevir.7G051400|Sevir.7G051466|Sevir.7G051532|Sevir.7G051600|Sevir.7G051700|Sevir.7G051800|Sevir.7G051900|Sevir.7G051950|Sevir.7G052000|Sevir.7G052050|Sevir.7G052100|Sevir.7G052200|Sevir.7G052400|Sevir.7G052600|Sevir.7G052700|Sevir.7G052800|Sevir.7G052900|Sevir.7G053000|Sevir.7G053109|Sevir.7G053400|Sevir.7G053600|Sevir.7G053700|Sevir.7G053900|Sevir.7G053909|Sevir.7G054100|Sevir.7G054200|Sevir.7G054209|Sevir.7G054400|Sevir.7G054500|Sevir.7G054600|Sevir.7G054700|Sevir.7G054900|Sevir.7G055000|Sevir.7G055100|Sevir.7G055200|Sevir.7G055209|Sevir.7G055500|Sevir.7G055600|Sevir.7G055700|Sevir.7G055800|Sevir.7G055809|Sevir.7G056100|Sevir.7G056400|Sevir.7G056500|Sevir.7G056609|Sevir.7G056700|Sevir.7G056800|Sevir.7G057100|Sevir.7G057200|Sevir.7G057300|Sevir.7G057309|Sevir.7G057318|Sevir.7G057700|Sevir.7G058501|Sevir.7G058600|Sevir.7G058700|Sevir.7G058850|Sevir.7G058900|Sevir.7G058950|Sevir.7G059000|Sevir.7G059201|Sevir.7G059301|Sevir.7G059500|Sevir.7G059600|Sevir.7G059700|Sevir.7G059900|Sevir.7G060000|Sevir.7G060100|Sevir.7G060250|Sevir.7G060600|Sevir.7G061600|Sevir.7G061800|Sevir.7G061900|Sevir.7G062300|Sevir.7G062400|Sevir.7G062600|Sevir.7G062700|Sevir.7G062900|Sevir.7G063000|Sevir.7G063200|Sevir.7G063300|Sevir.7G063400|Sevir.7G063500|Sevir.7G063800|Sevir.7G063901|Sevir.7G064000|Sevir.7G064100|Sevir.7G064200|Sevir.7G064300|Sevir.7G064400|Sevir.7G064500|Sevir.7G064600|Sevir.7G064700|Sevir.7G064850|Sevir.7G065000|Sevir.7G065100|Sevir.7G065300|Sevir.7G065400|Sevir.7G065500|Sevir.7G065701|Sevir.7G066000|Sevir.7G066500|Sevir.7G066600|Sevir.7G066900|Sevir.7G067000|Sevir.7G067050|Sevir.7G067200|Sevir.7G068845|Sevir.7G068600|Sevir.7G068300|Sevir.7G068200|Sevir.7G068245|Sevir.7G068100|Sevir.7G067900|Sevir.7G067990|Sevir.7G067600|Sevir.7G067500|Sevir.7G067545|Sevir.7G069400|Sevir.7G069500|Sevir.7G069550|Sevir.7G069600|Sevir.7G069700|Sevir.7G069866|Sevir.7G070100|Sevir.7G070200|Sevir.7G070300|Sevir.7G071000|Sevir.7G071450|Sevir.7G071475|Sevir.7G071900|Sevir.7G072000|Sevir.7G072300|Sevir.7G072400|Sevir.7G072500|Sevir.7G072900|Sevir.7G073000|Sevir.7G073200|Sevir.7G073750|Sevir.7G073900|Sevir.7G074200|Sevir.7G074400|Sevir.7G074500|Sevir.7G074601|Sevir.7G074700|Sevir.7G074600|Sevir.7G074800|Sevir.7G074900|Sevir.7G075100|Sevir.7G075200|Sevir.7G075300|Sevir.7G075900|Sevir.7G076033|Sevir.7G076066|Sevir.7G076100|Sevir.7G076200|Sevir.7G076500|Sevir.7G076800|Sevir.7G077000|Sevir.7G077066|Sevir.7G077100|Sevir.7G077200|Sevir.7G077400|Sevir.7G077600|Sevir.7G077700|Sevir.7G077750|Sevir.7G077950|Sevir.7G078250|Sevir.7G078533|Sevir.7G078566|Sevir.7G078600|Sevir.7G078700|Sevir.7G078800|Sevir.7G079200|Sevir.7G079500|Sevir.7G079901|Sevir.7G080066|Sevir.7G080132|Sevir.7G080100|Sevir.7G080201|Sevir.7G080302|Sevir.7G081001|Sevir.7G081300|Sevir.7G082201|Sevir.7G082733|Sevir.7G082766|Sevir.7G082900|Sevir.7G083000|Sevir.7G084300|Sevir.7G084350|Sevir.7G084901|Sevir.7G085151|Sevir.7G085700|Sevir.7G085901|Sevir.7G086100|Sevir.7G086600|Sevir.7G087000|Sevir.7G087200|Sevir.7G087450|Sevir.7G087525|Sevir.7G088201|Sevir.7G088300|Sevir.7G088500|Sevir.7G089100|Sevir.7G089150|Sevir.7G089800|Sevir.7G089900|Sevir.7G090250|Sevir.7G090500|Sevir.7G090601|Sevir.7G090700|Sevir.7G090701|Sevir.7G091050|Sevir.7G091125|Sevir.7G091150|Sevir.7G091175|Sevir.7G091500|Sevir.7G091900|Sevir.7G092000|Sevir.7G092400|Sevir.7G092500|Sevir.7G092900|Sevir.7G093000|Sevir.7G093100|Sevir.7G093200|Sevir.7G093300|Sevir.7G093400|Sevir.7G093501|Sevir.7G093600|Sevir.7G093650|Sevir.7G093750|Sevir.7G094000|Sevir.7G094300|Sevir.7G094400|Sevir.7G094650|Sevir.7G094900|Sevir.7G095000|Sevir.7G095150|Sevir.7G095300|Sevir.7G096100|Sevir.7G096700|Sevir.7G096900|Sevir.7G097350|Sevir.7G097400|Sevir.7G097600|Sevir.7G097901|Sevir.7G098450|Sevir.7G098900|Sevir.7G099500|Sevir.7G099601|Sevir.7G099850|Sevir.7G100200|Sevir.7G100800|Sevir.7G101550|Sevir.7G101700|Sevir.7G102300|Sevir.7G102700|Sevir.7G102900|Sevir.7G103000|Sevir.7G103533|Sevir.7G103800|Sevir.7G103566|Sevir.7G103900|Sevir.7G104900|Sevir.7G105200|Sevir.7G105432|Sevir.7G105500|Sevir.7G105666|Sevir.7G105732|Sevir.7G105800|Sevir.7G106500|Sevir.7G106900|Sevir.7G107350|Sevir.7G107900|Sevir.7G108050|Sevir.7G108400|Sevir.7G108800|Sevir.7G109300|Sevir.7G109400|Sevir.7G110500|Sevir.7G110601|Sevir.7G110700|Sevir.7G110800|Sevir.7G111000|Sevir.7G111200|Sevir.7G112000|Sevir.7G112350|Sevir.7G113100|Sevir.7G113200|Sevir.7G113900|Sevir.7G114500|Sevir.7G114600|Sevir.7G114700|Sevir.7G115100|Sevir.7G115300|Sevir.7G115600|Sevir.7G115800|Sevir.7G116400|Sevir.7G117950|Sevir.7G118300|Sevir.7G118850|Sevir.7G119132|Sevir.7G119866|Sevir.7G120000|Sevir.7G120250|Sevir.7G120550|Sevir.7G120700|Sevir.7G120950|Sevir.7G121600|Sevir.7G122050|Sevir.7G122100|Sevir.7G122300|Sevir.7G122600|Sevir.7G122900|Sevir.7G123000|Sevir.7G123100|Sevir.7G123201|Sevir.7G123350|Sevir.7G125233|Sevir.7G125266|Sevir.7G125901|Sevir.7G126600|Sevir.7G127000|Sevir.7G127500|Sevir.7G128700|Sevir.7G128800|Sevir.7G128900|Sevir.7G129100|Sevir.7G129300|Sevir.7G129900|Sevir.7G130100|Sevir.7G130800|Sevir.7G131900|Sevir.7G132400|Sevir.7G132600|Sevir.7G134200|Sevir.7G134500|Sevir.7G135401|Sevir.7G135800|Sevir.7G136100|Sevir.7G136300|Sevir.7G137400|Sevir.7G137550|Sevir.7G138200|Sevir.7G139000|Sevir.7G139200|Sevir.7G139250|Sevir.7G139900|Sevir.7G140000|Sevir.7G140100|Sevir.7G141750|Sevir.7G142200|Sevir.7G142250|Sevir.7G143200|Sevir.7G143633|Sevir.7G143666|Sevir.7G144101|Sevir.7G144500|Sevir.7G144800|Sevir.7G145150|Sevir.7G145700|Sevir.7G145800|Sevir.7G146100|Sevir.7G146300|Sevir.7G146403|Sevir.7G146603|Sevir.7G146800|Sevir.7G147000|Sevir.7G147003|Sevir.7G147100|Sevir.7G147200|Sevir.7G147300|Sevir.7G147800|Sevir.7G147900|Sevir.7G147903|Sevir.7G148200|Sevir.7G149203|Sevir.7G149206|Sevir.7G149209|Sevir.7G149600|Sevir.7G150303|Sevir.7G150800|Sevir.7G151200|Sevir.7G151300|Sevir.7G151800|Sevir.7G152303|Sevir.7G152400|Sevir.7G152700|Sevir.7G154100|Sevir.7G154300|Sevir.7G154700|Sevir.7G155000|Sevir.7G155100|Sevir.7G155200|Sevir.7G156703|Sevir.7G156900|Sevir.7G157400|Sevir.7G157500|Sevir.7G157600|Sevir.7G158200|Sevir.7G158403|Sevir.7G160503|Sevir.7G161400|Sevir.7G161603|Sevir.7G162500|Sevir.7G162600|Sevir.7G162700|Sevir.7G162900|Sevir.7G163403|Sevir.7G163700|Sevir.7G163709|Sevir.7G164103|Sevir.7G164500|Sevir.7G164800|Sevir.7G164803|Sevir.7G165503|Sevir.7G165700|Sevir.7G166200|Sevir.7G166300|Sevir.7G166600|Sevir.7G166800|Sevir.7G167100|Sevir.7G167103|Sevir.7G167300|Sevir.7G167600|Sevir.7G168003|Sevir.7G168500|Sevir.7G168603|Sevir.7G168800|Sevir.7G168803|Sevir.7G168900|Sevir.7G169700|Sevir.7G172650|Sevir.7G172901|Sevir.7G173100|Sevir.7G173150|Sevir.7G173800|Sevir.7G174001|Sevir.7G174100|Sevir.7G174400|Sevir.7G174800|Sevir.7G174900|Sevir.7G175000|Sevir.7G175100|Sevir.7G175400|Sevir.7G175700|Sevir.7G175900|Sevir.7G176250|Sevir.7G176500|Sevir.7G176800|Sevir.7G176900|Sevir.7G177100|Sevir.7G177200|Sevir.7G177500|Sevir.7G178100|Sevir.7G178600|Sevir.7G179300|Sevir.7G179400|Sevir.7G179600|Sevir.7G179850|Sevir.7G180800|Sevir.7G180900|Sevir.7G181250|Sevir.7G181700|Sevir.7G181900|Sevir.7G182000|Sevir.7G182700|Sevir.7G183000|Sevir.7G183800|Sevir.7G183901|Sevir.7G184500|Sevir.7G184933|Sevir.7G184966|Sevir.7G185150|Sevir.7G185400|Sevir.7G185450|Sevir.7G185700|Sevir.7G185801|Sevir.7G186100|Sevir.7G186200|Sevir.7G186425|Sevir.7G186450|Sevir.7G186475|Sevir.7G186850|Sevir.7G187450|Sevir.7G187700|Sevir.7G188900|Sevir.7G189700|Sevir.7G190250|Sevir.7G190800|Sevir.7G191050|Sevir.7G191200|Sevir.7G191350|Sevir.7G191400|Sevir.7G191500|Sevir.7G191700|Sevir.7G192000|Sevir.7G192600|Sevir.7G192950|Sevir.7G193000|Sevir.7G193200|Sevir.7G193700|Sevir.7G194100|Sevir.7G195000|Sevir.7G195500|Sevir.7G196033|Sevir.7G196066|Sevir.7G196250|Sevir.7G196350|Sevir.7G196950|Sevir.7G197400|Sevir.7G197900|Sevir.7G198050|Sevir.7G198200|Sevir.7G198950|Sevir.7G199100|Sevir.7G199475|Sevir.7G199550|Sevir.7G199625|Sevir.7G199700|Sevir.7G200450|Sevir.7G200500|Sevir.7G201800|Sevir.7G202300|Sevir.7G202500|Sevir.7G202600|Sevir.7G202800|Sevir.7G203200|Sevir.7G203250|Sevir.7G203401|Sevir.7G203700|Sevir.7G204100|Sevir.7G204600|Sevir.7G204801|Sevir.7G205350|Sevir.7G206150|Sevir.7G206300|Sevir.7G206400|Sevir.7G206500|Sevir.7G206550|Sevir.7G206600|Sevir.7G207250|Sevir.7G207350|Sevir.7G208650|Sevir.7G208800|Sevir.7G209000|Sevir.7G211201|Sevir.7G211400|Sevir.7G211700|Sevir.7G212000|Sevir.7G212200|Sevir.7G212500|Sevir.7G212650|Sevir.7G212700|Sevir.7G213050|Sevir.7G213101|Sevir.7G213151|Sevir.7G213600|Sevir.7G213850|Sevir.7G214050|Sevir.7G214300|Sevir.7G214400|Sevir.7G214500|Sevir.7G214700|Sevir.7G214800|Sevir.7G215500|Sevir.7G215600|Sevir.7G215900|Sevir.7G216100|Sevir.7G216600|Sevir.7G217500|Sevir.7G217601|Sevir.7G217900|Sevir.7G218032|Sevir.7G217966|Sevir.7G219200|Sevir.7G220250|Sevir.7G220300|Sevir.7G221300|Sevir.7G221650|Sevir.7G222300|Sevir.7G222600|Sevir.7G222700|Sevir.7G222900|Sevir.7G223100|Sevir.7G223750|Sevir.7G223950|Sevir.7G224050|Sevir.7G224100|Sevir.7G224200|Sevir.7G225050|Sevir.7G225400|Sevir.7G225750|Sevir.7G226100|Sevir.7G227150|Sevir.7G227200|Sevir.7G227900|Sevir.7G227950|Sevir.7G228300|Sevir.7G228650|Sevir.7G228700|Sevir.7G228800|Sevir.7G229350|Sevir.7G229400|Sevir.7G230401|Sevir.7G231750|Sevir.7G232650|Sevir.7G233500|Sevir.7G234200|Sevir.7G234500|Sevir.7G234600|Sevir.7G234650|Sevir.7G234701|Sevir.7G234751|Sevir.7G234800|Sevir.7G235700|Sevir.7G235750|Sevir.7G236466|Sevir.7G236532|Sevir.7G236600|Sevir.7G237033|Sevir.7G237066|Sevir.7G237100|Sevir.7G238300|Sevir.7G238500|Sevir.7G239100|Sevir.7G239450|Sevir.7G239800|Sevir.7G240100|Sevir.7G240250|Sevir.7G240400|Sevir.7G240900|Sevir.7G241001|Sevir.7G241400|Sevir.7G241550|Sevir.7G241600|Sevir.7G241700|Sevir.7G241900|Sevir.7G242000|Sevir.7G242050|Sevir.7G242100|Sevir.7G242550|Sevir.7G243666|Sevir.7G244400|Sevir.7G244600|Sevir.7G245350|Sevir.7G245400|Sevir.7G245950|Sevir.7G246300|Sevir.7G246350|Sevir.7G246550|Sevir.7G246651|Sevir.7G246700|Sevir.7G247050|Sevir.7G247200|Sevir.7G247600|Sevir.7G247750|Sevir.7G247900|Sevir.7G248266|Sevir.7G248900|Sevir.7G248950|Sevir.7G249001|Sevir.7G249600|Sevir.7G250650|Sevir.7G250750|Sevir.7G250950|Sevir.7G251025|Sevir.7G251100|Sevir.7G251700|Sevir.7G251900|Sevir.7G252200|Sevir.7G252750|Sevir.7G252900|Sevir.7G253500|Sevir.7G253600|Sevir.7G253700|Sevir.7G253800|Sevir.7G254100|Sevir.7G254301|Sevir.7G255150|Sevir.7G255200|Sevir.7G255250|Sevir.7G255400|Sevir.7G255500|Sevir.7G255600|Sevir.7G255900|Sevir.7G256200|Sevir.7G256300|Sevir.7G256400|Sevir.7G256501|Sevir.7G257900|Sevir.7G258000|Sevir.7G258050|Sevir.7G258100|Sevir.7G258400|Sevir.7G258550|Sevir.7G258800|Sevir.7G259300|Sevir.7G260350|Sevir.7G261200|Sevir.7G261800|Sevir.7G261950|Sevir.7G262025|Sevir.7G262100|Sevir.7G262200|Sevir.7G262250|Sevir.7G262400|Sevir.7G262700|Sevir.7G263000|Sevir.7G263250|Sevir.7G263600|Sevir.7G263700|Sevir.7G266400|Sevir.7G267133|Sevir.7G267166|Sevir.7G267700|Sevir.7G267733|Sevir.7G267766|Sevir.7G268000|Sevir.7G268050|Sevir.7G268600|Sevir.7G268800|Sevir.7G269200|Sevir.7G269700|Sevir.7G270400|Sevir.7G270500|Sevir.7G270600|Sevir.7G270700|Sevir.7G272000|Sevir.7G272200|Sevir.7G272601|Sevir.7G273000|Sevir.7G274150|Sevir.7G274450|Sevir.7G275400|Sevir.7G275501|Sevir.7G276101|Sevir.7G276201|Sevir.7G276800|Sevir.7G276900|Sevir.7G277200|Sevir.7G277600|Sevir.7G277700|Sevir.7G277800|Sevir.7G277900|Sevir.7G278566|Sevir.7G278632|Sevir.7G278900|Sevir.7G279350|Sevir.7G279400|Sevir.7G279600|Sevir.7G279650|Sevir.7G280833|Sevir.7G280866|Sevir.7G282000|Sevir.7G282250|Sevir.7G282466|Sevir.7G282800|Sevir.7G282700|Sevir.7G282900|Sevir.7G283200|Sevir.7G283900|Sevir.7G284200|Sevir.7G285000|Sevir.7G285100|Sevir.7G285200|Sevir.7G285300|Sevir.7G285501|Sevir.7G285600|Sevir.7G286332|Sevir.7G286400|Sevir.7G286433|Sevir.7G286466|Sevir.7G286500|Sevir.7G286751|Sevir.7G286800|Sevir.7G287000|Sevir.7G287700|Sevir.7G287750|Sevir.7G288150|Sevir.7G288500|Sevir.7G288601|Sevir.7G289000|Sevir.7G289600|Sevir.7G289800|Sevir.7G289901|Sevir.7G290250|Sevir.7G290900|Sevir.7G291000|Sevir.7G291200|Sevir.7G291266|Sevir.7G291332|Sevir.7G291900|Sevir.7G292000|Sevir.7G292050|Sevir.7G292100|Sevir.7G292932|Sevir.7G293200|Sevir.7G294500|Sevir.7G296150|Sevir.7G296300|Sevir.7G300740|Sevir.7G300760|Sevir.7G300800|Sevir.7G300900|Sevir.7G301001|Sevir.7G301100|Sevir.7G301212|Sevir.7G296500|Sevir.7G296600|Sevir.7G296603|Sevir.7G296900|Sevir.7G297112|Sevir.7G297603|Sevir.7G297800|Sevir.7G297803|Sevir.7G297806|Sevir.7G297809|Sevir.7G297812|Sevir.7G297815|Sevir.7G298300|Sevir.7G298400|Sevir.7G298500|Sevir.7G299100|Sevir.7G299106|Sevir.7G299400|Sevir.7G299603|Sevir.7G299800|Sevir.7G300000|Sevir.7G300200|Sevir.7G301300|Sevir.7G301700|Sevir.7G302001|Sevir.7G302100|Sevir.7G302500|Sevir.7G302933|Sevir.7G302966|Sevir.7G303500|Sevir.7G304100|Sevir.7G304332|Sevir.7G304700|Sevir.7G305350|Sevir.7G305601|Sevir.7G305801|Sevir.7G306400|Sevir.7G306450|Sevir.7G306500|Sevir.7G307700|Sevir.7G308400|Sevir.7G309200|Sevir.7G309433|Sevir.7G309466|Sevir.7G309500|Sevir.7G309600|Sevir.7G309700|Sevir.7G309800|Sevir.7G309850|Sevir.7G310400|Sevir.7G310500|Sevir.7G310600|Sevir.7G310900|Sevir.7G311200|Sevir.7G311300|Sevir.7G311600|Sevir.7G312532|Sevir.7G313100|Sevir.7G313333|Sevir.7G313366|Sevir.7G314300|Sevir.7G314400|Sevir.7G314825|Sevir.7G314850|Sevir.7G315000|Sevir.7G315566|Sevir.7G315632|Sevir.7G315800|Sevir.7G316450|Sevir.7G316900|Sevir.7G317000|Sevir.7G317900|Sevir.7G318501|Sevir.7G318650|Sevir.7G319100|Sevir.7G320050|Sevir.7G320201|Sevir.7G321200|Sevir.7G321901|Sevir.7G320200|Sevir.7G322500|Sevir.7G323001|Sevir.7G323300|Sevir.7G323400|Sevir.7G323450|Sevir.7G323500|Sevir.7G324000|Sevir.7G324100|Sevir.7G325100|Sevir.7G325650|Sevir.7G327750|Sevir.7G328300|Sevir.7G328333|Sevir.7G328566|Sevir.7G328600|Sevir.7G328850|Sevir.7G329400|Sevir.7G330700|Sevir.7G330800|Sevir.7G330901|Sevir.7G331400|Sevir.7G332800|Sevir.7G333501|Sevir.7G333600|Sevir.7G333900|Sevir.7G334300|Sevir.7G334350|Sevir.7G334451|Sevir.7G334500|Sevir.7G334850|Sevir.7G335300|Sevir.7G336200|Sevir.7G336300|Sevir.7G336350|Sevir.7G336900|Sevir.7G337633|Sevir.7G338101|Sevir.7G338600|Sevir.7G339100|Sevir.7G339266|Sevir.7G339433|Sevir.7G339466|Sevir.7G340000|Sevir.7G340050|Sevir.7G340200|Sevir.7G340300|Sevir.7G340436|Sevir.7G340440|Sevir.7G340452|Sevir.7G340456|Sevir.7G340460|Sevir.7G340472|Sevir.7G340509|Sevir.7G340525|Sevir.7G340533|Sevir.7G340557|Sevir.7G340565|Sevir.7G340561|Sevir.7G340600|Sevir.7G340500|Sevir.7G340601|Sevir.7G340701|Sevir.7G340801|Sevir.8G000101|Sevir.8G000200|Sevir.8G000233|Sevir.8G000266|Sevir.8G000300|Sevir.8G000400|Sevir.8G000500|Sevir.8G000600|Sevir.8G000800|Sevir.8G000700|Sevir.8G000850|Sevir.8G000900|Sevir.8G010850|Sevir.8G020500|Sevir.8G020425|Sevir.8G001300|Sevir.8G001400|Sevir.8G001625|Sevir.8G001700|Sevir.8G001925|Sevir.8G002225|Sevir.8G002500|Sevir.8G002700|Sevir.8G003025|Sevir.8G004025|Sevir.8G004050|Sevir.8G004176|Sevir.8G004251|Sevir.8G004276|Sevir.8G004301|Sevir.8G004800|Sevir.8G005200|Sevir.8G005725|Sevir.8G005800|Sevir.8G006300|Sevir.8G006325|Sevir.8G006625|Sevir.8G006750|Sevir.8G006900|Sevir.8G007700|Sevir.8G008300|Sevir.8G008400|Sevir.8G008500|Sevir.8G008525|Sevir.8G009500|Sevir.8G009600|Sevir.8G010000|Sevir.8G010100|Sevir.8G010225|Sevir.8G010300|Sevir.8G010825|Sevir.8G011400|Sevir.8G011500|Sevir.8G011800|Sevir.8G012500|Sevir.8G012925|Sevir.8G013000|Sevir.8G013025|Sevir.8G013525|Sevir.8G013825|Sevir.8G014300|Sevir.8G014400|Sevir.8G014500|Sevir.8G014600|Sevir.8G014800|Sevir.8G014700|Sevir.8G016300|Sevir.8G017000|Sevir.8G017400|Sevir.8G017525|Sevir.8G017625|Sevir.8G022801|Sevir.8G022900|Sevir.8G022950|Sevir.8G023000|Sevir.8G023100|Sevir.8G023601|Sevir.8G024000|Sevir.8G024400|Sevir.8G024500|Sevir.8G024600|Sevir.8G024884|Sevir.8G025350|Sevir.8G025401|Sevir.8G025950|Sevir.8G026600|Sevir.8G028000|Sevir.8G029900|Sevir.8G030100|Sevir.8G030300|Sevir.8G030400|Sevir.8G030800|Sevir.8G031033|Sevir.8G031066|Sevir.8G031100|Sevir.8G031150|Sevir.8G031400|Sevir.8G031528|Sevir.8G026800|Sevir.8G026807|Sevir.8G027700|Sevir.8G032200|Sevir.8G032600|Sevir.8G032800|Sevir.8G032950|Sevir.8G033000|Sevir.8G033500|Sevir.8G033600|Sevir.8G033732|Sevir.8G033900|Sevir.8G034700|Sevir.8G034950|Sevir.8G035200|Sevir.8G035300|Sevir.8G035500|Sevir.8G035600|Sevir.8G035666|Sevir.8G035900|Sevir.8G035950|Sevir.8G036000|Sevir.8G036150|Sevir.8G036300|Sevir.8G037500|Sevir.8G037650|Sevir.8G037800|Sevir.8G038100|Sevir.8G038900|Sevir.8G039000|Sevir.8G039100|Sevir.8G039200|Sevir.8G039500|Sevir.8G039750|Sevir.8G040100|Sevir.8G040201|Sevir.8G040400|Sevir.8G040700|Sevir.8G040900|Sevir.8G041301|Sevir.8G041400|Sevir.8G042500|Sevir.8G042550|Sevir.8G042600|Sevir.8G042900|Sevir.8G043000|Sevir.8G043100|Sevir.8G043200|Sevir.8G043300|Sevir.8G043366|Sevir.8G043400|Sevir.8G043500|Sevir.8G043700|Sevir.8G043900|Sevir.8G044100|Sevir.8G044150|Sevir.8G044200|Sevir.8G044301|Sevir.8G044700|Sevir.8G044800|Sevir.8G045000|Sevir.8G045400|Sevir.8G045600|Sevir.8G046000|Sevir.8G046050|Sevir.8G046300|Sevir.8G046400|Sevir.8G046500|Sevir.8G046600|Sevir.8G047400|Sevir.8G047600|Sevir.8G047800|Sevir.8G048100|Sevir.8G048172|Sevir.8G048208|Sevir.8G048244|Sevir.8G048280|Sevir.8G048316|Sevir.8G048388|Sevir.8G048460|Sevir.8G048500|Sevir.8G048600|Sevir.8G048700|Sevir.8G048801|Sevir.8G049000|Sevir.8G049133|Sevir.8G049166|Sevir.8G049300|Sevir.8G049401|Sevir.8G049501|Sevir.8G049700|Sevir.8G050000|Sevir.8G050232|Sevir.8G050350|Sevir.8G051000|Sevir.8G051101|Sevir.8G051250|Sevir.8G051300|Sevir.8G051500|Sevir.8G051900|Sevir.8G052000|Sevir.8G052050|Sevir.8G052100|Sevir.8G052200|Sevir.8G053100|Sevir.8G053400|Sevir.8G053500|Sevir.8G053600|Sevir.8G053750|Sevir.8G053800|Sevir.8G054200|Sevir.8G054500|Sevir.8G054566|Sevir.8G054800|Sevir.8G055100|Sevir.8G055500|Sevir.8G055801|Sevir.8G056000|Sevir.8G056632|Sevir.8G056715|Sevir.8G057100|Sevir.8G057150|Sevir.8G057200|Sevir.8G057300|Sevir.8G057666|Sevir.8G057600|Sevir.8G057732|Sevir.8G057800|Sevir.8G058000|Sevir.8G058050|Sevir.8G058100|Sevir.8G058600|Sevir.8G058701|Sevir.8G058800|Sevir.8G059200|Sevir.8G059300|Sevir.8G059400|Sevir.8G059500|Sevir.8G059550|Sevir.8G059900|Sevir.8G059850|Sevir.8G060400|Sevir.8G060600|Sevir.8G060900|Sevir.8G061000|Sevir.8G061100|Sevir.8G061300|Sevir.8G061500|Sevir.8G061600|Sevir.8G061700|Sevir.8G061900|Sevir.8G062200|Sevir.8G062250|Sevir.8G062300|Sevir.8G062350|Sevir.8G062550|Sevir.8G062800|Sevir.8G062900|Sevir.8G063508|Sevir.8G063552|Sevir.8G063600|Sevir.8G063700|Sevir.8G064101|Sevir.8G064200|Sevir.8G064300|Sevir.8G064800|Sevir.8G065400|Sevir.8G065600|Sevir.8G065900|Sevir.8G066250|Sevir.8G066401|Sevir.8G067300|Sevir.8G067350|Sevir.8G067400|Sevir.8G067500|Sevir.8G067600|Sevir.8G067700|Sevir.8G067801|Sevir.8G067900|Sevir.8G068400|Sevir.8G068500|Sevir.8G069000|Sevir.8G069300|Sevir.8G069400|Sevir.8G069700|Sevir.8G069950|Sevir.8G070000|Sevir.8G070025|Sevir.8G070050|Sevir.8G070075|Sevir.8G070100|Sevir.8G070301|Sevir.8G070401|Sevir.8G070500|Sevir.8G070601|Sevir.8G070700|Sevir.8G070900|Sevir.8G071125|Sevir.8G071150|Sevir.8G071175|Sevir.8G071200|Sevir.8G071325|Sevir.8G071350|Sevir.8G071400|Sevir.8G071500|Sevir.8G071800|Sevir.8G072000|Sevir.8G072100|Sevir.8G072400|Sevir.8G072500|Sevir.8G072600|Sevir.8G073201|Sevir.8G073300|Sevir.8G073383|Sevir.8G073549|Sevir.8G073800|Sevir.8G073900|Sevir.8G074101|Sevir.8G074201|Sevir.8G074300|Sevir.8G074500|Sevir.8G074600|Sevir.8G074650|Sevir.8G074700|Sevir.8G075100|Sevir.8G075200|Sevir.8G075300|Sevir.8G075400|Sevir.8G075600|Sevir.8G075650|Sevir.8G075900|Sevir.8G075966|Sevir.8G076032|Sevir.8G077000|Sevir.8G077200|Sevir.8G077400|Sevir.8G078000|Sevir.8G078350|Sevir.8G078400|Sevir.8G079100|Sevir.8G079250|Sevir.8G079300|Sevir.8G079350|Sevir.8G079400|Sevir.8G079550|Sevir.8G079650|Sevir.8G079950|Sevir.8G080300|Sevir.8G080400|Sevir.8G080500|Sevir.8G080700|Sevir.8G080932|Sevir.8G081200|Sevir.8G081400|Sevir.8G081501|Sevir.8G081600|Sevir.8G081700|Sevir.8G081850|Sevir.8G082200|Sevir.8G082301|Sevir.8G082900|Sevir.8G083201|Sevir.8G083400|Sevir.8G083500|Sevir.8G083600|Sevir.8G083933|Sevir.8G083966|Sevir.8G084000|Sevir.8G084100|Sevir.8G084500|Sevir.8G084900|Sevir.8G085000|Sevir.8G085100|Sevir.8G085400|Sevir.8G085501|Sevir.8G085700|Sevir.8G085733|Sevir.8G085766|Sevir.8G086000|Sevir.8G086100|Sevir.8G086250|Sevir.8G086300|Sevir.8G086400|Sevir.8G086550|Sevir.8G086700|Sevir.8G086800|Sevir.8G086833|Sevir.8G086866|Sevir.8G086900|Sevir.8G087000|Sevir.8G087400|Sevir.8G087550|Sevir.8G087800|Sevir.8G087900|Sevir.8G088000|Sevir.8G088101|Sevir.8G088200|Sevir.8G088800|Sevir.8G089133|Sevir.8G089166|Sevir.8G089550|Sevir.8G089800|Sevir.8G089900|Sevir.8G090050|Sevir.8G090400|Sevir.8G090500|Sevir.8G090550|Sevir.8G090600|Sevir.8G090650|Sevir.8G090701|Sevir.8G090751|Sevir.8G092100|Sevir.8G092400|Sevir.8G092500|Sevir.8G092900|Sevir.8G093100|Sevir.8G093200|Sevir.8G093500|Sevir.8G093950|Sevir.8G094100|Sevir.8G094250|Sevir.8G094300|Sevir.8G094400|Sevir.8G094500|Sevir.8G094600|Sevir.8G094700|Sevir.8G095050|Sevir.8G095100|Sevir.8G095600|Sevir.8G095700|Sevir.8G095900|Sevir.8G096100|Sevir.8G096150|Sevir.8G096200|Sevir.8G096300|Sevir.8G096400|Sevir.8G096500|Sevir.8G096750|Sevir.8G096800|Sevir.8G096901|Sevir.8G097200|Sevir.8G097301|Sevir.8G098200|Sevir.8G098300|Sevir.8G098700|Sevir.8G099100|Sevir.8G099200|Sevir.8G099300|Sevir.8G099800|Sevir.8G099900|Sevir.8G100000|Sevir.8G100100|Sevir.8G100200|Sevir.8G100300|Sevir.8G100350|Sevir.8G100400|Sevir.8G100500|Sevir.8G100800|Sevir.8G101000|Sevir.8G101600|Sevir.8G101700|Sevir.8G101850|Sevir.8G102100|Sevir.8G102300|Sevir.8G102500|Sevir.8G103100|Sevir.8G103300|Sevir.8G103600|Sevir.8G103700|Sevir.8G103866|Sevir.8G103932|Sevir.8G104033|Sevir.8G104066|Sevir.8G104300|Sevir.8G104350|Sevir.8G104400|Sevir.8G104700|Sevir.8G105000|Sevir.8G105050|Sevir.8G105301|Sevir.8G105400|Sevir.8G105500|Sevir.8G105600|Sevir.8G105900|Sevir.8G106101|Sevir.8G106200|Sevir.8G106300|Sevir.8G106350|Sevir.8G106400|Sevir.8G106550|Sevir.8G106600|Sevir.8G106700|Sevir.8G106800|Sevir.8G107000|Sevir.8G107300|Sevir.8G107400|Sevir.8G107700|Sevir.8G107750|Sevir.8G107900|Sevir.8G108050|Sevir.8G108400|Sevir.8G108700|Sevir.8G109000|Sevir.8G109100|Sevir.8G109166|Sevir.8G109232|Sevir.8G109300|Sevir.8G109500|Sevir.8G109600|Sevir.8G110000|Sevir.8G110100|Sevir.8G110550|Sevir.8G110700|Sevir.8G111200|Sevir.8G111400|Sevir.8G111650|Sevir.8G111700|Sevir.8G111733|Sevir.8G111766|Sevir.8G111900|Sevir.8G112000|Sevir.8G112100|Sevir.8G112200|Sevir.8G112300|Sevir.8G112500|Sevir.8G112632|Sevir.8G112900|Sevir.8G113000|Sevir.8G113200|Sevir.8G113300|Sevir.8G113400|Sevir.8G113500|Sevir.8G113600|Sevir.8G113800|Sevir.8G113900|Sevir.8G114300|Sevir.8G114800|Sevir.8G114850|Sevir.8G114900|Sevir.8G115000|Sevir.8G115200|Sevir.8G115300|Sevir.8G115500|Sevir.8G115700|Sevir.8G115800|Sevir.8G115900|Sevir.8G116000|Sevir.8G116300|Sevir.8G116400|Sevir.8G116500|Sevir.8G116600|Sevir.8G116660|Sevir.8G116780|Sevir.8G116840|Sevir.8G116900|Sevir.8G117100|Sevir.8G117500|Sevir.8G117700|Sevir.8G117800|Sevir.8G117900|Sevir.8G118050|Sevir.8G118300|Sevir.8G118400|Sevir.8G118600|Sevir.8G118700|Sevir.8G118950|Sevir.8G119000|Sevir.8G119100|Sevir.8G119200|Sevir.8G119300|Sevir.8G119340|Sevir.8G119380|Sevir.8G119420|Sevir.8G119460|Sevir.8G119500|Sevir.8G119600|Sevir.8G119701|Sevir.8G119950|Sevir.8G120000|Sevir.8G120400|Sevir.8G120600|Sevir.8G120700|Sevir.8G120800|Sevir.8G120900|Sevir.8G121000|Sevir.8G121100|Sevir.8G121200|Sevir.8G121400|Sevir.8G122100|Sevir.8G122400|Sevir.8G122500|Sevir.8G122900|Sevir.8G123000|Sevir.8G123250|Sevir.8G123700|Sevir.8G123750|Sevir.8G123950|Sevir.8G124100|Sevir.8G124200|Sevir.8G124300|Sevir.8G124700|Sevir.8G125100|Sevir.8G125300|Sevir.8G125400|Sevir.8G125550|Sevir.8G125600|Sevir.8G125700|Sevir.8G125866|Sevir.8G125932|Sevir.8G126400|Sevir.8G126700|Sevir.8G126800|Sevir.8G127000|Sevir.8G127200|Sevir.8G127233|Sevir.8G127266|Sevir.8G127300|Sevir.8G127900|Sevir.8G128000|Sevir.8G128350|Sevir.8G129000|Sevir.8G129450|Sevir.8G129600|Sevir.8G129700|Sevir.8G129800|Sevir.8G130200|Sevir.8G130500|Sevir.8G130600|Sevir.8G130900|Sevir.8G131200|Sevir.8G131450|Sevir.8G131900|Sevir.8G132100|Sevir.8G132200|Sevir.8G132500|Sevir.8G132600|Sevir.8G132800|Sevir.8G132900|Sevir.8G133200|Sevir.8G133300|Sevir.8G133500|Sevir.8G133600|Sevir.8G133700|Sevir.8G134200|Sevir.8G134400|Sevir.8G134700|Sevir.8G134750|Sevir.8G134800|Sevir.8G134850|Sevir.8G134900|Sevir.8G135000|Sevir.8G135200|Sevir.8G135225|Sevir.8G135250|Sevir.8G135275|Sevir.8G135300|Sevir.8G135600|Sevir.8G135700|Sevir.8G135800|Sevir.8G135950|Sevir.8G136000|Sevir.8G136200|Sevir.8G136300|Sevir.8G136401|Sevir.8G136500|Sevir.8G136600|Sevir.8G136800|Sevir.8G137400|Sevir.8G137500|Sevir.8G137900|Sevir.8G138000|Sevir.8G138350|Sevir.8G138500|Sevir.8G138600|Sevir.8G138800|Sevir.8G138900|Sevir.8G139000|Sevir.8G139050|Sevir.8G139151|Sevir.8G139200|Sevir.8G139300|Sevir.8G139400|Sevir.8G139500|Sevir.8G139566|Sevir.8G139600|Sevir.8G139750|Sevir.8G139800|Sevir.8G139900|Sevir.8G140000|Sevir.8G140100|Sevir.8G140200|Sevir.8G140500|Sevir.8G141000|Sevir.8G141400|Sevir.8G141500|Sevir.8G141600|Sevir.8G141800|Sevir.8G142350|Sevir.8G142500|Sevir.8G142600|Sevir.8G142700|Sevir.8G142950|Sevir.8G143100|Sevir.8G143300|Sevir.8G143600|Sevir.8G143800|Sevir.8G143900|Sevir.8G144300|Sevir.8G144400|Sevir.8G144500|Sevir.8G144600|Sevir.8G144700|Sevir.8G144800|Sevir.8G145200|Sevir.8G145250|Sevir.8G145350|Sevir.8G145701|Sevir.8G145800|Sevir.8G145900|Sevir.8G145933|Sevir.8G145966|Sevir.8G146400|Sevir.8G146800|Sevir.8G146900|Sevir.8G146933|Sevir.8G146966|Sevir.8G147100|Sevir.8G147200|Sevir.8G148001|Sevir.8G148100|Sevir.8G148533|Sevir.8G148566|Sevir.8G149150|Sevir.8G149400|Sevir.8G149600|Sevir.8G149850|Sevir.8G150000|Sevir.8G150350|Sevir.8G150750|Sevir.8G151000|Sevir.8G151100|Sevir.8G151400|Sevir.8G151800|Sevir.8G152300|Sevir.8G152600|Sevir.8G152900|Sevir.8G153200|Sevir.8G153300|Sevir.8G153700|Sevir.8G154300|Sevir.8G154350|Sevir.8G155000|Sevir.8G155600|Sevir.8G155900|Sevir.8G155950|Sevir.8G156201|Sevir.8G156300|Sevir.8G157000|Sevir.8G157033|Sevir.8G157066|Sevir.8G157200|Sevir.8G157400|Sevir.8G157600|Sevir.8G157900|Sevir.8G158100|Sevir.8G158300|Sevir.8G158800|Sevir.8G159000|Sevir.8G159200|Sevir.8G159500|Sevir.8G159601|Sevir.8G159701|Sevir.8G160000|Sevir.8G160250|Sevir.8G160500|Sevir.8G160600|Sevir.8G161200|Sevir.8G161900|Sevir.8G161950|Sevir.8G162000|Sevir.8G162100|Sevir.8G162500|Sevir.8G162801|Sevir.8G163000|Sevir.8G163400|Sevir.8G163600|Sevir.8G163650|Sevir.8G163950|Sevir.8G164150|Sevir.8G164500|Sevir.8G164800|Sevir.8G165100|Sevir.8G165400|Sevir.8G165600|Sevir.8G165800|Sevir.8G166100|Sevir.8G166350|Sevir.8G166400|Sevir.8G166650|Sevir.8G166900|Sevir.8G167000|Sevir.8G167100|Sevir.8G167450|Sevir.8G168000|Sevir.8G168100|Sevir.8G168250|Sevir.8G168950|Sevir.8G169150|Sevir.8G169500|Sevir.8G169901|Sevir.8G170000|Sevir.8G170050|Sevir.8G170100|Sevir.8G170350|Sevir.8G170400|Sevir.8G170500|Sevir.8G170800|Sevir.8G170900|Sevir.8G170950|Sevir.8G171200|Sevir.8G171400|Sevir.8G171900|Sevir.8G172000|Sevir.8G172101|Sevir.8G172200|Sevir.8G172300|Sevir.8G172800|Sevir.8G173000|Sevir.8G173050|Sevir.8G173266|Sevir.8G173500|Sevir.8G173600|Sevir.8G173900|Sevir.8G174400|Sevir.8G174600|Sevir.8G174800|Sevir.8G175100|Sevir.8G175500|Sevir.8G175600|Sevir.8G175700|Sevir.8G175900|Sevir.8G176000|Sevir.8G176400|Sevir.8G176600|Sevir.8G176700|Sevir.8G176800|Sevir.8G177300|Sevir.8G178300|Sevir.8G178600|Sevir.8G179100|Sevir.8G179200|Sevir.8G179300|Sevir.8G180866|Sevir.8G180932|Sevir.8G181200|Sevir.8G181300|Sevir.8G181650|Sevir.8G181725|Sevir.8G182100|Sevir.8G182200|Sevir.8G182400|Sevir.8G182500|Sevir.8G182600|Sevir.8G182900|Sevir.8G182950|Sevir.8G183500|Sevir.8G184100|Sevir.8G184266|Sevir.8G184332|Sevir.8G184400|Sevir.8G184750|Sevir.8G185000|Sevir.8G185450|Sevir.8G185500|Sevir.8G185600|Sevir.8G185750|Sevir.8G185800|Sevir.8G186000|Sevir.8G186101|Sevir.8G186233|Sevir.8G186350|Sevir.8G186400|Sevir.8G186500|Sevir.8G186600|Sevir.8G186700|Sevir.8G187000|Sevir.8G187033|Sevir.8G187066|Sevir.8G187100|Sevir.8G187200|Sevir.8G187300|Sevir.8G187400|Sevir.8G187600|Sevir.8G188000|Sevir.8G188100|Sevir.8G188200|Sevir.8G188300|Sevir.8G188400|Sevir.8G188550|Sevir.8G189000|Sevir.8G189200|Sevir.8G189600|Sevir.8G189800|Sevir.8G190000|Sevir.8G190100|Sevir.8G190450|Sevir.8G190700|Sevir.8G190800|Sevir.8G191175|Sevir.8G191900|Sevir.8G191950|Sevir.8G192800|Sevir.8G192900|Sevir.8G193133|Sevir.8G193166|Sevir.8G193300|Sevir.8G193700|Sevir.8G193800|Sevir.8G194200|Sevir.8G194600|Sevir.8G194750|Sevir.8G194800|Sevir.8G194900|Sevir.8G195300|Sevir.8G195400|Sevir.8G195500|Sevir.8G195600|Sevir.8G195700|Sevir.8G195800|Sevir.8G196000|Sevir.8G196366|Sevir.8G196432|Sevir.8G196650|Sevir.8G196733|Sevir.8G196800|Sevir.8G197000|Sevir.8G197100|Sevir.8G197300|Sevir.8G197400|Sevir.8G197575|Sevir.8G197650|Sevir.8G197725|Sevir.8G197800|Sevir.8G197900|Sevir.8G198000|Sevir.8G198450|Sevir.8G198800|Sevir.8G199100|Sevir.8G199150|Sevir.8G199200|Sevir.8G199500|Sevir.8G199533|Sevir.8G199566|Sevir.8G199600|Sevir.8G199700|Sevir.8G199900|Sevir.8G200100|Sevir.8G200301|Sevir.8G200351|Sevir.8G200400|Sevir.8G201100|Sevir.8G201200|Sevir.8G201500|Sevir.8G202100|Sevir.8G202300|Sevir.8G202350|Sevir.8G202400|Sevir.8G202600|Sevir.8G202650|Sevir.8G202832|Sevir.8G203000|Sevir.8G203900|Sevir.8G204001|Sevir.8G204200|Sevir.8G204800|Sevir.8G204900|Sevir.8G204950|Sevir.8G205000|Sevir.8G205225|Sevir.8G205250|Sevir.8G205700|Sevir.8G206500|Sevir.8G206800|Sevir.8G207300|Sevir.8G207500|Sevir.8G207700|Sevir.8G207800|Sevir.8G208100|Sevir.8G208150|Sevir.8G208600|Sevir.8G209300|Sevir.8G209400|Sevir.8G209500|Sevir.8G210150|Sevir.8G210200|Sevir.8G210400|Sevir.8G210500|Sevir.8G210701|Sevir.8G211000|Sevir.8G211533|Sevir.8G211600|Sevir.8G212001|Sevir.8G212100|Sevir.8G212300|Sevir.8G212400|Sevir.8G212700|Sevir.8G212900|Sevir.8G213000|Sevir.8G213600|Sevir.8G213700|Sevir.8G213800|Sevir.8G213900|Sevir.8G214100|Sevir.8G214200|Sevir.8G214300|Sevir.8G214401|Sevir.8G214500|Sevir.8G214800|Sevir.8G214900|Sevir.8G215901|Sevir.8G216300|Sevir.8G216500|Sevir.8G216600|Sevir.8G216900|Sevir.8G217100|Sevir.8G217700|Sevir.8G217800|Sevir.8G217850|Sevir.8G218100|Sevir.8G218301|Sevir.8G218500|Sevir.8G218480|Sevir.8G218520|Sevir.8G218560|Sevir.8G218600|Sevir.8G222301|Sevir.8G226000|Sevir.8G218900|Sevir.8G219600|Sevir.8G219700|Sevir.8G219800|Sevir.8G220307|Sevir.8G220314|Sevir.8G220500|Sevir.8G220600|Sevir.8G220800|Sevir.8G221500|Sevir.8G221700|Sevir.8G221800|Sevir.8G221807|Sevir.8G222200|Sevir.8G222300|Sevir.8G222414|Sevir.8G222421|Sevir.8G224400|Sevir.8G224700|Sevir.8G225000|Sevir.8G225007|Sevir.8G225100|Sevir.8G225400|Sevir.8G225500|Sevir.8G225600|Sevir.8G225700|Sevir.8G225814|Sevir.8G226200|Sevir.8G226300|Sevir.8G226400|Sevir.8G226900|Sevir.8G227201|Sevir.8G227501|Sevir.8G227900|Sevir.8G228000|Sevir.8G228100|Sevir.8G229700|Sevir.8G229901|Sevir.8G230084|Sevir.8G230140|Sevir.8G231100|Sevir.8G231250|Sevir.8G231400|Sevir.8G231500|Sevir.8G231566|Sevir.8G232000|Sevir.8G232033|Sevir.8G231933|Sevir.8G232200|Sevir.8G232400|Sevir.8G232450|Sevir.8G232500|Sevir.8G232700|Sevir.8G232800|Sevir.8G232900|Sevir.8G233000|Sevir.8G233101|Sevir.8G233250|Sevir.8G233400|Sevir.8G235101|Sevir.8G235300|Sevir.8G235450|Sevir.8G235500|Sevir.8G235632|Sevir.8G235800|Sevir.8G235900|Sevir.8G236100|Sevir.8G236400|Sevir.8G236600|Sevir.8G236650|Sevir.8G237100|Sevir.8G237266|Sevir.8G237332|Sevir.8G237400|Sevir.8G237700|Sevir.8G237800|Sevir.8G238600|Sevir.8G238700|Sevir.8G238850|Sevir.8G238900|Sevir.8G239150|Sevir.8G239250|Sevir.8G239425|Sevir.8G239450|Sevir.8G239475|Sevir.8G239700|Sevir.8G240332|Sevir.8G240500|Sevir.8G240550|Sevir.8G240600|Sevir.8G240800|Sevir.8G241001|Sevir.8G241700|Sevir.8G242300|Sevir.8G242366|Sevir.8G242400|Sevir.8G242800|Sevir.8G242900|Sevir.8G243900|Sevir.8G244500|Sevir.8G244660|Sevir.8G244820|Sevir.8G245140|Sevir.8G245433|Sevir.8G245466|Sevir.8G245500|Sevir.8G245601|Sevir.8G245750|Sevir.8G245800|Sevir.8G245901|Sevir.8G246100|Sevir.8G246300|Sevir.8G246400|Sevir.8G246500|Sevir.8G246600|Sevir.8G246751|Sevir.8G246852|Sevir.8G246860|Sevir.8G246864|Sevir.8G244900|Sevir.8G247000|Sevir.8G247040|Sevir.8G247800|Sevir.8G247900|Sevir.8G248001|Sevir.8G248400|Sevir.8G248500|Sevir.8G248700|Sevir.8G248800|Sevir.8G249200|Sevir.8G249500|Sevir.8G249740|Sevir.8G249770|Sevir.8G249790|Sevir.8G249801|Sevir.8G249821|Sevir.8G249871|Sevir.8G249900|Sevir.8G249950|Sevir.8G250166|Sevir.8G250200|Sevir.8G250433|Sevir.8G250600|Sevir.8G250701|Sevir.8G250900|Sevir.8G251000|Sevir.8G251300|Sevir.8G251400|Sevir.8G251500|Sevir.8G251600|Sevir.8G251700|Sevir.8G252000|Sevir.8G252100|Sevir.8G252200|Sevir.8G252228|Sevir.8G253100|Sevir.8G253500|Sevir.8G253566|Sevir.8G253632|Sevir.8G253700|Sevir.8G253800|Sevir.8G254200|Sevir.8G254300|Sevir.8G254400|Sevir.8G254500|Sevir.8G254600|Sevir.8G254750|Sevir.8G254950|Sevir.8G255051|Sevir.8G255300|Sevir.8G255400|Sevir.8G255600|Sevir.8G255700|Sevir.8G255750|Sevir.8G255800|Sevir.8G256000|Sevir.8G256500|Sevir.8G256550|Sevir.8G256800|Sevir.8G257000|Sevir.8G257200|Sevir.8G257300|Sevir.8G257500|Sevir.8G257900|Sevir.8G258000|Sevir.8G258100|Sevir.8G258300|Sevir.8G259300|Sevir.8G259800|Sevir.8G259900|Sevir.8G260133|Sevir.8G260166|Sevir.8G260600|Sevir.8G260766|Sevir.8G260950|Sevir.8G261400|Sevir.8G261499|Sevir.8G261600|Sevir.8G261700|Sevir.8G261900|Sevir.8G261950|Sevir.8G262000|Sevir.8G262066|Sevir.8G262100|Sevir.8G262200|Sevir.8G262800|Sevir.8G262900|Sevir.8G263000|Sevir.8G263100|Sevir.8G263150|Sevir.8G263200|Sevir.8G263300|Sevir.8G263401|Sevir.9G000200|Sevir.9G000300|Sevir.9G000400|Sevir.9G000500|Sevir.9G000600|Sevir.9G000666|Sevir.9G000732|Sevir.9G000800|Sevir.9G001000|Sevir.9G001100|Sevir.9G002950|Sevir.9G004200|Sevir.9G004650|Sevir.9G005400|Sevir.9G005650|Sevir.9G005700|Sevir.9G005933|Sevir.9G005966|Sevir.9G007100|Sevir.9G007750|Sevir.9G008250|Sevir.9G009500|Sevir.9G009700|Sevir.9G009800|Sevir.9G010000|Sevir.9G010450|Sevir.9G011000|Sevir.9G011100|Sevir.9G011150|Sevir.9G011800|Sevir.9G012750|Sevir.9G012900|Sevir.9G013300|Sevir.9G013800|Sevir.9G013900|Sevir.9G014500|Sevir.9G014600|Sevir.9G014700|Sevir.9G014800|Sevir.9G015200|Sevir.9G015800|Sevir.9G016000|Sevir.9G016050|Sevir.9G016100|Sevir.9G017100|Sevir.9G018000|Sevir.9G018400|Sevir.9G018850|Sevir.9G018950|Sevir.9G019400|Sevir.9G019500|Sevir.9G019800|Sevir.9G020750|Sevir.9G020800|Sevir.9G021050|Sevir.9G021300|Sevir.9G021450|Sevir.9G021900|Sevir.9G022200|Sevir.9G023050|Sevir.9G023501|Sevir.9G025833|Sevir.9G025866|Sevir.9G025900|Sevir.9G026000|Sevir.9G026100|Sevir.9G026200|Sevir.9G026400|Sevir.9G026600|Sevir.9G027150|Sevir.9G027350|Sevir.9G029700|Sevir.9G029800|Sevir.9G030000|Sevir.9G030400|Sevir.9G031200|Sevir.9G031300|Sevir.9G031500|Sevir.9G031550|Sevir.9G032000|Sevir.9G032100|Sevir.9G032200|Sevir.9G033350|Sevir.9G033900|Sevir.9G034433|Sevir.9G034466|Sevir.9G035100|Sevir.9G035200|Sevir.9G035233|Sevir.9G035266|Sevir.9G035300|Sevir.9G035433|Sevir.9G035466|Sevir.9G036000|Sevir.9G036300|Sevir.9G037200|Sevir.9G037500|Sevir.9G037950|Sevir.9G038100|Sevir.9G038500|Sevir.9G038600|Sevir.9G038700|Sevir.9G038866|Sevir.9G038900|Sevir.9G039032|Sevir.9G039100|Sevir.9G039201|Sevir.9G039300|Sevir.9G039400|Sevir.9G040300|Sevir.9G041400|Sevir.9G041750|Sevir.9G043100|Sevir.9G043400|Sevir.9G043800|Sevir.9G043850|Sevir.9G044001|Sevir.9G044100|Sevir.9G044550|Sevir.9G044605|Sevir.9G044610|Sevir.9G044615|Sevir.9G044620|Sevir.9G044625|Sevir.9G044630|Sevir.9G044635|Sevir.9G044640|Sevir.9G044645|Sevir.9G044650|Sevir.9G044655|Sevir.9G044660|Sevir.9G044665|Sevir.9G044670|Sevir.9G044675|Sevir.9G044680|Sevir.9G044685|Sevir.9G044690|Sevir.9G044800|Sevir.9G045401|Sevir.9G045451|Sevir.9G045650|Sevir.9G046400|Sevir.9G046700|Sevir.9G047200|Sevir.9G047333|Sevir.9G047366|Sevir.9G048000|Sevir.9G048150|Sevir.9G048400|Sevir.9G048800|Sevir.9G049100|Sevir.9G049600|Sevir.9G049700|Sevir.9G049766|Sevir.9G049832|Sevir.9G050400|Sevir.9G050900|Sevir.9G052600|Sevir.9G053300|Sevir.9G054200|Sevir.9G054700|Sevir.9G054800|Sevir.9G055000|Sevir.9G055250|Sevir.9G055732|Sevir.9G056333|Sevir.9G056366|Sevir.9G056800|Sevir.9G057050|Sevir.9G057400|Sevir.9G057732|Sevir.9G057800|Sevir.9G057850|Sevir.9G058016|Sevir.9G058032|Sevir.9G058048|Sevir.9G058064|Sevir.9G058080|Sevir.9G058250|Sevir.9G058500|Sevir.9G058800|Sevir.9G059100|Sevir.9G059200|Sevir.9G059901|Sevir.9G060001|Sevir.9G060200|Sevir.9G060300|Sevir.9G060600|Sevir.9G060700|Sevir.9G060750|Sevir.9G061200|Sevir.9G061150|Sevir.9G061250|Sevir.9G062750|Sevir.9G062800|Sevir.9G063400|Sevir.9G063500|Sevir.9G063800|Sevir.9G064600|Sevir.9G064800|Sevir.9G064850|Sevir.9G065400|Sevir.9G065550|Sevir.9G065600|Sevir.9G065650|Sevir.9G065700|Sevir.9G065800|Sevir.9G065900|Sevir.9G066000|Sevir.9G066100|Sevir.9G066120|Sevir.9G066140|Sevir.9G066160|Sevir.9G066200|Sevir.9G066400|Sevir.9G066500|Sevir.9G066600|Sevir.9G068300|Sevir.9G068400|Sevir.9G068450|Sevir.9G069200|Sevir.9G069300|Sevir.9G069500|Sevir.9G069600|Sevir.9G069700|Sevir.9G070000|Sevir.9G070200|Sevir.9G070700|Sevir.9G070800|Sevir.9G071100|Sevir.9G072300|Sevir.9G072350|Sevir.9G072500|Sevir.9G072700|Sevir.9G072900|Sevir.9G074150|Sevir.9G074500|Sevir.9G074600|Sevir.9G074650|Sevir.9G074900|Sevir.9G075000|Sevir.9G075100|Sevir.9G075200|Sevir.9G075350|Sevir.9G075833|Sevir.9G075866|Sevir.9G075900|Sevir.9G077000|Sevir.9G077100|Sevir.9G077166|Sevir.9G077232|Sevir.9G077300|Sevir.9G077966|Sevir.9G078300|Sevir.9G078500|Sevir.9G078800|Sevir.9G079400|Sevir.9G080250|Sevir.9G080450|Sevir.9G080800|Sevir.9G081850|Sevir.9G081925|Sevir.9G082100|Sevir.9G082601|Sevir.9G083101|Sevir.9G083200|Sevir.9G083600|Sevir.9G085500|Sevir.9G085700|Sevir.9G087200|Sevir.9G087600|Sevir.9G087800|Sevir.9G088100|Sevir.9G088501|Sevir.9G090000|Sevir.9G090900|Sevir.9G091400|Sevir.9G092100|Sevir.9G092866|Sevir.9G092932|Sevir.9G093950|Sevir.9G094550|Sevir.9G094651|Sevir.9G094700|Sevir.9G095100|Sevir.9G095200|Sevir.9G096800|Sevir.9G096900|Sevir.9G097000|Sevir.9G097200|Sevir.9G097900|Sevir.9G098200|Sevir.9G098300|Sevir.9G099433|Sevir.9G099466|Sevir.9G100200|Sevir.9G100250|Sevir.9G100300|Sevir.9G100800|Sevir.9G101800|Sevir.9G102000|Sevir.9G102350|Sevir.9G102400|Sevir.9G102500|Sevir.9G102600|Sevir.9G102900|Sevir.9G102950|Sevir.9G103050|Sevir.9G103200|Sevir.9G103233|Sevir.9G103266|Sevir.9G104300|Sevir.9G104400|Sevir.9G104500|Sevir.9G104600|Sevir.9G105100|Sevir.9G105300|Sevir.9G105400|Sevir.9G106432|Sevir.9G106700|Sevir.9G107100|Sevir.9G107400|Sevir.9G108100|Sevir.9G108266|Sevir.9G108332|Sevir.9G109200|Sevir.9G109800|Sevir.9G110100|Sevir.9G110200|Sevir.9G110500|Sevir.9G111800|Sevir.9G112200|Sevir.9G112400|Sevir.9G113050|Sevir.9G113100|Sevir.9G113300|Sevir.9G113500|Sevir.9G113650|Sevir.9G113700|Sevir.9G113950|Sevir.9G115000|Sevir.9G115600|Sevir.9G117201|Sevir.9G119000|Sevir.9G119450|Sevir.9G119550|Sevir.9G120000|Sevir.9G120100|Sevir.9G120400|Sevir.9G120800|Sevir.9G121000|Sevir.9G121100|Sevir.9G121201|Sevir.9G121300|Sevir.9G122100|Sevir.9G122500|Sevir.9G122800|Sevir.9G122900|Sevir.9G123666|Sevir.9G123732|Sevir.9G123900|Sevir.9G124200|Sevir.9G125366|Sevir.9G125432|Sevir.9G125650|Sevir.9G126500|Sevir.9G126550|Sevir.9G126601|Sevir.9G127350|Sevir.9G127900|Sevir.9G128300|Sevir.9G129000|Sevir.9G129500|Sevir.9G130200|Sevir.9G130700|Sevir.9G131100|Sevir.9G131901|Sevir.9G132100|Sevir.9G132150|Sevir.9G132300|Sevir.9G133200|Sevir.9G133250|Sevir.9G133433|Sevir.9G133700|Sevir.9G133950|Sevir.9G134000|Sevir.9G134300|Sevir.9G134800|Sevir.9G135100|Sevir.9G135150|Sevir.9G135250|Sevir.9G135700|Sevir.9G135750|Sevir.9G136300|Sevir.9G136501|Sevir.9G137000|Sevir.9G137700|Sevir.9G138000|Sevir.9G138166|Sevir.9G138450|Sevir.9G138875|Sevir.9G138950|Sevir.9G139025|Sevir.9G139175|Sevir.9G139250|Sevir.9G140100|Sevir.9G140750|Sevir.9G140950|Sevir.9G141000|Sevir.9G141100|Sevir.9G141232|Sevir.9G141300|Sevir.9G141500|Sevir.9G141550|Sevir.9G142225|Sevir.9G142250|Sevir.9G142275|Sevir.9G142300|Sevir.9G142533|Sevir.9G142566|Sevir.9G142600|Sevir.9G142900|Sevir.9G142950|Sevir.9G143200|Sevir.9G143300|Sevir.9G143400|Sevir.9G144101|Sevir.9G144400|Sevir.9G144600|Sevir.9G145000|Sevir.9G145700|Sevir.9G146200|Sevir.9G146766|Sevir.9G147000|Sevir.9G147201|Sevir.9G148700|Sevir.9G148766|Sevir.9G148832|Sevir.9G150200|Sevir.9G150350|Sevir.9G150400|Sevir.9G151350|Sevir.9G151801|Sevir.9G152332|Sevir.9G152600|Sevir.9G152650|Sevir.9G152901|Sevir.9G153250|Sevir.9G153800|Sevir.9G153850|Sevir.9G154950|Sevir.9G155100|Sevir.9G155600|Sevir.9G156400|Sevir.9G156600|Sevir.9G157100|Sevir.9G157500|Sevir.9G157550|Sevir.9G158500|Sevir.9G158900|Sevir.9G159600|Sevir.9G159750|Sevir.9G160000|Sevir.9G160400|Sevir.9G161220|Sevir.9G161240|Sevir.9G161260|Sevir.9G161280|Sevir.9G161533|Sevir.9G161566|Sevir.9G161900|Sevir.9G162300|Sevir.9G162400|Sevir.9G162500|Sevir.9G162750|Sevir.9G163400|Sevir.9G163650|Sevir.9G163700|Sevir.9G164100|Sevir.9G164200|Sevir.9G164300|Sevir.9G164500|Sevir.9G165400|Sevir.9G165700|Sevir.9G165800|Sevir.9G166050|Sevir.9G166200|Sevir.9G166700|Sevir.9G168500|Sevir.9G168700|Sevir.9G169300|Sevir.9G169400|Sevir.9G169600|Sevir.9G170000|Sevir.9G170250|Sevir.9G170450|Sevir.9G170850|Sevir.9G170875|Sevir.9G171200|Sevir.9G171300|Sevir.9G172750|Sevir.9G172800|Sevir.9G173100|Sevir.9G173500|Sevir.9G173900|Sevir.9G174000|Sevir.9G174100|Sevir.9G174200|Sevir.9G174300|Sevir.9G174400|Sevir.9G174501|Sevir.9G174700|Sevir.9G175250|Sevir.9G175600|Sevir.9G175650|Sevir.9G175900|Sevir.9G176250|Sevir.9G176300|Sevir.9G176400|Sevir.9G177275|Sevir.9G177350|Sevir.9G177425|Sevir.9G178420|Sevir.9G178460|Sevir.9G178700|Sevir.9G179000|Sevir.9G179300|Sevir.9G179400|Sevir.9G180250|Sevir.9G180300|Sevir.9G180850|Sevir.9G181950|Sevir.9G182001|Sevir.9G182051|Sevir.9G182400|Sevir.9G182600|Sevir.9G182700|Sevir.9G184200|Sevir.9G184601|Sevir.9G184800|Sevir.9G184900|Sevir.9G185050|Sevir.9G185533|Sevir.9G185566|Sevir.9G186150|Sevir.9G186200|Sevir.9G187000|Sevir.9G188000|Sevir.9G188200|Sevir.9G188501|Sevir.9G189400|Sevir.9G190000|Sevir.9G190200|Sevir.9G190300|Sevir.9G190600|Sevir.9G190850|Sevir.9G191500|Sevir.9G191750|Sevir.9G192000|Sevir.9G192201|Sevir.9G192300|Sevir.9G192400|Sevir.9G192450|Sevir.9G192501|Sevir.9G192551|Sevir.9G192900|Sevir.9G193100|Sevir.9G193200|Sevir.9G194325|Sevir.9G194350|Sevir.9G195200|Sevir.9G195233|Sevir.9G195266|Sevir.9G195300|Sevir.9G196400|Sevir.9G196433|Sevir.9G196466|Sevir.9G196500|Sevir.9G196600|Sevir.9G197000|Sevir.9G197300|Sevir.9G197550|Sevir.9G197800|Sevir.9G198100|Sevir.9G198200|Sevir.9G198600|Sevir.9G198700|Sevir.9G198800|Sevir.9G198950|Sevir.9G199100|Sevir.9G199400|Sevir.9G199450|Sevir.9G199500|Sevir.9G199550|Sevir.9G200000|Sevir.9G200200|Sevir.9G200250|Sevir.9G200600|Sevir.9G200700|Sevir.9G200733|Sevir.9G200766|Sevir.9G200800|Sevir.9G201200|Sevir.9G201450|Sevir.9G201500|Sevir.9G201733|Sevir.9G201766|Sevir.9G201800|Sevir.9G201900|Sevir.9G202040|Sevir.9G202060|Sevir.9G202080|Sevir.9G202600|Sevir.9G202900|Sevir.9G203000|Sevir.9G203050|Sevir.9G203100|Sevir.9G203400|Sevir.9G203800|Sevir.9G203900|Sevir.9G203966|Sevir.9G204032|Sevir.9G204250|Sevir.9G206200|Sevir.9G206500|Sevir.9G206600|Sevir.9G206700|Sevir.9G206800|Sevir.9G207400|Sevir.9G207500|Sevir.9G207901|Sevir.9G208000|Sevir.9G208100|Sevir.9G208400|Sevir.9G208501|Sevir.9G208800|Sevir.9G209300|Sevir.9G209500|Sevir.9G209900|Sevir.9G209950|Sevir.9G210200|Sevir.9G210300|Sevir.9G211000|Sevir.9G211100|Sevir.9G211200|Sevir.9G211400|Sevir.9G211433|Sevir.9G211466|Sevir.9G211500|Sevir.9G211700|Sevir.9G212150|Sevir.9G212800|Sevir.9G212900|Sevir.9G213201|Sevir.9G213600|Sevir.9G213700|Sevir.9G213800|Sevir.9G213900|Sevir.9G214000|Sevir.9G214550|Sevir.9G215100|Sevir.9G215166|Sevir.9G215232|Sevir.9G215300|Sevir.9G215400|Sevir.9G215500|Sevir.9G215700|Sevir.9G215800|Sevir.9G216001|Sevir.9G216100|Sevir.9G216200|Sevir.9G216400|Sevir.9G216750|Sevir.9G217300|Sevir.9G217400|Sevir.9G217433|Sevir.9G217466|Sevir.9G217500|Sevir.9G217600|Sevir.9G217700|Sevir.9G217901|Sevir.9G218100|Sevir.9G218200|Sevir.9G218600|Sevir.9G218900|Sevir.9G219700|Sevir.9G219900|Sevir.9G220000|Sevir.9G220100|Sevir.9G220400|Sevir.9G220600|Sevir.9G220700|Sevir.9G220900|Sevir.9G220950|Sevir.9G221051|Sevir.9G221100|Sevir.9G221400|Sevir.9G221701|Sevir.9G222000|Sevir.9G222100|Sevir.9G222300|Sevir.9G223250|Sevir.9G223300|Sevir.9G223800|Sevir.9G223900|Sevir.9G224400|Sevir.9G224700|Sevir.9G224800|Sevir.9G224900|Sevir.9G225000|Sevir.9G225400|Sevir.9G225500|Sevir.9G225900|Sevir.9G226050|Sevir.9G226100|Sevir.9G226450|Sevir.9G227300|Sevir.9G227400|Sevir.9G228000|Sevir.9G228100|Sevir.9G228900|Sevir.9G229000|Sevir.9G229500|Sevir.9G229750|Sevir.9G229900|Sevir.9G230450|Sevir.9G230700|Sevir.9G231300|Sevir.9G231900|Sevir.9G232000|Sevir.9G232200|Sevir.9G232400|Sevir.9G232433|Sevir.9G232466|Sevir.9G232500|Sevir.9G233100|Sevir.9G233400|Sevir.9G233650|Sevir.9G234900|Sevir.9G235500|Sevir.9G235600|Sevir.9G235700|Sevir.9G235725|Sevir.9G235750|Sevir.9G235775|Sevir.9G235800|Sevir.9G236000|Sevir.9G236300|Sevir.9G236600|Sevir.9G236650|Sevir.9G236700|Sevir.9G236800|Sevir.9G236900|Sevir.9G237000|Sevir.9G237400|Sevir.9G238000|Sevir.9G238601|Sevir.9G238900|Sevir.9G238950|Sevir.9G239100|Sevir.9G239400|Sevir.9G239550|Sevir.9G239900|Sevir.9G240200|Sevir.9G240500|Sevir.9G240700|Sevir.9G240900|Sevir.9G242200|Sevir.9G242700|Sevir.9G242900|Sevir.9G243933|Sevir.9G243966|Sevir.9G244300|Sevir.9G244400|Sevir.9G244501|Sevir.9G244666|Sevir.9G244732|Sevir.9G244800|Sevir.9G245066|Sevir.9G245800|Sevir.9G245980|Sevir.9G246060|Sevir.9G246301|Sevir.9G246550|Sevir.9G246600|Sevir.9G246700|Sevir.9G247500|Sevir.9G247600|Sevir.9G251100|Sevir.9G251600|Sevir.9G252000|Sevir.9G252200|Sevir.9G252501|Sevir.9G252700|Sevir.9G252801|Sevir.9G252900|Sevir.9G252966|Sevir.9G253032|Sevir.9G253100|Sevir.9G253400|Sevir.9G253500|Sevir.9G253801|Sevir.9G254600|Sevir.9G254650|Sevir.9G254751|Sevir.9G254800|Sevir.9G255200|Sevir.9G255400|Sevir.9G255500|Sevir.9G255600|Sevir.9G255633|Sevir.9G255666|Sevir.9G256300|Sevir.9G256600|Sevir.9G257000|Sevir.9G257150|Sevir.9G257400|Sevir.9G257600|Sevir.9G257800|Sevir.9G258100|Sevir.9G258150|Sevir.9G258733|Sevir.9G258766|Sevir.9G258900|Sevir.9G259100|Sevir.9G259200|Sevir.9G259500|Sevir.9G259600|Sevir.9G259700|Sevir.9G260000|Sevir.9G260200|Sevir.9G260600|Sevir.9G261300|Sevir.9G261650|Sevir.9G262300|Sevir.9G262500|Sevir.9G262800|Sevir.9G262850|Sevir.9G262900|Sevir.9G263000|Sevir.9G263300|Sevir.9G264500|Sevir.9G264650|Sevir.9G264800|Sevir.9G265400|Sevir.9G265700|Sevir.9G266150|Sevir.9G266350|Sevir.9G266400|Sevir.9G266700|Sevir.9G266750|Sevir.9G266800|Sevir.9G266900|Sevir.9G267000|Sevir.9G267500|Sevir.9G267700|Sevir.9G267850|Sevir.9G268100|Sevir.9G268200|Sevir.9G249733|Sevir.9G248500|Sevir.9G248400|Sevir.9G248766|Sevir.9G247700|Sevir.9G247933|Sevir.9G250900|Sevir.9G259650|Sevir.9G268650|Sevir.9G269000|Sevir.9G269200|Sevir.9G269600|Sevir.9G269700|Sevir.9G269850|Sevir.9G270101|Sevir.9G270400|Sevir.9G270550|Sevir.9G270651|Sevir.9G270900|Sevir.9G270950|Sevir.9G271100|Sevir.9G271150|Sevir.9G271300|Sevir.9G271400|Sevir.9G271500|Sevir.9G271600|Sevir.9G271700|Sevir.9G271900|Sevir.9G272000|Sevir.9G272100|Sevir.9G272200|Sevir.9G272250|Sevir.9G272500|Sevir.9G272700|Sevir.9G272733|Sevir.9G272766|Sevir.9G272900|Sevir.9G273001|Sevir.9G273200|Sevir.9G273300|Sevir.9G273400|Sevir.9G273700|Sevir.9G273800|Sevir.9G273933|Sevir.9G273900|Sevir.9G273966|Sevir.9G274000|Sevir.9G274100|Sevir.9G274200|Sevir.9G274300|Sevir.9G274400|Sevir.9G274500|Sevir.9G274700|Sevir.9G274800|Sevir.9G275400|Sevir.9G275500|Sevir.9G275900|Sevir.9G276000|Sevir.9G276100|Sevir.9G276201|Sevir.9G276350|Sevir.9G276500|Sevir.9G276600|Sevir.9G276800|Sevir.9G276900|Sevir.9G277100|Sevir.9G277533|Sevir.9G277566|Sevir.9G277666|Sevir.9G277750|Sevir.9G277800|Sevir.9G277850|Sevir.9G278100|Sevir.9G278166|Sevir.9G278232|Sevir.9G278300|Sevir.9G278350|Sevir.9G278400|Sevir.9G278466|Sevir.9G278700|Sevir.9G278800|Sevir.9G278900|Sevir.9G279100|Sevir.9G279200|Sevir.9G279300|Sevir.9G279500|Sevir.9G279700|Sevir.9G279900|Sevir.9G280000|Sevir.9G280200|Sevir.9G280800|Sevir.9G281300|Sevir.9G281400|Sevir.9G281500|Sevir.9G281600|Sevir.9G281700|Sevir.9G281800|Sevir.9G281900|Sevir.9G282000|Sevir.9G282050|Sevir.9G282101|Sevir.9G282151|Sevir.9G282200|Sevir.9G282400|Sevir.9G282425|Sevir.9G282450|Sevir.9G282475|Sevir.9G282500|Sevir.9G282533|Sevir.9G282566|Sevir.9G282750|Sevir.9G282800|Sevir.9G283000|Sevir.9G283100|Sevir.9G283600|Sevir.9G283633|Sevir.9G283666|Sevir.9G283900|Sevir.9G284000|Sevir.9G284100|Sevir.9G284200|Sevir.9G284333|Sevir.9G284366|Sevir.9G284400|Sevir.9G284601|Sevir.9G284700|Sevir.9G284800|Sevir.9G284850|Sevir.9G285100|Sevir.9G285200|Sevir.9G285400|Sevir.9G285500|Sevir.9G285600|Sevir.9G285800|Sevir.9G286300|Sevir.9G286400|Sevir.9G286500|Sevir.9G286600|Sevir.9G286701|Sevir.9G286900|Sevir.9G287100|Sevir.9G287300|Sevir.9G287500|Sevir.9G287600|Sevir.9G287700|Sevir.9G287800|Sevir.9G287900|Sevir.9G287950|Sevir.9G288125|Sevir.9G288150|Sevir.9G288175|Sevir.9G288200|Sevir.9G288300|Sevir.9G288400|Sevir.9G288500|Sevir.9G288600|Sevir.9G288800|Sevir.9G288900|Sevir.9G289050|Sevir.9G289650|Sevir.9G289701|Sevir.9G289751|Sevir.9G289800|Sevir.9G290301|Sevir.9G290450|Sevir.9G290600|Sevir.9G291000|Sevir.9G291100|Sevir.9G292300|Sevir.9G292800|Sevir.9G293000|Sevir.9G293400|Sevir.9G293450|Sevir.9G293650|Sevir.9G293700|Sevir.9G293750|Sevir.9G293800|Sevir.9G293900|Sevir.9G294000|Sevir.9G294100|Sevir.9G294200|Sevir.9G294350|Sevir.9G294700|Sevir.9G294901|Sevir.9G295100|Sevir.9G295301|Sevir.9G295500|Sevir.9G295600|Sevir.9G295900|Sevir.9G296100|Sevir.9G296200|Sevir.9G296300|Sevir.9G296400|Sevir.9G296500|Sevir.9G296700|Sevir.9G296800|Sevir.9G296850|Sevir.9G297000|Sevir.9G297100|Sevir.9G297400|Sevir.9G297500|Sevir.9G297601|Sevir.9G297700|Sevir.9G298000|Sevir.9G298100|Sevir.9G298800|Sevir.9G299001|Sevir.9G299100|Sevir.9G299200|Sevir.9G299300|Sevir.9G299366|Sevir.9G299500|Sevir.9G299800|Sevir.9G299900|Sevir.9G300000|Sevir.9G300400|Sevir.9G300800|Sevir.9G301301|Sevir.9G301400|Sevir.9G301500|Sevir.9G301700|Sevir.9G302100|Sevir.9G302200|Sevir.9G302450|Sevir.9G302700|Sevir.9G302900|Sevir.9G303000|Sevir.9G303033|Sevir.9G303066|Sevir.9G303100|Sevir.9G303200|Sevir.9G303400|Sevir.9G303633|Sevir.9G303666|Sevir.9G304400|Sevir.9G304900|Sevir.9G305000|Sevir.9G305200|Sevir.9G305350|Sevir.9G305500|Sevir.9G305533|Sevir.9G305600|Sevir.9G306401|Sevir.9G306900|Sevir.9G307000|Sevir.9G307300|Sevir.9G307500|Sevir.9G307700|Sevir.9G307900|Sevir.9G308100|Sevir.9G308150|Sevir.9G308300|Sevir.9G308700|Sevir.9G308800|Sevir.9G308900|Sevir.9G309300|Sevir.9G309650|Sevir.9G309700|Sevir.9G309800|Sevir.9G309900|Sevir.9G310000|Sevir.9G310300|Sevir.9G310350|Sevir.9G311250|Sevir.9G311950|Sevir.9G312100|Sevir.9G312300|Sevir.9G312432|Sevir.9G313100|Sevir.9G313300|Sevir.9G313500|Sevir.9G313650|Sevir.9G313675|Sevir.9G313800|Sevir.9G314800|Sevir.9G314950|Sevir.9G315101|Sevir.9G315200|Sevir.9G315400|Sevir.9G315500|Sevir.9G315900|Sevir.9G316000|Sevir.9G316200|Sevir.9G316450|Sevir.9G316500|Sevir.9G316533|Sevir.9G316566|Sevir.9G316600|Sevir.9G317201|Sevir.9G317700|Sevir.9G318700|Sevir.9G319100|Sevir.9G319300|Sevir.9G319500|Sevir.9G319733|Sevir.9G319766|Sevir.9G319800|Sevir.9G320300|Sevir.9G320350|Sevir.9G321000|Sevir.9G321600|Sevir.9G321733|Sevir.9G321766|Sevir.9G321800|Sevir.9G322550|Sevir.9G322633|Sevir.9G322666|Sevir.9G322700|Sevir.9G323000|Sevir.9G323150|Sevir.9G323501|Sevir.9G324232|Sevir.9G324600|Sevir.9G325233|Sevir.9G325266|Sevir.9G325300|Sevir.9G325400|Sevir.9G325800|Sevir.9G326000|Sevir.9G326100|Sevir.9G326200|Sevir.9G326400|Sevir.9G326850|Sevir.9G327000|Sevir.9G327200|Sevir.9G327300|Sevir.9G327400|Sevir.9G327800|Sevir.9G327900|Sevir.9G328000|Sevir.9G328050|Sevir.9G328100|Sevir.9G328200|Sevir.9G328300|Sevir.9G328400|Sevir.9G328450|Sevir.9G328750|Sevir.9G329300|Sevir.9G329700|Sevir.9G329800|Sevir.9G329850|Sevir.9G329900|Sevir.9G330850|Sevir.9G331350|Sevir.9G331400|Sevir.9G331650|Sevir.9G331900|Sevir.9G332100|Sevir.9G332300|Sevir.9G332500|Sevir.9G333150|Sevir.9G333200|Sevir.9G333850|Sevir.9G334000|Sevir.9G334150|Sevir.9G334450|Sevir.9G334500|Sevir.9G334533|Sevir.9G334566|Sevir.9G334900|Sevir.9G335900|Sevir.9G336000|Sevir.9G336100|Sevir.9G336400|Sevir.9G337150|Sevir.9G337600|Sevir.9G337666|Sevir.9G337732|Sevir.9G338400|Sevir.9G338500|Sevir.9G338700|Sevir.9G338800|Sevir.9G339400|Sevir.9G339500|Sevir.9G339850|Sevir.9G340200|Sevir.9G340350|Sevir.9G340400|Sevir.9G340900|Sevir.9G341500|Sevir.9G341600|Sevir.9G341700|Sevir.9G341950|Sevir.9G342450|Sevir.9G342700|Sevir.9G343100|Sevir.9G343400|Sevir.9G343500|Sevir.9G343750|Sevir.9G344000|Sevir.9G344100|Sevir.9G344201|Sevir.9G344300|Sevir.9G344400|Sevir.9G344500|Sevir.9G345000|Sevir.9G345050|Sevir.9G345500|Sevir.9G346300|Sevir.9G346600|Sevir.9G346750|Sevir.9G346801|Sevir.9G346851|Sevir.9G346900|Sevir.9G347000|Sevir.9G347300|Sevir.9G347350|Sevir.9G347733|Sevir.9G347766|Sevir.9G347900|Sevir.9G348900|Sevir.9G349650|Sevir.9G350100|Sevir.9G352100|Sevir.9G352200|Sevir.9G352300|Sevir.9G352401|Sevir.9G352500|Sevir.9G352600|Sevir.9G352800|Sevir.9G352900|Sevir.9G353500|Sevir.9G353800|Sevir.9G354000|Sevir.9G354100|Sevir.9G354300|Sevir.9G355000|Sevir.9G355200|Sevir.9G356000|Sevir.9G356200|Sevir.9G356301|Sevir.9G356600|Sevir.9G356800|Sevir.9G357500|Sevir.9G357850|Sevir.9G358400|Sevir.9G359050|Sevir.9G359250|Sevir.9G359300|Sevir.9G360300|Sevir.9G361600|Sevir.9G361800|Sevir.9G361900|Sevir.9G362201|Sevir.9G362600|Sevir.9G362700|Sevir.9G363300|Sevir.9G363700|Sevir.9G363966|Sevir.9G364100|Sevir.9G364400|Sevir.9G364701|Sevir.9G364850|Sevir.9G365650|Sevir.9G365900|Sevir.9G366250|Sevir.9G366500|Sevir.9G366600|Sevir.9G367750|Sevir.9G367800|Sevir.9G367950|Sevir.9G368900|Sevir.9G368833|Sevir.9G368866|Sevir.9G369100|Sevir.9G369350|Sevir.9G369600|Sevir.9G369900|Sevir.9G370000|Sevir.9G370100|Sevir.9G370200|Sevir.9G370250|Sevir.9G371000|Sevir.9G371800|Sevir.9G371900|Sevir.9G372000|Sevir.9G372066|Sevir.9G372132|Sevir.9G372400|Sevir.9G372500|Sevir.9G373201|Sevir.9G373800|Sevir.9G373900|Sevir.9G374500|Sevir.9G375800|Sevir.9G376300|Sevir.9G376400|Sevir.9G376500|Sevir.9G376650|Sevir.9G376800|Sevir.9G376900|Sevir.9G377000|Sevir.9G377400|Sevir.9G377600|Sevir.9G377700|Sevir.9G377800|Sevir.9G378000|Sevir.9G378350|Sevir.9G378400|Sevir.9G378450|Sevir.9G378600|Sevir.9G379200|Sevir.9G379300|Sevir.9G379433|Sevir.9G379466|Sevir.9G379900|Sevir.9G380300|Sevir.9G380450|Sevir.9G380500|Sevir.9G380600|Sevir.9G380650|Sevir.9G380750|Sevir.9G382150|Sevir.9G382700|Sevir.9G383400|Sevir.9G383700|Sevir.9G383800|Sevir.9G384550|Sevir.9G384600|Sevir.9G385400|Sevir.9G385800|Sevir.9G386600|Sevir.9G386850|Sevir.9G387466|Sevir.9G387600|Sevir.9G387700|Sevir.9G387801|Sevir.9G388200|Sevir.9G388900|Sevir.9G389050|Sevir.9G389150|Sevir.9G389800|Sevir.9G390200|Sevir.9G390700|Sevir.9G391050|Sevir.9G391100|Sevir.9G392000|Sevir.9G392500|Sevir.9G392600|Sevir.9G392800|Sevir.9G394200|Sevir.9G394700|Sevir.9G394900|Sevir.9G395300|Sevir.9G395400|Sevir.9G396700|Sevir.9G396950|Sevir.9G397200|Sevir.9G397300|Sevir.9G397500|Sevir.9G397800|Sevir.9G398100|Sevir.9G398300|Sevir.9G398700|Sevir.9G398900|Sevir.9G399301|Sevir.9G399400|Sevir.9G399500|Sevir.9G400100|Sevir.9G400800|Sevir.9G400900|Sevir.9G401050|Sevir.9G401900|Sevir.9G402200|Sevir.9G402600|Sevir.9G402633|Sevir.9G402666|Sevir.9G403000|Sevir.9G404800|Sevir.9G405200|Sevir.9G405300|Sevir.9G405600|Sevir.9G405601|Sevir.9G405700|Sevir.9G405750|Sevir.9G405900|Sevir.9G406100|Sevir.9G406200|Sevir.9G407300|Sevir.9G407350|Sevir.9G407400|Sevir.9G407750|Sevir.9G408600|Sevir.9G408800|Sevir.9G409300|Sevir.9G409600|Sevir.9G409700|Sevir.9G410100|Sevir.9G410300|Sevir.9G410350|Sevir.9G410400|Sevir.9G410450|Sevir.9G411150|Sevir.9G411600|Sevir.9G412000|Sevir.9G412166|Sevir.9G412500|Sevir.9G413400|Sevir.9G413600|Sevir.9G414300|Sevir.9G414401|Sevir.9G414566|Sevir.9G414632|Sevir.9G414800|Sevir.9G415500|Sevir.9G415900|Sevir.9G417300|Sevir.9G417800|Sevir.9G418150|Sevir.9G419000|Sevir.9G419601|Sevir.9G419850|Sevir.9G420050|Sevir.9G420850|Sevir.9G422300|Sevir.9G422600|Sevir.9G422700|Sevir.9G423000|Sevir.9G423100|Sevir.9G423750|Sevir.9G423900|Sevir.9G424400|Sevir.9G424700|Sevir.9G425050|Sevir.9G426133|Sevir.9G426166|Sevir.9G426250|Sevir.9G426300|Sevir.9G426400|Sevir.9G426433|Sevir.9G426466|Sevir.9G427200|Sevir.9G427300|Sevir.9G427401|Sevir.9G427500|Sevir.9G427566|Sevir.9G427632|Sevir.9G427700|Sevir.9G427800|Sevir.9G427900|Sevir.9G428350|Sevir.9G429100|Sevir.9G429400|Sevir.9G429550|Sevir.9G429650|Sevir.9G431100|Sevir.9G431150|Sevir.9G431300|Sevir.9G431600|Sevir.9G432100|Sevir.9G432350|Sevir.9G432300|Sevir.9G432400|Sevir.9G433600|Sevir.9G433800|Sevir.9G434200|Sevir.9G434400|Sevir.9G434500|Sevir.9G434900|Sevir.9G435300|Sevir.9G435500|Sevir.9G436500|Sevir.9G436650|Sevir.9G437050|Sevir.9G437450|Sevir.9G437801|Sevir.9G438125|Sevir.9G438150|Sevir.9G438175|Sevir.9G438200|Sevir.9G438550|Sevir.9G439300|Sevir.9G440200|Sevir.9G440400|Sevir.9G441000|Sevir.9G441200|Sevir.9G441900|Sevir.9G442350|Sevir.9G442400|Sevir.9G443150|Sevir.9G444101|Sevir.9G444500|Sevir.9G444600|Sevir.9G444700|Sevir.9G445933|Sevir.9G445966|Sevir.9G446000|Sevir.9G446800|Sevir.9G447000|Sevir.9G447200|Sevir.9G447801|Sevir.9G448400|Sevir.9G448500|Sevir.9G448550|Sevir.9G449250|Sevir.9G449700|Sevir.9G450500|Sevir.9G450750|Sevir.9G451300|Sevir.9G451400|Sevir.9G451700|Sevir.9G451950|Sevir.9G452000|Sevir.9G454700|Sevir.9G455433|Sevir.9G455466|Sevir.9G455966|Sevir.9G456200|Sevir.9G456600|Sevir.9G456650|Sevir.9G457000|Sevir.9G457600|Sevir.9G458300|Sevir.9G459950|Sevir.9G461500|Sevir.9G461850|Sevir.9G462100|Sevir.9G462250|Sevir.9G462800|Sevir.9G463250|Sevir.9G464050|Sevir.9G464301|Sevir.9G464950|Sevir.9G465050|Sevir.9G465501|Sevir.9G465700|Sevir.9G466100|Sevir.9G466550|Sevir.9G466950|Sevir.9G467000|Sevir.9G467100|Sevir.9G467300|Sevir.9G467450|Sevir.9G468100|Sevir.9G468200|Sevir.9G468700|Sevir.9G468800|Sevir.9G468900|Sevir.9G469900|Sevir.9G470250|Sevir.9G470700|Sevir.9G471750|Sevir.9G472750|Sevir.9G472900|Sevir.9G473100|Sevir.9G473800|Sevir.9G474000|Sevir.9G474200|Sevir.9G474400|Sevir.9G475200|Sevir.9G475550|Sevir.9G475700|Sevir.9G475850|Sevir.9G476000|Sevir.9G476900|Sevir.9G477000|Sevir.9G477100|Sevir.9G478150|Sevir.9G479300|Sevir.9G479350|Sevir.9G479600|Sevir.9G480500|Sevir.9G481400|Sevir.9G482400|Sevir.9G482500|Sevir.9G482601|Sevir.9G483300|Sevir.9G483500|Sevir.9G484250|Sevir.9G484433|Sevir.9G484466|Sevir.9G484600|Sevir.9G484675|Sevir.9G484750|Sevir.9G484825|Sevir.9G484900|Sevir.9G485000|Sevir.9G485100|Sevir.9G485125|Sevir.9G485150|Sevir.9G485200|Sevir.9G485900|Sevir.9G486100|Sevir.9G486900|Sevir.9G487050|Sevir.9G487500|Sevir.9G487600|Sevir.9G488066|Sevir.9G488500|Sevir.9G488750|Sevir.9G489500|Sevir.9G489601|Sevir.9G490800|Sevir.9G491000|Sevir.9G491200|Sevir.9G491650|Sevir.9G491900|Sevir.9G492150|Sevir.9G492201|Sevir.9G492500|Sevir.9G492600|Sevir.9G493500|Sevir.9G493800|Sevir.9G494600|Sevir.9G495000|Sevir.9G495400|Sevir.9G495800|Sevir.9G496650|Sevir.9G496700|Sevir.9G496801|Sevir.9G497000|Sevir.9G498400|Sevir.9G499200|Sevir.9G499750|Sevir.9G499900|Sevir.9G501000|Sevir.9G501200|Sevir.9G501300|Sevir.9G502301|Sevir.9G502400|Sevir.9G502500|Sevir.9G503350|Sevir.9G503400|Sevir.9G504600|Sevir.9G504700|Sevir.9G504850|Sevir.9G505800|Sevir.9G505850|Sevir.9G507100|Sevir.9G507500|Sevir.9G508301|Sevir.9G508600|Sevir.9G509100|Sevir.9G510000|Sevir.9G510100|Sevir.9G510150|Sevir.9G510251|Sevir.9G510350|Sevir.9G511500|Sevir.9G511550|Sevir.9G511650|Sevir.9G511700|Sevir.9G511800|Sevir.9G512300|Sevir.9G512401|Sevir.9G512800|Sevir.9G512833|Sevir.9G512866|Sevir.9G513400|Sevir.9G513800|Sevir.9G514350|Sevir.9G514600|Sevir.9G514850|Sevir.9G514950|Sevir.9G515001|Sevir.9G515166|Sevir.9G515500|Sevir.9G515700|Sevir.9G515900|Sevir.9G516100|Sevir.9G516800|Sevir.9G517050|Sevir.9G517200|Sevir.9G517501|Sevir.9G517701|Sevir.9G518650|Sevir.9G518700|Sevir.9G518900|Sevir.9G519300|Sevir.9G520100|Sevir.9G520450|Sevir.9G520800|Sevir.9G521400|Sevir.9G521600|Sevir.9G522533|Sevir.9G522566|Sevir.9G523100|Sevir.9G523400|Sevir.9G523600|Sevir.9G523900|Sevir.9G525650|Sevir.9G526701|Sevir.9G526950|Sevir.9G527000|Sevir.9G527300|Sevir.9G528250|Sevir.9G528450|Sevir.9G528500|Sevir.9G528750|Sevir.9G529100|Sevir.9G529701|Sevir.9G529700|Sevir.9G530700|Sevir.9G531500|Sevir.9G532650|Sevir.9G533200|Sevir.9G533400|Sevir.9G533850|Sevir.9G534100|Sevir.9G534533|Sevir.9G534600|Sevir.9G534900|Sevir.9G535150|Sevir.9G535400|Sevir.9G535600|Sevir.9G535700|Sevir.9G535900|Sevir.9G536000|Sevir.9G536100|Sevir.9G536150|Sevir.9G536450|Sevir.9G536701|Sevir.9G536800|Sevir.9G536900|Sevir.9G537650|Sevir.9G538350|Sevir.9G538400|Sevir.9G539000|Sevir.9G539200|Sevir.9G539800|Sevir.9G540350|Sevir.9G540400|Sevir.9G540450|Sevir.9G540500|Sevir.9G540850|Sevir.9G540900|Sevir.9G542400|Sevir.9G543250|Sevir.9G543500|Sevir.9G543866|Sevir.9G543932|Sevir.9G544100|Sevir.9G544800|Sevir.9G545266|Sevir.9G545332|Sevir.9G545850|Sevir.9G546200|Sevir.9G547600|Sevir.9G547900|Sevir.9G548800|Sevir.9G549400|Sevir.9G549600|Sevir.9G549900|Sevir.9G550550|Sevir.9G550700|Sevir.9G550800|Sevir.9G551000|Sevir.9G552400|Sevir.9G552500|Sevir.9G553400|Sevir.9G553700|Sevir.9G553800|Sevir.9G553900|Sevir.9G553950|Sevir.9G554000|Sevir.9G554800|Sevir.9G556050|Sevir.9G556100|Sevir.9G556701|Sevir.9G556800|Sevir.9G557200|Sevir.9G557650|Sevir.9G558900|Sevir.9G559250|Sevir.9G559700|Sevir.9G559950|Sevir.9G560000|Sevir.9G560100|Sevir.9G560150|Sevir.9G560200|Sevir.9G560550|Sevir.9G560700|Sevir.9G560900|Sevir.9G562800|Sevir.9G562850|Sevir.9G563250|Sevir.9G563500|Sevir.9G563833|Sevir.9G563866|Sevir.9G564300|Sevir.9G564900|Sevir.9G565000|Sevir.9G565066|Sevir.9G565100|Sevir.9G565400|Sevir.9G566500|Sevir.9G566733|Sevir.9G566766|Sevir.9G566800|Sevir.9G566950|Sevir.9G567450|Sevir.9G568301|Sevir.9G568450|Sevir.9G584100|Sevir.9G569600|Sevir.9G569700|Sevir.9G569850|Sevir.9G570200|Sevir.9G570400|Sevir.9G570501|Sevir.9G570600|Sevir.9G571050|Sevir.9G571200|Sevir.9G571400|Sevir.9G571450|Sevir.9G571500|Sevir.9G572400|Sevir.9G573500|Sevir.9G574200|Sevir.9G574350|Sevir.9G574600|Sevir.9G575200|Sevir.9G575350|Sevir.9G575600|Sevir.9G575900|Sevir.9G576201|Sevir.9G576300|Sevir.9G576600|Sevir.9G576700|Sevir.9G576800|Sevir.9G576900|Sevir.9G577000|Sevir.9G577100|Sevir.9G577150|Sevir.9G577350|Sevir.9G577500|Sevir.9G578201|Sevir.9G578300|Sevir.9G578400|Sevir.9G580050|Sevir.9G580100|Sevir.9G580200|Sevir.9G580700|Sevir.9G581300|Sevir.9G581350|Sevir.9G581950|Sevir.9G582000|Sevir.9G582100|Sevir.9G583300|Sevir.9G583500|Sevir.9G583600|Sevir.9G583700|Sevir.9G583750|Sevir.9G583800|Sevir.9G583850|Sevir.9G583900|Sevir.9G584001|Sevir.J000601|Sevir.1G004800+|Sevir.1G005000+|Sevir.1G018300+|Sevir.1G030400+|Sevir.1G034400+|Sevir.1G036261+|Sevir.1G041400+|Sevir.1G050600+|Sevir.1G071425+|Sevir.1G078084+|Sevir.1G081200+|Sevir.1G081400+|Sevir.1G086300+|Sevir.1G092200+|Sevir.1G097800+|Sevir.1G102150+|Sevir.1G103600+|Sevir.1G103700+|Sevir.1G104500+|Sevir.1G109066+|Sevir.1G109000+|Sevir.1G111500+|Sevir.1G113000+|Sevir.1G113066+|Sevir.1G113201+|Sevir.1G116900+|Sevir.1G120600+|Sevir.1G123300+|Sevir.1G124300+|Sevir.1G126800+|Sevir.1G127225+|Sevir.1G127250+|Sevir.1G127500+|Sevir.1G129899+|Sevir.1G133800+|Sevir.1G135300+|Sevir.1G140666+|Sevir.1G141100+|Sevir.1G142600+|Sevir.1G145504+|Sevir.1G146900+|Sevir.1G147800+|Sevir.1G147900+|Sevir.1G149000+|Sevir.1G148900+|Sevir.1G176400+|Sevir.1G186900+|Sevir.1G188100+|Sevir.1G198700+|Sevir.1G205060+|Sevir.1G205120+|Sevir.1G200301+|Sevir.1G218200+|Sevir.1G226900+|Sevir.1G230700+|Sevir.1G238000+|Sevir.1G238201+|Sevir.1G241600+|Sevir.1G243100+|Sevir.1G265900+|Sevir.1G287300+|Sevir.1G313532+|Sevir.1G321750+|Sevir.2G008800+|Sevir.2G009000+|Sevir.2G011000+|Sevir.2G012000+|Sevir.2G014200+|Sevir.2G015400+|Sevir.2G015600+|Sevir.2G016201+|Sevir.2G017200+|Sevir.2G017401+|Sevir.2G017500+|Sevir.2G017600+|Sevir.2G017800+|Sevir.2G019300+|Sevir.2G020100+|Sevir.2G020700+|Sevir.2G020800+|Sevir.2G038500+|Sevir.2G038600+|Sevir.2G041100+|Sevir.2G045124+|Sevir.2G046101+|Sevir.2G056901+|Sevir.2G061400+|Sevir.2G070050+|Sevir.2G070300+|Sevir.2G070366+|Sevir.2G072900+|Sevir.2G073001+|Sevir.2G075900+|Sevir.2G076200+|Sevir.2G076300+|Sevir.2G077400+|Sevir.2G077610+|Sevir.2G077700+|Sevir.2G080400+|Sevir.2G080800+|Sevir.2G081350+|Sevir.2G082500+|Sevir.2G083575+|Sevir.2G089300+|Sevir.2G089366+|Sevir.2G089966+|Sevir.2G093620+|Sevir.2G096625+|Sevir.2G109600+|Sevir.2G109800+|Sevir.2G111800+|Sevir.2G112400+|Sevir.2G117366+|Sevir.2G117900+|Sevir.2G119800+|Sevir.2G122900+|Sevir.2G125400+|Sevir.2G125450+|Sevir.2G127466+|Sevir.2G129500+|Sevir.2G131300+|Sevir.2G117400+|Sevir.2G137600+|Sevir.2G137700+|Sevir.2G149000+|Sevir.2G151900+|Sevir.2G152000+|Sevir.2G162400+|Sevir.2G162200+|Sevir.2G155500+|Sevir.2G155600+|Sevir.2G157900+|Sevir.2G158800+|Sevir.2G163100+|Sevir.2G171800+|Sevir.2G175300+|Sevir.2G180100+|Sevir.2G188200+|Sevir.2G188800+|Sevir.2G195200+|Sevir.2G200500+|Sevir.2G202400+|Sevir.2G205000+|Sevir.2G206000+|Sevir.2G211900+|Sevir.2G237500+|Sevir.2G245400+|Sevir.2G250600+|Sevir.2G255600+|Sevir.2G257500+|Sevir.2G257600+|Sevir.2G267566+|Sevir.2G272360+|Sevir.2G281100+|Sevir.2G286550+|Sevir.2G288700+|Sevir.2G291100+|Sevir.2G310801+|Sevir.2G320600+|Sevir.2G323800+|Sevir.2G339200+|Sevir.2G339701+|Sevir.2G341400+|Sevir.2G348600+|Sevir.2G351100+|Sevir.2G355301+|Sevir.2G357300+|Sevir.2G357700+|Sevir.2G361400+|Sevir.2G366600+|Sevir.2G370300+|Sevir.2G372700+|Sevir.2G393900+|Sevir.2G402551+|Sevir.2G404700+|Sevir.2G404900+|Sevir.2G405000+|Sevir.2G405201+|Sevir.2G409300+|Sevir.2G409600+|Sevir.2G431100+|Sevir.2G432600+|Sevir.3G005000+|Sevir.3G027201+|Sevir.3G030300+|Sevir.3G030500+|Sevir.3G030600+|Sevir.3G039966+|Sevir.3G089033+|Sevir.3G089400+|Sevir.3G089900+|Sevir.3G090000+|Sevir.3G090900+|Sevir.3G091100+|Sevir.3G091366+|Sevir.3G093800+|Sevir.3G100200+|Sevir.3G107801+|Sevir.3G109501+|Sevir.3G109701+|Sevir.3G113600+|Sevir.3G129909+|Sevir.3G129918+|Sevir.3G129927+|Sevir.3G129936+|Sevir.3G129945+|Sevir.3G129954+|Sevir.3G129963+|Sevir.3G129972+|Sevir.3G129981+|Sevir.3G133600+|Sevir.3G137400+|Sevir.3G142100+|Sevir.3G142200+|Sevir.3G142500+|Sevir.3G142700+|Sevir.3G142800+|Sevir.3G155333+|Sevir.3G156625+|Sevir.3G156675+|Sevir.3G156700+|Sevir.3G158800+|Sevir.3G158833+|Sevir.3G173700+|Sevir.3G200300+|Sevir.3G238700+|Sevir.3G263100+|Sevir.3G264000+|Sevir.3G264100+|Sevir.3G274700+|Sevir.3G274800+|Sevir.3G276100+|Sevir.3G277766+|Sevir.3G280200+|Sevir.3G289601+|Sevir.3G296700+|Sevir.3G300700+|Sevir.3G331400+|Sevir.3G322900+|Sevir.3G322000+|Sevir.3G321800+|Sevir.3G321700+|Sevir.3G319503+|Sevir.3G319506+|Sevir.3G319509+|Sevir.3G319400+|Sevir.3G319403+|Sevir.3G309300+|Sevir.3G309100+|Sevir.3G309000+|Sevir.3G308800+|Sevir.3G308700+|Sevir.3G308600+|Sevir.3G308500+|Sevir.3G308400+|Sevir.3G308300+|Sevir.3G308103+|Sevir.3G305200+|Sevir.3G307500+|Sevir.3G311600+|Sevir.3G317300+|Sevir.3G317000+|Sevir.3G315200+|Sevir.3G319300+|Sevir.3G318300+|Sevir.3G324300+|Sevir.3G324900+|Sevir.3G328100+|Sevir.3G328203+|Sevir.3G334100+|Sevir.3G337940+|Sevir.3G338260+|Sevir.3G338580+|Sevir.3G338901+|Sevir.3G339221+|Sevir.3G339541+|Sevir.3G338800+|Sevir.3G342300+|Sevir.3G343200+|Sevir.3G343000+|Sevir.3G343100+|Sevir.3G343166+|Sevir.3G343300+|Sevir.3G343400+|Sevir.3G346250+|Sevir.3G346501+|Sevir.3G356300+|Sevir.3G356500+|Sevir.3G356600+|Sevir.3G356700+|Sevir.3G360700+|Sevir.3G364000+|Sevir.3G364900+|Sevir.3G368500+|Sevir.3G370100+|Sevir.3G371300+|Sevir.3G377000+|Sevir.3G380600+|Sevir.3G381001+|Sevir.3G381100+|Sevir.3G382300+|Sevir.3G382500+|Sevir.3G382700+|Sevir.3G383700+|Sevir.3G383900+|Sevir.3G384000+|Sevir.3G384100+|Sevir.3G385300+|Sevir.3G403700+|Sevir.3G407800+|Sevir.3G408000+|Sevir.3G410200+|Sevir.3G410300+|Sevir.3G411066+|Sevir.3G411401+|Sevir.3G411501+|Sevir.3G411966+|Sevir.3G414700+|Sevir.3G414900+|Sevir.3G415433+|Sevir.3G417240+|Sevir.3G417260+|Sevir.3G417280+|Sevir.3G420350+|Sevir.3G420900+|Sevir.3G421600+|Sevir.3G423700+|Sevir.3G423800+|Sevir.3G424400+|Sevir.4G005501+|Sevir.4G009500+|Sevir.4G011200+|Sevir.4G011203+|Sevir.4G013300+|Sevir.4G019502+|Sevir.4G020800+|Sevir.4G024100+|Sevir.4G025301+|Sevir.4G035803+|Sevir.4G036401+|Sevir.4G037300+|Sevir.4G037400+|Sevir.4G037500+|Sevir.4G037600+|Sevir.4G056800+|Sevir.4G061302+|Sevir.4G076300+|Sevir.4G069801+|Sevir.4G071700+|Sevir.4G071900+|Sevir.4G072000+|Sevir.4G074000+|Sevir.4G074200+|Sevir.4G090200+|Sevir.4G090800+|Sevir.4G090900+|Sevir.4G091000+|Sevir.4G091100+|Sevir.4G091501+|Sevir.4G091502+|Sevir.4G092400+|Sevir.4G094200+|Sevir.4G094400+|Sevir.4G094500+|Sevir.4G094700+|Sevir.4G094800+|Sevir.4G095100+|Sevir.4G100000+|Sevir.4G100800+|Sevir.4G107000+|Sevir.4G107100+|Sevir.4G107202+|Sevir.4G109300+|Sevir.4G109401+|Sevir.4G112700+|Sevir.4G114500+|Sevir.4G114600+|Sevir.4G114700+|Sevir.4G115600+|Sevir.4G117100+|Sevir.4G194000+|Sevir.4G193901+|Sevir.4G192100+|Sevir.4G192000+|Sevir.4G190900+|Sevir.4G189300+|Sevir.4G183400+|Sevir.4G183100+|Sevir.4G182900+|Sevir.4G180800+|Sevir.4G180700+|Sevir.4G180600+|Sevir.4G177500+|Sevir.4G173300+|Sevir.4G170600+|Sevir.4G168700+|Sevir.4G166500+|Sevir.4G166400+|Sevir.4G166300+|Sevir.4G165400+|Sevir.4G163000+|Sevir.4G160600+|Sevir.4G158900+|Sevir.4G119500+|Sevir.4G122000+|Sevir.4G123900+|Sevir.4G129200+|Sevir.4G130700+|Sevir.4G134300+|Sevir.4G134500+|Sevir.4G136000+|Sevir.4G137600+|Sevir.4G137601+|Sevir.4G141200+|Sevir.4G142500+|Sevir.4G143900+|Sevir.4G144700+|Sevir.4G152300+|Sevir.4G211700+|Sevir.4G215900+|Sevir.4G216000+|Sevir.4G216001+|Sevir.4G235201+|Sevir.4G236500+|Sevir.4G243000+|Sevir.4G247000+|Sevir.4G248600+|Sevir.4G277100+|Sevir.4G285502+|Sevir.4G285503+|Sevir.4G285504+|Sevir.4G285505+|Sevir.4G289700+|Sevir.4G290200+|Sevir.4G293400+|Sevir.4G305100+|Sevir.5G007866+|Sevir.5G011601+|Sevir.5G011700+|Sevir.5G020800+|Sevir.5G024200+|Sevir.5G024800+|Sevir.5G025000+|Sevir.5G025100+|Sevir.5G028750+|Sevir.5G030000+|Sevir.5G030200+|Sevir.5G035300+|Sevir.5G045200+|Sevir.5G049233+|Sevir.5G049266+|Sevir.5G049300+|Sevir.5G049400+|Sevir.5G049500+|Sevir.5G057000+|Sevir.5G062750+|Sevir.5G065250+|Sevir.5G065340+|Sevir.5G080700+|Sevir.5G080800+|Sevir.5G080900+|Sevir.5G084900+|Sevir.5G098700+|Sevir.5G100050+|Sevir.5G102600+|Sevir.5G105200+|Sevir.5G105400+|Sevir.5G105500+|Sevir.5G105600+|Sevir.5G105900+|Sevir.5G106000+|Sevir.5G107550+|Sevir.5G107800+|Sevir.5G142401+|Sevir.5G142451+|Sevir.5G148000+|Sevir.5G159200+|Sevir.5G164001+|Sevir.5G165200+|Sevir.5G165801+|Sevir.5G166400+|Sevir.5G167500+|Sevir.5G168100+|Sevir.5G168200+|Sevir.5G170100+|Sevir.5G172300+|Sevir.5G173700+|Sevir.5G178600+|Sevir.5G182766+|Sevir.5G183700+|Sevir.5G184200+|Sevir.5G188200+|Sevir.5G189200+|Sevir.5G200500+|Sevir.5G201166+|Sevir.5G204300+|Sevir.5G204400+|Sevir.5G204700+|Sevir.5G205001+|Sevir.5G205200+|Sevir.5G207716+|Sevir.5G207732+|Sevir.5G207748+|Sevir.5G207764+|Sevir.5G217700+|Sevir.5G221700+|Sevir.5G221728+|Sevir.5G235700+|Sevir.5G238100+|Sevir.5G239200+|Sevir.5G249200+|Sevir.5G252032+|Sevir.5G252048+|Sevir.5G252064+|Sevir.5G252080+|Sevir.5G256800+|Sevir.5G279200+|Sevir.5G280800+|Sevir.5G280901+|Sevir.5G292532+|Sevir.5G293700+|Sevir.5G295600+|Sevir.5G295800+|Sevir.5G295900+|Sevir.5G296000+|Sevir.5G296100+|Sevir.5G296200+|Sevir.5G296300+|Sevir.5G301600+|Sevir.5G318600+|Sevir.5G337500+|Sevir.5G337600+|Sevir.5G338400+|Sevir.5G339200+|Sevir.5G339400+|Sevir.5G339500+|Sevir.5G351801+|Sevir.5G417932+|Sevir.5G422850+|Sevir.5G422900+|Sevir.5G430050+|Sevir.5G441732+|Sevir.5G441900+|Sevir.5G442000+|Sevir.5G442800+|Sevir.5G442900+|Sevir.5G456800+|Sevir.5G458700+|Sevir.5G460800+|Sevir.5G460900+|Sevir.5G461700+|Sevir.5G465300+|Sevir.5G468400+|Sevir.6G012100+|Sevir.6G012775+|Sevir.6G013033+|Sevir.6G014001+|Sevir.6G014100+|Sevir.6G014200+|Sevir.6G014400+|Sevir.6G014725+|Sevir.6G014750+|Sevir.6G017300+|Sevir.6G017400+|Sevir.6G017500+|Sevir.6G017600+|Sevir.6G017700+|Sevir.6G017800+|Sevir.6G021900+|Sevir.6G026550+|Sevir.6G026600+|Sevir.6G026851+|Sevir.6G031000+|Sevir.6G031600+|Sevir.6G031756+|Sevir.6G031784+|Sevir.6G031812+|Sevir.6G031840+|Sevir.6G033000+|Sevir.6G033214+|Sevir.6G033228+|Sevir.6G033242+|Sevir.6G033270+|Sevir.6G033300+|Sevir.6G033306+|Sevir.6G033318+|Sevir.6G033324+|Sevir.6G033336+|Sevir.6G033342+|Sevir.6G033360+|Sevir.6G041600+|Sevir.6G042300+|Sevir.6G048900+|Sevir.6G050000+|Sevir.6G050100+|Sevir.6G050150+|Sevir.6G053600+|Sevir.6G055400+|Sevir.6G058800+|Sevir.6G059100+|Sevir.6G061100+|Sevir.6G062700+|Sevir.6G062900+|Sevir.6G063000+|Sevir.6G063600+|Sevir.6G064700+|Sevir.6G065500+|Sevir.6G065600+|Sevir.6G068500+|Sevir.6G068600+|Sevir.6G069100+|Sevir.6G070600+|Sevir.6G072100+|Sevir.6G075600+|Sevir.6G076250+|Sevir.6G077200+|Sevir.6G079200+|Sevir.6G079250+|Sevir.6G086000+|Sevir.6G086020+|Sevir.6G086040+|Sevir.6G086060+|Sevir.6G091200+|Sevir.6G091900+|Sevir.6G092200+|Sevir.6G095300+|Sevir.6G095400+|Sevir.6G097733+|Sevir.6G103900+|Sevir.6G104000+|Sevir.6G104033+|Sevir.6G104066+|Sevir.6G104100+|Sevir.6G105900+|Sevir.6G106000+|Sevir.6G106200+|Sevir.6G109201+|Sevir.6G110300+|Sevir.6G110450+|Sevir.6G110700+|Sevir.6G111500+|Sevir.6G119500+|Sevir.6G124775+|Sevir.6G136508+|Sevir.6G125700+|Sevir.6G125800+|Sevir.6G127608+|Sevir.6G128000+|Sevir.6G129516+|Sevir.6G129900+|Sevir.6G131600+|Sevir.6G136000+|Sevir.6G136800+|Sevir.6G138900+|Sevir.6G100200+|Sevir.6G098600+|Sevir.6G097657+|Sevir.6G099714+|Sevir.6G140000+|Sevir.6G140600+|Sevir.6G140750+|Sevir.6G141100+|Sevir.6G145800+|Sevir.6G147240+|Sevir.6G148500+|Sevir.6G149000+|Sevir.6G150300+|Sevir.6G150500+|Sevir.6G151600+|Sevir.6G152000+|Sevir.6G152900+|Sevir.6G161050+|Sevir.6G166600+|Sevir.6G180900+|Sevir.6G181000+|Sevir.6G181400+|Sevir.6G183632+|Sevir.6G184000+|Sevir.6G188500+|Sevir.6G210066+|Sevir.6G210132+|Sevir.6G215000+|Sevir.6G215100+|Sevir.6G216600+|Sevir.6G220200+|Sevir.6G225600+|Sevir.6G237200+|Sevir.6G238750+|Sevir.6G238950+|Sevir.6G247250+|Sevir.6G250901+|Sevir.6G251050+|Sevir.6G251900+|Sevir.6G251950+|Sevir.7G037400+|Sevir.7G033800+|Sevir.7G033974+|Sevir.7G029600+|Sevir.7G042400+|Sevir.7G042410+|Sevir.7G042305+|Sevir.7G042310+|Sevir.7G004900+|Sevir.7G005000+|Sevir.7G006200+|Sevir.7G006905+|Sevir.7G007000+|Sevir.7G007800+|Sevir.7G010200+|Sevir.7G010700+|Sevir.7G010800+|Sevir.7G015200+|Sevir.7G016215+|Sevir.7G016220+|Sevir.7G018005+|Sevir.7G022200+|Sevir.7G022300+|Sevir.7G023200+|Sevir.7G023405+|Sevir.7G023500+|Sevir.7G023600+|Sevir.7G023700+|Sevir.7G023800+|Sevir.7G024100+|Sevir.7G025205+|Sevir.7G027210+|Sevir.7G027600+|Sevir.7G028805+|Sevir.7G047400+|Sevir.7G047433+|Sevir.7G048300+|Sevir.7G048566+|Sevir.7G048701+|Sevir.7G050300+|Sevir.7G051000+|Sevir.7G052300+|Sevir.7G058100+|Sevir.7G058109+|Sevir.7G053300+|Sevir.7G054800+|Sevir.7G058400+|Sevir.7G058750+|Sevir.7G058800+|Sevir.7G062201+|Sevir.7G063100+|Sevir.7G065200+|Sevir.7G065900+|Sevir.7G067125+|Sevir.7G068700+|Sevir.7G068645+|Sevir.7G068690+|Sevir.7G068145+|Sevir.7G067945+|Sevir.7G067800+|Sevir.7G067700+|Sevir.7G067590+|Sevir.7G067635+|Sevir.7G069300+|Sevir.7G069800+|Sevir.7G073675+|Sevir.7G073825+|Sevir.7G075800+|Sevir.7G079800+|Sevir.7G080200+|Sevir.7G080301+|Sevir.7G082101+|Sevir.7G084800+|Sevir.7G085050+|Sevir.7G105366+|Sevir.7G114000+|Sevir.7G119932+|Sevir.7G122200+|Sevir.7G139600+|Sevir.7G154000+|Sevir.7G154203+|Sevir.7G157300+|Sevir.7G174600+|Sevir.7G174700+|Sevir.7G179500+|Sevir.7G217550+|Sevir.7G241801+|Sevir.7G262000+|Sevir.7G268450+|Sevir.7G268500+|Sevir.7G279500+|Sevir.7G279700+|Sevir.7G281900+|Sevir.7G286266+|Sevir.7G286550+|Sevir.7G286651+|Sevir.7G286701+|Sevir.7G289700+|Sevir.7G290200+|Sevir.7G296251+|Sevir.7G296633+|Sevir.7G296966+|Sevir.7G300042+|Sevir.7G300500+|Sevir.7G300600+|Sevir.7G300720+|Sevir.7G301200+|Sevir.7G301203+|Sevir.7G301206+|Sevir.7G301209+|Sevir.7G296503+|Sevir.7G296800+|Sevir.7G296803+|Sevir.7G297100+|Sevir.7G297109+|Sevir.7G310800+|Sevir.7G311000+|Sevir.7G334401+|Sevir.7G340408+|Sevir.7G340569+|Sevir.8G002400+|Sevir.8G002525+|Sevir.8G003600+|Sevir.8G003900+|Sevir.8G004000+|Sevir.8G006725+|Sevir.8G006825+|Sevir.8G006850+|Sevir.8G006875+|Sevir.8G006901+|Sevir.8G023501+|Sevir.8G025451+|Sevir.8G031500+|Sevir.8G031507+|Sevir.8G031514+|Sevir.8G031521+|Sevir.8G027500+|Sevir.8G027600+|Sevir.8G035100+|Sevir.8G037600+|Sevir.8G037700+|Sevir.8G044000+|Sevir.8G048424+|Sevir.8G049100+|Sevir.8G055300+|Sevir.8G057500+|Sevir.8G057900+|Sevir.8G058301+|Sevir.8G058351+|Sevir.8G058401+|Sevir.8G058451+|Sevir.8G058500+|Sevir.8G063464+|Sevir.8G064900+|Sevir.8G067200+|Sevir.8G068450+|Sevir.8G069200+|Sevir.8G069500+|Sevir.8G076800+|Sevir.8G076900+|Sevir.8G077100+|Sevir.8G079500+|Sevir.8G080866+|Sevir.8G083900+|Sevir.8G087300+|Sevir.8G092700+|Sevir.8G092800+|Sevir.8G094800+|Sevir.8G094900+|Sevir.8G095000+|Sevir.8G097700+|Sevir.8G101100+|Sevir.8G101200+|Sevir.8G101300+|Sevir.8G101400+|Sevir.8G101500+|Sevir.8G103400+|Sevir.8G107600+|Sevir.8G108100+|Sevir.8G110900+|Sevir.8G112566+|Sevir.8G115100+|Sevir.8G118800+|Sevir.8G121150+|Sevir.8G123800+|Sevir.8G124800+|Sevir.8G125500+|Sevir.8G134300+|Sevir.8G137200+|Sevir.8G137800+|Sevir.8G138400+|Sevir.8G138700+|Sevir.8G139101+|Sevir.8G139533+|Sevir.8G139700+|Sevir.8G142400+|Sevir.8G144200+|Sevir.8G146300+|Sevir.8G146500+|Sevir.8G146700+|Sevir.8G149100+|Sevir.8G149200+|Sevir.8G161700+|Sevir.8G165900+|Sevir.8G166000+|Sevir.8G166800+|Sevir.8G170166+|Sevir.8G169966+|Sevir.8G171100+|Sevir.8G172432+|Sevir.8G173200+|Sevir.8G173233+|Sevir.8G173300+|Sevir.8G173400+|Sevir.8G174300+|Sevir.8G177700+|Sevir.8G178900+|Sevir.8G179000+|Sevir.8G181500+|Sevir.8G181575+|Sevir.8G183200+|Sevir.8G184800+|Sevir.8G184900+|Sevir.8G186300+|Sevir.8G187500+|Sevir.8G191800+|Sevir.8G192100+|Sevir.8G198100+|Sevir.8G200000+|Sevir.8G200600+|Sevir.8G210801+|Sevir.8G211800+|Sevir.8G211900+|Sevir.8G212500+|Sevir.8G212600+|Sevir.8G216700+|Sevir.8G217500+|Sevir.8G217600+|Sevir.8G218400+|Sevir.8G218440+|Sevir.8G226007+|Sevir.8G219400+|Sevir.8G220100+|Sevir.8G220300+|Sevir.8G220700+|Sevir.8G221300+|Sevir.8G221307+|Sevir.8G228400+|Sevir.8G230250+|Sevir.8G231200+|Sevir.8G232100+|Sevir.8G233700+|Sevir.8G233800+|Sevir.8G233900+|Sevir.8G236700+|Sevir.8G239300+|Sevir.8G240400+|Sevir.8G241100+|Sevir.8G241200+|Sevir.8G241300+|Sevir.8G241400+|Sevir.8G241500+|Sevir.8G241600+|Sevir.8G241800+|Sevir.8G241900+|Sevir.8G242000+|Sevir.8G242100+|Sevir.8G242200+|Sevir.8G242500+|Sevir.8G243600+|Sevir.8G245300+|Sevir.8G246200+|Sevir.8G246802+|Sevir.8G246806+|Sevir.8G246814+|Sevir.8G246822+|Sevir.8G246826+|Sevir.8G246838+|Sevir.8G246842+|Sevir.8G246846+|Sevir.8G246868+|Sevir.8G245100+|Sevir.8G247020+|Sevir.8G247060+|Sevir.8G247100+|Sevir.8G249100+|Sevir.8G250250+|Sevir.8G251166+|Sevir.8G252270+|Sevir.8G257100+|Sevir.8G257400+|Sevir.8G261532+|Sevir.8G261565+|Sevir.8G261800+|Sevir.8G262033+|Sevir.9G000900+|Sevir.9G010750+|Sevir.9G013600+|Sevir.9G031100+|Sevir.9G035150+|Sevir.9G038800+|Sevir.9G038833+|Sevir.9G038966+|Sevir.9G044300+|Sevir.9G045350+|Sevir.9G046200+|Sevir.9G046301+|Sevir.9G052300+|Sevir.9G075275+|Sevir.9G091600+|Sevir.9G091700+|Sevir.9G091800+|Sevir.9G092000+|Sevir.9G092500+|Sevir.9G092600+|Sevir.9G092700+|Sevir.9G094601+|Sevir.9G097300+|Sevir.9G101700+|Sevir.9G124800+|Sevir.9G125000+|Sevir.9G134150+|Sevir.9G141166+|Sevir.9G141400+|Sevir.9G143100+|Sevir.9G158400+|Sevir.9G167600+|Sevir.9G168450+|Sevir.9G170500+|Sevir.9G178300+|Sevir.9G178340+|Sevir.9G178380+|Sevir.9G192100+|Sevir.9G198500+|Sevir.9G225550+|Sevir.9G202000+|Sevir.9G202020+|Sevir.9G203200+|Sevir.9G209000+|Sevir.9G210000+|Sevir.9G216901+|Sevir.9G221001+|Sevir.9G228801+|Sevir.9G254701+|Sevir.9G263700+|Sevir.9G248533+|Sevir.9G271200+|Sevir.9G272400+|Sevir.9G273100+|Sevir.9G273500+|Sevir.9G277633+|Sevir.9G278600+|Sevir.9G280400+|Sevir.9G280500+|Sevir.9G280600+|Sevir.9G280900+|Sevir.9G282301+|Sevir.9G283300+|Sevir.9G283400+|Sevir.9G283800+|Sevir.9G290500+|Sevir.9G297200+|Sevir.9G297300+|Sevir.9G299333+|Sevir.9G301601+|Sevir.9G303501+|Sevir.9G307100+|Sevir.9G307200+|Sevir.9G331300+|Sevir.9G338600+|Sevir.9G340850+|Sevir.9G355400+|Sevir.9G363900+|Sevir.9G363933+|Sevir.9G366000+|Sevir.9G369150+|Sevir.9G369400+|Sevir.9G402700+|Sevir.9G407500+|Sevir.9G408650+|Sevir.9G410150+|Sevir.9G412232+|Sevir.9G438300+|Sevir.9G446900+|Sevir.9G450600+|Sevir.9G456032+|Sevir.9G482700+|Sevir.9G485175+|Sevir.9G485500+|Sevir.9G497700+|Sevir.9G518800+|Sevir.9G528800+|Sevir.9G569501+|Sevir.9G569750+|Sevir.9G577200+|Sevir.9G577400+|Sevir.J000301+|Sevir.J000401+|Sevir.J000501+	SoffiXsponR570.10Ag000300.1|SoffiXsponR570.10Ag044600.1|SoffiXsponR570.10Ag052300.1|SoffiXsponR570.10Ag081400.1|SoffiXsponR570.10Ag095800.1|SoffiXsponR570.10Ag109200.1|SoffiXsponR570.10Ag109300.1|SoffiXsponR570.10Ag109700.1|SoffiXsponR570.10Ag110100.1|SoffiXsponR570.10Ag110200.1|SoffiXsponR570.10Ag111200.1|SoffiXsponR570.10Ag111700.1|SoffiXsponR570.10Ag111800.1|SoffiXsponR570.10Ag112500.1|SoffiXsponR570.10Ag115500.1|SoffiXsponR570.10Ag145700.1|SoffiXsponR570.10Ag189400.1|SoffiXsponR570.10Ag193100.1|SoffiXsponR570.10Ag203200.1|SoffiXsponR570.10Ag226300.1|SoffiXsponR570.10Bg000100.1|SoffiXsponR570.10Bg000400.1|SoffiXsponR570.10Bg000500.1|SoffiXsponR570.10Bg069800.1|SoffiXsponR570.10Bg069900.1|SoffiXsponR570.10Bg099600.1|SoffiXsponR570.10Bg102800.1|SoffiXsponR570.10Bg102900.1|SoffiXsponR570.10Bg103000.1|SoffiXsponR570.10Bg103100.1|SoffiXsponR570.10Bg103200.1|SoffiXsponR570.10Bg146500.1|SoffiXsponR570.10Bg146700.1|SoffiXsponR570.10Bg147100.1|SoffiXsponR570.10Bg147300.1|SoffiXsponR570.10Bg162900.1|SoffiXsponR570.10Bg207500.1|SoffiXsponR570.10Cg089300.1|SoffiXsponR570.10Cg089400.1|SoffiXsponR570.10Cg089800.1|SoffiXsponR570.10Cg090000.1|SoffiXsponR570.10Cg090300.1|SoffiXsponR570.10Cg090500.1|SoffiXsponR570.10Cg090700.1|SoffiXsponR570.10Cg090800.1|SoffiXsponR570.10Cg091100.1|SoffiXsponR570.10Cg093100.1|SoffiXsponR570.10Cg095600.1|SoffiXsponR570.10Cg097000.1|SoffiXsponR570.10Cg101900.1|SoffiXsponR570.10Cg161400.1|SoffiXsponR570.10Cg189200.1|SoffiXsponR570.10Cg189300.1|SoffiXsponR570.10Dg000100.1|SoffiXsponR570.10Dg000300.1|SoffiXsponR570.10Dg000400.1|SoffiXsponR570.10Dg009000.1|SoffiXsponR570.10Dg085100.1|SoffiXsponR570.10Dg085200.1|SoffiXsponR570.10Dg085300.1|SoffiXsponR570.10Dg085400.1|SoffiXsponR570.10Dg085500.1|SoffiXsponR570.10Dg085900.1|SoffiXsponR570.10Dg086300.1|SoffiXsponR570.10Dg086400.1|SoffiXsponR570.10Dg086500.1|SoffiXsponR570.10Dg087000.1|SoffiXsponR570.10Dg087500.1|SoffiXsponR570.10Dg088000.1|SoffiXsponR570.10Dg088900.1|SoffiXsponR570.10Dg089000.1|SoffiXsponR570.10Dg089200.1|SoffiXsponR570.10Dg094100.1|SoffiXsponR570.10Dg094500.1|SoffiXsponR570.10Dg102200.1|SoffiXsponR570.10Dg160900.1|SoffiXsponR570.10Dg182600.1|SoffiXsponR570.10Dg197800.1|SoffiXsponR570.10Eg000100.1|SoffiXsponR570.10Eg000400.1|SoffiXsponR570.10Eg000600.1|SoffiXsponR570.10Eg001000.1|SoffiXsponR570.10Eg035700.1|SoffiXsponR570.10Eg039800.1|SoffiXsponR570.10Eg132600.1|SoffiXsponR570.10Fg006200.1|SoffiXsponR570.10Fg006400.1|SoffiXsponR570.10Fg006600.1|SoffiXsponR570.10Fg006800.1|SoffiXsponR570.10Fg007100.1|SoffiXsponR570.10Fg007400.1|SoffiXsponR570.10Fg007500.1|SoffiXsponR570.10Fg007800.1|SoffiXsponR570.10Fg008100.1|SoffiXsponR570.10Fg008400.1|SoffiXsponR570.10Fg008500.1|SoffiXsponR570.10Fg009100.1|SoffiXsponR570.10Fg009300.1|SoffiXsponR570.10Fg009600.1|SoffiXsponR570.10Fg013200.1|SoffiXsponR570.10Fg014700.1|SoffiXsponR570.10Fg031800.1|SoffiXsponR570.10Fg041300.1|SoffiXsponR570.10Fg042400.1|SoffiXsponR570.10Fg042700.1|SoffiXsponR570.10Fg042800.1|SoffiXsponR570.10Fg042900.1|SoffiXsponR570.10Fg057800.1|SoffiXsponR570.10Fg121200.1|SoffiXsponR570.10Fg121300.1|SoffiXsponR570.10Fg121400.1|SoffiXsponR570.10Fg121500.1|SoffiXsponR570.10Fg121600.1|SoffiXsponR570.10Fg121700.1|SoffiXsponR570.10Fg121800.1|SoffiXsponR570.10Fg121900.1|SoffiXsponR570.10Fg122000.1|SoffiXsponR570.10Fg122300.1|SoffiXsponR570.10Fg122500.1|SoffiXsponR570.10Fg122600.1|SoffiXsponR570.10Fg122800.1|SoffiXsponR570.10Fg123500.1|SoffiXsponR570.10Fg125000.1|SoffiXsponR570.10os1g000100.1|SoffiXsponR570.10os1g000200.1|SoffiXsponR570.10os1g000300.1|SoffiXsponR570.10os1g000600.1|SoffiXsponR570.10os1g000700.1|SoffiXsponR570.10os1g009100.1|SoffiXsponR570.10os1g009300.1|SoffiXsponR570.10os1g009400.1|SoffiXsponR570.10os1g009500.1|SoffiXsponR570.10os1g009600.1|SoffiXsponR570.10os1g009700.1|SoffiXsponR570.10os1g050000.1|SoffiXsponR570.10os1g050100.1|SoffiXsponR570.10os1g050200.1|SoffiXsponR570.10os1g050600.1|SoffiXsponR570.10os1g050800.1|SoffiXsponR570.10os1g057600.1|SoffiXsponR570.10os1g066400.1|SoffiXsponR570.10os1g066600.1|SoffiXsponR570.10os1g066800.1|SoffiXsponR570.10os1g066900.1|SoffiXsponR570.10os1g067400.1|SoffiXsponR570.10os1g067500.1|SoffiXsponR570.10os1g067600.1|SoffiXsponR570.10os1g067700.1|SoffiXsponR570.10os1g067900.1|SoffiXsponR570.10os1g068100.1|SoffiXsponR570.10os2g000200.1|SoffiXsponR570.10os2g006000.1|SoffiXsponR570.10os2g006400.1|SoffiXsponR570.10os2g007100.1|SoffiXsponR570.10os2g007600.1|SoffiXsponR570.10os2g007700.1|SoffiXsponR570.01Ag235500.1|SoffiXsponR570.01Bg206700.1|SoffiXsponR570.01Bg206800.1|SoffiXsponR570.01Bg206900.1|SoffiXsponR570.01Bg502200.1|SoffiXsponR570.01Cg086900.1|SoffiXsponR570.01Dg031300.1|SoffiXsponR570.01Dg085900.1|SoffiXsponR570.01Dg099800.1|SoffiXsponR570.01Eg213600.1|SoffiXsponR570.01Eg454600.1|SoffiXsponR570.01Fg227100.1|SoffiXsponR570.1os2g000100.1|SoffiXsponR570.1os3g002500.1|SoffiXsponR570.1os4g000500.1|SoffiXsponR570.1os4g001200.1|SoffiXsponR570.1os4g001300.1|SoffiXsponR570.1os5g000100.1|SoffiXsponR570.02Ag000100.1|SoffiXsponR570.02Ag000200.1|SoffiXsponR570.02Ag000300.1|SoffiXsponR570.02Ag000400.1|SoffiXsponR570.02Ag000500.1|SoffiXsponR570.02Ag000600.1|SoffiXsponR570.02Ag000700.1|SoffiXsponR570.02Ag000800.1|SoffiXsponR570.02Ag001100.1|SoffiXsponR570.02Ag001200.1|SoffiXsponR570.02Ag299600.1|SoffiXsponR570.02Ag433000.1|SoffiXsponR570.02Ag433200.1|SoffiXsponR570.02Ag433300.1|SoffiXsponR570.02Ag433400.1|SoffiXsponR570.02Ag433500.1|SoffiXsponR570.02Bg000100.1|SoffiXsponR570.02Bg000200.1|SoffiXsponR570.02Bg000300.1|SoffiXsponR570.02Bg000400.1|SoffiXsponR570.02Bg000500.1|SoffiXsponR570.02Bg000600.1|SoffiXsponR570.02Bg000700.1|SoffiXsponR570.02Bg000800.1|SoffiXsponR570.02Bg000900.1|SoffiXsponR570.02Bg002200.1|SoffiXsponR570.02Bg002300.1|SoffiXsponR570.02Bg132600.1|SoffiXsponR570.02Bg133500.1|SoffiXsponR570.02Bg133700.1|SoffiXsponR570.02Bg142300.1|SoffiXsponR570.02Bg142400.1|SoffiXsponR570.02Bg142800.1|SoffiXsponR570.02Bg143600.1|SoffiXsponR570.02Bg143700.1|SoffiXsponR570.02Bg263800.1|SoffiXsponR570.02Bg397400.1|SoffiXsponR570.02Cg146200.1|SoffiXsponR570.02Cg147100.1|SoffiXsponR570.02Cg147200.1|SoffiXsponR570.02Cg291200.1|SoffiXsponR570.02Cg427900.1|SoffiXsponR570.02Cg428000.1|SoffiXsponR570.02Cg428300.1|SoffiXsponR570.02Cg428400.1|SoffiXsponR570.02Cg428500.1|SoffiXsponR570.02Cg428600.1|SoffiXsponR570.02Dg000100.1|SoffiXsponR570.02Dg000200.1|SoffiXsponR570.02Dg000300.1|SoffiXsponR570.02Dg000400.1|SoffiXsponR570.02Dg045900.1|SoffiXsponR570.02Dg143900.1|SoffiXsponR570.02Dg144000.1|SoffiXsponR570.02Dg149000.1|SoffiXsponR570.02Dg173400.1|SoffiXsponR570.02Dg227400.1|SoffiXsponR570.02Dg227500.1|SoffiXsponR570.02Dg290900.1|SoffiXsponR570.02Dg421800.1|SoffiXsponR570.02Dg421900.1|SoffiXsponR570.02Dg422200.1|SoffiXsponR570.02Eg025100.1|SoffiXsponR570.02Eg155400.1|SoffiXsponR570.02Eg156900.1|SoffiXsponR570.02Eg264000.1|SoffiXsponR570.02Eg396000.1|SoffiXsponR570.02Eg396100.1|SoffiXsponR570.02Eg396400.1|SoffiXsponR570.02Eg396500.1|SoffiXsponR570.02Fg000100.1|SoffiXsponR570.02Fg000200.1|SoffiXsponR570.02Fg000300.1|SoffiXsponR570.02Fg000400.1|SoffiXsponR570.02Fg000500.1|SoffiXsponR570.02Fg132800.1|SoffiXsponR570.02Fg270100.1|SoffiXsponR570.02Fg273500.1|SoffiXsponR570.02Gg050800.1|SoffiXsponR570.02Gg051000.1|SoffiXsponR570.02Gg051800.1|SoffiXsponR570.02Gg098700.1|SoffiXsponR570.02Gg194600.1|SoffiXsponR570.02Gg209700.1|SoffiXsponR570.02Gg324000.1|SoffiXsponR570.02Gg324300.1|SoffiXsponR570.02Gg324400.1|SoffiXsponR570.02Gg324500.1|SoffiXsponR570.02Gg324600.1|SoffiXsponR570.03Ag000100.1|SoffiXsponR570.03Ag002700.1|SoffiXsponR570.03Ag015300.1|SoffiXsponR570.03Ag041600.1|SoffiXsponR570.03Ag083800.1|SoffiXsponR570.03Ag110500.1|SoffiXsponR570.03Ag217900.1|SoffiXsponR570.03Ag234500.1|SoffiXsponR570.03Ag278700.1|SoffiXsponR570.03Ag288500.1|SoffiXsponR570.03Ag296500.1|SoffiXsponR570.03Ag324900.1|SoffiXsponR570.03Bg001800.1|SoffiXsponR570.03Bg002800.1|SoffiXsponR570.03Bg076500.1|SoffiXsponR570.03Bg091300.1|SoffiXsponR570.03Bg186400.1|SoffiXsponR570.03Bg190200.1|SoffiXsponR570.03Bg213400.1|SoffiXsponR570.03Bg276800.1|SoffiXsponR570.03Bg318300.1|SoffiXsponR570.03Bg318400.1|SoffiXsponR570.03Bg318500.1|SoffiXsponR570.03Bg318600.1|SoffiXsponR570.03Bg318700.1|SoffiXsponR570.03Bg318800.1|SoffiXsponR570.03Bg318900.1|SoffiXsponR570.03Cg001700.1|SoffiXsponR570.03Cg002800.1|SoffiXsponR570.03Cg140900.1|SoffiXsponR570.03Cg205600.1|SoffiXsponR570.03Cg229400.1|SoffiXsponR570.03Cg336300.1|SoffiXsponR570.03Cg336400.1|SoffiXsponR570.03Cg336500.1|SoffiXsponR570.03Cg336600.1|SoffiXsponR570.03Cg336700.1|SoffiXsponR570.03Cg336900.1|SoffiXsponR570.03Cg337100.1|SoffiXsponR570.03Dg002100.1|SoffiXsponR570.03Dg003000.1|SoffiXsponR570.03Dg081300.1|SoffiXsponR570.03Dg100600.1|SoffiXsponR570.03Dg118400.1|SoffiXsponR570.03Dg121400.1|SoffiXsponR570.03Dg244700.1|SoffiXsponR570.03Eg000100.1|SoffiXsponR570.03Eg002200.1|SoffiXsponR570.03Eg003200.1|SoffiXsponR570.03Eg047800.1|SoffiXsponR570.03Eg067700.1|SoffiXsponR570.03Eg116300.1|SoffiXsponR570.03Eg176900.1|SoffiXsponR570.03Eg232500.1|SoffiXsponR570.03Eg276500.1|SoffiXsponR570.03Eg298100.1|SoffiXsponR570.03Fg001800.1|SoffiXsponR570.03Fg002700.1|SoffiXsponR570.03Fg086100.1|SoffiXsponR570.03Fg156300.1|SoffiXsponR570.03Fg156400.1|SoffiXsponR570.03Gg037600.1|SoffiXsponR570.03Gg037900.1|SoffiXsponR570.03Gg056400.1|SoffiXsponR570.03Gg056600.1|SoffiXsponR570.03Gg058700.1|SoffiXsponR570.03Gg093800.1|SoffiXsponR570.03Gg145000.1|SoffiXsponR570.3os1g009200.1|SoffiXsponR570.3os4g006200.1|SoffiXsponR570.3os5g000800.1|SoffiXsponR570.3os5g004000.1|SoffiXsponR570.04Ag000100.1|SoffiXsponR570.04Ag000200.1|SoffiXsponR570.04Ag010900.1|SoffiXsponR570.04Ag075500.1|SoffiXsponR570.04Ag092000.1|SoffiXsponR570.04Ag092100.1|SoffiXsponR570.04Ag092200.1|SoffiXsponR570.04Ag094400.1|SoffiXsponR570.04Ag094500.1|SoffiXsponR570.04Ag094600.1|SoffiXsponR570.04Ag122200.1|SoffiXsponR570.04Ag146200.1|SoffiXsponR570.04Ag146300.1|SoffiXsponR570.04Ag146400.1|SoffiXsponR570.04Ag146700.1|SoffiXsponR570.04Ag146800.1|SoffiXsponR570.04Ag146900.1|SoffiXsponR570.04Ag148500.1|SoffiXsponR570.04Ag179700.1|SoffiXsponR570.04Ag179800.1|SoffiXsponR570.04Ag179900.1|SoffiXsponR570.04Ag181200.1|SoffiXsponR570.04Ag209900.1|SoffiXsponR570.04Ag280000.1|SoffiXsponR570.04Ag280100.1|SoffiXsponR570.04Ag280200.1|SoffiXsponR570.04Ag280300.1|SoffiXsponR570.04Ag280400.1|SoffiXsponR570.04Bg000100.1|SoffiXsponR570.04Bg136500.1|SoffiXsponR570.04Bg136600.1|SoffiXsponR570.04Bg136700.1|SoffiXsponR570.04Bg137300.1|SoffiXsponR570.04Bg138200.1|SoffiXsponR570.04Bg170700.1|SoffiXsponR570.04Bg171700.1|SoffiXsponR570.04Bg171900.1|SoffiXsponR570.04Bg185300.1|SoffiXsponR570.04Bg211000.1|SoffiXsponR570.04Bg211200.1|SoffiXsponR570.04Bg211300.1|SoffiXsponR570.04Bg211500.1|SoffiXsponR570.04Bg211800.1|SoffiXsponR570.04Bg270700.1|SoffiXsponR570.04Bg270800.1|SoffiXsponR570.04Bg270900.1|SoffiXsponR570.04Bg271000.1|SoffiXsponR570.04Cg141700.1|SoffiXsponR570.04Cg143000.1|SoffiXsponR570.04Cg167500.1|SoffiXsponR570.04Cg168000.1|SoffiXsponR570.04Cg168100.1|SoffiXsponR570.04Cg174100.1|SoffiXsponR570.04Cg175300.1|SoffiXsponR570.04Cg175400.1|SoffiXsponR570.04Cg175500.1|SoffiXsponR570.04Cg175600.1|SoffiXsponR570.04Cg202300.1|SoffiXsponR570.04Cg276000.1|SoffiXsponR570.04Cg276100.1|SoffiXsponR570.04Cg276200.1|SoffiXsponR570.04Cg276300.1|SoffiXsponR570.04Cg276400.1|SoffiXsponR570.04Cg280600.1|SoffiXsponR570.04Dg000100.1|SoffiXsponR570.04Dg000200.1|SoffiXsponR570.04Dg139000.1|SoffiXsponR570.04Dg141300.1|SoffiXsponR570.04Dg141500.1|SoffiXsponR570.04Dg141800.1|SoffiXsponR570.04Dg203800.1|SoffiXsponR570.04Dg203900.1|SoffiXsponR570.04Dg204000.1|SoffiXsponR570.04Dg204100.1|SoffiXsponR570.04Dg204200.1|SoffiXsponR570.04Dg204300.1|SoffiXsponR570.04Dg204400.1|SoffiXsponR570.04Dg204800.1|SoffiXsponR570.04Dg204900.1|SoffiXsponR570.04Dg205200.1|SoffiXsponR570.04Dg205500.1|SoffiXsponR570.04Dg205600.1|SoffiXsponR570.04Eg035200.1|SoffiXsponR570.04Eg035500.1|SoffiXsponR570.04Eg035600.1|SoffiXsponR570.04Eg161700.1|SoffiXsponR570.04Fg000100.1|SoffiXsponR570.04Fg006500.1|SoffiXsponR570.04Fg025500.1|SoffiXsponR570.04Fg038800.1|SoffiXsponR570.04Fg073900.1|SoffiXsponR570.04Fg104400.1|SoffiXsponR570.04Fg160900.1|SoffiXsponR570.04Fg161000.1|SoffiXsponR570.04Fg161100.1|SoffiXsponR570.04Fg161200.1|SoffiXsponR570.04Fg161300.1|SoffiXsponR570.04Fg161400.1|SoffiXsponR570.04Fg161500.1|SoffiXsponR570.04Fg161600.1|SoffiXsponR570.04Gg000100.1|SoffiXsponR570.4os1g000100.1|SoffiXsponR570.4os1g002500.1|SoffiXsponR570.4os1g002600.1|SoffiXsponR570.05Ag000100.1|SoffiXsponR570.05Ag000200.1|SoffiXsponR570.05Ag000300.1|SoffiXsponR570.05Ag079700.1|SoffiXsponR570.05Ag146900.1|SoffiXsponR570.05Ag147000.1|SoffiXsponR570.05Ag147100.1|SoffiXsponR570.05Ag147300.1|SoffiXsponR570.05Ag147400.1|SoffiXsponR570.05Ag166800.1|SoffiXsponR570.05Ag178100.1|SoffiXsponR570.05Ag184500.1|SoffiXsponR570.05Ag282400.1|SoffiXsponR570.05Ag316000.1|SoffiXsponR570.05Ag380600.1|SoffiXsponR570.05Ag390200.1|SoffiXsponR570.05Ag390300.1|SoffiXsponR570.05Ag390500.1|SoffiXsponR570.05Ag390600.1|SoffiXsponR570.05Bg136100.1|SoffiXsponR570.05Bg190300.1|SoffiXsponR570.05Bg290200.1|SoffiXsponR570.05Bg298200.1|SoffiXsponR570.05Bg304500.1|SoffiXsponR570.05Bg307200.1|SoffiXsponR570.05Bg378300.1|SoffiXsponR570.05Bg387600.1|SoffiXsponR570.05Bg387700.1|SoffiXsponR570.05Bg387900.1|SoffiXsponR570.05Bg388000.1|SoffiXsponR570.05Bg388100.1|SoffiXsponR570.05Bg388200.1|SoffiXsponR570.05Bg388300.1|SoffiXsponR570.05Bg388400.1|SoffiXsponR570.05Bg388500.1|SoffiXsponR570.05Cg130800.1|SoffiXsponR570.05Cg258200.1|SoffiXsponR570.05Cg274800.1|SoffiXsponR570.05Cg299800.1|SoffiXsponR570.05Cg389000.1|SoffiXsponR570.05Cg389200.1|SoffiXsponR570.05Dg000100.1|SoffiXsponR570.05Dg138800.1|SoffiXsponR570.05Dg142800.1|SoffiXsponR570.05Dg143200.1|SoffiXsponR570.05Dg228500.1|SoffiXsponR570.05Dg312300.1|SoffiXsponR570.05Dg388800.1|SoffiXsponR570.05Dg389000.1|SoffiXsponR570.05Dg389100.1|SoffiXsponR570.05Dg389200.1|SoffiXsponR570.05Dg389300.1|SoffiXsponR570.05Eg000100.1|SoffiXsponR570.05Eg000200.1|SoffiXsponR570.05Eg015500.1|SoffiXsponR570.05Eg112100.1|SoffiXsponR570.05Eg115700.1|SoffiXsponR570.05Eg115800.1|SoffiXsponR570.05Eg115900.1|SoffiXsponR570.05Eg116100.1|SoffiXsponR570.05Eg116300.1|SoffiXsponR570.05Eg116400.1|SoffiXsponR570.05Eg116500.1|SoffiXsponR570.05Eg116800.1|SoffiXsponR570.05Eg288800.1|SoffiXsponR570.05Eg306300.1|SoffiXsponR570.05Eg361000.1|SoffiXsponR570.05Eg361100.1|SoffiXsponR570.05Eg361300.1|SoffiXsponR570.05Eg361400.1|SoffiXsponR570.05Eg361500.1|SoffiXsponR570.05Eg361600.1|SoffiXsponR570.05Eg361700.1|SoffiXsponR570.05Eg361800.1|SoffiXsponR570.05Eg361900.1|SoffiXsponR570.05Fg007900.1|SoffiXsponR570.05Fg029400.1|SoffiXsponR570.05Fg031300.1|SoffiXsponR570.05Fg031700.1|SoffiXsponR570.05Fg031800.1|SoffiXsponR570.05Fg031900.1|SoffiXsponR570.05Fg032000.1|SoffiXsponR570.05Fg040300.1|SoffiXsponR570.05Fg062900.1|SoffiXsponR570.05Fg063000.1|SoffiXsponR570.05Fg063100.1|SoffiXsponR570.05Fg063400.1|SoffiXsponR570.05Fg063500.1|SoffiXsponR570.05Fg109100.1|SoffiXsponR570.05Fg111700.1|SoffiXsponR570.05Fg163900.1|SoffiXsponR570.05Fg240400.1|SoffiXsponR570.05Fg322000.1|SoffiXsponR570.05Fg322100.1|SoffiXsponR570.05Fg322300.1|SoffiXsponR570.05Fg322400.1|SoffiXsponR570.05Fg322700.1|SoffiXsponR570.05Gg049200.1|SoffiXsponR570.05Gg073800.1|SoffiXsponR570.05Gg096800.1|SoffiXsponR570.05Gg140200.1|SoffiXsponR570.05Gg140300.1|SoffiXsponR570.05Gg140400.1|SoffiXsponR570.05Gg140500.1|SoffiXsponR570.05Gg149600.1|SoffiXsponR570.5_9Ag001000.1|SoffiXsponR570.5_9Ag004900.1|SoffiXsponR570.5_9Ag005000.1|SoffiXsponR570.5_9Ag005200.1|SoffiXsponR570.5_9Ag005900.1|SoffiXsponR570.5_9Ag006900.1|SoffiXsponR570.5_9Ag007000.1|SoffiXsponR570.5_9Ag007200.1|SoffiXsponR570.5_9Ag008000.1|SoffiXsponR570.5_9Ag008100.1|SoffiXsponR570.5_9Ag008300.1|SoffiXsponR570.5_9Ag008400.1|SoffiXsponR570.5_9Ag268300.1|SoffiXsponR570.5_9Ag268400.1|SoffiXsponR570.5_9Ag268500.1|SoffiXsponR570.5_9Ag268600.1|SoffiXsponR570.5_9Ag268800.1|SoffiXsponR570.5_9Ag272400.1|SoffiXsponR570.5_9Ag402800.1|SoffiXsponR570.5_9Ag403100.1|SoffiXsponR570.5_9Ag403500.1|SoffiXsponR570.5_9Ag403600.1|SoffiXsponR570.5_9Ag404000.1|SoffiXsponR570.5_9Ag404200.1|SoffiXsponR570.5_9Ag404500.1|SoffiXsponR570.5_9Ag404700.1|SoffiXsponR570.5_9Ag404800.1|SoffiXsponR570.5_9Ag405000.1|SoffiXsponR570.5_9Ag459300.1|SoffiXsponR570.5_9Ag498600.1|SoffiXsponR570.5_9Ag499100.1|SoffiXsponR570.5_9Ag499500.1|SoffiXsponR570.5_9Ag499900.1|SoffiXsponR570.5_9Ag500300.1|SoffiXsponR570.5_9Ag500800.1|SoffiXsponR570.5os2g003500.1|SoffiXsponR570.06Ag074900.1|SoffiXsponR570.06Ag223700.1|SoffiXsponR570.06Cg049200.1|SoffiXsponR570.06Cg075800.1|SoffiXsponR570.06Cg198400.1|SoffiXsponR570.06Dg086700.1|SoffiXsponR570.06Eg000400.1|SoffiXsponR570.06Eg000500.1|SoffiXsponR570.06Eg000600.1|SoffiXsponR570.06Eg000700.1|SoffiXsponR570.06Eg000800.1|SoffiXsponR570.06Eg000900.1|SoffiXsponR570.06Eg001000.1|SoffiXsponR570.06Eg019200.1|SoffiXsponR570.06Eg082900.1|SoffiXsponR570.06Eg132400.1|SoffiXsponR570.06Eg146000.1|SoffiXsponR570.06Fg047400.1|SoffiXsponR570.06Fg081400.1|SoffiXsponR570.06Fg081500.1|SoffiXsponR570.06Fg081600.1|SoffiXsponR570.06Fg085000.1|SoffiXsponR570.06Fg161400.1|SoffiXsponR570.06Gg006000.1|SoffiXsponR570.06Gg006100.1|SoffiXsponR570.06Gg054700.1|SoffiXsponR570.06Gg069600.1|SoffiXsponR570.6_9Ag000100.1|SoffiXsponR570.6_9Ag000200.1|SoffiXsponR570.6_9Ag000300.1|SoffiXsponR570.6_9Ag000400.1|SoffiXsponR570.6_9Ag033200.1|SoffiXsponR570.6_9Ag090200.1|SoffiXsponR570.6_9Ag091800.1|SoffiXsponR570.6os1g000400.1|SoffiXsponR570.6os1g000500.1|SoffiXsponR570.6os1g000600.1|SoffiXsponR570.07Ag000100.1|SoffiXsponR570.07Ag000400.1|SoffiXsponR570.07Ag000600.1|SoffiXsponR570.07Ag000700.1|SoffiXsponR570.07Ag000800.1|SoffiXsponR570.07Ag000900.1|SoffiXsponR570.07Ag001000.1|SoffiXsponR570.07Ag001200.1|SoffiXsponR570.07Ag001400.1|SoffiXsponR570.07Ag001500.1|SoffiXsponR570.07Ag001700.1|SoffiXsponR570.07Ag001800.1|SoffiXsponR570.07Ag036000.1|SoffiXsponR570.07Ag036100.1|SoffiXsponR570.07Ag036200.1|SoffiXsponR570.07Ag036700.1|SoffiXsponR570.07Ag037200.1|SoffiXsponR570.07Ag037500.1|SoffiXsponR570.07Ag037700.1|SoffiXsponR570.07Ag037900.1|SoffiXsponR570.07Ag038800.1|SoffiXsponR570.07Ag039400.1|SoffiXsponR570.07Ag039700.1|SoffiXsponR570.07Ag040000.1|SoffiXsponR570.07Ag046200.1|SoffiXsponR570.07Ag067800.1|SoffiXsponR570.07Ag118700.1|SoffiXsponR570.07Ag175000.1|SoffiXsponR570.07Ag261700.1|SoffiXsponR570.07Ag268200.1|SoffiXsponR570.07Ag269200.1|SoffiXsponR570.07Bg000100.1|SoffiXsponR570.07Bg000200.1|SoffiXsponR570.07Bg000400.1|SoffiXsponR570.07Bg000500.1|SoffiXsponR570.07Bg000600.1|SoffiXsponR570.07Bg000700.1|SoffiXsponR570.07Bg000900.1|SoffiXsponR570.07Bg001000.1|SoffiXsponR570.07Bg035400.1|SoffiXsponR570.07Bg035500.1|SoffiXsponR570.07Bg038200.1|SoffiXsponR570.07Bg038300.1|SoffiXsponR570.07Bg038400.1|SoffiXsponR570.07Bg038800.1|SoffiXsponR570.07Bg038900.1|SoffiXsponR570.07Bg039000.1|SoffiXsponR570.07Bg039700.1|SoffiXsponR570.07Bg040200.1|SoffiXsponR570.07Bg040300.1|SoffiXsponR570.07Bg040400.1|SoffiXsponR570.07Bg040800.1|SoffiXsponR570.07Bg040900.1|SoffiXsponR570.07Bg041900.1|SoffiXsponR570.07Bg042200.1|SoffiXsponR570.07Bg042400.1|SoffiXsponR570.07Bg042500.1|SoffiXsponR570.07Bg042700.1|SoffiXsponR570.07Bg075100.1|SoffiXsponR570.07Cg000700.1|SoffiXsponR570.07Cg000800.1|SoffiXsponR570.07Cg000900.1|SoffiXsponR570.07Cg001000.1|SoffiXsponR570.07Cg001200.1|SoffiXsponR570.07Cg001400.1|SoffiXsponR570.07Cg001500.1|SoffiXsponR570.07Cg001600.1|SoffiXsponR570.07Cg001700.1|SoffiXsponR570.07Cg001800.1|SoffiXsponR570.07Cg002000.1|SoffiXsponR570.07Cg002100.1|SoffiXsponR570.07Cg002200.1|SoffiXsponR570.07Cg002300.1|SoffiXsponR570.07Cg002400.1|SoffiXsponR570.07Cg002500.1|SoffiXsponR570.07Cg002700.1|SoffiXsponR570.07Cg037800.1|SoffiXsponR570.07Cg037900.1|SoffiXsponR570.07Cg038000.1|SoffiXsponR570.07Cg038200.1|SoffiXsponR570.07Cg038300.1|SoffiXsponR570.07Cg038500.1|SoffiXsponR570.07Cg038600.1|SoffiXsponR570.07Cg038700.1|SoffiXsponR570.07Cg038900.1|SoffiXsponR570.07Cg039000.1|SoffiXsponR570.07Cg071900.1|SoffiXsponR570.07Cg185200.1|SoffiXsponR570.07Cg218200.1|SoffiXsponR570.07Cg281500.1|SoffiXsponR570.07Cg281600.1|SoffiXsponR570.07Dg000100.1|SoffiXsponR570.07Dg023300.1|SoffiXsponR570.07Dg029000.1|SoffiXsponR570.07Dg029100.1|SoffiXsponR570.07Dg029200.1|SoffiXsponR570.07Dg029700.1|SoffiXsponR570.07Dg029800.1|SoffiXsponR570.07Dg030200.1|SoffiXsponR570.07Dg030300.1|SoffiXsponR570.07Dg030600.1|SoffiXsponR570.07Dg030900.1|SoffiXsponR570.07Dg031100.1|SoffiXsponR570.07Dg031500.1|SoffiXsponR570.07Dg032200.1|SoffiXsponR570.07Dg033200.1|SoffiXsponR570.07Dg033300.1|SoffiXsponR570.07Dg033400.1|SoffiXsponR570.07Dg036200.1|SoffiXsponR570.07Dg040000.1|SoffiXsponR570.07Dg062100.1|SoffiXsponR570.07Dg065600.1|SoffiXsponR570.07Dg093900.1|SoffiXsponR570.07Dg145000.1|SoffiXsponR570.07Dg145100.1|SoffiXsponR570.07Dg145200.1|SoffiXsponR570.07Dg150200.1|SoffiXsponR570.07Dg150600.1|SoffiXsponR570.07Dg150700.1|SoffiXsponR570.07Dg150800.1|SoffiXsponR570.07Dg150900.1|SoffiXsponR570.07Dg151000.1|SoffiXsponR570.07Dg151100.1|SoffiXsponR570.07Dg152300.1|SoffiXsponR570.07Dg175900.1|SoffiXsponR570.07Dg195400.1|SoffiXsponR570.07Dg230200.1|SoffiXsponR570.07Dg239200.1|SoffiXsponR570.07Eg000100.1|SoffiXsponR570.07Eg000300.1|SoffiXsponR570.07Eg000400.1|SoffiXsponR570.07Eg000500.1|SoffiXsponR570.07Eg000700.1|SoffiXsponR570.07Eg002800.1|SoffiXsponR570.07Eg013800.1|SoffiXsponR570.07Eg015000.1|SoffiXsponR570.07Eg015100.1|SoffiXsponR570.07Eg015400.1|SoffiXsponR570.07Eg015500.1|SoffiXsponR570.07Eg038400.1|SoffiXsponR570.07Eg038500.1|SoffiXsponR570.07Eg135700.1|SoffiXsponR570.07Eg211800.1|SoffiXsponR570.7_10Ag000500.1|SoffiXsponR570.7_10Ag085200.1|SoffiXsponR570.7_10Ag101700.1|SoffiXsponR570.7_10Ag101800.1|SoffiXsponR570.7_10Ag102200.1|SoffiXsponR570.7_10Ag102300.1|SoffiXsponR570.7_10Ag102500.1|SoffiXsponR570.7_10Ag102700.1|SoffiXsponR570.7_10Ag102800.1|SoffiXsponR570.7_10Ag102900.1|SoffiXsponR570.7_10Ag103000.1|SoffiXsponR570.7_10Ag103100.1|SoffiXsponR570.7_10Ag103200.1|SoffiXsponR570.7_10Ag103300.1|SoffiXsponR570.7_10Ag103400.1|SoffiXsponR570.7_10Ag103500.1|SoffiXsponR570.7_10Ag103600.1|SoffiXsponR570.7_10Ag103700.1|SoffiXsponR570.7_10Ag103800.1|SoffiXsponR570.7_10Ag103900.1|SoffiXsponR570.7_10Ag104000.1|SoffiXsponR570.7_10Ag104200.1|SoffiXsponR570.7_10Ag143000.1|SoffiXsponR570.7_10Ag143100.1|SoffiXsponR570.7_10Ag143200.1|SoffiXsponR570.7_10Ag143400.1|SoffiXsponR570.7_10Ag143500.1|SoffiXsponR570.7_10Ag143600.1|SoffiXsponR570.7_10Ag143800.1|SoffiXsponR570.7_10Ag143900.1|SoffiXsponR570.7_10Ag144000.1|SoffiXsponR570.7_10Ag144400.1|SoffiXsponR570.7_10Ag145200.1|SoffiXsponR570.7_10Ag145300.1|SoffiXsponR570.7_10Ag145500.1|SoffiXsponR570.7_10Ag145700.1|SoffiXsponR570.7_10Ag146700.1|SoffiXsponR570.7_10Ag146800.1|SoffiXsponR570.7_10Ag146900.1|SoffiXsponR570.7_10Ag147000.1|SoffiXsponR570.7_10Ag147100.1|SoffiXsponR570.7_10Ag147300.1|SoffiXsponR570.7_10Ag147900.1|SoffiXsponR570.7_10Ag148100.1|SoffiXsponR570.7_10Ag148300.1|SoffiXsponR570.7_10Ag148500.1|SoffiXsponR570.7_10Ag155200.1|SoffiXsponR570.7_10Ag155400.1|SoffiXsponR570.7_10Ag160600.1|SoffiXsponR570.7_10Ag178000.1|SoffiXsponR570.7_10Ag383800.1|SoffiXsponR570.7_10Ag383900.1|SoffiXsponR570.7_10Ag384000.1|SoffiXsponR570.7_10Ag384100.1|SoffiXsponR570.7os1g028200.1|SoffiXsponR570.7os1g028300.1|SoffiXsponR570.7os1g028400.1|SoffiXsponR570.7os1g028500.1|SoffiXsponR570.7os1g028800.1|SoffiXsponR570.7os1g028900.1|SoffiXsponR570.7os1g029000.1|SoffiXsponR570.7os1g029100.1|SoffiXsponR570.7os1g030000.1|SoffiXsponR570.7os1g030300.1|SoffiXsponR570.7os1g030400.1|SoffiXsponR570.7os1g031100.1|SoffiXsponR570.7os1g031200.1|SoffiXsponR570.7os1g035700.1|SoffiXsponR570.08Ag000100.1|SoffiXsponR570.08Ag045000.1|SoffiXsponR570.08Ag045100.1|SoffiXsponR570.08Ag045200.1|SoffiXsponR570.08Ag045400.1|SoffiXsponR570.08Ag045700.1|SoffiXsponR570.08Ag045900.1|SoffiXsponR570.08Ag046100.1|SoffiXsponR570.08Ag082200.1|SoffiXsponR570.08Ag103800.1|SoffiXsponR570.08Ag104600.1|SoffiXsponR570.08Ag104800.1|SoffiXsponR570.08Ag104900.1|SoffiXsponR570.08Ag105200.1|SoffiXsponR570.08Ag105500.1|SoffiXsponR570.08Ag105900.1|SoffiXsponR570.08Ag106000.1|SoffiXsponR570.08Ag106200.1|SoffiXsponR570.08Ag106700.1|SoffiXsponR570.08Ag107100.1|SoffiXsponR570.08Ag137800.1|SoffiXsponR570.08Ag180300.1|SoffiXsponR570.08Ag183800.1|SoffiXsponR570.08Ag190700.1|SoffiXsponR570.08Ag220800.1|SoffiXsponR570.08Ag220900.1|SoffiXsponR570.08Ag221000.1|SoffiXsponR570.08Ag221100.1|SoffiXsponR570.08Ag221200.1|SoffiXsponR570.08Bg000100.1|SoffiXsponR570.08Bg000400.1|SoffiXsponR570.08Bg000500.1|SoffiXsponR570.08Bg022200.1|SoffiXsponR570.08Bg044600.1|SoffiXsponR570.08Bg045100.1|SoffiXsponR570.08Bg045200.1|SoffiXsponR570.08Bg045300.1|SoffiXsponR570.08Bg078600.1|SoffiXsponR570.08Bg098000.1|SoffiXsponR570.08Bg099400.1|SoffiXsponR570.08Bg099600.1|SoffiXsponR570.08Bg099700.1|SoffiXsponR570.08Bg100000.1|SoffiXsponR570.08Bg100100.1|SoffiXsponR570.08Bg100400.1|SoffiXsponR570.08Bg100900.1|SoffiXsponR570.08Bg101100.1|SoffiXsponR570.08Bg101300.1|SoffiXsponR570.08Bg101400.1|SoffiXsponR570.08Bg101500.1|SoffiXsponR570.08Bg101700.1|SoffiXsponR570.08Bg101900.1|SoffiXsponR570.08Bg102000.1|SoffiXsponR570.08Bg102100.1|SoffiXsponR570.08Bg102200.1|SoffiXsponR570.08Bg102300.1|SoffiXsponR570.08Bg102400.1|SoffiXsponR570.08Bg102700.1|SoffiXsponR570.08Bg102900.1|SoffiXsponR570.08Bg103300.1|SoffiXsponR570.08Bg108700.1|SoffiXsponR570.08Bg108800.1|SoffiXsponR570.08Bg108900.1|SoffiXsponR570.08Bg168900.1|SoffiXsponR570.08Bg169000.1|SoffiXsponR570.08Bg169100.1|SoffiXsponR570.08Bg169200.1|SoffiXsponR570.08Bg171600.1|SoffiXsponR570.08Bg176000.1|SoffiXsponR570.08Cg037500.1|SoffiXsponR570.08Cg044900.1|SoffiXsponR570.08Cg052400.1|SoffiXsponR570.08Cg071100.1|SoffiXsponR570.08Cg092100.1|SoffiXsponR570.08Cg092800.1|SoffiXsponR570.08Cg092900.1|SoffiXsponR570.08Cg093000.1|SoffiXsponR570.08Cg093200.1|SoffiXsponR570.08Cg093700.1|SoffiXsponR570.08Cg093800.1|SoffiXsponR570.08Cg093900.1|SoffiXsponR570.08Cg095900.1|SoffiXsponR570.08Cg170200.1|SoffiXsponR570.08Cg172900.1|SoffiXsponR570.08Cg173300.1|SoffiXsponR570.08Cg209000.1|SoffiXsponR570.08Cg209100.1|SoffiXsponR570.08Cg209200.1|SoffiXsponR570.08Cg209300.1|SoffiXsponR570.08Cg209400.1|SoffiXsponR570.08Cg209500.1|SoffiXsponR570.08Cg209600.1|SoffiXsponR570.08Cg209700.1|SoffiXsponR570.08Cg209800.1|SoffiXsponR570.08Cg209900.1|SoffiXsponR570.08Cg210000.1|SoffiXsponR570.08Cg210800.1|SoffiXsponR570.08Dg048200.1|SoffiXsponR570.08Dg070200.1|SoffiXsponR570.08Dg071400.1|SoffiXsponR570.08Dg071600.1|SoffiXsponR570.08Dg071700.1|SoffiXsponR570.08Dg072000.1|SoffiXsponR570.08Dg072200.1|SoffiXsponR570.08Dg072600.1|SoffiXsponR570.08Dg072900.1|SoffiXsponR570.08Dg073000.1|SoffiXsponR570.08Dg073100.1|SoffiXsponR570.08Dg073200.1|SoffiXsponR570.08Dg073300.1|SoffiXsponR570.08Dg073700.1|SoffiXsponR570.08Dg073900.1|SoffiXsponR570.08Dg074000.1|SoffiXsponR570.08Dg074200.1|SoffiXsponR570.08Dg074600.1|SoffiXsponR570.08Dg075000.1|SoffiXsponR570.08Dg075200.1|SoffiXsponR570.08Dg075300.1|SoffiXsponR570.08Dg075400.1|SoffiXsponR570.08Dg075900.1|SoffiXsponR570.08Dg076000.1|SoffiXsponR570.08Dg175200.1|SoffiXsponR570.08Eg015400.1|SoffiXsponR570.08Eg015500.1|SoffiXsponR570.08Eg038500.1|SoffiXsponR570.08Eg038600.1|SoffiXsponR570.08Eg039000.1|SoffiXsponR570.08Eg039100.1|SoffiXsponR570.08Eg039200.1|SoffiXsponR570.08Eg039600.1|SoffiXsponR570.08Eg040000.1|SoffiXsponR570.08Eg045400.1|SoffiXsponR570.08Eg045500.1|SoffiXsponR570.08Eg045600.1|SoffiXsponR570.08Eg045700.1|SoffiXsponR570.08Eg047400.1|SoffiXsponR570.08Eg078200.1|SoffiXsponR570.08Eg091100.1|SoffiXsponR570.08Eg151000.1|SoffiXsponR570.08Eg151100.1|SoffiXsponR570.8_10Ag019500.1|SoffiXsponR570.8_10Ag029600.1|SoffiXsponR570.8_10Ag030700.1|SoffiXsponR570.8_10Ag031000.1|SoffiXsponR570.8_10Ag033700.1|SoffiXsponR570.8_10Ag033800.1|SoffiXsponR570.8_10Ag035100.1|SoffiXsponR570.8_10Ag035300.1|SoffiXsponR570.8_10Ag035400.1|SoffiXsponR570.8_10Ag114000.1|SoffiXsponR570.8_10Ag118500.1|SoffiXsponR570.8_10Ag118700.1|SoffiXsponR570.8_10Ag118800.1|SoffiXsponR570.8_10Ag118900.1|SoffiXsponR570.8_10Ag119200.1|SoffiXsponR570.8_10Ag119800.1|SoffiXsponR570.8_10Ag119900.1|SoffiXsponR570.8_10Ag120300.1|SoffiXsponR570.8_10Ag120400.1|SoffiXsponR570.8_10Ag120600.1|SoffiXsponR570.8_10Ag120800.1|SoffiXsponR570.8_10Ag120900.1|SoffiXsponR570.8_10Ag121200.1|SoffiXsponR570.8_10Ag121900.1|SoffiXsponR570.8_10Ag122300.1|SoffiXsponR570.8_10Ag122500.1|SoffiXsponR570.8_10Ag122700.1|SoffiXsponR570.8_10Ag122800.1|SoffiXsponR570.8_10Ag123400.1|SoffiXsponR570.8_10Ag123600.1|SoffiXsponR570.8_10Ag125900.1|SoffiXsponR570.8_10Ag126900.1|SoffiXsponR570.8_10Ag127400.1|SoffiXsponR570.8_10Ag127900.1|SoffiXsponR570.8_10Ag128200.1|SoffiXsponR570.8_10Ag128900.1|SoffiXsponR570.8_10Ag129700.1|SoffiXsponR570.8_10Ag129800.1|SoffiXsponR570.8_10Ag130100.1|SoffiXsponR570.8_10Ag130500.1|SoffiXsponR570.8_10Ag131000.1|SoffiXsponR570.8_10Ag132000.1|SoffiXsponR570.8_10Ag132600.1|SoffiXsponR570.8_10Ag132800.1|SoffiXsponR570.8_10Ag132900.1|SoffiXsponR570.8_10Ag133000.1|SoffiXsponR570.8_10Ag133100.1|SoffiXsponR570.8_10Ag222500.1|SoffiXsponR570.8_10Ag222600.1|SoffiXsponR570.8_10Ag222800.1|SoffiXsponR570.8_10Ag223900.1|SoffiXsponR570.8_10Ag224000.1|SoffiXsponR570.8_10Ag224100.1|SoffiXsponR570.8_10Ag224200.1|SoffiXsponR570.8_10Ag224600.1|SoffiXsponR570.8_10Ag224800.1|SoffiXsponR570.8_10Ag225000.1|SoffiXsponR570.8_10Ag225400.1|SoffiXsponR570.8_10Ag225600.1|SoffiXsponR570.8_10Ag225900.1|SoffiXsponR570.8_10Ag226000.1|SoffiXsponR570.8_10Ag226100.1|SoffiXsponR570.8_10Ag226400.1|SoffiXsponR570.8_10Ag226500.1|SoffiXsponR570.8_10Ag226600.1|SoffiXsponR570.8_10Ag226700.1|SoffiXsponR570.8_10Ag226900.1|SoffiXsponR570.8_10Ag227300.1|SoffiXsponR570.8_10Ag227800.1|SoffiXsponR570.8_10Ag232900.1|SoffiXsponR570.8_10Ag237600.1|SoffiXsponR570.8_10Ag307700.1|SoffiXsponR570.8_10Ag346100.1|SoffiXsponR570.8_10Ag346200.1|SoffiXsponR570.8_10Ag346300.1|SoffiXsponR570.8_5Ag000100.1|SoffiXsponR570.8_5Ag000200.1|SoffiXsponR570.8_5Ag000300.1|SoffiXsponR570.8_5Ag000400.1|SoffiXsponR570.8_5Ag000500.1|SoffiXsponR570.8_5Ag000600.1|SoffiXsponR570.8_5Ag000700.1|SoffiXsponR570.8_5Ag000800.1|SoffiXsponR570.8_5Ag000900.1|SoffiXsponR570.8_5Ag001000.1|SoffiXsponR570.8_5Ag045800.1|SoffiXsponR570.8_5Ag048800.1|SoffiXsponR570.8_5Ag081700.1|SoffiXsponR570.8_5Ag104700.1|SoffiXsponR570.8_5Ag104900.1|SoffiXsponR570.8_5Ag105100.1|SoffiXsponR570.8_5Ag105500.1|SoffiXsponR570.8_5Ag105600.1|SoffiXsponR570.8_5Ag105700.1|SoffiXsponR570.8_5Ag105900.1|SoffiXsponR570.8_5Ag106000.1|SoffiXsponR570.8_5Ag106100.1|SoffiXsponR570.8_5Ag106500.1|SoffiXsponR570.8_5Ag106900.1|SoffiXsponR570.8_5Ag107300.1|SoffiXsponR570.8_5Ag107400.1|SoffiXsponR570.8_5Ag107700.1|SoffiXsponR570.8_5Ag107800.1|SoffiXsponR570.8_5Ag108000.1|SoffiXsponR570.8_5Ag108100.1|SoffiXsponR570.8_5Ag108300.1|SoffiXsponR570.8_5Ag108400.1|SoffiXsponR570.8_5Ag108900.1|SoffiXsponR570.8_5Ag109100.1|SoffiXsponR570.8_5Ag113500.1|SoffiXsponR570.8_5Ag113600.1|SoffiXsponR570.8_5Ag113700.1|SoffiXsponR570.8_5Ag131500.1|SoffiXsponR570.8_5Ag189700.1|SoffiXsponR570.8_5Ag259900.1|SoffiXsponR570.8_5Ag272000.1|SoffiXsponR570.8_5Ag272300.1|SoffiXsponR570.8_5Ag272400.1|SoffiXsponR570.09Ag000300.1|SoffiXsponR570.09Ag000400.1|SoffiXsponR570.09Ag000500.1|SoffiXsponR570.09Ag000700.1|SoffiXsponR570.09Ag000800.1|SoffiXsponR570.09Ag000900.1|SoffiXsponR570.09Ag001000.1|SoffiXsponR570.09Ag001100.1|SoffiXsponR570.09Ag001300.1|SoffiXsponR570.09Ag001400.1|SoffiXsponR570.09Ag001500.1|SoffiXsponR570.09Ag001600.1|SoffiXsponR570.09Ag001700.1|SoffiXsponR570.09Ag054300.1|SoffiXsponR570.09Ag054400.1|SoffiXsponR570.09Ag077200.1|SoffiXsponR570.09Ag082400.1|SoffiXsponR570.09Ag096100.1|SoffiXsponR570.09Ag129900.1|SoffiXsponR570.09Ag130100.1|SoffiXsponR570.09Ag164900.1|SoffiXsponR570.09Ag174300.1|SoffiXsponR570.09Bg000100.1|SoffiXsponR570.09Bg000200.1|SoffiXsponR570.09Bg000300.1|SoffiXsponR570.09Bg000400.1|SoffiXsponR570.09Bg000500.1|SoffiXsponR570.09Bg000600.1|SoffiXsponR570.09Bg000700.1|SoffiXsponR570.09Bg000900.1|SoffiXsponR570.09Bg001000.1|SoffiXsponR570.09Bg009500.1|SoffiXsponR570.09Bg054600.1|SoffiXsponR570.09Bg073300.1|SoffiXsponR570.09Bg079600.1|SoffiXsponR570.09Bg080300.1|SoffiXsponR570.09Bg098500.1|SoffiXsponR570.09Bg165800.1|SoffiXsponR570.09Cg000200.1|SoffiXsponR570.09Cg000300.1|SoffiXsponR570.09Cg000400.1|SoffiXsponR570.09Cg000500.1|SoffiXsponR570.09Cg000600.1|SoffiXsponR570.09Cg000700.1|SoffiXsponR570.09Cg071400.1|SoffiXsponR570.09Cg174600.1|SoffiXsponR570.09Dg000100.1|SoffiXsponR570.09Dg000200.1|SoffiXsponR570.09Dg000300.1|SoffiXsponR570.09Dg000400.1|SoffiXsponR570.09Dg000600.1|SoffiXsponR570.09Dg000700.1|SoffiXsponR570.09Dg017100.1|SoffiXsponR570.09Dg023700.1|SoffiXsponR570.09Dg053700.1|SoffiXsponR570.09Dg072100.1|SoffiXsponR570.09Eg000100.1|SoffiXsponR570.09Eg000200.1|SoffiXsponR570.09Eg000300.1|SoffiXsponR570.09Eg000400.1|SoffiXsponR570.09Eg000500.1|SoffiXsponR570.09Eg014900.1|SoffiXsponR570.09Eg021000.1|SoffiXsponR570.09Eg022100.1|SoffiXsponR570.09Eg077900.1|SoffiXsponR570.09Eg078500.1|SoffiXsponR570.09Eg078700.1|SoffiXsponR570.09Eg079000.1|SoffiXsponR570.09Eg079100.1|SoffiXsponR570.09Eg086200.1|SoffiXsponR570.09Eg103000.1|SoffiXsponR570.9os1g000300.1|SoffiXsponR570.9os1g000400.1|SoffiXsponR570.9os1g047000.1|SoffiXsponR570.9os1g050900.1|SoffiXsponR570.1Z000800.1|SoffiXsponR570.1Z053500.1|SoffiXsponR570.1Z060900.1|SoffiXsponR570.1Z067200.1|SoffiXsponR570.1Z080900.1|SoffiXsponR570.1Z081100.1|SoffiXsponR570.1Z083700.1|SoffiXsponR570.1Z121400.1|SoffiXsponR570.1Z124300.1|SoffiXsponR570.1Z127000.1|SoffiXsponR570.1Z130000.1|SoffiXsponR570.1Z135500.1|SoffiXsponR570.1Z135600.1|SoffiXsponR570.1Z135800.1|SoffiXsponR570.1Z136100.1|SoffiXsponR570.1Z136400.1|SoffiXsponR570.1Z136500.1|SoffiXsponR570.1Z136600.1|SoffiXsponR570.1Z136700.1|SoffiXsponR570.1Z136800.1|SoffiXsponR570.1Z136900.1|SoffiXsponR570.1Z137100.1|SoffiXsponR570.1Z137200.1|SoffiXsponR570.1Z137300.1|SoffiXsponR570.1Z137400.1|SoffiXsponR570.1Z137500.1|SoffiXsponR570.1Z137600.1|SoffiXsponR570.1Z137700.1|SoffiXsponR570.1Z137800.1|SoffiXsponR570.1Z137900.1|SoffiXsponR570.1Z138000.1|SoffiXsponR570.1Z138100.1|SoffiXsponR570.1Z138200.1|SoffiXsponR570.1Z138300.1|SoffiXsponR570.1Z138400.1|SoffiXsponR570.1Z138500.1|SoffiXsponR570.1Z138600.1|SoffiXsponR570.1Z138800.1|SoffiXsponR570.1Z139000.1|SoffiXsponR570.1Z139100.1|SoffiXsponR570.1Z139200.1|SoffiXsponR570.1Z139300.1|SoffiXsponR570.1Z139400.1|SoffiXsponR570.1Z143000.1|SoffiXsponR570.1Z143600.1|SoffiXsponR570.1Z144000.1|SoffiXsponR570.1Z144500.1|SoffiXsponR570.1Z148000.1|SoffiXsponR570.1Z148100.1|SoffiXsponR570.1Z148200.1|SoffiXsponR570.1Z148400.1|SoffiXsponR570.1Z148500.1|SoffiXsponR570.1Z148700.1|SoffiXsponR570.1Z148900.1|SoffiXsponR570.1Z149000.1|SoffiXsponR570.1Z149100.1|SoffiXsponR570.1Z156000.1|SoffiXsponR570.1Z156100.1|SoffiXsponR570.1Z156400.1|SoffiXsponR570.1Z156600.1|SoffiXsponR570.1Z157100.1|SoffiXsponR570.1Z157300.1|SoffiXsponR570.1Z157400.1|SoffiXsponR570.1Z157500.1|SoffiXsponR570.1Z157600.1|SoffiXsponR570.1Z157700.1|SoffiXsponR570.1Z157800.1|SoffiXsponR570.1Z159100.1|SoffiXsponR570.1Z159200.1|SoffiXsponR570.1Z159400.1|SoffiXsponR570.1Z159800.1|SoffiXsponR570.1Z159900.1|SoffiXsponR570.1Z160000.1|SoffiXsponR570.1Z162900.1|SoffiXsponR570.1Z163700.1|SoffiXsponR570.1Z164500.1|SoffiXsponR570.1Z165300.1|SoffiXsponR570.1Z165800.1|SoffiXsponR570.1Z166200.1|SoffiXsponR570.1Z166300.1|SoffiXsponR570.1Z166400.1|SoffiXsponR570.1Z168000.1|SoffiXsponR570.1Z168100.1|SoffiXsponR570.1Z168200.1|SoffiXsponR570.1Z168300.1|SoffiXsponR570.1Z168400.1|SoffiXsponR570.1Z168500.1|SoffiXsponR570.1Z168600.1|SoffiXsponR570.1Z168700.1|SoffiXsponR570.1Z168900.1|SoffiXsponR570.1Z169000.1|SoffiXsponR570.1Z169100.1|SoffiXsponR570.1Z169200.1|SoffiXsponR570.1Z169300.1|SoffiXsponR570.1Z169400.1|SoffiXsponR570.1Z169500.1|SoffiXsponR570.1Z169600.1|SoffiXsponR570.1Z169700.1|SoffiXsponR570.1Z169900.1|SoffiXsponR570.1Z170000.1|SoffiXsponR570.1Z170100.1|SoffiXsponR570.1Z170300.1|SoffiXsponR570.1Z170400.1|SoffiXsponR570.1Z170500.1|SoffiXsponR570.1Z170600.1|SoffiXsponR570.1Z170700.1|SoffiXsponR570.1Z172600.1|SoffiXsponR570.1Z172700.1|SoffiXsponR570.1Z172800.1|SoffiXsponR570.1Z172900.1|SoffiXsponR570.1Z173200.1|SoffiXsponR570.1Z173300.1|SoffiXsponR570.1Z173400.1|SoffiXsponR570.1Z173500.1|SoffiXsponR570.1Z174900.1|SoffiXsponR570.1Z175400.1|SoffiXsponR570.1Z175500.1|SoffiXsponR570.1Z175600.1|SoffiXsponR570.1Z175700.1|SoffiXsponR570.6us88g064400.1|SoffiXsponR570.6us88g064500.1|SoffiXsponR570.6us88g064600.1|SoffiXsponR570.6us88g064700.1|SoffiXsponR570.6us88g064800.1|SoffiXsponR570.6us88g065300.1|SoffiXsponR570.6us88g065500.1|SoffiXsponR570.6us88g066400.1|SoffiXsponR570.6us88g066500.1|SoffiXsponR570.6us88g066600.1|SoffiXsponR570.6us88g067800.1|SoffiXsponR570.6us88g136400.1|SoffiXsponR570.10us89g000100.1|SoffiXsponR570.10us89g000200.1|SoffiXsponR570.10us89g000400.1|SoffiXsponR570.10us89g102700.1|SoffiXsponR570.10us89g102800.1|SoffiXsponR570.10us89g102900.1|SoffiXsponR570.10us89g103300.1|SoffiXsponR570.10us89g103600.1|SoffiXsponR570.10us89g104000.1|SoffiXsponR570.9us90g000200.1|SoffiXsponR570.9us90g077000.1|SoffiXsponR570.4us91g011400.1|SoffiXsponR570.4us91g013600.1|SoffiXsponR570.1Z177700.1|SoffiXsponR570.1Z252600.1|SoffiXsponR570.1Z315200.1|SoffiXsponR570.10Ag049000.1+|SoffiXsponR570.10Bg207600.1+|SoffiXsponR570.10Dg103600.1+|SoffiXsponR570.10Dg197900.1+|SoffiXsponR570.10Dg198000.1+|SoffiXsponR570.10os1g052800.1+|SoffiXsponR570.10os1g054100.1+|SoffiXsponR570.02Ag000900.1+|SoffiXsponR570.02Ag001000.1+|SoffiXsponR570.02Bg145400.1+|SoffiXsponR570.02Dg139500.1+|SoffiXsponR570.02Eg021400.1+|SoffiXsponR570.02Eg023800.1+|SoffiXsponR570.02Fg126400.1+|SoffiXsponR570.02Gg099900.1+|SoffiXsponR570.03Ag038300.1+|SoffiXsponR570.03Ag103000.1+|SoffiXsponR570.03Ag303100.1+|SoffiXsponR570.03Ag331600.1+|SoffiXsponR570.03Bg002700.1+|SoffiXsponR570.03Cg336800.1+|SoffiXsponR570.03Cg337000.1+|SoffiXsponR570.03Gg054100.1+|SoffiXsponR570.03Gg057300.1+|SoffiXsponR570.04Bg134800.1+|SoffiXsponR570.04Dg204500.1+|SoffiXsponR570.04Dg204600.1+|SoffiXsponR570.04Dg204700.1+|SoffiXsponR570.04Dg205000.1+|SoffiXsponR570.04Dg205100.1+|SoffiXsponR570.04Dg205300.1+|SoffiXsponR570.04Dg205400.1+|SoffiXsponR570.04Eg033600.1+|SoffiXsponR570.04Fg017700.1+|SoffiXsponR570.05Ag287400.1+|SoffiXsponR570.05Bg138700.1+|SoffiXsponR570.05Fg322500.1+|SoffiXsponR570.05Fg322600.1+|SoffiXsponR570.05Fg322800.1+|SoffiXsponR570.05Gg153100.1+|SoffiXsponR570.5_9Ag404100.1+|SoffiXsponR570.06Eg000100.1+|SoffiXsponR570.06Eg000200.1+|SoffiXsponR570.06Eg000300.1+|SoffiXsponR570.06Eg016300.1+|SoffiXsponR570.6_9Ag088400.1+|SoffiXsponR570.07Ag000200.1+|SoffiXsponR570.07Ag000300.1+|SoffiXsponR570.07Ag000500.1+|SoffiXsponR570.07Ag001100.1+|SoffiXsponR570.07Ag001300.1+|SoffiXsponR570.07Ag039800.1+|SoffiXsponR570.07Bg000300.1+|SoffiXsponR570.07Cg000100.1+|SoffiXsponR570.07Cg000200.1+|SoffiXsponR570.07Cg000300.1+|SoffiXsponR570.07Cg000400.1+|SoffiXsponR570.07Cg000500.1+|SoffiXsponR570.07Cg000600.1+|SoffiXsponR570.07Cg001100.1+|SoffiXsponR570.07Cg001300.1+|SoffiXsponR570.07Cg001900.1+|SoffiXsponR570.07Eg000200.1+|SoffiXsponR570.7_10Ag084800.1+|SoffiXsponR570.7_10Ag102000.1+|SoffiXsponR570.7_10Ag102100.1+|SoffiXsponR570.7_10Ag102400.1+|SoffiXsponR570.7_10Ag102600.1+|SoffiXsponR570.7_10Ag145800.1+|SoffiXsponR570.7_10Ag147200.1+|SoffiXsponR570.7_10Ag147400.1+|SoffiXsponR570.7_10Ag148600.1+|SoffiXsponR570.7_10Ag161000.1+|SoffiXsponR570.7os1g034800.1+|SoffiXsponR570.08Bg178700.1+|SoffiXsponR570.08Cg093300.1+|SoffiXsponR570.08Cg093400.1+|SoffiXsponR570.08Cg093500.1+|SoffiXsponR570.08Cg093600.1+|SoffiXsponR570.08Dg072800.1+|SoffiXsponR570.08Eg041200.1+|SoffiXsponR570.8_10Ag110900.1+|SoffiXsponR570.8_10Ag117600.1+|SoffiXsponR570.8_10Ag119500.1+|SoffiXsponR570.8_10Ag119600.1+|SoffiXsponR570.8_10Ag120500.1+|SoffiXsponR570.8_10Ag122400.1+|SoffiXsponR570.8_10Ag123100.1+|SoffiXsponR570.8_10Ag243300.1+|SoffiXsponR570.8_5Ag101300.1+|SoffiXsponR570.8_5Ag104200.1+|SoffiXsponR570.8_5Ag106600.1+|SoffiXsponR570.8_5Ag107900.1+|SoffiXsponR570.8_5Ag115100.1+|SoffiXsponR570.09Ag000100.1+|SoffiXsponR570.09Ag000600.1+|SoffiXsponR570.09Ag082000.1+|SoffiXsponR570.09Ag098200.1+|SoffiXsponR570.09Cg000100.1+|SoffiXsponR570.09Dg000500.1+|SoffiXsponR570.09Eg071800.1+|SoffiXsponR570.1Z135700.1+|SoffiXsponR570.1Z135900.1+|SoffiXsponR570.1Z136000.1+|SoffiXsponR570.1Z136200.1+|SoffiXsponR570.1Z136300.1+|SoffiXsponR570.1Z137000.1+|SoffiXsponR570.1Z138700.1+|SoffiXsponR570.1Z138900.1+|SoffiXsponR570.1Z148300.1+|SoffiXsponR570.1Z148600.1+|SoffiXsponR570.1Z168800.1+|SoffiXsponR570.1Z169800.1+|SoffiXsponR570.1Z170200.1+|SoffiXsponR570.1Z173000.1+|SoffiXsponR570.1Z173100.1+
1	Chr01	1		Sobic.001G000100	Sspon.01G0063440-1D*	Sevir.9G001200	SoffiXsponR570.01Bg000100.1|SoffiXsponR570.01Cg000100.1
1	Chr01	1.5			Sspon.01G0063440-1D*|Sspon.01G0063440-1D*		SoffiXsponR570.01Cg000200.1|SoffiXsponR570.01Bg000200.1|SoffiXsponR570.01Bg000200.1
2	Chr01	2	Sh06_g010420*|Sh09_g006050*	Sobic.001G000200|Sobic.010G107601*	Sspon.01G0047360-1P*|Sspon.01G0047360-2D*	Sevir.9G001300|Sevir.7G206400*	SoffiXsponR570.01Ag000100.1|SoffiXsponR570.01Bg000300.1|SoffiXsponR570.01Cg000300.1|SoffiXsponR570.01Eg000100.1
2	Chr01	2.5	Sh06_g010420*|Sh09_g006050*	Sobic.010G107601*	Sspon.01G0047360-1P*|Sspon.01G0047360-2D*	Sevir.7G206400*	SoffiXsponR570.01Cg000400.1
3	Chr01	3		Sobic.001G000400	Sspon.01G0033750-2B|Sspon.01G0033750-1A*	Sevir.9G001400	SoffiXsponR570.01Bg000400.1|SoffiXsponR570.01Cg000500.1
4	Chr01	4		Sobic.001G000300	Sspon.03G0025450-1A*|Sspon.03G0029310-1B*		SoffiXsponR570.10os1g022200.1*|SoffiXsponR570.07Bg278400.1*
3	Chr01	4.5			Sspon.01G0033750-1A*		SoffiXsponR570.01Eg000200.1
5	Chr01	5		Sobic.001G000501			
4	Chr01	6			Sspon.01G0047360-1B|Sspon.03G0025450-1A*|Sspon.03G0029310-1B*		SoffiXsponR570.10os1g022200.1*|SoffiXsponR570.07Bg278400.1*
6	Chr01	6	Sh01_g000080	Sobic.001G000700		Sevir.9G001500	SoffiXsponR570.01Ag000200.1|SoffiXsponR570.01Bg000500.1|SoffiXsponR570.01Cg000600.1
5	Chr01	6.5	Sh01_g000090				
7	Chr01	7	Sh01_g000100	Sobic.001G000800	Sspon.01G0047320-1B|Sspon.01G0047320-2D	Sevir.9G001600	SoffiXsponR570.01Ag000300.1|SoffiXsponR570.01Bg000600.1|SoffiXsponR570.01Cg000700.1|SoffiXsponR570.01Eg000300.1
8	Chr01	8	Sh01_g000110	Sobic.001G000900	Sspon.01G0047330-1B|Sspon.01G0047330-2D	Sevir.9G001700	SoffiXsponR570.01Ag000400.1|SoffiXsponR570.01Bg000700.1|SoffiXsponR570.01Cg000800.1|SoffiXsponR570.01Eg000400.1
9	Chr01	9	Sh01_g000120	Sobic.001G001000	Sspon.01G0047340-1B|Sspon.01G0047340-2D	Sevir.9G001800	SoffiXsponR570.01Ag000500.1|SoffiXsponR570.01Bg000800.1|SoffiXsponR570.01Cg001000.1|SoffiXsponR570.01Eg000500.1|SoffiXsponR570.01Cg000200.1*|SoffiXsponR570.07Bg056400.1*
6	Chr01	9.33333333333333					SoffiXsponR570.01Cg000900.1
7	Chr01	10			Sspon.01G0063450-1D		
10	Chr01	10		Sobic.001G001066|Sobic.001G000200*	Sspon.07G0020620-1A*	Sevir.8G142300*|Sevir.9G001300*	SoffiXsponR570.10Bg199500.1*|SoffiXsponR570.01Ag000100.1*|SoffiXsponR570.01Bg000300.1*|SoffiXsponR570.07Dg172200.1*
11	Chr01	11		Sobic.001G001132			
12	Chr01	12	Sh01_g000150|Sh01_g000130+|Sh01_g000140+	Sobic.001G001200		Sevir.9G001900	SoffiXsponR570.01Ag000600.1|SoffiXsponR570.01Bg000900.1|SoffiXsponR570.01Cg001100.1|SoffiXsponR570.01Eg000600.1
8	Chr01	12.5					SoffiXsponR570.01Cg001200.1
13	Chr01	13		Sobic.001G001300	Sspon.01G0047310-1B|Sspon.01G0047310-2D	Sevir.9G002000	SoffiXsponR570.01Ag000700.1|SoffiXsponR570.01Bg001000.1|SoffiXsponR570.01Cg001300.1|SoffiXsponR570.01Eg000700.1
9	Chr01	13.25			Sspon.01G0063440-1D		SoffiXsponR570.01Eg019100.1|SoffiXsponR570.01Eg019100.1|SoffiXsponR570.01Cg000200.1*|SoffiXsponR570.01Cg000200.1*|SoffiXsponR570.07Bg056400.1*|SoffiXsponR570.07Bg056400.1*
10	Chr01	13.5		Sobic.001G000200*	Sspon.01G0047360-1P|Sspon.01G0047360-2D+|Sspon.07G0020620-1A*	Sevir.8G142300*|Sevir.9G001300*	SoffiXsponR570.10Bg199500.1*|SoffiXsponR570.01Ag000100.1*|SoffiXsponR570.01Bg000300.1*|SoffiXsponR570.07Dg172200.1*
11	Chr01	13.75			Sspon.02G0046520-2D		
14	Chr01	14		Sobic.001G001400	Sspon.01G0033880-1A|Sspon.01G0033880-2B|Sspon.01G0033880-3D|Sspon.01G0033880-1P+|Sspon.01G0047350-1B+	Sevir.9G002100|Sevir.9G576600*|Sevir.9G577400*	SoffiXsponR570.01Ag000800.1|SoffiXsponR570.01Bg001100.1|SoffiXsponR570.01Cg001400.1|SoffiXsponR570.01Eg000800.1
12	Chr01	15			Sspon.01G0033860-1A|Sspon.01G0033870-1A+		
15	Chr01	15		Sobic.001G001700	Sspon.01G0040160-1B*	Sevir.3G246766*	SoffiXsponR570.05Ag340000.1*|SoffiXsponR570.06Fg151800.1*
13	Chr01	16			Sspon.01G0033850-1A		
14	Chr01	16	Sh01_g000170			Sevir.9G576600*|Sevir.9G577400*	
16	Chr01	16		Sobic.001G001800		Sevir.9G002200	SoffiXsponR570.01Ag000900.1|SoffiXsponR570.01Bg001200.1|SoffiXsponR570.01Cg001500.1|SoffiXsponR570.01Eg000900.1
15	Chr01	16.1666666666667			Sspon.01G0063430-1D|Sspon.01G0040160-1B*	Sevir.3G246766*	SoffiXsponR570.05Ag340000.1*|SoffiXsponR570.06Fg151800.1*
17	Chr01	17	Sh01_g000160	Sobic.001G001900	Sspon.01G0033840-1A|Sspon.01G0033840-2B|Sspon.01G0033840-4D*|Sspon.01G0033840-3C*	Sevir.9G002300	SoffiXsponR570.01Ag001000.1|SoffiXsponR570.01Bg001300.1|SoffiXsponR570.01Cg001600.1|SoffiXsponR570.01Eg001000.1|SoffiXsponR570.03Dg027200.1*
16	Chr01	17.5					SoffiXsponR570.01Cg001700.1
18	Chr01	18	Sh01_g000180	Sobic.001G002000	Sspon.01G0033830-1A|Sspon.01G0033830-2B|Sspon.01G0033830-4D*		SoffiXsponR570.01Ag001100.1|SoffiXsponR570.01Bg001400.1|SoffiXsponR570.01Cg001800.1|SoffiXsponR570.01Eg001100.1
17	Chr01	18.3333333333333			Sspon.01G0063420-1D|Sspon.01G0033840-4D*|Sspon.01G0033840-3C*		SoffiXsponR570.03Dg027200.1*
18	Chr01	19			Sspon.01G0033830-4D*		SoffiXsponR570.01Cg001900.1
19	Chr01	19		Sobic.001G002050|Sobic.002G118300*			
19	Chr01	19.5	Sh01_g000190	Sobic.002G118300*|Sobic.002G118300*		Sevir.9G002400	SoffiXsponR570.01Cg002000.1|SoffiXsponR570.01Cg002000.1
20	Chr01	20		Sobic.001G002100	Sspon.01G0033820-1A		SoffiXsponR570.01Ag001300.1|SoffiXsponR570.01Ag001300.1
21	Chr01	20.5			Sspon.01G0063410-1D		SoffiXsponR570.05Fg129800.1*|SoffiXsponR570.1Z202400.1*
21	Chr01	21	Sh01_g000200	Sobic.001G002200	Sspon.01G0033770-1A|Sspon.01G0033770-2D|Sspon.01G0033770-1P+	Sevir.9G002500	SoffiXsponR570.01Ag001200.1|SoffiXsponR570.01Bg001500.1|SoffiXsponR570.01Cg002100.1|SoffiXsponR570.01Eg001200.1|SoffiXsponR570.05Fg129800.1*|SoffiXsponR570.1Z202400.1*
22	Chr01	21.5				Sevir.8G127900*	SoffiXsponR570.01Cg002200.1
22	Chr01	22		Sobic.001G002300	Sspon.01G0033810-1A|Sspon.01G0033810-2B|Sspon.01G0033810-2B|Sspon.01G0033810-2B|Sspon.01G0033810-3D	Sevir.9G002600|Sevir.8G127900*	SoffiXsponR570.01Ag001400.1|SoffiXsponR570.01Bg001600.1|SoffiXsponR570.01Cg002300.1
23	Chr01	22.3333333333333	Sh10_g011850*		Sspon.01G0033800-1A	Sevir.1G183100*|Sevir.6G122600*	
24	Chr01	22.6666666666667			Sspon.01G0033790-1A	Sevir.9G504700*	SoffiXsponR570.02Bg129300.1*|SoffiXsponR570.02Cg143500.1*|SoffiXsponR570.05Bg217000.1*
25	Chr01	22.6666666666667		Sobic.003G439100*	Sspon.03G0038230-2D	Sevir.5G470600*|Sevir.9G504600*	SoffiXsponR570.01Dg224900.1*|SoffiXsponR570.01Eg282200.1*
23	Chr01	23	Sh01_g000210|Sh10_g011850*	Sobic.001G002400	Sspon.01G0033780-1A|Sspon.01G0033780-2B|Sspon.01G0033780-3D	Sevir.1G183100*|Sevir.6G122600*	SoffiXsponR570.01Ag001500.1|SoffiXsponR570.01Bg001700.1|SoffiXsponR570.01Cg002400.1|SoffiXsponR570.01Eg001300.1
24	Chr01	24	Sh01_g000220	Sobic.001G002500	Sspon.01G0033890-1A|Sspon.01G0033890-2D	Sevir.9G504700*	SoffiXsponR570.01Ag001600.1|SoffiXsponR570.01Bg001800.1|SoffiXsponR570.01Cg002500.1|SoffiXsponR570.01Eg001400.1|SoffiXsponR570.02Bg129300.1*|SoffiXsponR570.02Cg143500.1*|SoffiXsponR570.05Bg217000.1*
26	Chr01	24.8333333333333			Sspon.01G0063400-1D		
25	Chr01	25	Sh01_g000230	Sobic.001G002600|Sobic.003G439100*	Sspon.01G0033900-1A|Sspon.01G0033900-2B|Sspon.01G0033900-3D	Sevir.5G470600*|Sevir.9G504600*	SoffiXsponR570.01Bg001900.1|SoffiXsponR570.01Dg224900.1*|SoffiXsponR570.01Eg282200.1*
27	Chr01	25.3333333333333		Sobic.009G109450*		Sevir.4G143700*	SoffiXsponR570.01Eg001500.1|SoffiXsponR570.02Ag147000.1*|SoffiXsponR570.02Cg143600.1*
28	Chr01	25.6666666666667			Sspon.01G0063390-1D		SoffiXsponR570.02Ag147200.1*|SoffiXsponR570.02Cg143800.1*
26	Chr01	26		Sobic.001G002650			
29	Chr01	26			Sspon.01G0033920-1P|Sspon.01G0033920-1P|Sspon.01G0033920-2D+|Sspon.01G0033920-2D+		SoffiXsponR570.01Cg002600.1|SoffiXsponR570.01Bg002100.1|SoffiXsponR570.01Bg002100.1
30	Chr01	26.5	Sh01_g000240			Sevir.6G010275*	
31	Chr01	26.6666666666667	Sh09_g007420*|Sh09_g007420*|Sh09_g007420*		Sspon.01G0033920-1P|Sspon.01G0033920-1P|Sspon.01G0033920-2D+|Sspon.01G0033920-2D+		SoffiXsponR570.01Eg001600.1|SoffiXsponR570.01Bg002100.1|SoffiXsponR570.01Bg002100.1
27	Chr01	27		Sobic.001G002700|Sobic.009G109450*	Sspon.01G0033910-1A|Sspon.01G0033910-2D	Sevir.4G143700*	SoffiXsponR570.01Bg002000.1|SoffiXsponR570.02Ag147000.1*|SoffiXsponR570.02Cg143600.1*
32	Chr01	27.5			Sspon.01G0033920-1A|Sspon.01G0033920-1P|Sspon.01G0033920-1P|Sspon.01G0033920-2D+|Sspon.01G0033920-2D+		SoffiXsponR570.01Bg002100.1|SoffiXsponR570.01Bg002100.1|SoffiXsponR570.01Bg002100.1+|SoffiXsponR570.01Bg002100.1+|SoffiXsponR570.01Bg002100.1+
28	Chr01	28	Sh01_g000250	Sobic.001G002800	Sspon.01G0033930-1A|Sspon.01G0033930-2B|Sspon.01G0033930-1P|Sspon.01G0033930-3D+	Sevir.9G002700	SoffiXsponR570.01Ag001700.1|SoffiXsponR570.01Bg002200.1|SoffiXsponR570.01Cg002700.1|SoffiXsponR570.01Eg001700.1|SoffiXsponR570.02Ag147200.1*|SoffiXsponR570.02Cg143800.1*
29	Chr01	29		Sobic.001G002900			
33	Chr01	29			Sspon.01G0063380-1D		
34	Chr01	29					SoffiXsponR570.01Eg001800.1
35	Chr01	29	Sh_225C01_g000030*				SoffiXsponR570.01Cg002800.1
36	Chr01	29			Sspon.05G0036080-1C*|Sspon.05G0036080-1C*		SoffiXsponR570.01Bg002300.1|SoffiXsponR570.01Cg005400.1|SoffiXsponR570.01Cg005400.1
30	Chr01	30	Sh01_g000260	Sobic.001G003000	Sspon.01G0033720-2B|Sspon.01G0033720-3D	Sevir.9G002800|Sevir.6G010275*	SoffiXsponR570.01Ag001800.1|SoffiXsponR570.01Bg002400.1|SoffiXsponR570.01Cg002900.1|SoffiXsponR570.01Eg001900.1
37	Chr01	30.3333333333333	Sh01_g000270	Sobic.008G114401*	Sspon.06G0020250-1B*		SoffiXsponR570.02Cg177500.1*
38	Chr01	30.6666666666667	Sh01_g000290			Sevir.1G244500*	
31	Chr01	31	Sh01_g000300|Sh01_g000280+|Sh09_g007420*	Sobic.001G003100	Sspon.01G0033710-1A|Sspon.01G0033710-2B|Sspon.01G0033710-2P|Sspon.01G0033710-1P+|Sspon.01G0033710-3D+	Sevir.9G002900	SoffiXsponR570.01Ag001900.1|SoffiXsponR570.01Bg002500.1|SoffiXsponR570.01Cg003000.1|SoffiXsponR570.01Eg002000.1
39	Chr01	31.3333333333333			Sspon.01G0033730-2D|Sspon.01G0033730-1A		
32	Chr01	32	Sh01_g000310	Sobic.001G003200	Sspon.01G0033700-1A|Sspon.01G0033700-2B|Sspon.01G0033700-1P|Sspon.01G0033700-3D+	Sevir.9G003000	SoffiXsponR570.01Ag002000.1|SoffiXsponR570.01Bg002600.1|SoffiXsponR570.01Cg003100.1|SoffiXsponR570.01Eg002100.1|SoffiXsponR570.01Bg002100.1+
40	Chr01	32.6666666666667			Sspon.01G0063370-1D		
33	Chr01	33		Sobic.001G003300	Sspon.01G0033680-1A|Sspon.01G0033680-2D|Sspon.01G0033680-1P+	Sevir.9G003100	SoffiXsponR570.01Ag002100.1|SoffiXsponR570.01Bg002700.1|SoffiXsponR570.01Cg003200.1|SoffiXsponR570.01Eg002200.1
41	Chr01	33.3333333333333	Sh01_g041110*|Sh02_g017920*		Sspon.01G0063360-1D|Sspon.01G0035010-1B*		SoffiXsponR570.01Bg457600.1*|SoffiXsponR570.01Eg410300.1*|SoffiXsponR570.05Bg220100.1*|SoffiXsponR570.05Fg159000.1*
42	Chr01	33.5			Sspon.01G0033690-1A		
34	Chr01	34		Sobic.001G003400	Sspon.01G0033670-1A|Sspon.01G0033670-2D		SoffiXsponR570.01Ag002200.1|SoffiXsponR570.01Bg002800.1|SoffiXsponR570.01Cg003300.1|SoffiXsponR570.01Eg002300.1
35	Chr01	35	Sh_225C01_g000030*	Sobic.001G003500	Sspon.01G0033660-1A|Sspon.01G0033660-2P|Sspon.01G0033660-2D|Sspon.01G0033660-1P+	Sevir.9G003200	SoffiXsponR570.01Ag002300.1|SoffiXsponR570.01Bg002900.1|SoffiXsponR570.01Cg003400.1|SoffiXsponR570.01Eg002400.1
43	Chr01	35.3333333333333					SoffiXsponR570.01Ag002400.1
44	Chr01	35.5	Sh02_g019960*			Sevir.9G576201*	SoffiXsponR570.01Eg002500.1|SoffiXsponR570.7_10Ag248400.1*
45	Chr01	35.6666666666667	Sh03_g030650*		Sspon.01G0063350-1D|Sspon.01G0009080-1A*|Sspon.06G0033700-1D*	Sevir.9G032100*	SoffiXsponR570.05Dg100200.1*|SoffiXsponR570.05Eg084300.1*
46	Chr01	35.6666666666667				Sevir.8G112000*	SoffiXsponR570.01Ag002500.1
36	Chr01	36		Sobic.001G003600	Sspon.01G0033650-1A|Sspon.01G0033650-2D|Sspon.01G0033650-1P|Sspon.05G0036080-1C*	Sevir.9G003300	SoffiXsponR570.01Ag002600.1|SoffiXsponR570.01Bg003000.1|SoffiXsponR570.01Cg003500.1|SoffiXsponR570.01Eg002600.1
47	Chr01	36.5				Sevir.8G000200*|Sevir.8G000200*	SoffiXsponR570.01Eg002700.1|SoffiXsponR570.01Ag002700.1|SoffiXsponR570.01Ag002700.1
48	Chr01	36.5		Sobic.010G154500*			SoffiXsponR570.01Bg003100.1
37	Chr01	37		Sobic.001G003700|Sobic.008G114401*	Sspon.01G0033630-1A|Sspon.01G0033630-1P|Sspon.06G0020250-1B*	Sevir.9G003400	SoffiXsponR570.01Ag002800.1|SoffiXsponR570.01Bg003200.1|SoffiXsponR570.01Cg003600.1|SoffiXsponR570.01Eg002800.1|SoffiXsponR570.02Cg177500.1*
49	Chr01	37			Sspon.01G0033640-1A|Sspon.05G0021020-1A*|Sspon.05G0021020-4D*	Sevir.2G149700*|Sevir.7G314000*	SoffiXsponR570.10Ag020100.1*|SoffiXsponR570.10Bg019400.1*
50	Chr01	37			Sspon.01G0033630-2D		
38	Chr01	38		Sobic.001G003900	Sspon.01G0033620-1A|Sspon.01G0033620-2D|Sspon.01G0033620-1P	Sevir.9G003500|Sevir.1G244500*	SoffiXsponR570.01Ag003000.1|SoffiXsponR570.01Bg003400.1|SoffiXsponR570.01Cg003800.1|SoffiXsponR570.01Eg003000.1|SoffiXsponR570.01Ag002900.1+|SoffiXsponR570.01Bg003300.1+|SoffiXsponR570.01Cg003700.1+|SoffiXsponR570.01Eg002900.1+
39	Chr01	39		Sobic.001G004000	Sspon.01G0033610-1A|Sspon.01G0033610-2D|Sspon.01G0033610-2P|Sspon.01G0033610-1P+	Sevir.9G003600	SoffiXsponR570.01Ag003100.1|SoffiXsponR570.01Bg003500.1|SoffiXsponR570.01Cg003900.1|SoffiXsponR570.01Eg003100.1
51	Chr01	39.5				Sevir.2G117100*	SoffiXsponR570.01Cg004000.1
40	Chr01	40	Sh01_g000320	Sobic.001G004100	Sspon.01G0033600-1A|Sspon.01G0033600-2D|Sspon.01G0033600-1P	Sevir.9G003700	SoffiXsponR570.01Ag003200.1|SoffiXsponR570.01Bg003600.1|SoffiXsponR570.01Cg004100.1|SoffiXsponR570.01Eg003200.1
52	Chr01	40.5	Sh01_g000330				
53	Chr01	40.5					SoffiXsponR570.01Cg004200.1|SoffiXsponR570.01Bg003700.1|SoffiXsponR570.01Bg003700.1
41	Chr01	41	Sh01_g041110*|Sh02_g017920*	Sobic.001G004200	Sspon.01G0033590-1A|Sspon.01G0033590-2D|Sspon.01G0033590-1P+|Sspon.01G0035010-2D+|Sspon.01G0035010-1B*	Sevir.9G003800	SoffiXsponR570.01Ag003300.1|SoffiXsponR570.01Cg004300.1|SoffiXsponR570.01Eg003300.1|SoffiXsponR570.01Bg457600.1*|SoffiXsponR570.01Eg410300.1*|SoffiXsponR570.05Bg220100.1*|SoffiXsponR570.05Fg159000.1*
54	Chr01	41	Sh01_g000340				
55	Chr01	41.5	Sh01_g000350				
42	Chr01	42	Sh01_g000360	Sobic.001G004300	Sspon.01G0033740-1A|Sspon.01G0033740-2D	Sevir.9G003900	SoffiXsponR570.01Ag003400.1|SoffiXsponR570.01Bg003800.1|SoffiXsponR570.01Cg004400.1|SoffiXsponR570.01Eg003400.1
43	Chr01	43	Sh01_g000390|Sh01_g000370+	Sobic.001G004400	Sspon.01G0033570-1A|Sspon.01G0033570-2P|Sspon.01G0033570-2D|Sspon.01G0033570-1P+	Sevir.9G004000	SoffiXsponR570.01Ag003500.1|SoffiXsponR570.01Bg003900.1|SoffiXsponR570.01Cg004500.1|SoffiXsponR570.01Eg003500.1
56	Chr01	43	Sh01_g000380				
57	Chr01	43.5			Sspon.01G0063060-1D		
44	Chr01	44	Sh02_g019960*	Sobic.001G004500	Sspon.01G0033560-1A|Sspon.01G0033560-2D|Sspon.01G0033580-2D+	Sevir.9G004100|Sevir.9G576201*	SoffiXsponR570.01Ag003600.1|SoffiXsponR570.01Bg004000.1|SoffiXsponR570.01Eg003600.1|SoffiXsponR570.7_10Ag248400.1*
58	Chr01	44.5					SoffiXsponR570.01Cg004600.1
59	Chr01	44.6666666666667	Sh01_g000400|Sh01_g000400				SoffiXsponR570.01Bg004100.1
45	Chr01	45	Sh03_g030650*	Sobic.001G004550	Sspon.01G0009080-1A*|Sspon.06G0033700-1D*	Sevir.9G032100*	SoffiXsponR570.01Eg011700.1|SoffiXsponR570.05Dg100200.1*|SoffiXsponR570.05Eg084300.1*
60	Chr01	45			Sspon.01G0033580-1A|Sspon.01G0033580-1A		SoffiXsponR570.01Eg003700.1|SoffiXsponR570.01Ag003700.1|SoffiXsponR570.01Ag003700.1
61	Chr01	45.3333333333333					SoffiXsponR570.01Bg004200.1
46	Chr01	46	Sh01_g000410	Sobic.001G004600	Sspon.01G0063070-1D|Sspon.01G0063070-1P	Sevir.8G112000*	SoffiXsponR570.01Ag003800.1|SoffiXsponR570.01Bg004300.1|SoffiXsponR570.01Cg004700.1|SoffiXsponR570.01Eg003800.1
47	Chr01	47	Sh01_g000420	Sobic.001G004700		Sevir.9G004300|Sevir.8G000200*	SoffiXsponR570.01Ag003900.1|SoffiXsponR570.01Bg004400.1|SoffiXsponR570.01Cg004800.1
48	Chr01	48	Sh01_g000430	Sobic.001G004800|Sobic.010G154500*	Sspon.01G0063080-1D|Sspon.01G0063080-1P	Sevir.9G004400	SoffiXsponR570.01Ag004000.1|SoffiXsponR570.01Bg004500.1|SoffiXsponR570.01Cg004900.1|SoffiXsponR570.01Eg003900.1
49	Chr01	49		Sobic.001G004901	Sspon.05G0021020-1A*|Sspon.05G0021020-4D*	Sevir.2G149700*|Sevir.7G314000*	SoffiXsponR570.10Ag020100.1*|SoffiXsponR570.10Bg019400.1*
62	Chr01	49.6666666666667			Sspon.01G0033550-1P		
50	Chr01	50	Sh01_g000440	Sobic.001G005000	Sspon.01G0033550-1A|Sspon.01G0033550-2D	Sevir.9G004500	SoffiXsponR570.01Ag004100.1|SoffiXsponR570.01Bg004600.1|SoffiXsponR570.01Cg005000.1|SoffiXsponR570.01Eg004000.1
51	Chr01	51	Sh01_g000450	Sobic.001G005100	Sspon.01G0033540-1A|Sspon.01G0033540-2D	Sevir.2G117100*	SoffiXsponR570.01Ag004200.1|SoffiXsponR570.01Bg004700.1|SoffiXsponR570.01Cg005100.1|SoffiXsponR570.01Eg004100.1
63	Chr01	51.3333333333333			Sspon.01G0033530-2D		
64	Chr01	51.3333333333333			Sspon.06G0015150-1A*		SoffiXsponR570.01Eg004200.1
65	Chr01	51.5					SoffiXsponR570.01Bg004800.1
66	Chr01	51.5					SoffiXsponR570.01Ag004300.1|SoffiXsponR570.01Eg004300.1|SoffiXsponR570.01Eg004300.1|SoffiXsponR570.01Cg058400.1*|SoffiXsponR570.01Cg058400.1*
52	Chr01	52	Sh01_g000460	Sobic.001G005200	Sspon.01G0033530-1A|Sspon.01G0033530-1P	Sevir.9G004600	SoffiXsponR570.01Ag004400.1|SoffiXsponR570.01Bg004900.1|SoffiXsponR570.01Cg005200.1|SoffiXsponR570.01Eg004400.1
67	Chr01	52.5					SoffiXsponR570.01Eg004500.1
68	Chr01	52.5	Sh01_g000470|Sh01_g000470			Sevir.2G161900*|Sevir.2G161900*	SoffiXsponR570.01Ag004500.1
69	Chr01	52.6666666666667	Sh01_g000480				
53	Chr01	53	Sh01_g000490	Sobic.001G005300	Sspon.01G0033520-1A|Sspon.01G0033520-2D|Sspon.01G0033520-1T+|Sspon.01G0033520-1P+	Sevir.9G004700	SoffiXsponR570.01Ag004600.1|SoffiXsponR570.01Bg005000.1|SoffiXsponR570.01Cg005300.1|SoffiXsponR570.01Eg004600.1
54	Chr01	54	Sh01_g000500	Sobic.001G005400			
70	Chr01	54					SoffiXsponR570.01Bg005100.1
55	Chr01	55	Sh01_g000510	Sobic.001G005500		Sevir.9G004800	SoffiXsponR570.01Ag004700.1|SoffiXsponR570.01Bg005200.1|SoffiXsponR570.01Cg005500.1|SoffiXsponR570.01Eg004700.1
56	Chr01	56	Sh01_g000520	Sobic.001G005600	Sspon.01G0033510-1A|Sspon.01G0033510-1P|Sspon.01G0033510-2D	Sevir.9G004900	SoffiXsponR570.01Ag004800.1|SoffiXsponR570.01Bg005300.1|SoffiXsponR570.01Cg005600.1|SoffiXsponR570.01Eg004800.1
71	Chr01	56.5			Sspon.01G0033490-1A		SoffiXsponR570.05Fg240300.1*
72	Chr01	56.5			Sspon.01G0063090-1D		
73	Chr01	56.5					SoffiXsponR570.01Cg005700.1
57	Chr01	57	Sh01_g000530	Sobic.001G005700	Sspon.01G0033500-1A|Sspon.01G0033500-2D|Sspon.01G0033500-1P	Sevir.9G005000	SoffiXsponR570.01Ag004900.1|SoffiXsponR570.01Bg005400.1|SoffiXsponR570.01Cg005800.1|SoffiXsponR570.01Eg004900.1
58	Chr01	58	Sh01_g000540	Sobic.001G005800	Sspon.01G0033470-1A|Sspon.01G0033470-2D|Sspon.01G0033470-1P	Sevir.9G005100	SoffiXsponR570.01Ag005000.1|SoffiXsponR570.01Bg005500.1|SoffiXsponR570.01Cg005900.1|SoffiXsponR570.01Eg005000.1
59	Chr01	59	Sh01_g000550	Sobic.001G005900	Sspon.01G0033460-1A|Sspon.01G0033460-1P|Sspon.01G0033460-2D	Sevir.9G005200	SoffiXsponR570.01Ag005100.1|SoffiXsponR570.01Bg005600.1|SoffiXsponR570.01Cg006000.1|SoffiXsponR570.01Eg005100.1
60	Chr01	60		Sobic.001G006000		Sevir.9G005266	SoffiXsponR570.01Ag005200.1|SoffiXsponR570.01Bg005700.1|SoffiXsponR570.01Cg006100.1
61	Chr01	62	Sh01_g000560	Sobic.001G006201|Sobic.001G006101+	Sspon.01G0033480-1A	Sevir.9G005332	SoffiXsponR570.01Ag005400.1|SoffiXsponR570.01Bg005800.1|SoffiXsponR570.01Cg006200.1|SoffiXsponR570.01Eg005300.1|SoffiXsponR570.01Ag005300.1+|SoffiXsponR570.01Eg005200.1+
62	Chr01	63		Sobic.001G006300			
74	Chr01	63			Sspon.01G0033450-1A|Sspon.01G0033450-1A|Sspon.01G0033450-2D|Sspon.01G0033450-2D		SoffiXsponR570.01Eg005400.1|SoffiXsponR570.01Bg005900.1|SoffiXsponR570.01Bg005900.1|SoffiXsponR570.01Cg006300.1|SoffiXsponR570.01Cg006300.1
63	Chr01	64		Sobic.001G006400	Sspon.01G0033440-1A|Sspon.01G0033440-2P|Sspon.01G0033440-3P|Sspon.01G0033440-1P+|Sspon.01G0033440-2D+	Sevir.9G005500	SoffiXsponR570.01Ag005500.1|SoffiXsponR570.01Bg006000.1|SoffiXsponR570.01Cg006400.1|SoffiXsponR570.01Eg005500.1
64	Chr01	65		Sobic.001G006500	Sspon.06G0015150-1A*	Sevir.9G005600	SoffiXsponR570.01Ag005700.1|SoffiXsponR570.01Bg006100.1|SoffiXsponR570.01Cg006500.1|SoffiXsponR570.01Eg005700.1
75	Chr01	65.5					SoffiXsponR570.01Bg006200.1
65	Chr01	66		Sobic.001G006600	Sspon.01G0033430-1A|Sspon.01G0033430-2D	Sevir.9G005800	SoffiXsponR570.01Ag005800.1|SoffiXsponR570.01Bg006300.1|SoffiXsponR570.01Cg006600.1|SoffiXsponR570.01Eg005800.1
66	Chr01	67		Sobic.001G006700	Sspon.01G0033410-1A|Sspon.01G0033410-1P|Sspon.01G0033410-2P|Sspon.01G0033410-2D+	Sevir.9G005900	SoffiXsponR570.01Ag005900.1|SoffiXsponR570.01Bg006400.1|SoffiXsponR570.01Cg006700.1|SoffiXsponR570.01Eg005900.1|SoffiXsponR570.01Cg058400.1*
76	Chr01	68			Sspon.01G0063120-1D	Sevir.5G003300*	SoffiXsponR570.07Eg223900.1*
67	Chr01	69		Sobic.001G006900	Sspon.01G0033400-1A|Sspon.01G0033400-2D	Sevir.9G006000	SoffiXsponR570.01Ag006000.1|SoffiXsponR570.01Bg006600.1|SoffiXsponR570.01Cg007000.1|SoffiXsponR570.01Eg006100.1|SoffiXsponR570.01Cg006900.1+
77	Chr01	69.3333333333333			Sspon.04G0030160-1B*		SoffiXsponR570.01Ag006100.1
78	Chr01	69.6666666666667			Sspon.01G0063110-1D|Sspon.01G0063110-1D|Sspon.01G0063340-1D|Sspon.01G0063340-1D|Sspon.01G0063340-1D+|Sspon.01G0063340-1D+|Sspon.01G0063340-1D+|Sspon.01G0063340-1D+|Sspon.01G0063340-1D+|Sspon.01G0063340-1D+	Sevir.4G170200*|Sevir.4G170200*|Sevir.4G170200*|Sevir.4G170200*|Sevir.4G170200*|Sevir.4G170200*|Sevir.8G144600*|Sevir.8G144600*|Sevir.8G144600*|Sevir.8G144600*|Sevir.8G144600*|Sevir.8G144600*	SoffiXsponR570.01Ag006200.1|SoffiXsponR570.01Bg006700.1|SoffiXsponR570.01Bg006700.1|SoffiXsponR570.01Cg007100.1|SoffiXsponR570.01Cg007100.1|SoffiXsponR570.01Eg006200.1|SoffiXsponR570.01Eg006200.1|SoffiXsponR570.01Cg007100.1+|SoffiXsponR570.01Cg007100.1+|SoffiXsponR570.01Cg007100.1+|SoffiXsponR570.01Cg007100.1+|SoffiXsponR570.01Cg007100.1+|SoffiXsponR570.01Cg007100.1+
68	Chr01	70		Sobic.001G007000	Sspon.01G0033390-1A|Sspon.01G0033390-1P|Sspon.01G0033390-2D	Sevir.2G161900*	SoffiXsponR570.01Ag006300.1|SoffiXsponR570.01Bg006800.1|SoffiXsponR570.01Cg007200.1|SoffiXsponR570.01Eg006300.1
79	Chr01	70	Sh03_g006020*|Sh03_g006830*	Sobic.001G183633*	Sspon.01G0033380-1A		SoffiXsponR570.10Eg113400.1*|SoffiXsponR570.09Eg116600.1*
80	Chr01	70.25		Sobic.001G377900*		Sevir.2G107000*|Sevir.2G429200*	SoffiXsponR570.01Ag006400.1
81	Chr01	70.5					SoffiXsponR570.01Eg006400.1
82	Chr01	70.5					SoffiXsponR570.01Ag006500.1
83	Chr01	70.75					SoffiXsponR570.01Ag006600.1|SoffiXsponR570.09Eg126000.1*
69	Chr01	71	Sh01_g000570	Sobic.001G007100	Sspon.01G0033370-1A|Sspon.01G0033370-2D|Sspon.01G0033420-1A+		SoffiXsponR570.01Ag006700.1|SoffiXsponR570.01Bg006900.1|SoffiXsponR570.01Cg007300.1|SoffiXsponR570.01Eg006500.1
70	Chr01	72	Sh01_g000580	Sobic.001G007200	Sspon.01G0033290-1A|Sspon.01G0033290-1P|Sspon.01G0033290-2P|Sspon.01G0033290-2D+	Sevir.9G006100	SoffiXsponR570.01Ag006800.1|SoffiXsponR570.01Bg007000.1|SoffiXsponR570.01Cg007400.1|SoffiXsponR570.01Eg006600.1
84	Chr01	72.5	Sh08_g010320*		Sspon.01G0033350-1A		SoffiXsponR570.10Ag006700.1*
71	Chr01	73		Sobic.001G007300	Sspon.01G0063130-1D|Sspon.01G0063130-1P	Sevir.9G006200	SoffiXsponR570.01Ag006900.1|SoffiXsponR570.01Bg007100.1|SoffiXsponR570.01Cg007500.1|SoffiXsponR570.01Eg006700.1|SoffiXsponR570.05Fg240300.1*
72	Chr01	74	Sh01_g000590	Sobic.001G007400	Sspon.01G0033300-1A|Sspon.01G0033300-2P|Sspon.01G0033300-1P+	Sevir.9G006300	SoffiXsponR570.01Ag007000.1|SoffiXsponR570.01Bg007200.1|SoffiXsponR570.01Cg007600.1|SoffiXsponR570.01Eg006800.1
85	Chr01	74	Sh08_g010310*		Sspon.01G0033300-2D		SoffiXsponR570.10Ag006600.1*|SoffiXsponR570.09Eg125800.1*
73	Chr01	75	Sh01_g000600	Sobic.001G007500	Sspon.01G0033310-1A|Sspon.01G0033310-2D|Sspon.01G0033310-3P|Sspon.01G0033310-2P+|Sspon.01G0033310-1P+	Sevir.9G006400	SoffiXsponR570.01Ag007100.1|SoffiXsponR570.01Bg007300.1|SoffiXsponR570.01Cg007700.1|SoffiXsponR570.01Eg006900.1
86	Chr01	75.5	Sh01_g000610|Sh08_g010290*|Sh08_g010300*				SoffiXsponR570.8_5Ag000400.1*|SoffiXsponR570.09Eg125700.1*
74	Chr01	76	Sh01_g000620	Sobic.001G007600	Sspon.01G0033360-1A|Sspon.01G0033360-1P|Sspon.01G0033360-2D	Sevir.9G006500	SoffiXsponR570.01Ag007200.1|SoffiXsponR570.01Bg007400.1|SoffiXsponR570.01Cg007800.1|SoffiXsponR570.01Eg007000.1
75	Chr01	77	Sh01_g000630	Sobic.001G007700	Sspon.01G0033320-1A|Sspon.01G0033320-1P|Sspon.01G0033320-2D	Sevir.9G006600	SoffiXsponR570.01Ag007300.1|SoffiXsponR570.01Bg007500.1|SoffiXsponR570.01Eg007100.1
87	Chr01	77.5	Sh01_g000650|Sh01_g000650|Sh01_g000640+|Sh01_g000640+|Sh03_g008550*|Sh03_g008550*|Sh03_g008550*|Sh03_g008550*|Sh03_g008550*|Sh03_g008550*	Sobic.003G123100*|Sobic.003G123100*|Sobic.003G123100*|Sobic.003G123100*|Sobic.003G123100*|Sobic.003G123100*	Sspon.01G0033330-2D|Sspon.01G0033330-1P|Sspon.01G0033330-1P|Sspon.01G0033330-1A+|Sspon.01G0033330-1A+	Sevir.3G415900*|Sevir.3G415900*|Sevir.3G415900*|Sevir.3G415900*|Sevir.3G415900*|Sevir.3G415900*	SoffiXsponR570.01Ag007400.1|SoffiXsponR570.01Ag007400.1|SoffiXsponR570.01Bg007600.1|SoffiXsponR570.01Bg007600.1|SoffiXsponR570.01Eg007200.1|SoffiXsponR570.01Eg007200.1|SoffiXsponR570.10Ag006500.1*|SoffiXsponR570.10Ag006500.1*|SoffiXsponR570.10Ag006500.1*|SoffiXsponR570.10Ag006500.1*|SoffiXsponR570.10Ag006500.1*|SoffiXsponR570.10Ag006500.1*|SoffiXsponR570.02Ag117000.1*|SoffiXsponR570.02Ag117000.1*|SoffiXsponR570.02Ag117000.1*|SoffiXsponR570.02Ag117000.1*|SoffiXsponR570.02Ag117000.1*|SoffiXsponR570.02Ag117000.1*|SoffiXsponR570.02Dg116400.1*|SoffiXsponR570.02Dg116400.1*|SoffiXsponR570.02Dg116400.1*|SoffiXsponR570.02Dg116400.1*|SoffiXsponR570.02Dg116400.1*|SoffiXsponR570.02Dg116400.1*|SoffiXsponR570.09Eg125600.1*|SoffiXsponR570.09Eg125600.1*|SoffiXsponR570.09Eg125600.1*|SoffiXsponR570.09Eg125600.1*|SoffiXsponR570.09Eg125600.1*|SoffiXsponR570.09Eg125600.1*
76	Chr01	78		Sobic.001G007800	Sspon.01G0033340-1A|Sspon.01G0033340-1P	Sevir.5G003300*	SoffiXsponR570.01Ag007500.1|SoffiXsponR570.01Bg007700.1|SoffiXsponR570.01Cg007900.1|SoffiXsponR570.01Eg007300.1|SoffiXsponR570.07Eg223900.1*
77	Chr01	79	Sh01_g000660	Sobic.001G007900	Sspon.04G0030160-1B*	Sevir.9G006700	SoffiXsponR570.01Ag007600.1|SoffiXsponR570.01Bg007800.1|SoffiXsponR570.01Cg008000.1|SoffiXsponR570.01Eg007400.1
88	Chr01	79.5	Sh08_g010280*			Sevir.3G051800*	SoffiXsponR570.01Ag007700.1|SoffiXsponR570.8_5Ag000600.1*|SoffiXsponR570.09Eg125500.1*
78	Chr01	80		Sobic.001G008000	Sspon.01G0063340-1D+	Sevir.4G170200*|Sevir.8G144600*	SoffiXsponR570.01Ag007800.1|SoffiXsponR570.01Bg007900.1|SoffiXsponR570.01Cg008100.1|SoffiXsponR570.01Eg007500.1|SoffiXsponR570.01Cg007100.1+
89	Chr01	80			Sspon.01G0063140-1D		
90	Chr01	80					SoffiXsponR570.01Cg008200.1
91	Chr01	80.5	Sh_246E04_g000130*				SoffiXsponR570.01Cg008300.1
79	Chr01	81	Sh01_g000670|Sh03_g006020*|Sh03_g006830*	Sobic.001G008100|Sobic.001G183633*	Sspon.01G0063140-2P|Sspon.01G0063140-1P+	Sevir.9G006800	SoffiXsponR570.01Ag007900.1|SoffiXsponR570.01Bg008000.1|SoffiXsponR570.01Cg008400.1|SoffiXsponR570.01Eg007600.1|SoffiXsponR570.10Eg113400.1*|SoffiXsponR570.09Eg116600.1*
80	Chr01	82	Sh01_g000680	Sobic.001G008200|Sobic.001G377900*	Sspon.01G0063150-1D|Sspon.01G0063150-1P|Sspon.01G0063150-2P+	Sevir.9G006900|Sevir.2G107000*|Sevir.2G429200*	SoffiXsponR570.01Ag008000.1|SoffiXsponR570.01Bg008100.1|SoffiXsponR570.01Cg008500.1|SoffiXsponR570.01Eg007700.1
92	Chr01	82.3333333333333					SoffiXsponR570.01Cg008600.1
93	Chr01	82.3333333333333					SoffiXsponR570.01Bg008200.1
94	Chr01	82.5			Sspon.01G0033340-2D		
95	Chr01	82.6666666666667					SoffiXsponR570.01Bg008300.1|SoffiXsponR570.8_5Ag000100.1*
81	Chr01	83		Sobic.001G008300	Sspon.01G0033260-1A|Sspon.01G0033260-1P|Sspon.01G0033260-2D|Sspon.01G0033260-1T+	Sevir.9G007001	SoffiXsponR570.01Ag008100.1|SoffiXsponR570.01Bg008400.1|SoffiXsponR570.01Cg008700.1|SoffiXsponR570.01Eg007800.1
96	Chr01	83.5	Sh01_g000690				
82	Chr01	84		Sobic.001G008400	Sspon.01G0063160-1D|Sspon.01G0063160-1P	Sevir.9G007200	SoffiXsponR570.01Ag008200.1|SoffiXsponR570.01Bg008500.1|SoffiXsponR570.01Cg008800.1|SoffiXsponR570.01Eg007900.1
97	Chr01	84.75					SoffiXsponR570.01Cg008900.1
83	Chr01	85	Sh01_g000700	Sobic.001G008500	Sspon.01G0033240-1A|Sspon.01G0033240-3P|Sspon.01G0033240-2D|Sspon.01G0033240-1P+|Sspon.01G0063170-1D+|Sspon.01G0033240-2P+	Sevir.9G007300	SoffiXsponR570.01Ag008400.1|SoffiXsponR570.01Bg008600.1|SoffiXsponR570.01Cg009100.1|SoffiXsponR570.01Eg008100.1|SoffiXsponR570.01Ag008300.1+|SoffiXsponR570.01Eg008000.1+|SoffiXsponR570.09Eg126000.1*
98	Chr01	85			Sspon.01G0033250-1A|Sspon.01G0033250-2D|Sspon.01G0033250-2D		SoffiXsponR570.01Bg008700.1|SoffiXsponR570.01Bg008700.1
99	Chr01	85.3333333333333			Sspon.01G0033250-1A|Sspon.01G0033250-1A|Sspon.01G0033250-2D|Sspon.01G0033250-2D		SoffiXsponR570.01Bg008700.1|SoffiXsponR570.01Cg009000.1|SoffiXsponR570.01Cg009000.1
84	Chr01	86	Sh01_g000710|Sh08_g010320*	Sobic.001G008600	Sspon.01G0033270-1A|Sspon.01G0033270-1P|Sspon.01G0033270-2D	Sevir.9G007400	SoffiXsponR570.01Ag008500.1|SoffiXsponR570.01Bg008800.1|SoffiXsponR570.10Ag006700.1*
100	Chr01	86.3333333333333			Sspon.01G0063180-1D	Sevir.2G052400*|Sevir.4G182200*	
85	Chr01	87	Sh08_g010310*	Sobic.001G008700	Sspon.01G0033230-1A|Sspon.01G0033230-1P|Sspon.01G0033230-2D|Sspon.01G0033280-1A+|Sspon.01G0033280-2D+	Sevir.9G007500	SoffiXsponR570.01Ag008600.1|SoffiXsponR570.01Bg008900.1|SoffiXsponR570.01Cg009200.1|SoffiXsponR570.01Eg008200.1|SoffiXsponR570.10Ag006600.1*|SoffiXsponR570.09Eg125800.1*
86	Chr01	88	Sh01_g000720|Sh08_g010290*|Sh08_g010300*	Sobic.001G008800	Sspon.01G0033220-1A|Sspon.01G0033220-1P|Sspon.01G0033220-2D	Sevir.9G007600	SoffiXsponR570.01Ag008700.1|SoffiXsponR570.01Bg009000.1|SoffiXsponR570.01Cg009300.1|SoffiXsponR570.01Eg008300.1|SoffiXsponR570.8_5Ag000400.1*|SoffiXsponR570.09Eg125700.1*
101	Chr01	88		Sobic.009G045400*	Sspon.01G0033200-1A	Sevir.3G038300*	SoffiXsponR570.06Fg039600.1*
87	Chr01	89	Sh03_g008550*	Sobic.001G008900|Sobic.003G123100*	Sspon.01G0033210-1A|Sspon.01G0033210-2D|Sspon.01G0033210-1P+	Sevir.9G007700|Sevir.3G415900*	SoffiXsponR570.01Bg009100.1|SoffiXsponR570.01Cg009400.1|SoffiXsponR570.01Eg008400.1|SoffiXsponR570.10Ag006500.1*|SoffiXsponR570.02Ag117000.1*|SoffiXsponR570.02Dg116400.1*|SoffiXsponR570.09Eg125600.1*
102	Chr01	89			Sspon.01G0033190-1A		
103	Chr01	89	Sh01_g000730			Sevir.9G576900*	SoffiXsponR570.05Fg151900.1*|SoffiXsponR570.07Ag043500.1*
104	Chr01	89.3333333333333			Sspon.01G0033200-2D		
105	Chr01	89.5	Sh04_g027230*				SoffiXsponR570.01Ag008800.1
106	Chr01	89.6666666666667			Sspon.01G0033190-2D	Sevir.7G051100*	SoffiXsponR570.07Ag038100.1*|SoffiXsponR570.07Bg040100.1*
88	Chr01	90	Sh01_g000740|Sh08_g010280*	Sobic.001G009000	Sspon.01G0033180-1P|Sspon.01G0033180-2D|Sspon.01G0033180-1A+	Sevir.3G051800*	SoffiXsponR570.01Bg009200.1|SoffiXsponR570.01Cg009600.1|SoffiXsponR570.01Eg008500.1|SoffiXsponR570.8_5Ag000600.1*|SoffiXsponR570.09Eg125500.1*
107	Chr01	90.5	Sh01_g000760				
108	Chr01	90.5			Sspon.01G0033170-2D|Sspon.01G0033170-1A|Sspon.01G0033170-1A		SoffiXsponR570.01Cg009500.1|SoffiXsponR570.01Cg009500.1|SoffiXsponR570.01Eg008700.1|SoffiXsponR570.01Eg008700.1|SoffiXsponR570.8_5Ag000700.1*|SoffiXsponR570.8_5Ag000700.1*|SoffiXsponR570.8_5Ag000700.1*|SoffiXsponR570.8_5Ag000700.1*
89	Chr01	91	Sh01_g000770|Sh01_g000750+	Sobic.001G009100	Sspon.01G0063190-1D		SoffiXsponR570.01Ag008900.1|SoffiXsponR570.01Eg008600.1
90	Chr01	92		Sobic.001G009200	Sspon.01G0033160-1A|Sspon.01G0033160-2D	Sevir.9G007800	SoffiXsponR570.01Ag009000.1|SoffiXsponR570.01Bg009300.1|SoffiXsponR570.01Cg009700.1|SoffiXsponR570.01Eg008800.1
91	Chr01	93	Sh_246E04_g000130*	Sobic.001G009300	Sspon.01G0033150-1A|Sspon.01G0033150-1P|Sspon.01G0033150-2D+	Sevir.9G007900	SoffiXsponR570.01Ag009100.1|SoffiXsponR570.01Bg009400.1|SoffiXsponR570.01Cg009800.1|SoffiXsponR570.01Eg008900.1
92	Chr01	94		Sobic.001G009400	Sspon.01G0033140-1A|Sspon.01G0033140-2D	Sevir.9G008000	SoffiXsponR570.01Ag009200.1|SoffiXsponR570.01Bg009500.1|SoffiXsponR570.01Cg009900.1|SoffiXsponR570.01Eg009000.1
109	Chr01	94			Sspon.01G0033110-1A|Sspon.01G0033110-2D|Sspon.01G0033110-2D		
110	Chr01	94.5			Sspon.01G0033120-1A|Sspon.01G0033120-1A|Sspon.01G0033120-2D|Sspon.01G0033120-2D|Sspon.01G0033130-1A+|Sspon.01G0033130-1A+		SoffiXsponR570.01Ag009400.1|SoffiXsponR570.01Bg009800.1|SoffiXsponR570.01Bg009800.1|SoffiXsponR570.01Eg009200.1|SoffiXsponR570.01Eg009200.1|SoffiXsponR570.01Bg009700.1+|SoffiXsponR570.01Bg009700.1+
111	Chr01	94.5714285714286			Sspon.01G0063200-1D		
112	Chr01	94.6666666666667					SoffiXsponR570.01Eg009300.1
93	Chr01	95		Sobic.001G009500	Sspon.01G0033100-2D|Sspon.01G0033100-1P+	Sevir.9G008100	SoffiXsponR570.01Ag009500.1|SoffiXsponR570.01Bg009600.1|SoffiXsponR570.01Eg009400.1|SoffiXsponR570.01Ag009300.1+|SoffiXsponR570.01Eg009100.1+
113	Chr01	95			Sspon.01G0033100-1A		
114	Chr01	95.2					SoffiXsponR570.01Bg009900.1
115	Chr01	95.4285714285714			Sspon.01G0063210-1D		
116	Chr01	95.6		Sobic.003G323900*|Sobic.003G323900*	Sspon.01G0063220-1D|Sspon.01G0063220-1D|Sspon.01G0032900-2C*|Sspon.01G0032900-2C*		SoffiXsponR570.01Bg010000.1
94	Chr01	96		Sobic.001G009600	Sspon.01G0033090-1P|Sspon.01G0033090-2P|Sspon.01G0033090-2D+	Sevir.9G008200	SoffiXsponR570.01Ag009600.1|SoffiXsponR570.01Bg010100.1|SoffiXsponR570.01Eg009500.1
117	Chr01	96			Sspon.01G0033090-1A	Sevir.4G248500*	
95	Chr01	97		Sobic.001G009700	Sspon.01G0033080-1A|Sspon.01G0014350-2B|Sspon.01G0033080-2D		SoffiXsponR570.01Ag009700.1|SoffiXsponR570.01Bg010200.1|SoffiXsponR570.01Eg009600.1|SoffiXsponR570.8_5Ag000100.1*
118	Chr01	97			Sspon.01G0063230-1D		SoffiXsponR570.04Cg201400.1*
119	Chr01	97.8			Sspon.01G0033070-1A	Sevir.5G332100*	
96	Chr01	98	Sh01_g000780	Sobic.001G009800	Sspon.01G0033020-1A|Sspon.01G0033020-1P|Sspon.01G0033020-2D+|Sspon.01G0033020-1T+	Sevir.9G008300	SoffiXsponR570.01Ag009800.1|SoffiXsponR570.01Bg010300.1|SoffiXsponR570.01Eg009700.1
120	Chr01	98.5	Sh01_g000790|Sh01_g000790	Sobic.008G177950*|Sobic.008G177950*|Sobic.008G177950*|Sobic.008G177950*|Sobic.008G177950*|Sobic.008G177950*	Sspon.01G0033030-2D|Sspon.01G0033030-1A|Sspon.01G0033030-1A|Sspon.01G0032770-2B*|Sspon.01G0032770-2B*|Sspon.01G0032770-2B*|Sspon.01G0032770-2B*|Sspon.01G0032770-2B*|Sspon.01G0032770-2B*		SoffiXsponR570.01Ag009900.1|SoffiXsponR570.01Ag009900.1|SoffiXsponR570.01Bg010400.1|SoffiXsponR570.01Bg010400.1|SoffiXsponR570.01Eg009800.1|SoffiXsponR570.01Eg009800.1
97	Chr01	99		Sobic.001G009900	Sspon.01G0033040-1A|Sspon.01G0033040-1P|Sspon.01G0033040-2D+|Sspon.01G0033040-1T+	Sevir.9G008400	SoffiXsponR570.01Ag010000.1|SoffiXsponR570.01Bg010500.1|SoffiXsponR570.01Eg009900.1
121	Chr01	99.3333333333333					SoffiXsponR570.01Eg010000.1|SoffiXsponR570.7_10Ag063000.1*
122	Chr01	99.3333333333333					SoffiXsponR570.01Ag010100.1|SoffiXsponR570.01Ag005600.1+|SoffiXsponR570.01Eg010100.1|SoffiXsponR570.01Eg010100.1|SoffiXsponR570.01Eg005600.1+|SoffiXsponR570.01Eg005600.1+
123	Chr01	99.6666666666667					SoffiXsponR570.01Ag010200.1
98	Chr01	100		Sobic.001G010000	Sspon.01G0063240-1D|Sspon.01G0063240-1P+	Sevir.9G008500	SoffiXsponR570.01Ag010300.1|SoffiXsponR570.01Bg010600.1|SoffiXsponR570.01Eg010200.1
99	Chr01	101	Sh01_g000800	Sobic.001G010100	Sspon.01G0033050-1A|Sspon.01G0033050-2D|Sspon.01G0033050-1P+	Sevir.9G008600	SoffiXsponR570.01Ag010400.1|SoffiXsponR570.01Bg010700.1|SoffiXsponR570.01Eg010300.1
124	Chr01	101.5			Sspon.01G0063250-1D		
100	Chr01	102	Sh01_g000810	Sobic.001G010200	Sspon.01G0033060-1A|Sspon.01G0033060-1P|Sspon.01G0033060-2D+	Sevir.2G052400*|Sevir.4G182200*	SoffiXsponR570.01Ag010500.1|SoffiXsponR570.01Bg010800.1|SoffiXsponR570.01Eg010400.1
125	Chr01	102			Sspon.01G0063340-1D|Sspon.01G0063340-1D+|Sspon.01G0063340-1D+|Sspon.01G0063340-1D+|Sspon.01G0063340-1D+|Sspon.01G0063340-1D+	Sevir.8G144600*|Sevir.8G144600*|Sevir.8G144600*|Sevir.8G144600*|Sevir.8G144600*	SoffiXsponR570.01Ag006200.1|SoffiXsponR570.01Ag006200.1|SoffiXsponR570.01Bg006700.1|SoffiXsponR570.01Bg006700.1|SoffiXsponR570.01Cg007100.1|SoffiXsponR570.01Cg007100.1|SoffiXsponR570.01Eg006200.1|SoffiXsponR570.01Eg006200.1|SoffiXsponR570.01Cg007100.1+|SoffiXsponR570.01Cg007100.1+|SoffiXsponR570.01Cg007100.1+|SoffiXsponR570.01Cg007100.1+|SoffiXsponR570.01Cg007100.1+
101	Chr01	103		Sobic.001G010300|Sobic.009G045400*	Sspon.01G0033010-1A|Sspon.01G0033010-2D|Sspon.01G0033010-1P+|Sspon.01G0033010-2P+	Sevir.9G008700|Sevir.3G038300*	SoffiXsponR570.01Ag010600.1|SoffiXsponR570.01Bg010900.1|SoffiXsponR570.01Eg010500.1|SoffiXsponR570.06Fg039600.1*
126	Chr01	103.666666666667			Sspon.01G0063260-1D|Sspon.01G0063270-2P*		
102	Chr01	104	Sh01_g000820	Sobic.001G010400	Sspon.01G0033000-1P|Sspon.01G0033000-2P	Sevir.9G008800	SoffiXsponR570.01Ag010700.1|SoffiXsponR570.01Bg011000.1|SoffiXsponR570.01Eg010600.1
127	Chr01	104.333333333333			Sspon.01G0033000-2D|Sspon.01G0060470-1D*	Sevir.5G095900*	
128	Chr01	104.5	Sh02_g017620*	Sobic.002G261800*	Sspon.01G0033000-1A	Sevir.2G198500*|Sevir.2G281500*|Sevir.6G019700*	
103	Chr01	105		Sobic.001G010500	Sspon.01G0032990-1A|Sspon.01G0032990-2P|Sspon.01G0032990-1P+|Sspon.01G0032990-2D+	Sevir.9G008900|Sevir.9G576900*	SoffiXsponR570.01Ag010800.1|SoffiXsponR570.01Bg011100.1|SoffiXsponR570.01Eg010700.1|SoffiXsponR570.05Fg151900.1*|SoffiXsponR570.07Ag043500.1*
104	Chr01	106		Sobic.001G010600	Sspon.01G0032980-1A|Sspon.01G0032980-2P|Sspon.01G0032980-1P+|Sspon.01G0032980-2D+	Sevir.9G009000	SoffiXsponR570.01Ag010900.1|SoffiXsponR570.01Bg011200.1|SoffiXsponR570.01Eg010800.1
105	Chr01	107	Sh04_g027230*	Sobic.001G010700	Sspon.01G0032970-1A|Sspon.01G0032970-3P|Sspon.01G0032970-1P+|Sspon.01G0032970-2P+|Sspon.01G0032970-2D+	Sevir.9G009100	SoffiXsponR570.01Ag011000.1|SoffiXsponR570.01Bg011300.1|SoffiXsponR570.01Eg010900.1
129	Chr01	107.5			Sspon.01G0032950-1P|Sspon.01G0032950-3P|Sspon.01G0032950-3P		
106	Chr01	108		Sobic.001G010800		Sevir.7G051100*	SoffiXsponR570.07Ag038100.1*|SoffiXsponR570.07Bg040100.1*
107	Chr01	109		Sobic.001G010900	Sspon.01G0032960-1A|Sspon.01G0032960-1P|Sspon.01G0032960-2D+	Sevir.9G009200	SoffiXsponR570.01Ag011100.1|SoffiXsponR570.01Bg011400.1|SoffiXsponR570.01Eg011000.1
130	Chr01	109.666666666667			Sspon.01G0032940-1A		SoffiXsponR570.03Ag151200.1*
108	Chr01	110		Sobic.001G011000	Sspon.01G0032950-1A|Sspon.01G0032950-2D|Sspon.01G0032950-2P+	Sevir.9G009300	SoffiXsponR570.01Ag011200.1|SoffiXsponR570.01Bg011500.1|SoffiXsponR570.01Eg011100.1|SoffiXsponR570.8_5Ag000700.1*
109	Chr01	111		Sobic.001G011100		Sevir.9G009400	
131	Chr01	111	Sh04_g025980*|Sh06_g007680*		Sspon.07G0028040-3D	Sevir.6G141400*|Sevir.9G376300*	SoffiXsponR570.03Eg285300.1*|SoffiXsponR570.09Dg002800.1*
110	Chr01	112		Sobic.001G011200	Sspon.01G0032880-1A|Sspon.01G0032880-3P|Sspon.01G0032880-1P+|Sspon.01G0032880-2P+	Sevir.9G009600	SoffiXsponR570.01Ag011300.1|SoffiXsponR570.01Bg011600.1|SoffiXsponR570.01Eg011200.1
111	Chr01	113		Sobic.001G011300	Sspon.01G0032870-1A|Sspon.01G0032870-2P|Sspon.01G0032870-1P+|Sspon.01G0032870-2D+	Sevir.9G009900	SoffiXsponR570.01Ag011400.1|SoffiXsponR570.01Bg011700.1|SoffiXsponR570.01Eg011300.1
112	Chr01	114	Sh01_g000830	Sobic.001G011400	Sspon.01G0032860-1A|Sspon.01G0032860-2P|Sspon.01G0032860-1P+|Sspon.01G0032860-2D+	Sevir.9G010100	SoffiXsponR570.01Ag011500.1|SoffiXsponR570.01Bg011800.1|SoffiXsponR570.01Eg011400.1
132	Chr01	114.5					SoffiXsponR570.01Bg011900.1
113	Chr01	115	Sh01_g000840	Sobic.001G011600	Sspon.01G0032850-1A|Sspon.01G0032850-2D|Sspon.01G0032850-1P+|Sspon.01G0063310-1D+	Sevir.9G010200	SoffiXsponR570.01Ag011600.1|SoffiXsponR570.01Bg012000.1
133	Chr01	115			Sspon.01G0032920-1A		
134	Chr01	115.25			Sspon.01G0032850-1T		
135	Chr01	115.333333333333	Sh01_g000850			Sevir.3G249600*|Sevir.6G023080*	
114	Chr01	116	Sh01_g000860	Sobic.001G011700	Sspon.01G0032840-1A|Sspon.01G0032840-2P|Sspon.01G0032840-1P+|Sspon.01G0032840-2D+	Sevir.9G010300	SoffiXsponR570.01Ag011700.1|SoffiXsponR570.01Bg012100.1|SoffiXsponR570.01Eg011500.1
115	Chr01	117		Sobic.001G011800	Sspon.01G0032930-1A|Sspon.01G0032930-1P|Sspon.01G0032930-2D+	Sevir.9G010400	SoffiXsponR570.01Ag011800.1|SoffiXsponR570.01Bg012200.1|SoffiXsponR570.01Eg011600.1
136	Chr01	117.5					SoffiXsponR570.01Eg011800.1|SoffiXsponR570.03Dg179900.1*
137	Chr01	117.666666666667			Sspon.01G0032910-1A		
138	Chr01	117.75			Sspon.04G0031050-1C*		SoffiXsponR570.01Eg011900.1
139	Chr01	118					SoffiXsponR570.01Eg012000.1
140	Chr01	118					SoffiXsponR570.01Ag011900.1|SoffiXsponR570.01Eg012200.1|SoffiXsponR570.01Eg012200.1
141	Chr01	118					SoffiXsponR570.01Bg012300.1|SoffiXsponR570.01Eg012400.1|SoffiXsponR570.01Eg012400.1
142	Chr01	118.5	Sh04_g010020*|Sh08_g006830*		Sspon.02G0044530-1B*|Sspon.08G0016810-1A*		SoffiXsponR570.01Eg012300.1
116	Chr01	119		Sobic.001G012100|Sobic.003G323900*	Sspon.01G0032900-1A|Sspon.01G0032900-3D|Sspon.01G0032900-2C*	Sevir.9G011600	SoffiXsponR570.01Ag012100.1|SoffiXsponR570.01Bg012400.1|SoffiXsponR570.01Eg012500.1
143	Chr01	119.5				Sevir.2G068600*	SoffiXsponR570.01Bg012500.1
144	Chr01	120					SoffiXsponR570.01Ag012300.1
145	Chr01	120.5					SoffiXsponR570.01Bg012800.1|SoffiXsponR570.01Bg012700.1+
117	Chr01	121		Sobic.001G012300	Sspon.01G0032810-1A|Sspon.01G0032810-2B|Sspon.01G0032810-3D|Sspon.01G0032810-1T+	Sevir.4G248500*	SoffiXsponR570.01Ag012400.1|SoffiXsponR570.01Bg012900.1|SoffiXsponR570.01Eg012700.1
118	Chr01	122		Sobic.001G012400	Sspon.01G0032820-1A|Sspon.01G0032820-2B		SoffiXsponR570.01Ag012500.1|SoffiXsponR570.01Bg013000.1|SoffiXsponR570.01Eg012800.1|SoffiXsponR570.04Cg201400.1*
146	Chr01	122.6	Sh01_g042050*	Sobic.001G508600*	Sspon.01G0002440-1P	Sevir.9G548900*	
119	Chr01	123		Sobic.001G012500	Sspon.01G0032830-1A|Sspon.01G0032830-2B	Sevir.5G332100*	SoffiXsponR570.01Ag012600.1|SoffiXsponR570.01Eg012900.1
120	Chr01	124		Sobic.001G012600|Sobic.008G177950*	Sspon.01G0032770-1A|Sspon.01G0032770-3D|Sspon.01G0032770-1T+|Sspon.01G0032800-1A+|Sspon.01G0032770-2B*		SoffiXsponR570.01Ag012700.1|SoffiXsponR570.01Bg013100.1|SoffiXsponR570.01Eg013000.1
147	Chr01	124.2	Sh01_g042040*	Sobic.001G508532*	Sspon.01G0002440-2P	Sevir.9G548700*	SoffiXsponR570.01Bg465000.1*|SoffiXsponR570.01Eg418200.1*
121	Chr01	125		Sobic.001G012700	Sspon.01G0032760-1A|Sspon.01G0032760-2D	Sevir.9G011900	SoffiXsponR570.01Ag012800.1|SoffiXsponR570.01Bg013200.1|SoffiXsponR570.01Eg013100.1|SoffiXsponR570.7_10Ag063000.1*
148	Chr01	125.8			Sspon.01G0032790-1A		SoffiXsponR570.05Bg099100.1*
122	Chr01	126		Sobic.001G012800	Sspon.01G0032720-1A|Sspon.01G0032720-2D|Sspon.01G0032720-1P+	Sevir.9G012000	SoffiXsponR570.01Ag012900.1|SoffiXsponR570.01Bg013300.1|SoffiXsponR570.01Eg013200.1
149	Chr01	126.5	Sh01_g015860*		Sspon.06G0012270-1A*|Sspon.06G0012270-2C*		SoffiXsponR570.01Eg013300.1
123	Chr01	127		Sobic.001G012900	Sspon.01G0032750-1A|Sspon.01G0032750-2B|Sspon.01G0032750-3P|Sspon.01G0032750-2P+|Sspon.01G0032750-3D+	Sevir.9G012100	SoffiXsponR570.01Ag013000.1|SoffiXsponR570.01Bg013400.1|SoffiXsponR570.01Eg013400.1
150	Chr01	127.4			Sspon.01G0032780-1A		
124	Chr01	128		Sobic.001G013000	Sspon.01G0032740-1A|Sspon.01G0032740-2B|Sspon.01G0032740-1P|Sspon.01G0032740-3D+	Sevir.9G012200	SoffiXsponR570.01Ag013100.1|SoffiXsponR570.01Bg013500.1|SoffiXsponR570.01Eg013500.1
125	Chr01	129		Sobic.001G013100	Sspon.01G0032730-1A|Sspon.01G0032730-2B|Sspon.01G0032730-1P|Sspon.01G0032730-3D+|Sspon.01G0063340-1D+	Sevir.9G012300|Sevir.8G144600*	SoffiXsponR570.01Ag013200.1|SoffiXsponR570.01Bg013600.1|SoffiXsponR570.01Eg013600.1|SoffiXsponR570.01Cg007100.1+
151	Chr01	129.666666666667	Sh01_g000870				
126	Chr01	130		Sobic.001G013200	Sspon.01G0063270-1D|Sspon.01G0063270-3P+|Sspon.01G0063270-1P+|Sspon.01G0063270-2P*	Sevir.9G012400	SoffiXsponR570.01Ag013300.1|SoffiXsponR570.01Bg013700.1|SoffiXsponR570.01Eg013700.1
127	Chr01	131		Sobic.001G013300	Sspon.01G0060470-1D*	Sevir.5G095900*	SoffiXsponR570.01Ag013400.1|SoffiXsponR570.01Bg013800.1|SoffiXsponR570.01Eg013800.1
152	Chr01	132.5					SoffiXsponR570.01Bg014000.1
128	Chr01	134	Sh02_g017620*	Sobic.001G013600|Sobic.001G006800+|Sobic.002G261800*	Sspon.01G0063330-1D	Sevir.2G198500*|Sevir.2G281500*|Sevir.6G019700*	SoffiXsponR570.01Bg014100.1|SoffiXsponR570.01Cg006800.1|SoffiXsponR570.01Eg006000.1|SoffiXsponR570.01Bg006500.1+
129	Chr01	135		Sobic.001G013701			
153	Chr01	135.666666666667			Sspon.05G0004990-1A*|Sspon.05G0004990-2B*	Sevir.7G218700*	SoffiXsponR570.01Cg010000.1|SoffiXsponR570.04Bg035700.1*|SoffiXsponR570.7_10Ag286300.1*
130	Chr01	136		Sobic.001G013800	Sspon.01G0032710-1T|Sspon.01G0032710-2B|Sspon.01G0032710-3D	Sevir.9G012600	SoffiXsponR570.01Ag013700.1|SoffiXsponR570.01Bg014200.1|SoffiXsponR570.01Eg014100.1|SoffiXsponR570.03Ag151200.1*
131	Chr01	137	Sh04_g025980*|Sh06_g007680*	Sobic.001G013900	Sspon.01G0032700-1A|Sspon.01G0032700-2B|Sspon.01G0032700-2P|Sspon.01G0032700-1P|Sspon.01G0032700-3D+	Sevir.9G012700|Sevir.6G141400*|Sevir.9G376300*	SoffiXsponR570.01Ag013800.1|SoffiXsponR570.01Bg014300.1|SoffiXsponR570.01Eg014200.1|SoffiXsponR570.03Eg285300.1*|SoffiXsponR570.09Dg002800.1*
132	Chr01	138		Sobic.001G014000	Sspon.01G0032690-1A|Sspon.01G0032690-2B|Sspon.01G0032690-2P|Sspon.01G0032690-1P|Sspon.01G0032690-3D+	Sevir.9G012800	SoffiXsponR570.01Ag013900.1|SoffiXsponR570.01Bg014400.1|SoffiXsponR570.01Eg014300.1
133	Chr01	139		Sobic.001G014100	Sspon.01G0047650-1B|Sspon.01G0047650-2D|Sspon.01G0047650-1P	Sevir.9G013000	SoffiXsponR570.01Ag014000.1|SoffiXsponR570.01Bg014500.1|SoffiXsponR570.01Eg014400.1
134	Chr01	140		Sobic.001G014200	Sspon.01G0032680-1A|Sspon.01G0047580-1B	Sevir.9G013100	SoffiXsponR570.01Ag014100.1|SoffiXsponR570.01Bg014600.1|SoffiXsponR570.01Eg014600.1
154	Chr01	140.5	Sh02_g026890*|Sh02_g026900*		Sspon.01G0032710-1A|Sspon.02G0003840-1A*		
135	Chr01	141		Sobic.001G014300	Sspon.01G0032680-2B	Sevir.3G249600*|Sevir.6G023080*	SoffiXsponR570.01Bg014700.1|SoffiXsponR570.01Eg014900.1
155	Chr01	141.666666666667					SoffiXsponR570.01Ag014200.1|SoffiXsponR570.01Eg014700.1|SoffiXsponR570.01Eg014700.1
136	Chr01	142		Sobic.001G014400			SoffiXsponR570.03Dg179900.1*
137	Chr01	143		Sobic.001G014500|Sobic.001G013500+	Sspon.01G0047570-1B|Sspon.01G0062290-1P|Sspon.01G0062290-1D	Sevir.9G013200	SoffiXsponR570.01Ag014300.1|SoffiXsponR570.01Bg014800.1|SoffiXsponR570.01Eg015000.1|SoffiXsponR570.01Eg014000.1+
138	Chr01	144		Sobic.001G014600	Sspon.04G0031050-1C*		
139	Chr01	145		Sobic.001G014700	Sspon.01G0047590-1B|Sspon.01G0047590-2D		SoffiXsponR570.01Ag014400.1|SoffiXsponR570.01Bg014900.1|SoffiXsponR570.01Eg015100.1
140	Chr01	146		Sobic.001G014800	Sspon.01G0032670-1A|Sspon.01G0032670-2B|Sspon.01G0032670-1P|Sspon.01G0032670-3D	Sevir.9G013400	SoffiXsponR570.01Ag014500.1|SoffiXsponR570.01Bg015000.1|SoffiXsponR570.01Eg015200.1
156	Chr01	146			Sspon.01G0063300-1D		
157	Chr01	146.5			Sspon.01G0032660-2B		
141	Chr01	147		Sobic.001G014900	Sspon.01G0032620-2B|Sspon.01G0032660-3D|Sspon.01G0032660-1P|Sspon.01G0031770-2B+|Sspon.01G0047820-1B+	Sevir.9G013500	SoffiXsponR570.01Ag014600.1|SoffiXsponR570.01Bg015100.1|SoffiXsponR570.01Eg015300.1
158	Chr01	147.5		Sobic.003G128525*	Sspon.01G0047600-2D		
142	Chr01	148	Sh04_g010020*|Sh08_g006830*	Sobic.001G015000	Sspon.01G0047610-1B|Sspon.01G0047610-1P|Sspon.01G0047610-2D|Sspon.02G0044530-1B*|Sspon.08G0016810-1A*	Sevir.9G013700	SoffiXsponR570.01Ag014700.1|SoffiXsponR570.01Bg015200.1|SoffiXsponR570.01Eg015400.1
159	Chr01	148.333333333333					SoffiXsponR570.01Eg014800.1
143	Chr01	149		Sobic.001G015100	Sspon.01G0047620-1B|Sspon.01G0047620-1P|Sspon.01G0047620-2D	Sevir.9G014000|Sevir.2G068600*	SoffiXsponR570.01Ag014800.1|SoffiXsponR570.01Bg015300.1|SoffiXsponR570.01Eg015500.1
160	Chr01	149.5			Sspon.01G0047570-2D	Sevir.2G072800*|Sevir.2G072800*	SoffiXsponR570.01Ag013600.1|SoffiXsponR570.01Ag013600.1
144	Chr01	150		Sobic.001G015200	Sspon.01G0032640-1A|Sspon.01G0032640-1P|Sspon.01G0032640-2D	Sevir.9G014100	SoffiXsponR570.01Ag014900.1|SoffiXsponR570.01Bg015400.1|SoffiXsponR570.01Eg015600.1
145	Chr01	151		Sobic.001G015300	Sspon.01G0032630-1A|Sspon.01G0032630-2D|Sspon.01G0032630-1P	Sevir.9G014200	SoffiXsponR570.01Ag015000.1|SoffiXsponR570.01Bg015500.1|SoffiXsponR570.01Eg015700.1
161	Chr01	151.666666666667					SoffiXsponR570.01Ag015100.1
162	Chr01	151.666666666667			Sspon.02G0048290-1C*	Sevir.1G146000*	SoffiXsponR570.01Bg015600.1
163	Chr01	152.333333333333			Sspon.01G0032610-1P		
164	Chr01	152.333333333333					SoffiXsponR570.01Ag015200.1
165	Chr01	152.333333333333					SoffiXsponR570.01Bg015700.1
146	Chr01	153	Sh01_g042050*	Sobic.001G015500|Sobic.001G508600*	Sspon.01G0032590-1A|Sspon.01G0032590-2D|Sspon.01G0032590-1P	Sevir.9G014300|Sevir.9G548900*	SoffiXsponR570.01Ag015400.1|SoffiXsponR570.01Bg015900.1|SoffiXsponR570.01Eg015900.1
166	Chr01	153.5				Sevir.8G106200*	SoffiXsponR570.01Bg016000.1
147	Chr01	154	Sh01_g042040*	Sobic.001G015600|Sobic.001G508532*	Sspon.01G0032580-1A|Sspon.01G0032580-1P	Sevir.9G014400|Sevir.9G548700*	SoffiXsponR570.01Bg016100.1|SoffiXsponR570.01Eg016000.1|SoffiXsponR570.01Bg465000.1*|SoffiXsponR570.01Eg418200.1*
148	Chr01	155		Sobic.001G015700	Sspon.01G0032650-1A|Sspon.01G0032650-2D|Sspon.01G0032650-1P	Sevir.9G014900	SoffiXsponR570.01Ag015500.1|SoffiXsponR570.01Bg016200.1|SoffiXsponR570.01Eg016100.1|SoffiXsponR570.05Bg099100.1*
149	Chr01	156	Sh01_g015860*	Sobic.001G015800	Sspon.01G0032570-1P|Sspon.01G0032570-2P|Sspon.01G0032570-2D|Sspon.01G0032570-1A+|Sspon.06G0012270-1A*|Sspon.06G0012270-2C*	Sevir.9G015000	SoffiXsponR570.01Ag015600.1|SoffiXsponR570.01Bg016300.1|SoffiXsponR570.01Eg016200.1
167	Chr01	156.25				Sevir.6G243500*|Sevir.6G243500*	SoffiXsponR570.01Eg016300.1|SoffiXsponR570.01Ag015700.1|SoffiXsponR570.01Ag015700.1
168	Chr01	156.333333333333	Sh01_g000900			Sevir.9G015100|Sevir.9G015100	SoffiXsponR570.01Bg016400.1
150	Chr01	157	Sh01_g000910	Sobic.001G016000	Sspon.01G0032490-1A|Sspon.01G0032490-2D|Sspon.01G0032490-1P+	Sevir.9G015300	SoffiXsponR570.01Ag015800.1|SoffiXsponR570.01Bg016500.1|SoffiXsponR570.01Eg016600.1
151	Chr01	158		Sobic.001G016050			
169	Chr01	159	Sh01_g000920			Sevir.3G246900*	
152	Chr01	161	Sh01_g000930	Sobic.001G016300|Sobic.001G016100+	Sspon.01G0032510-1A|Sspon.01G0032510-1P+	Sevir.9G015500	SoffiXsponR570.01Ag016000.1|SoffiXsponR570.01Bg016700.1|SoffiXsponR570.01Eg016400.1
170	Chr01	161			Sspon.01G0032500-2D|Sspon.01G0032500-1A|Sspon.01G0032500-1A	Sevir.9G015400	SoffiXsponR570.01Ag015900.1|SoffiXsponR570.01Ag015900.1|SoffiXsponR570.01Bg016600.1|SoffiXsponR570.01Bg016600.1|SoffiXsponR570.01Eg016500.1|SoffiXsponR570.01Eg016500.1
153	Chr01	162		Sobic.001G016350	Sspon.05G0004990-1A*|Sspon.05G0004990-2B*	Sevir.7G218700*	SoffiXsponR570.04Bg035700.1*|SoffiXsponR570.7_10Ag286300.1*
154	Chr01	163	Sh02_g026890*|Sh02_g026900*	Sobic.001G016200|Sobic.001G013400+|Sobic.001G016201+	Sspon.01G0032520-1A|Sspon.01G0032520-2B|Sspon.01G0063280-1D|Sspon.01G0032520-2P+|Sspon.01G0032520-1P+|Sspon.02G0003840-1A*	Sevir.9G012500	SoffiXsponR570.01Ag016100.1|SoffiXsponR570.01Bg016800.1|SoffiXsponR570.01Eg013900.1|SoffiXsponR570.01Ag013500.1+|SoffiXsponR570.01Bg013900.1+
155	Chr01	165	Sh01_g000940	Sobic.001G016500|Sobic.001G016400+	Sspon.01G0032530-1A|Sspon.01G0032530-2D		SoffiXsponR570.01Ag016200.1|SoffiXsponR570.01Bg016900.1|SoffiXsponR570.01Eg016700.1
156	Chr01	166		Sobic.001G016600	Sspon.01G0032560-1A|Sspon.01G0032560-2D	Sevir.9G015600	SoffiXsponR570.01Ag016300.1|SoffiXsponR570.01Bg017000.1|SoffiXsponR570.01Eg016800.1
157	Chr01	167	Sh01_g000950	Sobic.001G016700	Sspon.01G0032550-1A|Sspon.01G0032550-1P|Sspon.01G0032550-2D+	Sevir.9G015700	SoffiXsponR570.01Ag016400.1|SoffiXsponR570.01Bg017100.1|SoffiXsponR570.01Eg016900.1
158	Chr01	168	Sh01_g000960	Sobic.001G016800|Sobic.003G128525*	Sspon.01G0032540-1A|Sspon.01G0032540-2D	Sevir.9G015900	SoffiXsponR570.01Ag016500.1|SoffiXsponR570.01Bg017200.1|SoffiXsponR570.01Eg017000.1
159	Chr01	169	Sh01_g000970	Sobic.001G016900	Sspon.01G0032480-1A|Sspon.01G0047680-1B|Sspon.01G0032480-2D|Sspon.01G0063290-1D+	Sevir.9G016200	SoffiXsponR570.01Ag016600.1|SoffiXsponR570.01Bg017300.1|SoffiXsponR570.01Eg017100.1
160	Chr01	170	Sh01_g000980	Sobic.001G017000	Sspon.01G0032470-1A|Sspon.01G0032470-2B|Sspon.01G0032470-3D|Sspon.01G0032470-1P+	Sevir.9G016300|Sevir.2G072800*	SoffiXsponR570.01Ag016700.1|SoffiXsponR570.01Bg017400.1|SoffiXsponR570.01Eg017200.1
161	Chr01	171	Sh01_g000990	Sobic.001G017100	Sspon.01G0032460-1A|Sspon.01G0032460-2B|Sspon.01G0032460-1P	Sevir.9G016400	SoffiXsponR570.01Ag016800.1|SoffiXsponR570.01Bg017500.1|SoffiXsponR570.01Eg017300.1
171	Chr01	171			Sspon.01G0032460-3D		
172	Chr01	171.333333333333	Sh01_g001000				
173	Chr01	171.666666666667	Sh01_g001010				
162	Chr01	172	Sh01_g001030|Sh01_g001020+	Sobic.001G017200	Sspon.01G0032450-1A|Sspon.01G0032450-2B|Sspon.01G0032450-3D|Sspon.02G0048290-1C*	Sevir.1G146000*	SoffiXsponR570.01Ag016900.1|SoffiXsponR570.01Bg017600.1|SoffiXsponR570.01Eg017400.1
174	Chr01	172.5	Sh01_g003850*		Sspon.05G0035930-1C*		SoffiXsponR570.01Eg017500.1
163	Chr01	173	Sh01_g001040	Sobic.001G017300	Sspon.01G0032440-1A|Sspon.01G0032440-2B|Sspon.01G0032440-3D	Sevir.9G016500	SoffiXsponR570.01Ag017000.1|SoffiXsponR570.01Bg017700.1|SoffiXsponR570.01Eg017600.1
164	Chr01	174	Sh01_g001050	Sobic.001G017400	Sspon.01G0032430-1A|Sspon.01G0047980-1B|Sspon.01G0047980-2D|Sspon.01G0032430-2D|Sspon.01G0032430-1P+	Sevir.9G016600	SoffiXsponR570.01Ag017100.1|SoffiXsponR570.01Bg017800.1|SoffiXsponR570.01Eg017700.1
165	Chr01	175	Sh01_g001060	Sobic.001G017500	Sspon.01G0032420-1A|Sspon.01G0032420-2D	Sevir.9G016700	SoffiXsponR570.01Bg017900.1|SoffiXsponR570.01Eg017800.1
175	Chr01	175					SoffiXsponR570.01Ag017200.1
176	Chr01	175.5	Sh01_g031960*		Sspon.01G0032410-1A|Sspon.06G0031400-1P*|Sspon.01G0032300-2C*|Sspon.06G0031400-1C*	Sevir.2G105800*	SoffiXsponR570.01Cg292000.1*|SoffiXsponR570.01Eg352200.1*
166	Chr01	176		Sobic.001G017600	Sspon.01G0032400-1A|Sspon.01G0032400-2B|Sspon.01G0032400-3D|Sspon.01G0032420-1P+	Sevir.8G106200*	SoffiXsponR570.01Ag017300.1|SoffiXsponR570.01Eg017900.1
177	Chr01	176.5	Sh07_g011330*		Sspon.01G0032280-1A*|Sspon.01G0032280-1P*|Sspon.06G0000010-1A*		SoffiXsponR570.01Eg018000.1
178	Chr01	176.5	Sh01_g001070			Sevir.9G442400*	
167	Chr01	177		Sobic.001G017700	Sspon.01G0032390-1A|Sspon.01G0032390-2B|Sspon.01G0032390-3D	Sevir.6G243500*	SoffiXsponR570.01Ag017400.1|SoffiXsponR570.01Bg018000.1|SoffiXsponR570.01Eg018100.1
179	Chr01	177.333333333333	Sh_083M12_g000010*			Sevir.3G037800*	SoffiXsponR570.01Cg010100.1
168	Chr01	178	Sh01_g001080	Sobic.001G017800	Sspon.01G0032380-1A|Sspon.01G0032380-2B|Sspon.01G0032380-3D	Sevir.9G016800	SoffiXsponR570.01Ag017500.1|SoffiXsponR570.01Bg018100.1|SoffiXsponR570.01Eg018200.1
169	Chr01	179	Sh01_g001090	Sobic.001G017900	Sspon.01G0032370-1A|Sspon.01G0032370-2B|Sspon.01G0032370-3D	Sevir.9G016900|Sevir.3G246900*	SoffiXsponR570.01Ag017600.1|SoffiXsponR570.01Bg018200.1|SoffiXsponR570.01Eg018300.1
180	Chr01	179.333333333333	Sh01_g003160*		Sspon.01G0032340-1A|Sspon.01G0030920-1A*|Sspon.01G0030920-2P*	Sevir.4G153400*	SoffiXsponR570.01Ag045400.1*|SoffiXsponR570.01Eg045800.1*
170	Chr01	180	Sh01_g001100	Sobic.001G018000	Sspon.01G0032360-1A|Sspon.01G0032360-2D	Sevir.9G017200|Sevir.9G017000+	SoffiXsponR570.01Ag017700.1|SoffiXsponR570.01Bg018300.1|SoffiXsponR570.01Eg018400.1
171	Chr01	181	Sh01_g001110	Sobic.001G018100	Sspon.01G0047740-1B|Sspon.01G0047740-2D	Sevir.9G017300	SoffiXsponR570.01Ag017800.1|SoffiXsponR570.01Bg018400.1|SoffiXsponR570.01Eg018500.1
172	Chr01	182	Sh01_g001120	Sobic.001G018200	Sspon.01G0032350-1A|Sspon.01G0032350-2B|Sspon.01G0032350-3D	Sevir.9G017400	SoffiXsponR570.01Ag017900.1|SoffiXsponR570.01Bg018500.1|SoffiXsponR570.01Eg018600.1
181	Chr01	182.5			Sspon.01G0032620-1A	Sevir.2G149700*|Sevir.7G044500*	SoffiXsponR570.04Ag133900.1*
173	Chr01	185		Sobic.001G018400			SoffiXsponR570.01Ag018000.1|SoffiXsponR570.01Eg018700.1
182	Chr01	185.333333333333					SoffiXsponR570.01Eg018800.1|SoffiXsponR570.01Eg014500.1+
183	Chr01	185.5			Sspon.01G0032320-1A|Sspon.01G0032320-1A|Sspon.01G0032320-2B|Sspon.01G0032320-2B|Sspon.01G0032320-3D|Sspon.01G0032320-3D|Sspon.01G0032320-1P+|Sspon.01G0032320-1P+|Sspon.01G0032320-1T+|Sspon.01G0032320-1T+|Sspon.01G0032320-2P+|Sspon.01G0032320-2P+	Sevir.9G017700	SoffiXsponR570.01Ag018100.1|SoffiXsponR570.01Bg018600.1|SoffiXsponR570.01Bg018600.1|SoffiXsponR570.01Eg018900.1|SoffiXsponR570.01Eg018900.1
174	Chr01	186	Sh01_g003850*	Sobic.001G018500	Sspon.01G0032310-1A|Sspon.01G0032310-2B|Sspon.01G0032310-3D|Sspon.05G0035930-1C*	Sevir.9G017601	SoffiXsponR570.01Ag018200.1|SoffiXsponR570.01Bg018700.1|SoffiXsponR570.01Eg019000.1
175	Chr01	187		Sobic.001G018550			
176	Chr01	188	Sh01_g001160|Sh01_g000880+|Sh01_g000890+|Sh01_g031960*	Sobic.001G018600|Sobic.001G012000+|Sobic.001G012200+|Sobic.001G018300+	Sspon.01G0032300-1A|Sspon.01G0047630-1B|Sspon.01G0032300-3D|Sspon.01G0032300-3P+|Sspon.01G0032300-1P+|Sspon.01G0032300-2P+|Sspon.01G0032890-1A+|Sspon.06G0031400-2D+|Sspon.06G0031400-1P*|Sspon.01G0032300-2C*|Sspon.06G0031400-1C*	Sevir.9G011700|Sevir.9G010500+|Sevir.9G010600+|Sevir.9G010700+|Sevir.9G010800+|Sevir.9G010866+|Sevir.9G010932+|Sevir.9G011200+|Sevir.9G011300+|Sevir.9G011400+|Sevir.9G011500+|Sevir.2G105800*	SoffiXsponR570.01Ag018300.1|SoffiXsponR570.01Bg012600.1|SoffiXsponR570.01Eg012600.1|SoffiXsponR570.01Ag012000.1+|SoffiXsponR570.01Ag012200.1+|SoffiXsponR570.01Eg012100.1+|SoffiXsponR570.01Cg292000.1*|SoffiXsponR570.01Eg352200.1*
177	Chr01	189	Sh01_g001180|Sh01_g001130+|Sh01_g001140+|Sh01_g001150+|Sh01_g001170+|Sh07_g011330*	Sobic.001G018700|Sobic.001G018350+	Sspon.01G0032280-1A*|Sspon.01G0032280-1P*|Sspon.06G0000010-1A*	Sevir.9G028700|Sevir.9G017500+|Sevir.9G017900+|Sevir.9G025200+|Sevir.9G028450+|Sevir.9G000100+|Sevir.9G000150+|Sevir.9G000201+	
184	Chr01	189.333333333333	Sh_209H08_g000010*		Sspon.01G0032290-1A		
178	Chr01	190		Sobic.001G018800		Sevir.9G442400*	SoffiXsponR570.01Bg018800.1
185	Chr01	190	Sh01_g001190				
179	Chr01	191	Sh01_g001200|Sh_083M12_g000010*	Sobic.001G018900	Sspon.01G0032270-1A|Sspon.01G0032260-2B|Sspon.01G0032270-3D	Sevir.3G037800*	SoffiXsponR570.01Ag018400.1|SoffiXsponR570.01Bg018900.1|SoffiXsponR570.01Eg019200.1
186	Chr01	191			Sspon.01G0032200-2D|Sspon.01G0063020-1D+		
187	Chr01	191.5			Sspon.01G0032600-1A		
180	Chr01	192	Sh01_g003160*	Sobic.001G019000	Sspon.01G0030920-1A*|Sspon.01G0030920-2P*	Sevir.4G153400*	SoffiXsponR570.01Ag045400.1*|SoffiXsponR570.01Eg045800.1*
188	Chr01	192.5					SoffiXsponR570.01Ag018500.1
181	Chr01	193		Sobic.001G019100		Sevir.2G149700*|Sevir.7G044500*	SoffiXsponR570.01Bg019000.1|SoffiXsponR570.01Eg019300.1|SoffiXsponR570.04Ag133900.1*
189	Chr01	193.5					SoffiXsponR570.01Bg019100.1
190	Chr01	193.666666666667	Sh01_g001210|Sh02_g009180*		Sspon.02G0025010-1A*	Sevir.2G140200*|Sevir.8G106101*	SoffiXsponR570.4os1g000700.1*|SoffiXsponR570.05Eg106900.1*|SoffiXsponR570.05Fg049000.1*
182	Chr01	194		Sobic.001G019200	Sspon.01G0032250-1A|Sspon.01G0032250-2B|Sspon.01G0032250-3D	Sevir.9G018100	SoffiXsponR570.01Ag018600.1|SoffiXsponR570.01Bg019200.1|SoffiXsponR570.01Eg019400.1
183	Chr01	195		Sobic.001G019300	Sspon.01G0032240-1A|Sspon.01G0032240-2B|Sspon.01G0032240-3D	Sevir.9G018200	SoffiXsponR570.01Ag018700.1|SoffiXsponR570.01Bg019300.1|SoffiXsponR570.01Eg019500.1
191	Chr01	195.5			Sspon.01G0032260-1A		
192	Chr01	195.5					SoffiXsponR570.01Eg019600.1|SoffiXsponR570.01Ag018800.1|SoffiXsponR570.01Ag018800.1
184	Chr01	196	Sh_209H08_g000010*	Sobic.001G019400	Sspon.01G0032230-1A|Sspon.01G0032230-2B|Sspon.01G0032230-3D	Sevir.9G018300	SoffiXsponR570.01Ag018900.1|SoffiXsponR570.01Bg019400.1|SoffiXsponR570.01Eg019700.1
193	Chr01	196			Sspon.01G0063010-1D		
194	Chr01	196.333333333333	Sh01_g001220	Sobic.005G110505*			
185	Chr01	197		Sobic.001G019500	Sspon.01G0032220-1A|Sspon.01G0032220-2B|Sspon.01G0032220-3D	Sevir.9G018500	SoffiXsponR570.01Ag019000.1|SoffiXsponR570.01Bg019500.1|SoffiXsponR570.01Eg019800.1
195	Chr01	197.5	Sh03_g024850*|Sh04_g008150*		Sspon.01G0032190-1A		
186	Chr01	198		Sobic.001G019601			
196	Chr01	198.6			Sspon.01G0032270-2B		
187	Chr01	199	Sh01_g001230	Sobic.001G019700	Sspon.01G0032060-1A|Sspon.01G0032060-2D|Sspon.01G0032210-1A+	Sevir.9G018600	SoffiXsponR570.01Ag019100.1|SoffiXsponR570.01Bg019600.1|SoffiXsponR570.01Eg019900.1
197	Chr01	199.5	Sh01_g001240				
188	Chr01	200	Sh01_g001250	Sobic.001G019800	Sspon.01G0032200-1A|Sspon.01G0032200-1P|Sspon.01G0032200-1T+	Sevir.9G018700	SoffiXsponR570.01Ag019200.1|SoffiXsponR570.01Bg019700.1|SoffiXsponR570.01Eg020000.1
189	Chr01	201	Sh01_g001260	Sobic.001G019900	Sspon.01G0032180-1A|Sspon.01G0032180-2B|Sspon.01G0032180-3D	Sevir.9G018800	SoffiXsponR570.01Ag019300.1|SoffiXsponR570.01Bg019800.1|SoffiXsponR570.01Eg020100.1
198	Chr01	201.333333333333			Sspon.02G0042330-2C*|Sspon.02G0042330-2C*|Sspon.04G0031810-1C*|Sspon.04G0031810-1C*		SoffiXsponR570.01Eg020300.1|SoffiXsponR570.01Ag019500.1|SoffiXsponR570.01Ag019500.1
199	Chr01	201.5					SoffiXsponR570.01Bg020000.1
200	Chr01	201.666666666667					SoffiXsponR570.01Eg020400.1|SoffiXsponR570.01Ag019600.1|SoffiXsponR570.01Ag019600.1
190	Chr01	202	Sh02_g009180*	Sobic.001G020000	Sspon.01G0032140-1A|Sspon.01G0032140-2B|Sspon.02G0025010-1A*	Sevir.2G140200*|Sevir.8G106101*	SoffiXsponR570.01Ag019700.1|SoffiXsponR570.01Bg020100.1|SoffiXsponR570.01Eg020500.1|SoffiXsponR570.4os1g000700.1*|SoffiXsponR570.05Eg106900.1*|SoffiXsponR570.05Fg049000.1*
201	Chr01	202	Sh01_g037980*|Sh03_g019640*		Sspon.01G0032160-1A|Sspon.03G0006780-1A*|Sspon.03G0006780-2C*	Sevir.4G119700*|Sevir.5G315700*|Sevir.5G316000*	SoffiXsponR570.02Ag275800.1*|SoffiXsponR570.02Cg267700.1*
202	Chr01	202.2			Sspon.01G0047730-1B	Sevir.9G020200+	
203	Chr01	202.5					SoffiXsponR570.01Eg020600.1
204	Chr01	202.666666666667					SoffiXsponR570.01Ag019800.1|SoffiXsponR570.01Eg020700.1|SoffiXsponR570.01Eg020700.1
191	Chr01	203	Sh01_g001270	Sobic.001G020100	Sspon.01G0032130-1A|Sspon.01G0032130-2B|Sspon.01G0032130-3D|Sspon.01G0032130-1T+	Sevir.9G018900	SoffiXsponR570.01Ag019900.1|SoffiXsponR570.01Bg020200.1|SoffiXsponR570.01Eg020800.1|SoffiXsponR570.01Ag019400.1+|SoffiXsponR570.01Bg019900.1+|SoffiXsponR570.01Eg020200.1+
205	Chr01	203		Sobic.008G184300*	Sspon.01G0032150-1A		SoffiXsponR570.5_9Ag411000.1*
192	Chr01	204	Sh01_g001280	Sobic.001G020200	Sspon.01G0032120-1A|Sspon.01G0047720-1B|Sspon.01G0032120-3D|Sspon.01G0032170-1A+|Sspon.01G0032120-2B+|Sspon.01G0032120-1P+	Sevir.9G019000	SoffiXsponR570.01Ag020000.1|SoffiXsponR570.01Bg020300.1|SoffiXsponR570.01Eg020900.1
206	Chr01	204.4	Sh09_g019680*|Sh09_g019730*	Sobic.002G217900*	Sspon.02G0037530-1B*	Sevir.2G231166*	SoffiXsponR570.01Eg021000.1
207	Chr01	204.4	Sh08_g012690*	Sobic.008G181900*	Sspon.02G0053260-2D*		SoffiXsponR570.01Ag020100.1
208	Chr01	204.8	Sh08_g012080*|Sh08_g012080*	Sobic.004G233000*|Sobic.004G233000*|Sobic.009G069901*|Sobic.009G069901*		Sevir.1G240800*|Sevir.1G240800*|Sevir.4G167201*|Sevir.4G167201*	SoffiXsponR570.01Eg021100.1|SoffiXsponR570.01Ag020200.1|SoffiXsponR570.01Ag020200.1
209	Chr01	204.8		Sobic.004G144050*		Sevir.6G099700*	SoffiXsponR570.01Bg020500.1
193	Chr01	205		Sobic.001G020350			
210	Chr01	205.2			Sspon.01G0032110-1T|Sspon.01G0032110-1T|Sspon.01G0032110-2T|Sspon.01G0032110-2T	Sevir.9G019100|Sevir.9G162300*|Sevir.9G162300*|Sevir.9G162300*|Sevir.9G162300*|Sevir.9G162300*	SoffiXsponR570.01Eg021200.1|SoffiXsponR570.01Ag020300.1|SoffiXsponR570.01Ag020300.1|SoffiXsponR570.01Bg020600.1|SoffiXsponR570.01Bg020600.1
211	Chr01	205.6			Sspon.01G0032110-2B|Sspon.01G0032110-1A|Sspon.01G0032110-1A|Sspon.01G0032110-3D|Sspon.01G0032110-3D	Sevir.9G019200|Sevir.9G090900*|Sevir.9G090900*|Sevir.9G090900*|Sevir.9G090900*|Sevir.9G090900*|Sevir.9G090900*	SoffiXsponR570.01Ag020400.1|SoffiXsponR570.01Ag020400.1|SoffiXsponR570.01Bg020700.1|SoffiXsponR570.01Bg020700.1|SoffiXsponR570.01Eg021300.1|SoffiXsponR570.01Eg021300.1
194	Chr01	206		Sobic.001G020500|Sobic.005G110505*	Sspon.01G0032100-1A|Sspon.01G0032100-2D	Sevir.9G019600|Sevir.9G019300+	SoffiXsponR570.01Ag020500.1|SoffiXsponR570.01Bg020800.1|SoffiXsponR570.01Eg021400.1
195	Chr01	207	Sh03_g024850*|Sh04_g008150*	Sobic.001G020600	Sspon.01G0032090-1A|Sspon.01G0032090-2B|Sspon.01G0032090-3D	Sevir.9G019700	SoffiXsponR570.01Ag020600.1|SoffiXsponR570.01Bg020900.1|SoffiXsponR570.01Eg021500.1
196	Chr01	208		Sobic.001G020700	Sspon.01G0032080-1A|Sspon.01G0047710-1B|Sspon.01G0032080-2D|Sspon.01G0047710-2D+	Sevir.9G019900	SoffiXsponR570.01Ag020700.1|SoffiXsponR570.01Bg021000.1|SoffiXsponR570.01Eg021600.1
197	Chr01	209		Sobic.001G020800	Sspon.01G0032070-2D		
212	Chr01	209			Sspon.01G0047690-1B		SoffiXsponR570.01Fg238100.1*
213	Chr01	209.5			Sspon.07G0038040-1D*	Sevir.5G470300*	SoffiXsponR570.01Ag020800.1
214	Chr01	209.5					SoffiXsponR570.01Bg021100.1
198	Chr01	210		Sobic.001G020900	Sspon.01G0032050-1A|Sspon.01G0032050-2B|Sspon.01G0032070-1A+|Sspon.02G0042330-2C*|Sspon.04G0031810-1C*	Sevir.9G020000	
199	Chr01	211		Sobic.001G021000	Sspon.01G0032040-1A|Sspon.01G0032040-2B|Sspon.01G0032040-3D	Sevir.9G020100	SoffiXsponR570.01Ag020900.1|SoffiXsponR570.01Bg021200.1|SoffiXsponR570.01Eg021700.1
215	Chr01	211.8		Sobic.001G033701*	Sspon.01G0048040-1B*|Sspon.01G0048050-1B*		SoffiXsponR570.01Ag021000.1
216	Chr01	212.6		Sobic.001G440401*			SoffiXsponR570.01Ag021100.1
200	Chr01	213		Sobic.001G021200			
217	Chr01	213					SoffiXsponR570.01Eg021800.1|SoffiXsponR570.01Ag021200.1|SoffiXsponR570.01Ag021200.1
218	Chr01	214.2					SoffiXsponR570.01Ag021300.1
201	Chr01	215	Sh01_g001300|Sh01_g001290+|Sh01_g037980*|Sh03_g019640*	Sobic.001G021400|Sobic.001G015400+|Sobic.001G021300+	Sspon.01G0032610-1A|Sspon.01G0047700-1P|Sspon.01G0047700-1T|Sspon.01G0032610-2D|Sspon.01G0047700-1B+|Sspon.01G0047700-2D+|Sspon.01G0032610-2P+|Sspon.03G0006780-1A*|Sspon.03G0006780-2C*	Sevir.4G119700*|Sevir.5G315700*|Sevir.5G316000*	SoffiXsponR570.01Ag021500.1|SoffiXsponR570.01Bg021400.1|SoffiXsponR570.01Eg022000.1|SoffiXsponR570.01Ag015300.1+|SoffiXsponR570.01Ag021400.1+|SoffiXsponR570.01Bg015800.1+|SoffiXsponR570.01Bg021300.1+|SoffiXsponR570.01Eg015800.1+|SoffiXsponR570.01Eg021900.1+|SoffiXsponR570.02Ag275800.1*|SoffiXsponR570.02Cg267700.1*
219	Chr01	215.5	Sh01_g001310|Sh01_g001310	Sobic.003G287100*|Sobic.003G287100*|Sobic.003G287100*|Sobic.003G287100*		Sevir.5G310200*|Sevir.5G310200*|Sevir.5G310200*|Sevir.5G310200*	SoffiXsponR570.01Ag021600.1|SoffiXsponR570.01Bg021500.1|SoffiXsponR570.01Bg021500.1|SoffiXsponR570.01Eg022100.1|SoffiXsponR570.01Eg022100.1
220	Chr01	215.666666666667					SoffiXsponR570.01Eg022200.1
202	Chr01	216	Sh01_g001320	Sobic.001G021500	Sspon.01G0047670-1B|Sspon.01G0030810-2B|Sspon.01G0030860-3D|Sspon.01G0030860-3D|Sspon.01G0062990-1D|Sspon.01G0047670-1P+|Sspon.01G0030830-2B+|Sspon.01G0030290-2B+|Sspon.01G0049080-1T|SoffiXsponR570.01Dg016200.1|Sh01_g003260	Sevir.9G043200|Sevir.9G025100|SoffiXsponR570.01Dg016200.1|Sevir.9G020200+|Sevir.9G020200+	SoffiXsponR570.01Ag021700.1|SoffiXsponR570.01Bg021600.1|SoffiXsponR570.01Eg022300.1|SoffiXsponR570.01Dg015700.1+|SoffiXsponR570.01Dg016100.1+
203	Chr01	217		Sobic.001G021601			
221	Chr01	217.666666666667	Sh01_g001340|Sh01_g001330+			Sevir.1G051000*	
204	Chr01	218		Sobic.001G021700	Sspon.01G0031970-1A|Sspon.01G0031970-2B|Sspon.01G0031970-3D		SoffiXsponR570.01Ag021800.1|SoffiXsponR570.01Bg021700.1
[truncated: 13,208,211 more chars]
