# Supplementary material for: The complex polyploid genome architecture of sugarcane
Source: Nature. 2024 Mar 27;628(8009):804–10. doi: 10.1038/s41586-024-07231-4 (PMC11041754; doi:10.1038/s41586-024-07231-4)
Supplement: Supplementary file 5 — Synonymous (Ks) peak among orthologs between S. officinarum and S. spontaneum. [file 41586_2024_7231_MOESM5_ESM.txt]

#Supplemental Table 4- Synonymous (Ks) and non-synonymous (Ka) substitution rates among S.officinarum and S.spontaneum derived
coding sequences within the R570 primary annotation.
seq1	seq2	ka	ks
SoffiXsponR570.07Eg138400	SoffiXsponR570.07Cg187600	0.182134	0.614551
SoffiXsponR570.07Dg010300	SoffiXsponR570.07Cg022100	0.185936	0.435560
SoffiXsponR570.06Eg070600	SoffiXsponR570.06Bg042500	0.003225	0.028230
SoffiXsponR570.05Cg210000	SoffiXsponR570.05Dg222100	0.229142	0.933827
SoffiXsponR570.02Ag156800	SoffiXsponR570.02Eg123600	0.238168	1.244080
SoffiXsponR570.02Ag021200	SoffiXsponR570.02Dg019500	0.176492	0.232100
SoffiXsponR570.02Ag143600	SoffiXsponR570.02Dg142500	0.256066	0.901631
SoffiXsponR570.01Cg380300	SoffiXsponR570.01Dg380600	0.011436	0.011433
SoffiXsponR570.07Ag105600	SoffiXsponR570.07Cg115700	0.049711	0.073489
SoffiXsponR570.02Eg082200	SoffiXsponR570.02Cg113500	0.002642	0.004985
SoffiXsponR570.05Bg318100	SoffiXsponR570.05Dg324500	0.019284	0.014005
SoffiXsponR570.05Eg045500	SoffiXsponR570.05Dg051700	0.000000	0.033763
SoffiXsponR570.02Ag428400	SoffiXsponR570.02Dg417400	0.006675	0.014779
SoffiXsponR570.02Cg314500	SoffiXsponR570.02Eg287700	0.006959	0.013972
SoffiXsponR570.04Gg073400	SoffiXsponR570.4us91g012400	0.012307	0.034561
SoffiXsponR570.03Bg133900	SoffiXsponR570.03Dg160800	0.001206	0.020074
SoffiXsponR570.07Eg138300	SoffiXsponR570.07Cg187500	0.114408	0.329672
SoffiXsponR570.01Bg269100	SoffiXsponR570.01Fg085500	0.000000	0.037900
SoffiXsponR570.01Eg051400	SoffiXsponR570.01Bg048500	0.010556	0.017812
SoffiXsponR570.02Gg288700	SoffiXsponR570.02Eg357700	0.103522	0.164716
SoffiXsponR570.04Gg041600	SoffiXsponR570.04Cg039900	0.181184	0.601377
SoffiXsponR570.01Bg473300	SoffiXsponR570.01Fg311700	0.424993	1.166995
SoffiXsponR570.03Cg331500	SoffiXsponR570.03Dg352000	0.002189	0.009244
SoffiXsponR570.02Eg074100	SoffiXsponR570.02Dg105300	0.005361	0.018160
SoffiXsponR570.02Bg115700	SoffiXsponR570.02Dg131900	0.010011	0.019094
SoffiXsponR570.05Gg009600	SoffiXsponR570.05Ag011000	0.082677	0.238918
SoffiXsponR570.05Fg210600	SoffiXsponR570.05Dg282800	0.008070	0.039387
SoffiXsponR570.05Eg271700	SoffiXsponR570.05Dg279200	0.049809	0.132153
SoffiXsponR570.03Eg261800	SoffiXsponR570.03Dg260400	0.011666	0.005579
SoffiXsponR570.01Ag448700	SoffiXsponR570.01Fg243800	0.114831	0.216319
SoffiXsponR570.03Ag215800	SoffiXsponR570.03Dg220100	0.007455	0.002499
SoffiXsponR570.04Fg066200	SoffiXsponR570.04Bg164700	0.364782	1.602590
SoffiXsponR570.02Fg276500	SoffiXsponR570.02Eg267000	0.001532	0.009181
SoffiXsponR570.03Cg144300	SoffiXsponR570.3os3g007000	0.010959	0.028330
SoffiXsponR570.02Bg202700	SoffiXsponR570.02Dg232800	0.002505	0.012519
SoffiXsponR570.08Ag091100	SoffiXsponR570.08Dg053500	0.416634	2.523251
SoffiXsponR570.01Dg083500	SoffiXsponR570.01Bg204200	0.024161	0.100804
SoffiXsponR570.02Ag260700	SoffiXsponR570.02Dg251200	0.009375	0.011566
SoffiXsponR570.03Ag072100	SoffiXsponR570.03Fg080100	0.122118	0.425259
SoffiXsponR570.05Bg180500	SoffiXsponR570.05Dg196000	0.006622	0.027017
SoffiXsponR570.03Dg002400	SoffiXsponR570.03Eg002500	0.005501	0.037046
SoffiXsponR570.04Gg045200	SoffiXsponR570.4us91g054200	0.167572	0.340005
SoffiXsponR570.04Fg014200	SoffiXsponR570.04Cg116300	0.009997	0.023171
SoffiXsponR570.08Ag200700	SoffiXsponR570.08Cg188700	0.002977	0.009790
SoffiXsponR570.05Bg195600	SoffiXsponR570.05Dg216900	0.001398	0.034884
SoffiXsponR570.08Bg132600	SoffiXsponR570.08Cg120400	0.004424	-0.000000
SoffiXsponR570.03Gg021900	SoffiXsponR570.03Fg132900	0.003367	0.002613
SoffiXsponR570.03Eg145800	SoffiXsponR570.03Dg186100	0.197571	0.454508
SoffiXsponR570.02Gg315400	SoffiXsponR570.02Dg410200	0.026602	0.071485
SoffiXsponR570.03Cg049500	SoffiXsponR570.03Fg053000	0.115320	0.197949
SoffiXsponR570.03Dg115100	SoffiXsponR570.03Fg121100	0.062013	0.103965
SoffiXsponR570.01Bg409100	SoffiXsponR570.01Fg247600	0.004609	0.028987
SoffiXsponR570.02Bg160000	SoffiXsponR570.02Eg159600	0.408507	0.869586
SoffiXsponR570.05Cg020200	SoffiXsponR570.05Dg022600	0.019908	0.043962
SoffiXsponR570.03Bg021600	SoffiXsponR570.03Eg022300	0.123066	0.287499
SoffiXsponR570.02Bg334800	SoffiXsponR570.02Eg334300	0.023859	0.060679
SoffiXsponR570.08Bg175000	SoffiXsponR570.08Cg176300	0.017214	0.026079
SoffiXsponR570.07Dg139300	SoffiXsponR570.07Cg151700	0.204399	0.604072
SoffiXsponR570.05Ag342900	SoffiXsponR570.05Dg341200	0.060147	0.149734
SoffiXsponR570.03Cg096600	SoffiXsponR570.03Fg109200	0.010177	0.049878
SoffiXsponR570.04Fg043900	SoffiXsponR570.04Bg141800	0.012801	0.010709
SoffiXsponR570.02Eg068200	SoffiXsponR570.02Ag100000	0.031314	0.080368
SoffiXsponR570.02Cg169500	SoffiXsponR570.02Eg139900	0.002906	0.012480
SoffiXsponR570.05Fg225300	SoffiXsponR570.05Dg299100	0.136330	0.288642
SoffiXsponR570.05Eg051300	SoffiXsponR570.05Ag066000	0.009352	0.006502
SoffiXsponR570.05Bg093800	SoffiXsponR570.05Ag104500	0.007419	0.006737
SoffiXsponR570.05Fg118500	SoffiXsponR570.05Dg201500	0.179234	0.415760
SoffiXsponR570.04Ag079800	SoffiXsponR570.04Cg072900	0.007216	0.006907
SoffiXsponR570.02Ag394100	SoffiXsponR570.02Eg357200	0.006974	0.018885
SoffiXsponR570.1Z160300	SoffiXsponR570.01Fg341300	0.008471	0.010064
SoffiXsponR570.07Ag031000	SoffiXsponR570.07Cg033100	0.026707	0.034355
SoffiXsponR570.07Bg174300	SoffiXsponR570.07Cg164300	0.345166	9.999999
SoffiXsponR570.05Bg097000	SoffiXsponR570.05Ag108400	0.011157	0.038218
SoffiXsponR570.02Ag355200	SoffiXsponR570.02Eg319100	0.005082	0.023277
SoffiXsponR570.01Bg418700	SoffiXsponR570.01Dg314800	0.002885	0.008252
SoffiXsponR570.07Ag098400	SoffiXsponR570.07Cg107500	0.005332	0.010853
SoffiXsponR570.05Cg077700	SoffiXsponR570.05Dg078200	0.027846	0.029008
SoffiXsponR570.02Cg157700	SoffiXsponR570.02Eg127400	0.003485	0.011158
SoffiXsponR570.1Z257100	SoffiXsponR570.04Cg172500	0.000959	0.019255
SoffiXsponR570.04Dg057300	SoffiXsponR570.04Bg049300	0.056318	0.101137
SoffiXsponR570.01Ag553000	SoffiXsponR570.01Dg398200	0.005478	0.028498
SoffiXsponR570.07Bg051200	SoffiXsponR570.07Cg049300	0.003049	0.005978
SoffiXsponR570.03Ag019600	SoffiXsponR570.03Eg021100	0.007716	0.124973
SoffiXsponR570.03Ag321300	SoffiXsponR570.03Dg322200	0.572059	1.245892
SoffiXsponR570.01Eg023400	SoffiXsponR570.01Bg022800	0.000000	0.019647
SoffiXsponR570.01Ag092600	SoffiXsponR570.01Bg085800	0.023713	0.056772
SoffiXsponR570.05Gg081500	SoffiXsponR570.05Dg078100	0.464579	0.739054
SoffiXsponR570.04Ag241600	SoffiXsponR570.04Bg231700	0.007372	0.023863
SoffiXsponR570.03Cg075900	SoffiXsponR570.03Fg089600	0.005752	0.018119
SoffiXsponR570.04Ag139500	SoffiXsponR570.04Cg134600	0.005757	0.032134
SoffiXsponR570.07Bg041400	SoffiXsponR570.07Cg041500	0.007408	0.000000
SoffiXsponR570.02Gg128000	SoffiXsponR570.02Eg200700	0.184367	0.941254
SoffiXsponR570.03Cg110700	SoffiXsponR570.03Fg123900	0.108898	0.584396
SoffiXsponR570.03Bg096500	SoffiXsponR570.3os1g007200	0.005775	0.019450
SoffiXsponR570.02Fg042600	SoffiXsponR570.02Dg041300	0.004831	0.000000
SoffiXsponR570.02Ag257700	SoffiXsponR570.02Eg222000	0.000000	0.000000
SoffiXsponR570.06Cg015300	SoffiXsponR570.6us88g025600	0.005402	0.022888
SoffiXsponR570.01Ag395500	SoffiXsponR570.01Fg191800	0.001665	0.015033
SoffiXsponR570.02Bg211700	SoffiXsponR570.02Dg239500	0.006931	0.007842
SoffiXsponR570.7os1g007500	SoffiXsponR570.07Cg014500	0.013559	0.023508
SoffiXsponR570.04Eg148500	SoffiXsponR570.04Cg262000	0.003289	0.030521
SoffiXsponR570.07Bg194000	SoffiXsponR570.07Cg191900	0.474654	2.673716
SoffiXsponR570.01Eg117300	SoffiXsponR570.01Bg107400	0.007789	0.008339
SoffiXsponR570.03Gg060100	SoffiXsponR570.03Dg321500	0.015391	0.053747
SoffiXsponR570.02Cg253700	SoffiXsponR570.02Dg254000	0.006969	0.012694
SoffiXsponR570.04Fg152300	SoffiXsponR570.04Cg265700	0.557364	1.380440
SoffiXsponR570.07Bg151500	SoffiXsponR570.07Cg151700	0.240251	0.619188
SoffiXsponR570.08Bg162200	SoffiXsponR570.08Cg152900	0.220288	0.748266
SoffiXsponR570.03Gg002500	SoffiXsponR570.03Fg109500	0.004582	0.031658
SoffiXsponR570.9os1g045700	SoffiXsponR570.6us88g070400	0.007924	0.015486
SoffiXsponR570.04Ag249200	SoffiXsponR570.04Cg242500	0.028252	0.055695
SoffiXsponR570.03Dg117700	SoffiXsponR570.03Fg124000	0.012158	0.045423
SoffiXsponR570.05Eg160800	SoffiXsponR570.05Dg181200	0.005789	0.015894
SoffiXsponR570.05Fg083000	SoffiXsponR570.05Dg165300	0.010480	0.018374
SoffiXsponR570.02Gg139700	SoffiXsponR570.02Dg238800	0.005743	0.009990
SoffiXsponR570.02Fg031400	SoffiXsponR570.02Dg030500	0.000834	0.008569
SoffiXsponR570.02Bg281700	SoffiXsponR570.02Dg308700	0.017444	0.021003
SoffiXsponR570.01Bg350400	SoffiXsponR570.01Eg305700	0.000000	0.035600
SoffiXsponR570.03Cg215300	SoffiXsponR570.03Dg231200	1.008435	9.999999
SoffiXsponR570.08Bg163900	SoffiXsponR570.08Dg146400	0.114185	0.209325
SoffiXsponR570.03Eg291700	SoffiXsponR570.03Dg336500	0.012934	0.017760
SoffiXsponR570.2os1g001600	SoffiXsponR570.02Eg258300	0.007532	0.007636
SoffiXsponR570.01Ag449700	SoffiXsponR570.01Eg357800	0.005031	0.019647
SoffiXsponR570.03Bg020200	SoffiXsponR570.03Fg020200	0.008380	0.004182
SoffiXsponR570.02Ag260600	SoffiXsponR570.02Dg251100	0.003966	0.012401
SoffiXsponR570.01Ag351900	SoffiXsponR570.01Fg150500	0.004351	0.035385
SoffiXsponR570.05Eg071800	SoffiXsponR570.05Ag094300	0.470871	1.329646
SoffiXsponR570.05Bg006300	SoffiXsponR570.05Dg005700	0.361296	0.781680
SoffiXsponR570.01Eg180900	SoffiXsponR570.01Bg168000	0.004328	0.024932
SoffiXsponR570.03Ag303200	SoffiXsponR570.03Dg303500	0.007245	0.012133
SoffiXsponR570.02Fg249400	SoffiXsponR570.02Dg269800	0.154072	0.309166
SoffiXsponR570.04Gg074400	SoffiXsponR570.04Bg085600	0.976849	9.999999
SoffiXsponR570.03Gg093400	SoffiXsponR570.03Dg287600	0.005198	0.010673
SoffiXsponR570.01Cg035900	SoffiXsponR570.01Bg063100	0.014212	0.062453
SoffiXsponR570.08Ag149200	SoffiXsponR570.08Dg128700	0.460194	1.703919
SoffiXsponR570.05Eg068900	SoffiXsponR570.05Dg082100	0.315869	1.037528
SoffiXsponR570.02Ag149700	SoffiXsponR570.02Eg117800	0.007469	0.076818
SoffiXsponR570.9os1g071600	SoffiXsponR570.9us90g044500	0.012301	0.024669
SoffiXsponR570.01Ag299700	SoffiXsponR570.01Fg098700	0.007103	0.003621
SoffiXsponR570.08Cg040700	SoffiXsponR570.08Dg012700	0.124219	0.159926
SoffiXsponR570.05Eg242800	SoffiXsponR570.05Dg257300	0.001370	0.002833
SoffiXsponR570.07Dg220500	SoffiXsponR570.07Cg258500	0.010586	0.014150
SoffiXsponR570.01Bg266500	SoffiXsponR570.01Fg082500	0.579522	1.064004
SoffiXsponR570.04Dg148200	SoffiXsponR570.04Bg203200	0.781130	1.190349
SoffiXsponR570.05Fg217700	SoffiXsponR570.05Dg291600	0.346510	1.113875
SoffiXsponR570.05Gg044200	SoffiXsponR570.05Dg045700	0.123481	0.404556
SoffiXsponR570.05Bg145300	SoffiXsponR570.05Dg159000	0.604379	9.999999
SoffiXsponR570.04Dg177800	SoffiXsponR570.04Cg248000	0.005284	0.041566
SoffiXsponR570.03Ag253800	SoffiXsponR570.03Dg256700	0.137608	0.514366
SoffiXsponR570.05Bg080600	SoffiXsponR570.05Ag092800	0.444880	1.496591
SoffiXsponR570.07Eg015700	SoffiXsponR570.07Cg039100	0.004464	0.024760
SoffiXsponR570.02Gg232100	SoffiXsponR570.02Eg301000	0.076777	0.080204
SoffiXsponR570.02Cg333500	SoffiXsponR570.02Dg333300	0.003443	0.014838
SoffiXsponR570.07Eg036500	SoffiXsponR570.07Bg069500	0.014644	0.044484
SoffiXsponR570.02Ag128800	SoffiXsponR570.02Dg127700	0.014202	0.032616
SoffiXsponR570.04Gg081800	SoffiXsponR570.04Cg087500	0.929624	9.999999
SoffiXsponR570.08Ag103600	SoffiXsponR570.08Dg071800	0.001979	0.002282
SoffiXsponR570.02Ag121700	SoffiXsponR570.02Dg121200	0.001326	0.014169
SoffiXsponR570.03Ag297400	SoffiXsponR570.03Dg297700	0.015119	0.020951
SoffiXsponR570.05Fg096900	SoffiXsponR570.05Dg179100	0.018425	0.035030
SoffiXsponR570.04Dg150100	SoffiXsponR570.04Cg186400	0.003149	0.008607
SoffiXsponR570.04Eg149800	SoffiXsponR570.04Bg259300	0.015483	0.010310
SoffiXsponR570.08Ag143100	SoffiXsponR570.08Dg116200	0.007610	0.025059
SoffiXsponR570.04Gg068300	SoffiXsponR570.04Cg084400	0.000000	0.010737
SoffiXsponR570.01Cg326500	SoffiXsponR570.01Fg271400	0.004008	0.012208
SoffiXsponR570.04Ag270600	SoffiXsponR570.04Cg264900	0.444730	1.084452
SoffiXsponR570.05Bg169000	SoffiXsponR570.05Dg185300	0.003333	0.018233
SoffiXsponR570.04Ag063600	SoffiXsponR570.4us91g043000	0.005239	0.010159
SoffiXsponR570.07Ag062700	SoffiXsponR570.07Cg067500	0.082002	0.379012
SoffiXsponR570.08Cg066700	SoffiXsponR570.08Dg043200	0.003386	0.006390
SoffiXsponR570.02Eg055900	SoffiXsponR570.02Cg088100	0.436991	0.735958
SoffiXsponR570.1Z001600	SoffiXsponR570.08Cg207400	0.016364	0.134396
SoffiXsponR570.05Gg092400	SoffiXsponR570.05Ag096200	0.287799	1.216342
SoffiXsponR570.07Ag265800	SoffiXsponR570.07Bg274900	0.008091	0.034548
SoffiXsponR570.01Ag513400	SoffiXsponR570.01Dg361300	0.032245	0.051558
SoffiXsponR570.05Bg176100	SoffiXsponR570.05Dg193300	0.005453	0.024209
SoffiXsponR570.03Bg054200	SoffiXsponR570.03Fg060900	0.003238	0.014076
SoffiXsponR570.03Cg029900	SoffiXsponR570.03Fg031400	0.790494	9.999999
SoffiXsponR570.02Bg099200	SoffiXsponR570.02Dg093300	0.248728	0.860314
SoffiXsponR570.05Eg071900	SoffiXsponR570.05Dg085500	0.054322	0.150107
SoffiXsponR570.03Ag338700	SoffiXsponR570.03Dg337700	0.006109	0.005729
SoffiXsponR570.03Dg042300	SoffiXsponR570.03Fg047100	0.045178	0.114533
SoffiXsponR570.04Eg100400	SoffiXsponR570.04Cg215100	0.004355	0.019429
SoffiXsponR570.3os1g000800	SoffiXsponR570.03Fg119400	0.033871	0.077797
SoffiXsponR570.01Ag374100	SoffiXsponR570.01Dg231300	0.004345	0.036338
SoffiXsponR570.02Fg177000	SoffiXsponR570.02Dg192900	0.978712	9.999999
SoffiXsponR570.07Dg172600	SoffiXsponR570.07Cg182500	0.015162	0.010929
SoffiXsponR570.03Cg233800	SoffiXsponR570.03Dg248900	0.003803	0.014015
SoffiXsponR570.03Cg298400	SoffiXsponR570.03Dg311900	0.017706	0.081392
SoffiXsponR570.02Cg216600	SoffiXsponR570.02Dg219700	0.003474	0.003794
SoffiXsponR570.04Ag236000	SoffiXsponR570.04Bg225900	0.102358	0.279045
SoffiXsponR570.05Bg278900	SoffiXsponR570.05Dg287200	0.003688	0.008775
SoffiXsponR570.05Bg204400	SoffiXsponR570.05Dg224200	0.004065	0.008880
SoffiXsponR570.01Ag385700	SoffiXsponR570.01Eg298800	0.007128	0.025657
SoffiXsponR570.02Eg079100	SoffiXsponR570.02Cg110000	0.045070	0.064780
SoffiXsponR570.02Cg175100	SoffiXsponR570.02Dg178700	0.005626	0.014849
SoffiXsponR570.08Cg067200	SoffiXsponR570.08Dg043600	0.016537	0.032197
SoffiXsponR570.08Bg090700	SoffiXsponR570.08Dg055600	0.394552	2.197949
SoffiXsponR570.01Ag428800	SoffiXsponR570.01Dg282500	0.003440	0.001568
SoffiXsponR570.02Bg200100	SoffiXsponR570.02Dg235700	0.003652	0.021622
SoffiXsponR570.04Gg041500	SoffiXsponR570.04Bg040600	0.109428	0.161180
SoffiXsponR570.02Fg208900	SoffiXsponR570.02Dg223400	0.009013	0.033869
SoffiXsponR570.03Cg005200	SoffiXsponR570.03Fg004500	0.005318	0.044218
SoffiXsponR570.04Dg195400	SoffiXsponR570.04Bg258900	0.365609	0.771465
SoffiXsponR570.02Gg219300	SoffiXsponR570.02Eg288400	0.004079	0.009423
SoffiXsponR570.02Ag021800	SoffiXsponR570.02Cg021100	0.037401	0.074898
SoffiXsponR570.01Dg033500	SoffiXsponR570.01Bg134700	0.000000	0.009766
SoffiXsponR570.03Eg078300	SoffiXsponR570.03Fg095800	0.222950	0.580004
SoffiXsponR570.01Bg280900	SoffiXsponR570.01Eg217000	0.008051	0.009604
SoffiXsponR570.01Cg362000	SoffiXsponR570.01Fg305400	0.000000	0.008855
SoffiXsponR570.04Ag095200	SoffiXsponR570.04Cg090300	0.013918	0.017064
SoffiXsponR570.02Cg194800	SoffiXsponR570.02Eg169100	0.002591	0.019101
SoffiXsponR570.03Bg203100	SoffiXsponR570.03Dg234600	0.003964	0.012668
SoffiXsponR570.06Dg016900	SoffiXsponR570.06Bg034600	0.416120	0.476988
SoffiXsponR570.03Ag262200	SoffiXsponR570.03Dg265300	0.004779	0.011247
SoffiXsponR570.05Eg005400	SoffiXsponR570.05Dg004900	0.026321	0.194136
SoffiXsponR570.01Ag436300	SoffiXsponR570.01Eg343500	0.083890	0.118575
SoffiXsponR570.05Eg245200	SoffiXsponR570.05Dg259000	0.356550	0.690445
SoffiXsponR570.03Eg070900	SoffiXsponR570.03Fg089500	0.010157	0.017524
SoffiXsponR570.03Ag285000	SoffiXsponR570.03Dg286600	0.001383	0.006667
SoffiXsponR570.02Bg036500	SoffiXsponR570.02Dg035700	0.018004	0.043674
SoffiXsponR570.03Bg021100	SoffiXsponR570.03Eg022200	0.105093	0.322665
SoffiXsponR570.02Cg395200	SoffiXsponR570.02Dg390100	0.162828	0.391485
SoffiXsponR570.1Z287600	SoffiXsponR570.01Dg147700	0.007166	0.031548
SoffiXsponR570.01Cg184300	SoffiXsponR570.01Fg136300	0.006010	0.015855
SoffiXsponR570.04Gg086300	SoffiXsponR570.04Cg102900	0.018392	0.108257
SoffiXsponR570.05Ag291400	SoffiXsponR570.05Dg290700	0.090065	0.181290
SoffiXsponR570.01Ag410000	SoffiXsponR570.01Eg321000	0.002395	0.027129
SoffiXsponR570.02Ag129100	SoffiXsponR570.02Dg128100	0.008904	0.053137
SoffiXsponR570.05Eg196500	SoffiXsponR570.05Dg216600	0.935537	9.999999
SoffiXsponR570.08Ag210100	SoffiXsponR570.08Cg198300	0.014383	0.046182
SoffiXsponR570.01Ag404500	SoffiXsponR570.01Eg316100	0.003175	0.030084
SoffiXsponR570.02Bg293300	SoffiXsponR570.02Eg293500	0.002849	0.005176
SoffiXsponR570.01Bg263600	SoffiXsponR570.01Fg080600	0.109719	0.423703
SoffiXsponR570.04Dg007500	SoffiXsponR570.04Bg006900	0.015472	0.044696
SoffiXsponR570.09Cg137500	SoffiXsponR570.9us90g048400	0.101597	0.179988
SoffiXsponR570.08Bg169900	SoffiXsponR570.08Dg163400	0.009566	0.025694
SoffiXsponR570.1Z280200	SoffiXsponR570.01Fg038700	0.052822	0.074957
SoffiXsponR570.04Fg039900	SoffiXsponR570.04Bg142500	0.681134	9.999999
SoffiXsponR570.02Fg111500	SoffiXsponR570.02Cg109600	0.004696	0.013883
SoffiXsponR570.02Fg100800	SoffiXsponR570.02Ag100300	0.004049	0.076682
SoffiXsponR570.04Dg139700	SoffiXsponR570.04Cg142400	0.004287	0.017806
SoffiXsponR570.02Gg292200	SoffiXsponR570.02Eg366400	0.940471	9.999999
SoffiXsponR570.01Ag002600	SoffiXsponR570.01Bg003000	0.003850	0.010061
SoffiXsponR570.01Bg417200	SoffiXsponR570.01Eg368100	0.035677	0.051721
SoffiXsponR570.07Bg229600	SoffiXsponR570.07Cg229500	0.027717	0.044999
SoffiXsponR570.02Ag012200	SoffiXsponR570.02Cg011700	1.046958	9.999999
SoffiXsponR570.01Ag398500	SoffiXsponR570.01Eg311000	0.004562	0.018805
SoffiXsponR570.05Fg015400	SoffiXsponR570.05Ag016500	0.323114	0.672162
SoffiXsponR570.04Gg051800	SoffiXsponR570.04Bg049100	0.004830	0.012189
SoffiXsponR570.01Ag320300	SoffiXsponR570.01Fg119300	0.295096	0.594481
SoffiXsponR570.02Gg102300	SoffiXsponR570.02Eg170400	0.005629	0.021898
SoffiXsponR570.04Dg186800	SoffiXsponR570.04Cg258900	0.616590	9.999999
SoffiXsponR570.01Cg226700	SoffiXsponR570.01Eg293000	1.060013	9.999999
SoffiXsponR570.01Cg181000	SoffiXsponR570.01Dg192500	0.004318	0.029879
SoffiXsponR570.01Cg280200	SoffiXsponR570.01Eg340400	0.027680	0.079589
SoffiXsponR570.06Eg060900	SoffiXsponR570.6us88g006000	0.002640	0.009821
SoffiXsponR570.01Cg312000	SoffiXsponR570.01Dg316700	0.002060	0.007330
SoffiXsponR570.05Cg235300	SoffiXsponR570.05Dg247900	0.009694	0.046664
SoffiXsponR570.07Dg015400	SoffiXsponR570.07Cg025000	0.031233	0.096636
SoffiXsponR570.04Dg048500	SoffiXsponR570.04Cg043100	0.332382	0.705067
SoffiXsponR570.01Cg379800	SoffiXsponR570.01Fg324600	0.019277	0.031233
SoffiXsponR570.05Cg055200	SoffiXsponR570.05Ag065100	0.000891	0.019980
SoffiXsponR570.04Eg099300	SoffiXsponR570.04Cg214200	0.003052	0.002274
SoffiXsponR570.1Z106800	SoffiXsponR570.01Bg212400	0.004525	0.040671
SoffiXsponR570.03Eg287000	SoffiXsponR570.03Dg330600	0.290083	0.574413
SoffiXsponR570.02Gg302500	SoffiXsponR570.02Dg397500	0.008529	0.030641
SoffiXsponR570.05Ag177600	SoffiXsponR570.05Dg184300	0.002804	0.011165
SoffiXsponR570.04Dg013000	SoffiXsponR570.04Cg011800	0.038756	0.069028
SoffiXsponR570.04Fg023700	SoffiXsponR570.04Cg124100	0.638717	9.999999
SoffiXsponR570.02Gg256600	SoffiXsponR570.02Eg326100	0.002250	0.017327
SoffiXsponR570.01Cg250800	SoffiXsponR570.01Fg199300	0.006729	0.010094
SoffiXsponR570.03Ag004900	SoffiXsponR570.03Eg005700	0.157264	0.310375
SoffiXsponR570.09Eg053000	SoffiXsponR570.6us88g089500	0.122831	0.264764
SoffiXsponR570.01Eg038600	SoffiXsponR570.01Bg037300	0.102222	0.280712
SoffiXsponR570.04Ag070600	SoffiXsponR570.04Cg063500	0.008198	0.039159
SoffiXsponR570.01Bg297200	SoffiXsponR570.01Dg178700	0.009535	0.037709
SoffiXsponR570.02Ag390300	SoffiXsponR570.02Eg352800	0.218788	0.536866
SoffiXsponR570.06Fg067800	SoffiXsponR570.06Bg046300	0.009871	0.078029
SoffiXsponR570.04Eg068600	SoffiXsponR570.04Cg181300	0.024159	0.049635
SoffiXsponR570.03Ag331300	SoffiXsponR570.03Dg332000	0.002885	0.013438
SoffiXsponR570.02Gg185800	SoffiXsponR570.02Dg282100	0.000000	0.022838
SoffiXsponR570.02Bg184900	SoffiXsponR570.02Dg214500	0.001453	0.005551
SoffiXsponR570.02Ag049400	SoffiXsponR570.02Dg046600	0.024749	0.052666
SoffiXsponR570.05Ag306400	SoffiXsponR570.05Dg305800	0.005448	0.012930
SoffiXsponR570.7os1g002700	SoffiXsponR570.07Cg009500	0.001916	0.012010
SoffiXsponR570.02Ag186000	SoffiXsponR570.02Eg152700	0.004624	0.008375
SoffiXsponR570.01Bg288300	SoffiXsponR570.01Fg109900	0.009591	0.020821
SoffiXsponR570.09Eg121300	SoffiXsponR570.9us90g044200	0.013735	0.035711
SoffiXsponR570.02Bg336100	SoffiXsponR570.02Eg335000	0.105797	0.269419
SoffiXsponR570.09Eg016200	SoffiXsponR570.6us88g131100	0.159500	0.399816
SoffiXsponR570.07Ag154600	SoffiXsponR570.07Cg166000	0.007286	0.167652
SoffiXsponR570.04Ag147700	SoffiXsponR570.04Cg147100	0.675683	1.961978
SoffiXsponR570.03Ag273500	SoffiXsponR570.03Dg275900	1.112593	9.999999
SoffiXsponR570.04Dg090400	SoffiXsponR570.4us91g013400	0.004965	0.005007
SoffiXsponR570.08Cg046700	SoffiXsponR570.08Dg019400	0.235854	0.768690
SoffiXsponR570.02Ag265500	SoffiXsponR570.02Dg256100	0.015922	0.054986
SoffiXsponR570.02Fg157200	SoffiXsponR570.02Dg173000	0.001944	0.017361
SoffiXsponR570.02Gg107100	SoffiXsponR570.02Dg203700	0.757432	9.999999
SoffiXsponR570.02Gg053800	SoffiXsponR570.02Eg121200	0.116521	0.222854
SoffiXsponR570.09Ag168000	SoffiXsponR570.1Z046900	0.018303	0.037359
SoffiXsponR570.05Gg201000	SoffiXsponR570.05Dg215800	0.011476	0.018450
SoffiXsponR570.08Eg112700	SoffiXsponR570.08Cg169500	0.030217	0.056132
SoffiXsponR570.02Bg220800	SoffiXsponR570.02Dg248800	0.000000	0.009249
SoffiXsponR570.01Bg253800	SoffiXsponR570.01Ag269800	0.095042	0.385158
SoffiXsponR570.01Ag523400	SoffiXsponR570.01Dg370300	0.011376	0.035089
SoffiXsponR570.04Dg158500	SoffiXsponR570.04Bg193600	1.123366	9.999999
SoffiXsponR570.01Bg343800	SoffiXsponR570.01Fg183500	0.005874	0.009544
SoffiXsponR570.02Fg057900	SoffiXsponR570.02Cg057900	0.025944	0.038101
SoffiXsponR570.05Fg180900	SoffiXsponR570.05Dg259100	0.115348	0.231492
SoffiXsponR570.03Dg117300	SoffiXsponR570.03Fg123400	0.003518	0.016571
SoffiXsponR570.08Ag204500	SoffiXsponR570.08Cg192000	0.016294	0.033901
SoffiXsponR570.01Cg205900	SoffiXsponR570.01Eg272400	0.023753	0.113894
SoffiXsponR570.06Cg026600	SoffiXsponR570.06Fg043800	0.001630	0.071470
SoffiXsponR570.01Bg345900	SoffiXsponR570.01Dg244500	0.004589	0.015519
SoffiXsponR570.06Fg050000	SoffiXsponR570.6us88g004600	0.006988	0.034452
SoffiXsponR570.04Ag098600	SoffiXsponR570.04Cg093700	0.243663	0.246531
SoffiXsponR570.04Gg078700	SoffiXsponR570.04Bg090100	0.007998	0.039695
SoffiXsponR570.05Eg004100	SoffiXsponR570.05Ag003600	0.004226	0.030115
SoffiXsponR570.02Ag420100	SoffiXsponR570.02Dg407800	0.068402	0.096075
SoffiXsponR570.02Ag205400	SoffiXsponR570.02Dg200500	0.093084	0.407988
SoffiXsponR570.02Ag397000	SoffiXsponR570.02Dg383600	0.085347	0.306043
SoffiXsponR570.01Ag081400	SoffiXsponR570.01Bg082400	0.916761	9.999999
SoffiXsponR570.05Fg126600	SoffiXsponR570.05Dg207200	0.008026	0.009186
SoffiXsponR570.05Bg010000	SoffiXsponR570.05Dg023100	0.162256	0.380724
SoffiXsponR570.02Ag082500	SoffiXsponR570.02Dg081200	0.007716	0.029716
SoffiXsponR570.04Dg169400	SoffiXsponR570.04Cg240800	0.161394	0.471069
SoffiXsponR570.10Cg061300	SoffiXsponR570.10us89g074500	0.017275	0.043819
SoffiXsponR570.04Eg096000	SoffiXsponR570.04Cg210100	0.006211	0.015971
SoffiXsponR570.01Cg158300	SoffiXsponR570.01Fg109500	0.014193	-0.000031
SoffiXsponR570.05Cg081400	SoffiXsponR570.05Dg082100	0.277329	1.009079
SoffiXsponR570.04Dg117400	SoffiXsponR570.04Bg114700	0.028653	0.207484
SoffiXsponR570.02Bg228100	SoffiXsponR570.02Dg256200	0.000000	0.007304
SoffiXsponR570.07Ag183400	SoffiXsponR570.07Cg193700	0.557759	2.589055
SoffiXsponR570.01Bg355200	SoffiXsponR570.01Fg194000	0.003089	0.015403
SoffiXsponR570.01Bg241200	SoffiXsponR570.01Fg059000	0.007088	0.010390
SoffiXsponR570.02Cg117800	SoffiXsponR570.02Dg124200	0.330438	1.610052
SoffiXsponR570.7os1g088300	SoffiXsponR570.07Bg257300	0.009830	0.030187
SoffiXsponR570.05Eg122400	SoffiXsponR570.05Dg144500	0.006976	0.008547
SoffiXsponR570.04Dg049100	SoffiXsponR570.04Bg051100	0.493394	1.259597
SoffiXsponR570.03Bg061700	SoffiXsponR570.03Fg068400	0.004149	0.020933
SoffiXsponR570.04Gg029700	SoffiXsponR570.04Bg028900	0.001588	0.019986
SoffiXsponR570.04Gg052300	SoffiXsponR570.4us91g048800	0.002635	0.004652
SoffiXsponR570.02Ag339800	SoffiXsponR570.02Eg303400	0.010122	0.013173
SoffiXsponR570.1Z288500	SoffiXsponR570.01Ag288100	0.007452	0.008088
SoffiXsponR570.01Cg257800	SoffiXsponR570.01Dg265100	0.003104	0.014135
SoffiXsponR570.03Bg309700	SoffiXsponR570.03Dg341300	0.891506	9.999999
SoffiXsponR570.05Cg013700	SoffiXsponR570.05Ag017400	0.846642	9.999999
SoffiXsponR570.08Bg047200	SoffiXsponR570.08Dg019000	0.229071	1.059005
SoffiXsponR570.01Cg176800	SoffiXsponR570.01Fg128300	0.018405	0.056194
SoffiXsponR570.02Cg215100	SoffiXsponR570.02Dg218100	0.011296	0.004571
SoffiXsponR570.7os1g086100	SoffiXsponR570.07Bg255000	0.009385	0.018494
SoffiXsponR570.02Gg076500	SoffiXsponR570.02Eg142600	0.009668	0.059870
SoffiXsponR570.03Ag116900	SoffiXsponR570.3os1g009600	0.020717	0.014822
SoffiXsponR570.03Dg000500	SoffiXsponR570.03Eg000700	0.004494	0.019358
SoffiXsponR570.09Ag142200	SoffiXsponR570.9us90g058500	0.058325	0.121125
SoffiXsponR570.01Ag083200	SoffiXsponR570.01Bg077400	0.008686	0.030149
SoffiXsponR570.05Bg058600	SoffiXsponR570.05Dg060000	0.003319	0.033288
SoffiXsponR570.02Cg192100	SoffiXsponR570.02Dg194800	0.118255	0.700498
SoffiXsponR570.01Ag413400	SoffiXsponR570.01Dg267800	0.004481	0.000000
SoffiXsponR570.08Bg118000	SoffiXsponR570.08Dg095800	0.012273	0.028781
SoffiXsponR570.06Cg004600	SoffiXsponR570.6us88g035900	0.159380	0.176949
SoffiXsponR570.1Z193000	SoffiXsponR570.04Cg158700	0.116767	0.536813
SoffiXsponR570.10Ag054700	SoffiXsponR570.10us89g052500	0.012191	0.024341
SoffiXsponR570.05Gg127300	SoffiXsponR570.05Dg125000	0.142996	0.782064
SoffiXsponR570.01Cg154300	SoffiXsponR570.01Dg166800	0.000000	0.000000
SoffiXsponR570.01Ag365300	SoffiXsponR570.01Dg222800	0.024877	0.074598
SoffiXsponR570.02Bg292200	SoffiXsponR570.02Eg292600	0.181241	0.493997
SoffiXsponR570.02Ag286500	SoffiXsponR570.02Eg251100	0.002154	0.010361
SoffiXsponR570.05Gg003300	SoffiXsponR570.05Dg003900	0.007773	0.053350
SoffiXsponR570.04Fg121800	SoffiXsponR570.04Cg234900	0.003306	0.000000
SoffiXsponR570.05Bg282000	SoffiXsponR570.05Dg291600	0.346510	1.113875
SoffiXsponR570.02Bg367200	SoffiXsponR570.02Eg361900	0.040512	0.060152
SoffiXsponR570.05Gg088300	SoffiXsponR570.05Dg084800	0.235787	0.755780
SoffiXsponR570.05Cg077600	SoffiXsponR570.05Dg076300	0.361812	0.795733
SoffiXsponR570.05Eg055700	SoffiXsponR570.05Ag070900	0.000000	0.044541
SoffiXsponR570.04Ag047100	SoffiXsponR570.04Bg039100	0.403429	1.232547
SoffiXsponR570.09Bg150000	SoffiXsponR570.1Z042500	0.147160	0.454592
SoffiXsponR570.06Eg019900	SoffiXsponR570.6us88g046900	0.285454	0.730323
SoffiXsponR570.02Fg118000	SoffiXsponR570.02Ag120600	0.012827	0.019798
SoffiXsponR570.04Gg007000	SoffiXsponR570.04Cg006800	0.066225	0.094053
SoffiXsponR570.02Gg250400	SoffiXsponR570.02Eg320300	0.012423	0.019049
SoffiXsponR570.04Dg049100	SoffiXsponR570.04Cg055000	0.498803	1.164333
SoffiXsponR570.02Cg321800	SoffiXsponR570.02Eg295100	0.005532	0.006631
SoffiXsponR570.02Ag091700	SoffiXsponR570.02Cg092500	0.011740	0.016498
SoffiXsponR570.03Eg127000	SoffiXsponR570.03Dg167000	0.007958	0.047591
SoffiXsponR570.09Dg013200	SoffiXsponR570.6us88g131300	0.096732	0.177539
SoffiXsponR570.1Z020800	SoffiXsponR570.01Fg009100	0.011647	0.050085
SoffiXsponR570.03Cg030900	SoffiXsponR570.1Z098200	0.020056	0.049444
SoffiXsponR570.04Dg082600	SoffiXsponR570.04Bg075100	0.007678	0.066525
SoffiXsponR570.01Cg154400	SoffiXsponR570.01Dg166300	0.018790	0.000000
SoffiXsponR570.01Ag552600	SoffiXsponR570.01Dg397500	0.007900	0.026340
SoffiXsponR570.02Bg217500	SoffiXsponR570.02Dg245500	0.008821	0.017260
SoffiXsponR570.08Bg163600	SoffiXsponR570.08Dg145800	0.003546	0.006658
SoffiXsponR570.06Eg012000	SoffiXsponR570.6us88g053300	0.180636	0.964614
SoffiXsponR570.05Eg104900	SoffiXsponR570.05Ag131100	0.008249	0.003772
SoffiXsponR570.02Fg197400	SoffiXsponR570.02Dg214200	0.015991	0.053342
SoffiXsponR570.01Cg088500	SoffiXsponR570.01Fg036000	0.007187	0.014854
SoffiXsponR570.03Ag188700	SoffiXsponR570.03Dg196800	0.022128	0.055541
SoffiXsponR570.03Ag297900	SoffiXsponR570.03Dg298400	0.001067	0.011473
SoffiXsponR570.08Ag166500	SoffiXsponR570.08Cg154900	0.024434	0.031282
SoffiXsponR570.04Fg123400	SoffiXsponR570.04Cg236400	0.007269	0.025528
SoffiXsponR570.01Bg358300	SoffiXsponR570.01Fg196900	0.006211	0.014726
SoffiXsponR570.03Cg062000	SoffiXsponR570.03Fg063800	0.000000	0.018708
SoffiXsponR570.1Z199100	SoffiXsponR570.04Cg151700	0.005955	0.016727
SoffiXsponR570.02Ag234800	SoffiXsponR570.02Eg202200	0.007590	0.003653
SoffiXsponR570.05Bg171700	SoffiXsponR570.05Dg188800	0.005835	0.021819
SoffiXsponR570.02Eg057000	SoffiXsponR570.02Dg088600	0.842239	9.999999
SoffiXsponR570.07Ag174700	SoffiXsponR570.07Cg184900	0.008479	0.022587
SoffiXsponR570.1Z086200	SoffiXsponR570.04Cg153200	0.008401	0.011186
SoffiXsponR570.07Ag246000	SoffiXsponR570.07Cg256100	0.001192	0.004636
SoffiXsponR570.01Ag229000	SoffiXsponR570.01Bg211200	0.387636	0.594809
SoffiXsponR570.01Ag476900	SoffiXsponR570.01Eg384000	0.013294	0.008142
SoffiXsponR570.05Fg227900	SoffiXsponR570.05Dg295200	0.183946	0.430634
SoffiXsponR570.05Eg016300	SoffiXsponR570.05Dg019900	0.361814	0.620927
SoffiXsponR570.02Fg163300	SoffiXsponR570.02Eg148300	0.186042	0.798837
SoffiXsponR570.04Ag211500	SoffiXsponR570.04Bg184200	0.005107	0.010583
SoffiXsponR570.04Fg124500	SoffiXsponR570.04Bg233800	0.112777	0.372464
SoffiXsponR570.05Cg325500	SoffiXsponR570.05Dg328100	0.391102	0.765189
SoffiXsponR570.02Fg019800	SoffiXsponR570.02Cg021600	0.459887	1.305511
SoffiXsponR570.02Cg385500	SoffiXsponR570.02Eg356200	0.000000	0.004377
SoffiXsponR570.02Bg302900	SoffiXsponR570.02Dg328400	0.016395	0.026260
SoffiXsponR570.04Gg004800	SoffiXsponR570.04Bg004500	0.203254	0.332315
SoffiXsponR570.02Gg069300	SoffiXsponR570.02Dg166800	0.028190	0.059960
SoffiXsponR570.03Bg101300	SoffiXsponR570.3os1g012000	0.007928	0.018410
SoffiXsponR570.04Fg064800	SoffiXsponR570.04Cg166000	0.259217	0.601806
SoffiXsponR570.05Eg012300	SoffiXsponR570.05Dg017400	0.018309	0.030698
SoffiXsponR570.02Eg067600	SoffiXsponR570.02Ag099800	1.012120	1.958165
SoffiXsponR570.04Eg068200	SoffiXsponR570.04Cg180600	0.004984	0.034786
SoffiXsponR570.02Fg298500	SoffiXsponR570.02Eg288900	0.003397	0.000000
SoffiXsponR570.1Z121100	SoffiXsponR570.4us91g028900	0.005762	0.029675
SoffiXsponR570.06Cg023900	SoffiXsponR570.6us88g016400	1.068856	9.999999
SoffiXsponR570.04Eg096700	SoffiXsponR570.04Bg176100	0.578087	1.220955
SoffiXsponR570.01Bg462700	SoffiXsponR570.01Dg359200	0.007174	0.036797
SoffiXsponR570.05Cg031400	SoffiXsponR570.05Dg034200	0.173876	0.917465
SoffiXsponR570.04Eg042400	SoffiXsponR570.04Cg147800	0.003195	0.027803
SoffiXsponR570.04Eg138700	SoffiXsponR570.04Cg250800	0.015230	0.007506
SoffiXsponR570.05Eg184400	SoffiXsponR570.05Dg203000	0.256154	1.056025
SoffiXsponR570.09Bg132400	SoffiXsponR570.9us90g057700	0.219581	0.531485
SoffiXsponR570.05Fg284700	SoffiXsponR570.05Dg352300	0.215797	0.616919
SoffiXsponR570.04Gg020000	SoffiXsponR570.04Cg020300	0.007519	0.012644
SoffiXsponR570.02Ag138600	SoffiXsponR570.02Dg136900	0.010176	0.011258
SoffiXsponR570.03Bg261800	SoffiXsponR570.03Dg292800	0.013448	0.011854
SoffiXsponR570.3os2g011400	SoffiXsponR570.3os1g015400	0.040606	0.075331
SoffiXsponR570.02Cg155500	SoffiXsponR570.02Dg157800	0.005303	0.012320
SoffiXsponR570.01Cg263000	SoffiXsponR570.01Fg210600	0.012170	0.025169
SoffiXsponR570.02Bg324300	SoffiXsponR570.02Dg349200	0.077660	0.216678
SoffiXsponR570.02Fg191700	SoffiXsponR570.02Eg178400	0.007874	0.017529
SoffiXsponR570.06Eg021100	SoffiXsponR570.6us88g045800	0.012195	0.010530
SoffiXsponR570.02Fg092100	SoffiXsponR570.02Dg091200	0.437941	0.825680
SoffiXsponR570.7os1g079500	SoffiXsponR570.07Cg250800	0.002788	0.008865
SoffiXsponR570.05Fg048500	SoffiXsponR570.05Dg125300	0.002901	0.000000
SoffiXsponR570.02Gg263500	SoffiXsponR570.02Dg358600	0.003738	0.020360
SoffiXsponR570.09Bg130700	SoffiXsponR570.9us90g055500	0.000000	0.000000
SoffiXsponR570.02Gg262800	SoffiXsponR570.02Dg357900	0.014671	0.013292
SoffiXsponR570.03Bg102600	SoffiXsponR570.3os1g013200	0.008485	0.018207
SoffiXsponR570.02Ag412300	SoffiXsponR570.02Eg375300	0.176564	0.510938
SoffiXsponR570.04Dg172200	SoffiXsponR570.04Cg242600	0.004500	0.054038
SoffiXsponR570.01Bg284700	SoffiXsponR570.01Dg166600	0.000000	0.015690
SoffiXsponR570.02Ag061000	SoffiXsponR570.02Cg061100	0.435090	1.245247
SoffiXsponR570.05Bg070000	SoffiXsponR570.05Dg072000	0.901263	9.999999
SoffiXsponR570.03Ag330500	SoffiXsponR570.03Dg331100	0.368415	0.796431
SoffiXsponR570.7os1g057900	SoffiXsponR570.07Cg227200	0.085211	0.331583
SoffiXsponR570.02Fg147400	SoffiXsponR570.02Eg131100	0.143857	0.489521
SoffiXsponR570.01Ag133000	SoffiXsponR570.01Bg121700	0.013305	0.078210
SoffiXsponR570.03Dg089300	SoffiXsponR570.03Fg093500	0.196038	0.651842
SoffiXsponR570.03Bg150800	SoffiXsponR570.03Dg178200	0.005323	0.015860
SoffiXsponR570.03Bg029600	SoffiXsponR570.1Z095700	0.002584	0.000000
SoffiXsponR570.01Bg319100	SoffiXsponR570.01Dg212600	0.004640	0.015322
SoffiXsponR570.03Eg272600	SoffiXsponR570.03Dg248800	1.377257	9.999999
SoffiXsponR570.02Eg019000	SoffiXsponR570.02Cg022200	0.004241	0.024457
SoffiXsponR570.01Cg229400	SoffiXsponR570.01Dg238300	0.003255	0.023858
SoffiXsponR570.04Fg061400	SoffiXsponR570.04Bg159900	0.314059	0.916154
SoffiXsponR570.01Cg150700	SoffiXsponR570.01Fg102700	0.062753	0.548394
SoffiXsponR570.01Bg323700	SoffiXsponR570.01Fg143600	0.132757	0.518521
SoffiXsponR570.04Ag144600	SoffiXsponR570.04Cg139900	0.000000	0.002590
SoffiXsponR570.02Fg283700	SoffiXsponR570.02Dg301000	0.000620	0.009853
SoffiXsponR570.03Cg017600	SoffiXsponR570.03Fg017600	0.064210	0.089279
SoffiXsponR570.02Gg149500	SoffiXsponR570.02Eg219700	0.003554	0.007674
SoffiXsponR570.02Ag083000	SoffiXsponR570.02Dg081700	0.006836	0.014855
SoffiXsponR570.09Cg140700	SoffiXsponR570.9us90g055600	0.010145	0.040759
SoffiXsponR570.07Dg172700	SoffiXsponR570.07Cg182600	0.004641	0.003634
SoffiXsponR570.03Bg241400	SoffiXsponR570.03Dg273100	0.003667	0.005689
SoffiXsponR570.08Ag178700	SoffiXsponR570.08Dg153700	0.288116	0.715330
SoffiXsponR570.05Fg199800	SoffiXsponR570.05Dg272500	0.006727	0.020214
SoffiXsponR570.01Eg006500	SoffiXsponR570.01Bg006900	0.006497	0.003341
SoffiXsponR570.05Gg088300	SoffiXsponR570.05Ag093400	0.365399	1.184148
SoffiXsponR570.02Bg319400	SoffiXsponR570.02Dg344500	0.005221	0.013270
SoffiXsponR570.01Bg319500	SoffiXsponR570.01Fg154400	0.004004	0.020010
SoffiXsponR570.04Ag045000	SoffiXsponR570.04Bg036600	0.007017	0.011399
SoffiXsponR570.02Fg099500	SoffiXsponR570.02Cg098600	0.001101	0.001969
SoffiXsponR570.02Cg192300	SoffiXsponR570.02Dg194800	0.117475	0.700660
SoffiXsponR570.05Bg099000	SoffiXsponR570.05Ag110500	0.000594	0.013624
SoffiXsponR570.01Cg233800	SoffiXsponR570.01Dg241700	0.011567	0.016021
SoffiXsponR570.01Ag344800	SoffiXsponR570.01Eg258100	0.008340	0.011738
SoffiXsponR570.10Dg048900	SoffiXsponR570.10us89g059600	0.260242	1.156369
SoffiXsponR570.02Fg267100	SoffiXsponR570.02Dg284500	0.005777	0.043742
SoffiXsponR570.02Bg334000	SoffiXsponR570.02Dg358600	0.029514	0.064728
SoffiXsponR570.07Bg105800	SoffiXsponR570.07Cg108000	0.494581	1.411629
SoffiXsponR570.05Ag316800	SoffiXsponR570.05Dg316200	0.001719	0.042074
SoffiXsponR570.03Cg068300	SoffiXsponR570.03Fg073900	0.000537	0.019685
SoffiXsponR570.03Dg020000	SoffiXsponR570.03Eg020200	0.862453	9.999999
SoffiXsponR570.02Cg411300	SoffiXsponR570.02Eg379900	0.002091	0.039362
SoffiXsponR570.08Eg007300	SoffiXsponR570.08Dg040600	0.031505	0.186191
SoffiXsponR570.04Eg122200	SoffiXsponR570.04Bg232800	0.120433	0.324722
SoffiXsponR570.02Ag222800	SoffiXsponR570.02Eg189800	0.002841	0.028164
SoffiXsponR570.01Bg386500	SoffiXsponR570.01Fg225600	0.000000	0.006133
SoffiXsponR570.04Gg042200	SoffiXsponR570.4us91g061300	0.363410	1.455408
SoffiXsponR570.02Gg022400	SoffiXsponR570.02Dg114000	0.004154	0.014772
SoffiXsponR570.03Eg049000	SoffiXsponR570.03Fg051500	0.087479	0.191487
SoffiXsponR570.05Cg317800	SoffiXsponR570.05Dg321200	0.009064	0.036053
SoffiXsponR570.08Cg059000	SoffiXsponR570.08Dg032900	0.006126	0.014633
SoffiXsponR570.04Fg156200	SoffiXsponR570.04Cg271100	0.755428	3.627665
SoffiXsponR570.03Eg075500	SoffiXsponR570.03Fg093700	0.010150	0.013645
SoffiXsponR570.04Eg089200	SoffiXsponR570.04Cg204000	0.094272	0.192040
SoffiXsponR570.02Gg195500	SoffiXsponR570.02Dg291600	0.010175	0.023075
SoffiXsponR570.02Ag270400	SoffiXsponR570.02Dg261300	1.156811	9.999999
SoffiXsponR570.1Z016700	SoffiXsponR570.01Fg005000	0.508397	1.385768
SoffiXsponR570.09Cg056200	SoffiXsponR570.6us88g089300	0.033206	0.063060
SoffiXsponR570.04Fg135900	SoffiXsponR570.04Bg244400	0.010994	0.012118
SoffiXsponR570.01Cg392700	SoffiXsponR570.01Fg337200	0.004109	0.004822
SoffiXsponR570.04Gg035100	SoffiXsponR570.4us91g066700	0.066459	0.391838
SoffiXsponR570.1Z115300	SoffiXsponR570.08Dg022900	0.005045	0.004892
SoffiXsponR570.01Cg175100	SoffiXsponR570.01Eg239900	0.011245	0.028678
SoffiXsponR570.07Ag147300	SoffiXsponR570.07Dg148200	0.005826	0.018104
SoffiXsponR570.07Dg055700	SoffiXsponR570.07Bg067500	0.002792	0.015376
SoffiXsponR570.01Ag437600	SoffiXsponR570.01Dg290800	0.005064	0.012474
SoffiXsponR570.03Eg182700	SoffiXsponR570.03Dg227600	0.000873	0.010053
SoffiXsponR570.05Ag169800	SoffiXsponR570.05Dg176500	0.019871	0.010340
SoffiXsponR570.09Ag069900	SoffiXsponR570.6us88g077900	0.002423	0.040406
SoffiXsponR570.02Fg330400	SoffiXsponR570.02Eg334400	0.190722	0.589323
SoffiXsponR570.02Ag319000	SoffiXsponR570.02Eg282300	0.000975	0.004630
SoffiXsponR570.07Eg224500	SoffiXsponR570.07Bg275400	0.001610	0.002090
SoffiXsponR570.01Ag388300	SoffiXsponR570.01Eg301800	0.005159	0.023933
SoffiXsponR570.05Eg244100	SoffiXsponR570.05Dg258500	0.004219	0.022402
SoffiXsponR570.05Cg034300	SoffiXsponR570.05Dg037600	0.035646	0.094173
SoffiXsponR570.01Bg468800	SoffiXsponR570.01Eg422300	0.003010	0.011762
SoffiXsponR570.01Ag309700	SoffiXsponR570.01Eg224200	0.000000	0.000000
SoffiXsponR570.02Gg202800	SoffiXsponR570.02Eg272500	0.186033	0.721109
SoffiXsponR570.05Bg289000	SoffiXsponR570.05Dg297600	0.341416	1.939497
SoffiXsponR570.08Ag210600	SoffiXsponR570.08Cg198900	0.009535	0.040938
SoffiXsponR570.01Cg169700	SoffiXsponR570.01Fg120100	0.226532	9.999999
SoffiXsponR570.02Gg187100	SoffiXsponR570.02Dg283800	0.039232	0.044573
SoffiXsponR570.07Eg157800	SoffiXsponR570.07Cg207200	0.004809	0.006709
SoffiXsponR570.04Gg001500	SoffiXsponR570.04Bg001300	0.080311	0.298726
SoffiXsponR570.03Cg268300	SoffiXsponR570.03Dg277600	0.002890	0.013054
SoffiXsponR570.01Ag124400	SoffiXsponR570.01Bg113800	0.083176	0.362901
SoffiXsponR570.03Eg184400	SoffiXsponR570.03Dg229300	0.002481	0.181093
SoffiXsponR570.03Eg120100	SoffiXsponR570.03Dg161300	0.009291	0.012018
SoffiXsponR570.05Cg247000	SoffiXsponR570.05Dg258000	0.039204	0.068935
SoffiXsponR570.02Eg049300	SoffiXsponR570.02Cg071700	0.005068	0.024141
SoffiXsponR570.04Dg195300	SoffiXsponR570.04Cg265300	0.976634	9.999999
SoffiXsponR570.04Fg131200	SoffiXsponR570.04Bg240400	0.021189	0.032935
SoffiXsponR570.02Ag278400	SoffiXsponR570.02Eg243000	0.000000	0.010406
SoffiXsponR570.01Cg364100	SoffiXsponR570.01Dg364200	0.005846	0.005553
SoffiXsponR570.01Eg086200	SoffiXsponR570.01Bg078500	0.240886	0.670356
SoffiXsponR570.05Gg126500	SoffiXsponR570.05Ag131500	0.004683	0.016262
SoffiXsponR570.01Ag362200	SoffiXsponR570.01Dg220100	0.204461	0.688487
SoffiXsponR570.01Ag517800	SoffiXsponR570.01Eg421400	0.014644	0.031930
SoffiXsponR570.01Cg154400	SoffiXsponR570.01Dg165800	0.014677	0.013863
SoffiXsponR570.04Cg278400	SoffiXsponR570.04Cg216800	0.119065	0.297101
SoffiXsponR570.04Ag053900	SoffiXsponR570.4us91g053900	0.008318	0.018780
SoffiXsponR570.01Dg131100	SoffiXsponR570.01Ag270600	0.095718	0.118596
SoffiXsponR570.08Eg112700	SoffiXsponR570.08Cg169400	0.054462	0.124035
SoffiXsponR570.05Fg017000	SoffiXsponR570.05Ag022000	0.124122	0.157519
SoffiXsponR570.01Ag464800	SoffiXsponR570.01Dg317400	0.000986	0.005600
SoffiXsponR570.08Bg090600	SoffiXsponR570.08Dg055600	0.388413	9.999999
SoffiXsponR570.01Ag346300	SoffiXsponR570.01Dg204000	0.225795	0.475985
SoffiXsponR570.05Cg010200	SoffiXsponR570.05Ag011500	0.261636	0.595332
SoffiXsponR570.05Ag235600	SoffiXsponR570.05Dg241600	0.146942	0.338360
SoffiXsponR570.02Ag362000	SoffiXsponR570.02Dg350800	0.004124	0.020556
SoffiXsponR570.02Eg068500	SoffiXsponR570.02Dg099400	0.304766	1.587833
SoffiXsponR570.05Eg242900	SoffiXsponR570.05Dg257400	0.003085	0.006587
SoffiXsponR570.02Fg276600	SoffiXsponR570.02Dg294200	0.003192	0.001962
SoffiXsponR570.02Cg243100	SoffiXsponR570.02Dg243200	0.007272	0.009475
SoffiXsponR570.01Cg286000	SoffiXsponR570.01Fg233900	0.000000	0.039294
SoffiXsponR570.07Eg222100	SoffiXsponR570.07Bg272900	0.453516	9.999999
SoffiXsponR570.03Eg213100	SoffiXsponR570.03Dg308100	0.022682	0.043237
SoffiXsponR570.03Eg117900	SoffiXsponR570.03Dg159100	0.004904	0.013939
SoffiXsponR570.04Ag081700	SoffiXsponR570.04Bg070600	0.127822	0.281608
SoffiXsponR570.08Eg115500	SoffiXsponR570.08Dg163600	0.007177	0.045653
SoffiXsponR570.1os2g001500	SoffiXsponR570.01Bg201200	0.009932	0.017043
SoffiXsponR570.03Dg072600	SoffiXsponR570.03Fg074300	0.346002	1.468357
SoffiXsponR570.04Gg056100	SoffiXsponR570.4us91g043700	0.009516	0.024666
SoffiXsponR570.05Cg346200	SoffiXsponR570.05Dg347900	0.014512	0.054356
SoffiXsponR570.01Ag343500	SoffiXsponR570.01Eg256700	0.018834	0.005177
SoffiXsponR570.02Cg308200	SoffiXsponR570.02Dg308600	0.004469	0.019599
SoffiXsponR570.08Ag175500	SoffiXsponR570.08Cg165100	0.339807	0.947608
SoffiXsponR570.02Ag038900	SoffiXsponR570.02Cg039200	0.010105	0.024609
SoffiXsponR570.01Dg095500	SoffiXsponR570.01Bg212800	0.015437	0.010377
SoffiXsponR570.03Gg103400	SoffiXsponR570.03Dg277100	0.005988	0.005341
SoffiXsponR570.1Z257700	SoffiXsponR570.04Cg171400	0.446814	1.061618
SoffiXsponR570.08Ag217200	SoffiXsponR570.08Dg171300	0.008171	0.100595
SoffiXsponR570.02Cg390300	SoffiXsponR570.02Eg360600	0.042353	0.091248
SoffiXsponR570.06Fg052200	SoffiXsponR570.6us88g002000	0.021087	0.032395
SoffiXsponR570.02Bg308600	SoffiXsponR570.02Dg334000	0.793532	9.999999
SoffiXsponR570.02Gg068800	SoffiXsponR570.02Dg166200	0.074203	0.114324
SoffiXsponR570.09Bg123000	SoffiXsponR570.9us90g047300	0.011561	0.019233
SoffiXsponR570.02Gg271800	SoffiXsponR570.02Dg367000	0.003806	0.004713
SoffiXsponR570.10Bg040800	SoffiXsponR570.10us89g040200	0.015035	0.031659
SoffiXsponR570.02Cg394900	SoffiXsponR570.02Eg361800	0.051420	0.095242
SoffiXsponR570.03Eg162500	SoffiXsponR570.03Dg204100	0.000000	0.000000
SoffiXsponR570.02Eg017500	SoffiXsponR570.02Cg021100	0.018384	0.032047
SoffiXsponR570.02Ag402800	SoffiXsponR570.02Eg361700	0.417958	0.701352
SoffiXsponR570.03Eg173600	SoffiXsponR570.03Dg218800	0.000000	0.000000
SoffiXsponR570.01Eg010700	SoffiXsponR570.01Bg011100	0.048242	0.071544
SoffiXsponR570.02Bg330100	SoffiXsponR570.02Eg330000	0.010164	0.021696
SoffiXsponR570.02Ag307500	SoffiXsponR570.02Eg270900	0.001531	0.003603
SoffiXsponR570.05Bg316100	SoffiXsponR570.05Dg323100	0.038427	0.165896
SoffiXsponR570.05Eg223500	SoffiXsponR570.05Dg239500	0.007050	0.021770
SoffiXsponR570.02Ag296100	SoffiXsponR570.02Eg260200	0.002289	0.007469
SoffiXsponR570.7os1g019400	SoffiXsponR570.07Cg028500	0.285211	0.502053
SoffiXsponR570.03Bg119700	SoffiXsponR570.03Fg151600	0.030342	0.107441
SoffiXsponR570.04Ag178000	SoffiXsponR570.04Cg172700	0.005116	0.014090
SoffiXsponR570.01Dg103300	SoffiXsponR570.01Fg038300	0.068318	0.153309
SoffiXsponR570.01Dg091900	SoffiXsponR570.01Bg197900	0.156646	0.382753
SoffiXsponR570.01Cg242500	SoffiXsponR570.01Dg250100	0.000782	0.007522
SoffiXsponR570.04Ag095500	SoffiXsponR570.4us91g010500	0.185991	1.113187
SoffiXsponR570.04Gg098700	SoffiXsponR570.04Bg112900	0.024191	0.046553
SoffiXsponR570.01Cg237900	SoffiXsponR570.01Eg303300	0.002367	0.014708
SoffiXsponR570.04Ag005600	SoffiXsponR570.04Cg005600	0.054286	0.150680
SoffiXsponR570.03Eg190200	SoffiXsponR570.03Dg234700	0.008314	0.015586
SoffiXsponR570.05Fg127500	SoffiXsponR570.05Dg208200	0.006780	0.017760
SoffiXsponR570.05Bg162900	SoffiXsponR570.05Dg179100	0.038016	0.152144
SoffiXsponR570.05Bg072600	SoffiXsponR570.05Ag085800	0.114362	0.524299
SoffiXsponR570.04Ag052300	SoffiXsponR570.4us91g055600	0.139866	0.935043
SoffiXsponR570.02Fg172100	SoffiXsponR570.02Dg188600	0.026196	0.005503
SoffiXsponR570.05Cg083400	SoffiXsponR570.05Ag093200	0.403990	1.376329
SoffiXsponR570.01Bg392700	SoffiXsponR570.01Fg227500	0.005413	0.031128
SoffiXsponR570.01Cg179300	SoffiXsponR570.01Dg191000	0.008283	0.016245
SoffiXsponR570.03Cg206400	SoffiXsponR570.03Dg222900	0.074925	0.149954
SoffiXsponR570.02Cg250800	SoffiXsponR570.02Dg251100	0.008919	0.022467
SoffiXsponR570.04Ag100100	SoffiXsponR570.04Cg095200	0.027048	0.010873
SoffiXsponR570.02Eg010400	SoffiXsponR570.02Cg013300	0.006397	-0.000003
SoffiXsponR570.3os2g011300	SoffiXsponR570.3os1g014300	0.356819	0.988595
SoffiXsponR570.01Ag430900	SoffiXsponR570.01Dg284500	0.003170	0.012047
SoffiXsponR570.04Dg038200	SoffiXsponR570.04Cg033900	0.054296	0.424754
SoffiXsponR570.02Fg024800	SoffiXsponR570.02Cg026700	0.007464	0.015584
SoffiXsponR570.04Gg025200	SoffiXsponR570.04Cg026100	0.003566	0.055695
SoffiXsponR570.02Gg023400	SoffiXsponR570.02Dg115100	0.009387	0.058222
SoffiXsponR570.05Cg014100	SoffiXsponR570.05Ag017000	0.196300	0.428583
SoffiXsponR570.03Dg126100	SoffiXsponR570.3os1g012500	0.006427	0.015708
SoffiXsponR570.04Gg057900	SoffiXsponR570.04Cg057600	0.007540	0.019568
SoffiXsponR570.06Eg009600	SoffiXsponR570.6us88g051600	0.396694	0.840080
SoffiXsponR570.08Bg184800	SoffiXsponR570.08Cg185500	0.060021	0.093863
SoffiXsponR570.04Ag084700	SoffiXsponR570.4us91g022400	0.309303	0.884682
SoffiXsponR570.06Ag041100	SoffiXsponR570.6us88g007700	0.000000	0.016974
SoffiXsponR570.02Fg279100	SoffiXsponR570.02Eg268900	0.009413	0.001989
SoffiXsponR570.05Fg052000	SoffiXsponR570.05Dg128800	0.002975	0.028230
SoffiXsponR570.05Cg220500	SoffiXsponR570.05Dg233000	0.009547	0.025298
SoffiXsponR570.04Ag237700	SoffiXsponR570.04Bg227500	0.005470	0.013324
SoffiXsponR570.1Z267900	SoffiXsponR570.01Bg232400	0.095562	0.193805
SoffiXsponR570.03Eg148800	SoffiXsponR570.03Dg190900	0.003130	0.012870
SoffiXsponR570.01Bg298800	SoffiXsponR570.01Dg180800	0.369173	0.925770
SoffiXsponR570.04Dg150400	SoffiXsponR570.04Bg200600	0.276778	1.143983
SoffiXsponR570.08Bg142200	SoffiXsponR570.08Dg120100	0.005590	0.029661
SoffiXsponR570.01Cg043800	SoffiXsponR570.01Bg070400	0.011192	0.037306
SoffiXsponR570.08Eg005100	SoffiXsponR570.08Dg037600	0.464561	0.889117
SoffiXsponR570.02Ag320300	SoffiXsponR570.02Dg310700	0.004289	0.029541
SoffiXsponR570.09Dg056200	SoffiXsponR570.9us90g015300	0.004324	0.012497
SoffiXsponR570.01Cg237500	SoffiXsponR570.01Fg186200	0.003641	0.011721
SoffiXsponR570.04Eg123300	SoffiXsponR570.04Bg233300	0.113237	0.367352
SoffiXsponR570.02Ag351100	SoffiXsponR570.02Dg340600	0.907039	3.787397
SoffiXsponR570.01Ag494700	SoffiXsponR570.01Eg400200	0.009254	0.009450
SoffiXsponR570.02Cg224300	SoffiXsponR570.02Eg198900	0.003868	0.000000
SoffiXsponR570.04Fg120000	SoffiXsponR570.04Bg229000	0.481103	9.999999
SoffiXsponR570.01Ag492800	SoffiXsponR570.01Fg285600	0.012588	0.028317
SoffiXsponR570.01Ag324600	SoffiXsponR570.01Dg185100	0.004774	0.008410
SoffiXsponR570.01Ag048600	SoffiXsponR570.01Bg047000	0.011348	0.022198
SoffiXsponR570.05Ag184000	SoffiXsponR570.05Dg190100	0.001787	0.021558
SoffiXsponR570.02Gg023900	SoffiXsponR570.02Cg115300	0.005009	0.014179
SoffiXsponR570.01Bg490500	SoffiXsponR570.01Dg385600	0.011466	0.037735
SoffiXsponR570.01Bg299700	SoffiXsponR570.01Dg180800	0.299581	0.595038
SoffiXsponR570.01Ag187400	SoffiXsponR570.01Bg169500	0.281969	0.755541
SoffiXsponR570.02Gg163200	SoffiXsponR570.02Dg260100	0.006538	0.009041
SoffiXsponR570.01Bg456500	SoffiXsponR570.01Dg352500	0.007400	0.016224
SoffiXsponR570.04Fg067400	SoffiXsponR570.04Cg170200	0.006369	0.014540
SoffiXsponR570.02Bg156200	SoffiXsponR570.02Eg154100	0.013699	0.025322
SoffiXsponR570.02Cg182400	SoffiXsponR570.02Eg156700	0.074158	0.345721
SoffiXsponR570.01Ag395600	SoffiXsponR570.01Fg191900	0.001984	0.010477
SoffiXsponR570.03Eg046900	SoffiXsponR570.03Fg048600	0.004987	0.020296
SoffiXsponR570.08Ag139600	SoffiXsponR570.08Cg121700	0.150877	0.307708
SoffiXsponR570.02Fg278400	SoffiXsponR570.02Eg268300	0.154541	0.442825
SoffiXsponR570.05Bg337200	SoffiXsponR570.05Dg340900	0.006499	0.010897
SoffiXsponR570.02Gg291400	SoffiXsponR570.02Dg384700	0.005706	0.017035
SoffiXsponR570.01Ag192400	SoffiXsponR570.01Bg174300	0.033515	0.130321
SoffiXsponR570.05Eg249600	SoffiXsponR570.05Dg263600	0.005570	0.000000
SoffiXsponR570.01Cg339300	SoffiXsponR570.01Eg396900	0.047566	0.035655
SoffiXsponR570.04Ag116000	SoffiXsponR570.04Cg111800	0.478101	9.999999
SoffiXsponR570.1Z185000	SoffiXsponR570.04Cg165500	0.346676	9.999999
SoffiXsponR570.07Eg185000	SoffiXsponR570.07Cg236000	0.119639	0.798000
SoffiXsponR570.10Ag033000	SoffiXsponR570.10us89g031100	0.004386	0.006829
SoffiXsponR570.1Z035600	SoffiXsponR570.07Cg047900	0.403009	1.487239
SoffiXsponR570.01Cg055600	SoffiXsponR570.01Bg100700	0.992106	9.999999
SoffiXsponR570.05Bg053300	SoffiXsponR570.05Dg055400	0.028123	0.079497
SoffiXsponR570.02Ag360400	SoffiXsponR570.02Eg324100	0.016497	0.021630
SoffiXsponR570.9os1g014200	SoffiXsponR570.6us88g098900	0.033884	0.032915
SoffiXsponR570.02Ag381100	SoffiXsponR570.02Eg343100	0.001168	0.006586
SoffiXsponR570.05Fg282300	SoffiXsponR570.05Dg350200	0.014815	0.056456
SoffiXsponR570.06Eg024700	SoffiXsponR570.6us88g051600	0.209194	0.571743
SoffiXsponR570.1Z199000	SoffiXsponR570.04Bg147900	0.014185	0.015121
SoffiXsponR570.03Bg097000	SoffiXsponR570.3os1g007700	0.010573	0.012757
SoffiXsponR570.01Bg497300	SoffiXsponR570.01Dg392600	0.017498	0.029471
SoffiXsponR570.02Ag131900	SoffiXsponR570.02Eg099500	0.002240	0.008870
SoffiXsponR570.07Bg130700	SoffiXsponR570.07Cg132600	0.000000	0.012075
SoffiXsponR570.09Bg046600	SoffiXsponR570.6us88g100500	0.006711	0.018130
SoffiXsponR570.01Ag317100	SoffiXsponR570.01Dg178200	0.009130	0.026837
SoffiXsponR570.05Eg062900	SoffiXsponR570.05Dg076300	0.014626	0.018314
SoffiXsponR570.05Cg070900	SoffiXsponR570.05Gg075700	0.004773	0.025335
SoffiXsponR570.05Cg153600	SoffiXsponR570.05Dg153300	0.976049	9.999999
SoffiXsponR570.02Ag375300	SoffiXsponR570.02Eg338200	0.122173	0.213452
SoffiXsponR570.02Cg259500	SoffiXsponR570.02Eg233500	0.005671	0.016810
SoffiXsponR570.05Cg249000	SoffiXsponR570.05Dg259000	0.337207	0.811599
SoffiXsponR570.01Bg414700	SoffiXsponR570.01Fg253000	1.061175	9.999999
SoffiXsponR570.04Gg042200	SoffiXsponR570.04Bg039100	0.247644	0.666937
SoffiXsponR570.02Fg363100	SoffiXsponR570.02Dg389400	0.046227	0.090486
SoffiXsponR570.03Bg082000	SoffiXsponR570.03Fg109600	0.000000	0.005383
SoffiXsponR570.07Bg013600	SoffiXsponR570.07Ag017100	0.595021	1.596846
SoffiXsponR570.04Dg146200	SoffiXsponR570.04Cg182700	0.024140	0.038216
SoffiXsponR570.03Cg280900	SoffiXsponR570.03Dg266100	1.124484	3.355737
SoffiXsponR570.02Eg003000	SoffiXsponR570.02Cg005300	0.030008	0.036533
SoffiXsponR570.02Gg202200	SoffiXsponR570.02Dg298500	0.012485	0.028040
SoffiXsponR570.02Bg367200	SoffiXsponR570.02Dg390500	0.365116	0.740452
SoffiXsponR570.04Ag083200	SoffiXsponR570.4us91g024200	0.007385	0.007464
SoffiXsponR570.02Cg385800	SoffiXsponR570.02Dg380900	0.007667	0.058408
SoffiXsponR570.04Dg178400	SoffiXsponR570.04Cg248600	0.007069	0.008211
SoffiXsponR570.04Fg069900	SoffiXsponR570.04Bg168500	0.458444	1.448834
SoffiXsponR570.05Eg003100	SoffiXsponR570.05Ag003100	0.021870	0.124830
SoffiXsponR570.02Ag223500	SoffiXsponR570.02Dg218800	0.000000	0.014618
SoffiXsponR570.01Eg099300	SoffiXsponR570.01Bg091300	0.000000	0.007205
SoffiXsponR570.04Fg115200	SoffiXsponR570.04Bg224300	0.011744	0.031548
SoffiXsponR570.01Ag505000	SoffiXsponR570.01Fg298000	0.006435	0.018934
SoffiXsponR570.01Eg057800	SoffiXsponR570.01Bg053200	0.017575	0.054636
SoffiXsponR570.01Cg152700	SoffiXsponR570.01Dg164300	0.006311	0.029914
SoffiXsponR570.05Fg111000	SoffiXsponR570.05Dg191400	0.003396	0.048977
SoffiXsponR570.01Cg208400	SoffiXsponR570.01Eg274700	0.110578	0.252332
SoffiXsponR570.02Gg139200	SoffiXsponR570.02Dg238000	0.801338	1.458686
SoffiXsponR570.3os1g002700	SoffiXsponR570.03Fg121300	0.123840	0.230312
SoffiXsponR570.02Bg196800	SoffiXsponR570.02Dg225400	0.004211	0.004422
SoffiXsponR570.01Cg121300	SoffiXsponR570.01Ag270500	0.760205	2.286368
SoffiXsponR570.05Bg209200	SoffiXsponR570.05Dg228000	0.005743	0.016246
SoffiXsponR570.1Z298700	SoffiXsponR570.04Bg155100	0.009482	0.008020
SoffiXsponR570.08Ag159800	SoffiXsponR570.08Cg148500	0.002807	0.018755
SoffiXsponR570.02Fg159900	SoffiXsponR570.02Eg144300	0.123072	0.341247
SoffiXsponR570.02Eg060200	SoffiXsponR570.02Cg092400	0.009248	0.009722
SoffiXsponR570.04Ag164100	SoffiXsponR570.04Bg155700	0.119072	0.547298
SoffiXsponR570.01Ag324400	SoffiXsponR570.01Eg238200	0.007010	0.031726
SoffiXsponR570.07Ag010100	SoffiXsponR570.07Cg011000	0.080474	0.154799
SoffiXsponR570.04Eg153600	SoffiXsponR570.04Bg262900	0.657361	1.354528
SoffiXsponR570.01Cg348600	SoffiXsponR570.01Eg404900	0.007144	0.027590
SoffiXsponR570.02Bg199400	SoffiXsponR570.02Eg200800	0.071955	0.325866
SoffiXsponR570.04Dg096400	SoffiXsponR570.4us91g007800	0.041216	0.050483
SoffiXsponR570.01Bg500300	SoffiXsponR570.01Dg396000	0.004259	0.006712
SoffiXsponR570.05Gg002700	SoffiXsponR570.05Dg003100	0.109673	0.144645
SoffiXsponR570.06Cg008100	SoffiXsponR570.6us88g032700	0.020367	0.128407
SoffiXsponR570.7os1g021700	SoffiXsponR570.07Cg031100	0.108141	0.326786
SoffiXsponR570.02Ag391500	SoffiXsponR570.02Dg379300	0.003646	0.000000
SoffiXsponR570.1Z121700	SoffiXsponR570.01Fg027600	0.008898	0.026058
SoffiXsponR570.01Cg191900	SoffiXsponR570.01Fg143600	0.004723	0.013901
SoffiXsponR570.08Bg153500	SoffiXsponR570.08Cg144500	0.013063	0.030472
SoffiXsponR570.02Gg131000	SoffiXsponR570.02Eg203200	0.002561	0.014216
SoffiXsponR570.1Z163100	SoffiXsponR570.04Bg076500	0.069629	0.142244
SoffiXsponR570.01Cg351800	SoffiXsponR570.01Dg351600	0.004381	0.008987
SoffiXsponR570.07Dg066400	SoffiXsponR570.07Cg072000	0.231410	0.763873
SoffiXsponR570.01Ag363300	SoffiXsponR570.01Fg161600	0.005466	0.013855
SoffiXsponR570.08Ag113300	SoffiXsponR570.08Dg083400	0.006831	0.003256
SoffiXsponR570.02Bg031900	SoffiXsponR570.02Cg033700	0.004547	0.012941
SoffiXsponR570.07Bg052500	SoffiXsponR570.07Cg049400	0.001973	0.014333
SoffiXsponR570.02Fg179800	SoffiXsponR570.02Dg195000	0.100402	0.678306
SoffiXsponR570.02Cg236300	SoffiXsponR570.02Eg210200	0.008436	0.005303
SoffiXsponR570.07Ag145400	SoffiXsponR570.07Dg149800	0.010551	0.029264
SoffiXsponR570.01Ag156300	SoffiXsponR570.01Bg142500	0.006347	0.030726
SoffiXsponR570.07Dg158900	SoffiXsponR570.07Cg168800	0.014002	0.018591
SoffiXsponR570.02Gg090000	SoffiXsponR570.02Eg158000	0.008089	0.005473
SoffiXsponR570.01Cg170800	SoffiXsponR570.01Dg182500	0.178060	0.542098
SoffiXsponR570.07Dg068800	SoffiXsponR570.07Cg076400	0.049366	0.083756
SoffiXsponR570.07Dg190900	SoffiXsponR570.07Cg225900	0.128165	0.551418
SoffiXsponR570.02Ag032200	SoffiXsponR570.02Dg029600	0.004415	0.022016
SoffiXsponR570.04Ag214700	SoffiXsponR570.04Cg205500	0.007400	0.023426
SoffiXsponR570.07Dg154800	SoffiXsponR570.07Cg165100	0.011541	0.022750
SoffiXsponR570.02Fg127300	SoffiXsponR570.02Eg098300	0.006750	0.006838
SoffiXsponR570.04Gg066100	SoffiXsponR570.04Bg076500	0.046471	0.030267
SoffiXsponR570.05Cg265900	SoffiXsponR570.05Dg270300	0.007461	0.035762
SoffiXsponR570.04Ag239100	SoffiXsponR570.04Bg228800	0.110500	0.150093
SoffiXsponR570.02Fg244600	SoffiXsponR570.02Eg231500	0.018632	0.036459
SoffiXsponR570.08Eg144700	SoffiXsponR570.08Dg166600	0.011533	0.019136
SoffiXsponR570.01Dg107400	SoffiXsponR570.01Bg225800	0.062954	0.113363
SoffiXsponR570.07Dg124200	SoffiXsponR570.07Cg137800	0.020419	0.047428
SoffiXsponR570.04Dg111000	SoffiXsponR570.04Cg111700	0.417907	2.195012
SoffiXsponR570.05Cg207800	SoffiXsponR570.05Dg219500	0.968729	2.957886
SoffiXsponR570.05Ag219000	SoffiXsponR570.05Dg225700	0.008097	0.037688
SoffiXsponR570.01Cg320800	SoffiXsponR570.01Fg266900	0.000962	0.012337
SoffiXsponR570.07Eg197700	SoffiXsponR570.07Cg250000	0.156330	0.280991
SoffiXsponR570.03Gg120400	SoffiXsponR570.03Dg261300	0.001895	0.011623
SoffiXsponR570.07Eg172200	SoffiXsponR570.07Cg222300	0.330145	0.964768
SoffiXsponR570.02Gg269500	SoffiXsponR570.02Eg338900	0.000852	0.004238
SoffiXsponR570.01Cg324200	SoffiXsponR570.01Dg327200	0.000775	0.011542
SoffiXsponR570.08Ag164000	SoffiXsponR570.08Cg152600	0.008753	0.015033
SoffiXsponR570.05Ag327100	SoffiXsponR570.05Dg325200	0.004465	0.018679
SoffiXsponR570.01Cg056200	SoffiXsponR570.01Bg101500	0.002548	0.010801
SoffiXsponR570.02Ag412100	SoffiXsponR570.02Dg400600	0.057009	0.236544
SoffiXsponR570.05Eg122900	SoffiXsponR570.05Dg145000	0.010578	0.044463
SoffiXsponR570.01Cg155000	SoffiXsponR570.01Fg106300	0.003708	0.005453
SoffiXsponR570.05Bg082300	SoffiXsponR570.05Ag092900	0.496357	0.974220
SoffiXsponR570.03Bg021700	SoffiXsponR570.03Eg022000	0.093247	0.478263
SoffiXsponR570.02Cg237300	SoffiXsponR570.02Dg238400	0.708910	9.999999
SoffiXsponR570.02Eg071600	SoffiXsponR570.02Cg102400	0.007326	0.022400
SoffiXsponR570.05Cg326000	SoffiXsponR570.05Dg327900	0.421957	1.470843
SoffiXsponR570.03Ag134800	SoffiXsponR570.03Fg149600	0.003413	0.030599
SoffiXsponR570.02Ag205900	SoffiXsponR570.02Dg201500	0.125175	0.691457
SoffiXsponR570.01Cg251700	SoffiXsponR570.01Fg200400	0.002570	0.012348
SoffiXsponR570.07Dg003600	SoffiXsponR570.07Ag016700	0.571245	1.560368
SoffiXsponR570.05Gg118600	SoffiXsponR570.05Ag122000	0.000000	0.000000
SoffiXsponR570.09Bg063100	SoffiXsponR570.6us88g085300	0.192693	0.351220
SoffiXsponR570.1Z002200	SoffiXsponR570.08Cg206200	0.108743	0.401101
SoffiXsponR570.03Eg050500	SoffiXsponR570.03Fg052800	0.019667	0.036962
SoffiXsponR570.01Ag350800	SoffiXsponR570.01Dg208300	0.115205	0.413977
SoffiXsponR570.05Cg124200	SoffiXsponR570.05Ag134400	0.035320	0.038418
SoffiXsponR570.01Cg138200	SoffiXsponR570.01Dg148700	0.018027	0.023678
SoffiXsponR570.08Bg159300	SoffiXsponR570.08Dg141500	0.080775	0.150155
SoffiXsponR570.07Eg167000	SoffiXsponR570.07Cg205800	0.426191	9.999999
SoffiXsponR570.03Dg145900	SoffiXsponR570.03Fg153100	0.002151	0.009071
SoffiXsponR570.07Bg010400	SoffiXsponR570.07Cg012100	0.006058	0.015936
SoffiXsponR570.01Ag302200	SoffiXsponR570.01Eg216200	0.439968	1.612252
SoffiXsponR570.02Ag223400	SoffiXsponR570.02Eg190400	0.007536	0.033211
SoffiXsponR570.02Bg331900	SoffiXsponR570.02Dg356900	0.006303	0.014336
SoffiXsponR570.05Cg280900	SoffiXsponR570.05Dg285100	0.002955	0.015950
SoffiXsponR570.05Bg164000	SoffiXsponR570.05Dg181000	0.000000	0.006228
SoffiXsponR570.01Dg094200	SoffiXsponR570.01Fg029000	0.243940	0.489590
SoffiXsponR570.02Bg246600	SoffiXsponR570.02Dg275300	0.061731	0.110122
SoffiXsponR570.06Dg018200	SoffiXsponR570.06Bg036200	0.008411	0.034606
SoffiXsponR570.02Gg203600	SoffiXsponR570.02Eg273200	0.002637	0.012284
SoffiXsponR570.08Eg020900	SoffiXsponR570.08Dg054400	0.008272	0.025223
SoffiXsponR570.03Dg025400	SoffiXsponR570.03Eg026000	0.393454	0.558524
SoffiXsponR570.01Ag383000	SoffiXsponR570.01Eg296400	0.006344	0.005806
SoffiXsponR570.01Eg213000	SoffiXsponR570.01Fg017100	0.282121	0.429845
SoffiXsponR570.02Cg318600	SoffiXsponR570.02Dg318400	0.006727	0.004375
SoffiXsponR570.05Fg176900	SoffiXsponR570.05Dg255900	0.220062	0.608902
SoffiXsponR570.09Ag123000	SoffiXsponR570.9us90g034300	0.324956	0.514012
SoffiXsponR570.07Bg152300	SoffiXsponR570.07Cg151500	0.235597	0.786531
SoffiXsponR570.02Gg170300	SoffiXsponR570.02Dg266800	0.008643	0.005123
SoffiXsponR570.03Dg045800	SoffiXsponR570.03Fg050600	0.198039	0.726677
SoffiXsponR570.07Ag073200	SoffiXsponR570.07Cg078700	0.101959	0.166217
SoffiXsponR570.05Bg055400	SoffiXsponR570.05Dg058100	0.085282	0.204385
SoffiXsponR570.05Eg290800	SoffiXsponR570.05Dg298400	0.205842	9.999999
SoffiXsponR570.04Dg137900	SoffiXsponR570.04Cg144300	0.007301	0.019192
SoffiXsponR570.02Fg319400	SoffiXsponR570.02Eg323400	0.002543	0.017981
SoffiXsponR570.01Dg040800	SoffiXsponR570.01Bg141800	0.009708	0.013341
SoffiXsponR570.05Ag233300	SoffiXsponR570.05Dg239200	0.000000	0.000000
SoffiXsponR570.01Bg476900	SoffiXsponR570.01Fg317500	0.010827	0.011523
SoffiXsponR570.03Cg078600	SoffiXsponR570.03Fg093300	0.001802	0.022072
SoffiXsponR570.5os1g005600	SoffiXsponR570.05Dg067600	1.147272	3.356363
SoffiXsponR570.01Ag387200	SoffiXsponR570.01Eg300700	0.003371	0.009573
SoffiXsponR570.02Eg092200	SoffiXsponR570.02Dg123500	0.006446	0.009238
SoffiXsponR570.04Gg089200	SoffiXsponR570.04Bg100700	0.000000	0.011360
SoffiXsponR570.03Cg024700	SoffiXsponR570.03Eg024900	0.347238	0.497710
SoffiXsponR570.01Ag168600	SoffiXsponR570.01Bg152000	0.010043	0.003935
SoffiXsponR570.05Gg107100	SoffiXsponR570.05Ag108900	0.004731	0.017678
SoffiXsponR570.08Eg033400	SoffiXsponR570.08Dg066600	0.065293	0.172850
SoffiXsponR570.05Cg081000	SoffiXsponR570.05Ag090400	0.008783	0.036875
SoffiXsponR570.1Z114000	SoffiXsponR570.08Dg024500	0.005730	0.015534
SoffiXsponR570.01Dg031100	SoffiXsponR570.01Bg098500	0.120378	0.501256
SoffiXsponR570.10Dg039300	SoffiXsponR570.10us89g051600	0.007666	0.025981
SoffiXsponR570.04Dg066000	SoffiXsponR570.04Bg059900	0.004165	0.016041
SoffiXsponR570.02Gg139200	SoffiXsponR570.02Eg211300	0.571840	2.156925
SoffiXsponR570.04Eg021100	SoffiXsponR570.04Bg120400	0.524611	2.047390
SoffiXsponR570.02Cg282500	SoffiXsponR570.02Eg255600	0.005855	0.014059
SoffiXsponR570.03Bg006400	SoffiXsponR570.03Dg006400	0.044889	0.050103
SoffiXsponR570.02Cg421400	SoffiXsponR570.02Dg414500	0.012050	0.015955
SoffiXsponR570.02Bg093300	SoffiXsponR570.02Dg087700	0.493670	0.776159
SoffiXsponR570.04Ag198400	SoffiXsponR570.04Bg196300	0.000000	0.000000
SoffiXsponR570.05Ag194700	SoffiXsponR570.05Dg200500	0.005445	0.019563
SoffiXsponR570.04Gg008400	SoffiXsponR570.04Cg008600	0.142440	0.307476
SoffiXsponR570.1Z293800	SoffiXsponR570.01Dg154600	0.014171	0.053449
SoffiXsponR570.01Cg333100	SoffiXsponR570.01Eg391100	0.010141	0.020430
SoffiXsponR570.03Cg130900	SoffiXsponR570.03Fg148800	0.002473	0.016897
SoffiXsponR570.09Eg009600	SoffiXsponR570.6us88g135900	0.006493	0.041798
SoffiXsponR570.09Bg083200	SoffiXsponR570.6us88g068500	0.007954	0.015755
SoffiXsponR570.05Ag343300	SoffiXsponR570.05Dg341800	0.002110	0.051166
SoffiXsponR570.04Fg158100	SoffiXsponR570.04Cg272900	0.000000	0.012178
SoffiXsponR570.04Gg105200	SoffiXsponR570.04Bg177100	0.006211	0.015844
SoffiXsponR570.02Fg217000	SoffiXsponR570.02Eg203200	0.002561	0.014216
SoffiXsponR570.02Fg226900	SoffiXsponR570.02Eg212700	0.114202	0.220673
SoffiXsponR570.09Dg067200	SoffiXsponR570.9us90g025400	0.000000	0.017626
SoffiXsponR570.02Fg182300	SoffiXsponR570.02Dg198200	0.007833	0.023060
SoffiXsponR570.03Gg019200	SoffiXsponR570.03Fg130300	0.001212	0.006572
SoffiXsponR570.01Ag335100	SoffiXsponR570.01Eg247800	0.008642	0.012165
SoffiXsponR570.02Fg191500	SoffiXsponR570.02Eg177900	0.055990	0.183701
SoffiXsponR570.03Dg103300	SoffiXsponR570.03Fg108100	0.005013	0.019464
SoffiXsponR570.04Gg044600	SoffiXsponR570.04Cg043600	0.247141	0.611593
SoffiXsponR570.03Cg002000	SoffiXsponR570.03Eg002500	0.003077	0.024433
SoffiXsponR570.03Ag071500	SoffiXsponR570.03Fg079300	0.012284	0.008608
SoffiXsponR570.03Cg242300	SoffiXsponR570.03Dg303200	0.008688	0.009395
SoffiXsponR570.03Cg309300	SoffiXsponR570.03Dg323300	0.028531	0.112737
SoffiXsponR570.01Cg145700	SoffiXsponR570.01Fg097700	0.000000	0.016103
SoffiXsponR570.08Bg115700	SoffiXsponR570.08Dg089700	0.258034	0.726850
SoffiXsponR570.05Fg201000	SoffiXsponR570.05Dg273100	0.070431	0.127543
SoffiXsponR570.03Ag296400	SoffiXsponR570.03Dg296800	0.000000	0.013156
SoffiXsponR570.10Dg073900	SoffiXsponR570.10us89g091600	0.499417	9.999999
SoffiXsponR570.04Fg123100	SoffiXsponR570.04Cg232600	0.313401	0.569449
SoffiXsponR570.07Dg103000	SoffiXsponR570.07Cg106000	0.020798	0.040999
SoffiXsponR570.02Bg129900	SoffiXsponR570.02Eg115300	0.002356	0.003059
SoffiXsponR570.03Cg057900	SoffiXsponR570.03Fg060400	0.011863	0.027670
SoffiXsponR570.06Cg024100	SoffiXsponR570.6us88g016000	0.008240	0.008241
SoffiXsponR570.04Dg090000	SoffiXsponR570.4us91g013900	0.041456	0.098621
SoffiXsponR570.05Cg060000	SoffiXsponR570.05Gg075400	0.616206	9.999999
SoffiXsponR570.03Cg327400	SoffiXsponR570.03Dg341000	0.011222	0.018196
SoffiXsponR570.04Dg074200	SoffiXsponR570.04Cg072400	0.010543	0.019179
SoffiXsponR570.08Bg119500	SoffiXsponR570.08Cg107200	0.017844	0.020394
SoffiXsponR570.01Bg428000	SoffiXsponR570.01Dg322900	0.005230	0.010290
SoffiXsponR570.07Eg099400	SoffiXsponR570.07Cg151400	0.405779	2.859648
SoffiXsponR570.09Bg065100	SoffiXsponR570.6us88g083800	0.000000	0.000000
SoffiXsponR570.01Bg402500	SoffiXsponR570.01Fg241100	0.637214	0.829327
SoffiXsponR570.01Cg322300	SoffiXsponR570.01Dg325500	0.223993	0.519554
SoffiXsponR570.08Eg030700	SoffiXsponR570.08Dg062900	0.001068	0.014359
SoffiXsponR570.05Gg020400	SoffiXsponR570.05Dg021000	0.104112	0.336284
SoffiXsponR570.04Ag272400	SoffiXsponR570.04Bg261900	0.053779	0.423772
SoffiXsponR570.05Eg090400	SoffiXsponR570.05Dg108500	0.003401	0.009789
SoffiXsponR570.09Bg161400	SoffiXsponR570.1Z049400	0.093898	0.355941
SoffiXsponR570.03Ag003100	SoffiXsponR570.03Eg003600	0.006353	0.011042
SoffiXsponR570.02Bg170300	SoffiXsponR570.02Eg170900	0.008643	0.013323
SoffiXsponR570.02Ag269100	SoffiXsponR570.02Eg233800	0.010688	0.016947
SoffiXsponR570.04Ag034100	SoffiXsponR570.04Bg026100	0.001862	0.011586
SoffiXsponR570.04Ag137100	SoffiXsponR570.04Eg026200	0.002082	0.013601
SoffiXsponR570.04Gg059700	SoffiXsponR570.04Cg060200	0.419561	1.412101
SoffiXsponR570.04Fg053400	SoffiXsponR570.04Bg152000	0.000000	0.033704
SoffiXsponR570.01Ag117000	SoffiXsponR570.01Bg107200	0.004255	0.000000
SoffiXsponR570.02Gg158300	SoffiXsponR570.02Dg254900	0.511789	1.623790
SoffiXsponR570.07Bg222700	SoffiXsponR570.07Cg222300	0.126589	0.303163
SoffiXsponR570.9os1g039400	SoffiXsponR570.6us88g077900	0.101519	0.321203
SoffiXsponR570.02Fg210000	SoffiXsponR570.02Dg224200	0.009137	0.026297
SoffiXsponR570.09Cg116400	SoffiXsponR570.9us90g029800	0.025584	0.086454
SoffiXsponR570.05Cg081000	SoffiXsponR570.05Ag090600	0.154813	0.583700
SoffiXsponR570.02Fg179900	SoffiXsponR570.02Dg195000	0.177836	1.372210
SoffiXsponR570.02Eg052200	SoffiXsponR570.02Cg074200	0.003130	0.005745
SoffiXsponR570.03Gg079900	SoffiXsponR570.03Dg301200	0.036816	0.055819
SoffiXsponR570.02Bg260900	SoffiXsponR570.02Eg261000	0.002681	0.011506
SoffiXsponR570.03Bg297900	SoffiXsponR570.03Dg329000	0.001745	0.009753
SoffiXsponR570.02Bg372700	SoffiXsponR570.02Dg395700	0.004043	0.038397
SoffiXsponR570.03Ag012500	SoffiXsponR570.03Dg013400	0.096407	0.166064
SoffiXsponR570.05Bg330700	SoffiXsponR570.05Dg334800	0.060265	0.176925
SoffiXsponR570.02Gg314600	SoffiXsponR570.02Dg409600	0.000000	0.000000
SoffiXsponR570.01Cg388400	SoffiXsponR570.01Fg332400	0.000000	0.010335
SoffiXsponR570.01Cg180600	SoffiXsponR570.01Dg192200	0.111294	0.215781
SoffiXsponR570.07Bg028900	SoffiXsponR570.07Cg028700	0.011696	0.000000
SoffiXsponR570.1Z295500	SoffiXsponR570.01Ag295100	0.005523	0.005112
SoffiXsponR570.01Ag341500	SoffiXsponR570.01Fg140200	0.007885	0.039246
SoffiXsponR570.03Eg134400	SoffiXsponR570.03Dg174400	0.035454	0.078058
SoffiXsponR570.04Eg099100	SoffiXsponR570.04Bg173800	0.006549	0.019722
SoffiXsponR570.01Dg004800	SoffiXsponR570.01Bg034000	0.019430	0.020159
SoffiXsponR570.08Eg008100	SoffiXsponR570.08Dg040300	0.003997	0.027248
SoffiXsponR570.05Bg132600	SoffiXsponR570.05Dg148700	0.008023	0.039350
SoffiXsponR570.02Cg267700	SoffiXsponR570.02Eg240500	0.002257	0.035619
SoffiXsponR570.04Gg112400	SoffiXsponR570.04Cg218000	0.169332	0.358730
SoffiXsponR570.05Fg006100	SoffiXsponR570.05Ag007000	0.003564	0.006992
SoffiXsponR570.03Cg101500	SoffiXsponR570.03Fg113600	0.033922	0.073372
SoffiXsponR570.02Bg220900	SoffiXsponR570.02Eg222700	0.010326	0.023528
SoffiXsponR570.04Dg070800	SoffiXsponR570.04Cg068800	0.005301	0.019353
SoffiXsponR570.04Fg153900	SoffiXsponR570.04Cg268700	0.014468	0.037892
SoffiXsponR570.01Cg149100	SoffiXsponR570.01Dg160600	0.005128	0.000000
SoffiXsponR570.05Bg353200	SoffiXsponR570.05Dg356100	0.000960	0.030646
SoffiXsponR570.04Dg043400	SoffiXsponR570.04Cg038600	0.003899	0.014442
SoffiXsponR570.05Gg119700	SoffiXsponR570.05Dg116600	0.012083	0.094995
SoffiXsponR570.02Cg329300	SoffiXsponR570.02Eg302100	0.005841	0.008117
SoffiXsponR570.05Bg017200	SoffiXsponR570.05Ag020700	0.018248	0.032553
SoffiXsponR570.05Fg039700	SoffiXsponR570.05Ag075900	0.010753	0.018185
SoffiXsponR570.03Bg055000	SoffiXsponR570.03Fg061700	0.003436	0.013891
SoffiXsponR570.01Cg264300	SoffiXsponR570.01Eg324600	0.005263	0.012242
SoffiXsponR570.02Fg265300	SoffiXsponR570.02Eg255700	0.004302	0.010918
SoffiXsponR570.03Cg272900	SoffiXsponR570.03Dg274100	0.902473	9.999999
SoffiXsponR570.07Dg015600	SoffiXsponR570.07Cg025600	0.049859	0.119222
SoffiXsponR570.07Eg206800	SoffiXsponR570.07Bg257700	0.023880	0.023510
SoffiXsponR570.05Cg033100	SoffiXsponR570.05Dg035300	0.006453	0.029532
SoffiXsponR570.02Gg323900	SoffiXsponR570.02Dg421700	0.005276	0.012140
SoffiXsponR570.03Ag007100	SoffiXsponR570.03Dg008000	0.015939	0.080093
SoffiXsponR570.04Eg051100	SoffiXsponR570.04Bg156700	0.004685	0.014216
SoffiXsponR570.08Eg073700	SoffiXsponR570.08Cg130900	0.009394	0.012761
SoffiXsponR570.01Bg403400	SoffiXsponR570.01Eg355400	0.001595	0.023735
SoffiXsponR570.04Ag004000	SoffiXsponR570.04Bg003600	0.007415	0.021890
SoffiXsponR570.01Ag360200	SoffiXsponR570.01Eg273500	0.009837	0.013946
SoffiXsponR570.04Eg091300	SoffiXsponR570.04Cg205700	0.008333	0.019555
SoffiXsponR570.05Gg081500	SoffiXsponR570.05Ag086700	0.068612	0.258827
SoffiXsponR570.02Bg274200	SoffiXsponR570.02Dg300900	0.009869	0.024246
SoffiXsponR570.04Ag055800	SoffiXsponR570.4us91g051800	0.008091	0.015897
SoffiXsponR570.2os1g000700	SoffiXsponR570.02Eg259100	0.003568	0.012319
SoffiXsponR570.03Dg045400	SoffiXsponR570.03Fg051100	0.209261	0.795634
SoffiXsponR570.01Ag494100	SoffiXsponR570.01Eg399500	0.901277	9.999999
SoffiXsponR570.01Bg284700	SoffiXsponR570.01Dg167300	0.000000	0.015690
SoffiXsponR570.07Eg161200	SoffiXsponR570.07Cg210400	0.006420	0.005329
SoffiXsponR570.04Eg152400	SoffiXsponR570.04Cg267200	0.461592	1.180556
SoffiXsponR570.02Cg285000	SoffiXsponR570.02Eg258300	0.006684	0.008714
SoffiXsponR570.05Eg075100	SoffiXsponR570.05Dg088700	0.047626	0.086916
SoffiXsponR570.07Eg186700	SoffiXsponR570.07Cg237500	0.134051	0.283494
SoffiXsponR570.03Bg261400	SoffiXsponR570.03Dg292400	0.005211	0.019604
SoffiXsponR570.07Dg015800	SoffiXsponR570.07Cg025600	1.071700	9.999999
SoffiXsponR570.1os1g009400	SoffiXsponR570.01Fg054600	0.004169	0.018891
SoffiXsponR570.07Dg188100	SoffiXsponR570.07Cg222700	0.086259	0.125325
SoffiXsponR570.01Ag518500	SoffiXsponR570.01Eg422200	0.005441	0.010815
SoffiXsponR570.02Cg213400	SoffiXsponR570.02Eg188100	0.000000	0.000000
SoffiXsponR570.01Eg179000	SoffiXsponR570.01Bg166300	0.010906	0.025267
SoffiXsponR570.07Eg087900	SoffiXsponR570.07Cg141800	0.103452	0.456990
SoffiXsponR570.07Ag024100	SoffiXsponR570.07Cg027000	0.027627	0.112226
SoffiXsponR570.08Cg089700	SoffiXsponR570.08Dg068200	0.004536	0.013942
SoffiXsponR570.01Cg227200	SoffiXsponR570.01Dg236500	0.007984	0.019956
SoffiXsponR570.05Cg126700	SoffiXsponR570.05Dg129100	0.005568	0.015058
SoffiXsponR570.04Dg048800	SoffiXsponR570.4us91g055000	0.366085	0.797802
SoffiXsponR570.02Fg115000	SoffiXsponR570.02Dg117600	0.001287	0.023233
SoffiXsponR570.01Dg026600	SoffiXsponR570.01Bg093900	0.004698	0.016973
SoffiXsponR570.01Cg374700	SoffiXsponR570.01Fg319000	0.021840	0.033756
SoffiXsponR570.01Ag552700	SoffiXsponR570.01Fg341000	0.014287	0.014461
SoffiXsponR570.02Ag128500	SoffiXsponR570.02Dg127400	0.043635	0.162220
SoffiXsponR570.03Cg091800	SoffiXsponR570.03Fg103400	0.006798	0.004909
SoffiXsponR570.01Ag538100	SoffiXsponR570.01Fg327600	0.030416	0.031212
SoffiXsponR570.02Bg027300	SoffiXsponR570.02Dg027200	0.034820	0.101481
SoffiXsponR570.08Bg177100	SoffiXsponR570.08Cg180100	0.428092	1.386767
SoffiXsponR570.07Bg236900	SoffiXsponR570.07Cg237100	0.007971	0.000000
SoffiXsponR570.07Ag005600	SoffiXsponR570.07Cg006700	0.227695	0.814703
SoffiXsponR570.10Bg142400	SoffiXsponR570.10os2g002400	0.044627	0.027923
SoffiXsponR570.01Bg285100	SoffiXsponR570.01Dg165700	0.003256	0.007681
SoffiXsponR570.06Eg033200	SoffiXsponR570.6us88g035200	0.008251	0.055633
SoffiXsponR570.07Ag092000	SoffiXsponR570.07Cg100600	0.015926	0.020456
SoffiXsponR570.01Ag449600	SoffiXsponR570.01Fg244700	0.013307	0.024476
SoffiXsponR570.02Fg136200	SoffiXsponR570.02Eg107300	0.008347	0.028185
SoffiXsponR570.04Eg158900	SoffiXsponR570.04Bg267500	0.018556	0.032908
SoffiXsponR570.05Bg078000	SoffiXsponR570.05Ag091000	0.019078	0.024637
SoffiXsponR570.04Fg015700	SoffiXsponR570.04Bg114100	0.005413	0.032666
SoffiXsponR570.02Gg039400	SoffiXsponR570.02Dg136600	0.007718	0.011120
SoffiXsponR570.01Cg169200	SoffiXsponR570.01Dg180900	0.003867	0.004156
SoffiXsponR570.05Cg183300	SoffiXsponR570.05Dg193700	0.602517	0.687211
SoffiXsponR570.1Z115800	SoffiXsponR570.4us91g022900	0.005748	0.037574
SoffiXsponR570.07Eg080300	SoffiXsponR570.07Cg134200	0.002484	0.011663
SoffiXsponR570.01Eg182900	SoffiXsponR570.01Bg169400	0.002664	0.000000
SoffiXsponR570.07Eg177400	SoffiXsponR570.07Cg228600	0.005013	0.014477
SoffiXsponR570.07Dg202000	SoffiXsponR570.07Ag227500	0.405079	0.652707
SoffiXsponR570.01Cg191900	SoffiXsponR570.01Eg258200	0.140647	0.381475
SoffiXsponR570.04Dg078300	SoffiXsponR570.04Cg069300	0.140112	0.466540
SoffiXsponR570.02Cg300000	SoffiXsponR570.02Dg299600	0.003610	0.021573
SoffiXsponR570.07Dg003600	SoffiXsponR570.07Cg018700	0.570550	1.356124
SoffiXsponR570.03Gg107500	SoffiXsponR570.03Dg273600	0.917302	9.999999
SoffiXsponR570.02Fg119200	SoffiXsponR570.02Dg121300	0.239640	0.663502
SoffiXsponR570.01Ag542200	SoffiXsponR570.01Fg330600	0.006957	0.033060
SoffiXsponR570.07Dg011400	SoffiXsponR570.07Ag019400	0.076554	0.133676
SoffiXsponR570.03Ag020700	SoffiXsponR570.03Eg021800	0.171799	0.504113
SoffiXsponR570.01Cg153900	SoffiXsponR570.01Dg165300	0.006819	0.023869
SoffiXsponR570.01Ag425000	SoffiXsponR570.01Dg279000	0.005728	0.005188
SoffiXsponR570.01Cg075100	SoffiXsponR570.01Bg119500	0.302760	0.846033
SoffiXsponR570.04Ag018300	SoffiXsponR570.04Cg015400	0.263906	0.569254
SoffiXsponR570.04Dg004800	SoffiXsponR570.04Bg004000	0.024653	0.063429
SoffiXsponR570.05Cg004500	SoffiXsponR570.05Dg004800	0.028555	0.195392
SoffiXsponR570.06Bg017500	SoffiXsponR570.6us88g014900	0.007426	0.009517
SoffiXsponR570.04Eg125000	SoffiXsponR570.04Cg239300	0.004917	0.007300
SoffiXsponR570.04Fg088900	SoffiXsponR570.04Cg190200	0.004993	0.016170
SoffiXsponR570.10Dg049100	SoffiXsponR570.10us89g059600	0.258209	1.301308
SoffiXsponR570.4os1g001400	SoffiXsponR570.04Cg103400	0.243970	0.428298
SoffiXsponR570.01Cg152300	SoffiXsponR570.01Dg163800	0.006163	0.026456
SoffiXsponR570.1os1g001900	SoffiXsponR570.01Bg227100	0.025973	0.050494
SoffiXsponR570.01Cg135000	SoffiXsponR570.01Fg084400	0.001114	0.018992
SoffiXsponR570.04Gg093900	SoffiXsponR570.04Bg107400	0.041571	0.113338
SoffiXsponR570.04Eg113900	SoffiXsponR570.04Bg223900	0.005556	0.010745
SoffiXsponR570.02Fg207600	SoffiXsponR570.02Dg221900	0.003643	0.003408
SoffiXsponR570.03Cg272300	SoffiXsponR570.03Dg273600	0.997219	9.999999
SoffiXsponR570.01Ag431000	SoffiXsponR570.01Eg338600	0.005203	0.012296
SoffiXsponR570.05Bg000800	SoffiXsponR570.05Dg000700	0.010408	0.024796
SoffiXsponR570.02Fg308200	SoffiXsponR570.02Eg311900	0.010619	0.012234
SoffiXsponR570.01Dg071600	SoffiXsponR570.01Bg171600	0.053235	0.099855
SoffiXsponR570.08Eg003000	SoffiXsponR570.08Dg036400	0.004499	0.009986
SoffiXsponR570.01Ag502900	SoffiXsponR570.01Fg295400	0.313418	0.566053
SoffiXsponR570.02Gg224400	SoffiXsponR570.02Dg320200	0.021269	0.029966
SoffiXsponR570.07Dg130300	SoffiXsponR570.07Cg143800	0.013807	0.036389
SoffiXsponR570.05Bg276000	SoffiXsponR570.05Dg284700	0.013276	0.018608
SoffiXsponR570.02Fg362000	SoffiXsponR570.02Eg363200	0.010448	0.007713
SoffiXsponR570.05Eg041700	SoffiXsponR570.05Ag055500	0.013990	0.037092
SoffiXsponR570.02Fg213100	SoffiXsponR570.02Eg200400	0.003796	0.026992
SoffiXsponR570.02Fg104000	SoffiXsponR570.02Dg102700	0.288673	0.514097
SoffiXsponR570.07Bg177500	SoffiXsponR570.07Cg176000	0.004643	0.012625
SoffiXsponR570.02Cg228900	SoffiXsponR570.02Dg233300	0.009819	0.016768
SoffiXsponR570.02Bg083700	SoffiXsponR570.02Dg083000	0.014020	0.045745
SoffiXsponR570.1Z181500	SoffiXsponR570.04Bg168000	0.482001	0.978247
SoffiXsponR570.02Ag334300	SoffiXsponR570.02Eg298500	0.007672	0.000000
SoffiXsponR570.02Ag366200	SoffiXsponR570.02Dg354800	0.007244	0.009777
SoffiXsponR570.03Cg277600	SoffiXsponR570.03Dg270600	0.085412	0.163687
SoffiXsponR570.02Cg323900	SoffiXsponR570.02Eg297000	0.002429	0.000000
SoffiXsponR570.9os1g072400	SoffiXsponR570.9us90g045600	0.023001	0.038699
SoffiXsponR570.03Cg025300	SoffiXsponR570.1Z091900	0.004850	0.014695
SoffiXsponR570.04Ag212200	SoffiXsponR570.04Cg204800	0.010316	0.011641
SoffiXsponR570.03Dg136500	SoffiXsponR570.03Fg143200	0.003824	0.009840
SoffiXsponR570.05Gg040500	SoffiXsponR570.05Ag049600	0.008814	0.009860
SoffiXsponR570.05Bg291900	SoffiXsponR570.05Dg301000	0.074701	0.129879
SoffiXsponR570.1Z155100	SoffiXsponR570.07Cg189000	0.007745	0.018770
SoffiXsponR570.05Fg057000	SoffiXsponR570.05Dg133800	0.000402	0.011666
SoffiXsponR570.01Bg300900	SoffiXsponR570.01Eg243200	0.010362	0.007302
SoffiXsponR570.08Bg040800	SoffiXsponR570.08Dg012300	0.001361	0.012083
SoffiXsponR570.02Cg415100	SoffiXsponR570.02Dg408000	0.011865	0.013120
SoffiXsponR570.05Fg102200	SoffiXsponR570.05Dg184100	0.011601	0.030277
SoffiXsponR570.03Ag076600	SoffiXsponR570.03Fg084300	0.123390	0.176663
SoffiXsponR570.01Ag226000	SoffiXsponR570.01Fg025700	0.122568	0.426320
SoffiXsponR570.01Cg219600	SoffiXsponR570.01Eg286200	0.007632	0.011862
SoffiXsponR570.04Gg042400	SoffiXsponR570.04Cg040600	0.294355	0.550075
SoffiXsponR570.01Bg406800	SoffiXsponR570.01Eg358300	0.004066	0.015179
SoffiXsponR570.09Ag099900	SoffiXsponR570.9us90g013400	0.013189	0.006930
SoffiXsponR570.05Eg148600	SoffiXsponR570.05Dg168600	0.000000	0.000000
SoffiXsponR570.03Bg233200	SoffiXsponR570.03Dg265000	0.002345	0.012634
SoffiXsponR570.04Eg010800	SoffiXsponR570.04Bg109800	0.004100	0.015396
SoffiXsponR570.01Ag512600	SoffiXsponR570.01Eg417500	0.005959	0.080531
SoffiXsponR570.03Bg081800	SoffiXsponR570.03Fg109400	0.014994	0.037843
SoffiXsponR570.04Gg063700	SoffiXsponR570.4us91g020500	0.005539	0.013085
SoffiXsponR570.02Fg179600	SoffiXsponR570.02Eg165400	0.006090	0.022905
SoffiXsponR570.02Gg160700	SoffiXsponR570.02Dg257500	0.008630	0.025371
SoffiXsponR570.04Gg093900	SoffiXsponR570.04Bg107600	0.402494	9.999999
SoffiXsponR570.08Bg161900	SoffiXsponR570.08Cg152000	0.006841	0.026968
SoffiXsponR570.06Eg044200	SoffiXsponR570.6us88g024600	0.069823	0.139262
SoffiXsponR570.04Ag156200	SoffiXsponR570.04Cg151200	0.649049	1.414992
SoffiXsponR570.08Eg133400	SoffiXsponR570.08Cg189800	0.009297	0.025960
SoffiXsponR570.05Eg047700	SoffiXsponR570.05Dg053700	0.056913	0.158259
SoffiXsponR570.01Eg104400	SoffiXsponR570.01Bg096000	0.008615	-0.000006
SoffiXsponR570.02Bg096500	SoffiXsponR570.02Cg091200	0.535587	1.564606
SoffiXsponR570.1Z277800	SoffiXsponR570.01Bg223900	0.007663	0.000000
SoffiXsponR570.07Bg086000	SoffiXsponR570.07Cg085600	0.008524	0.028834
SoffiXsponR570.04Dg046000	SoffiXsponR570.4us91g060100	0.143262	0.323328
SoffiXsponR570.04Eg095100	SoffiXsponR570.04Cg209100	0.006741	0.012579
SoffiXsponR570.07Dg229500	SoffiXsponR570.07Bg265500	0.010329	0.020946
SoffiXsponR570.01Cg267900	SoffiXsponR570.01Eg328800	0.009237	0.022112
SoffiXsponR570.02Gg014200	SoffiXsponR570.02Dg105900	0.050044	0.098105
SoffiXsponR570.02Gg245600	SoffiXsponR570.02Dg340900	0.009032	0.016170
SoffiXsponR570.01Ag437600	SoffiXsponR570.01Fg227300	0.004251	0.003720
SoffiXsponR570.01Bg384100	SoffiXsponR570.01Fg222700	0.055070	0.542046
SoffiXsponR570.03Ag346000	SoffiXsponR570.03Dg351400	0.013145	0.007947
SoffiXsponR570.08Eg099700	SoffiXsponR570.08Cg155000	0.041918	0.085266
SoffiXsponR570.01Eg023000	SoffiXsponR570.01Bg022600	0.686772	0.891490
SoffiXsponR570.04Dg049100	SoffiXsponR570.04Bg042600	0.390600	0.959783
SoffiXsponR570.01Ag375600	SoffiXsponR570.01Dg232500	0.017249	0.026499
SoffiXsponR570.02Bg078900	SoffiXsponR570.02Dg077300	0.415147	0.841909
SoffiXsponR570.08Ag041900	SoffiXsponR570.08Dg014100	0.162775	0.215831
SoffiXsponR570.01Cg024400	SoffiXsponR570.01Bg042500	0.012250	0.018432
SoffiXsponR570.10Dg070200	SoffiXsponR570.10us89g088200	0.020985	0.045010
SoffiXsponR570.03Cg007300	SoffiXsponR570.03Eg006900	0.097947	0.245946
SoffiXsponR570.7os1g059700	SoffiXsponR570.07Cg229500	0.097738	0.238807
SoffiXsponR570.10Eg019400	SoffiXsponR570.10us89g090200	0.176383	0.907839
SoffiXsponR570.04Ag222700	SoffiXsponR570.04Cg223000	0.003086	0.936234
SoffiXsponR570.07Ag065600	SoffiXsponR570.07Cg070500	0.010689	0.017648
SoffiXsponR570.02Ag201900	SoffiXsponR570.02Dg197800	0.006246	0.008079
SoffiXsponR570.05Cg283500	SoffiXsponR570.05Dg287800	0.006837	0.018914
SoffiXsponR570.05Bg224500	SoffiXsponR570.05Dg249000	0.588897	2.268069
SoffiXsponR570.02Fg281300	SoffiXsponR570.02Eg271100	0.003081	0.015760
SoffiXsponR570.04Ag139700	SoffiXsponR570.04Cg134900	0.005000	0.012002
SoffiXsponR570.05Gg083600	SoffiXsponR570.05Ag088000	0.031527	0.061431
SoffiXsponR570.02Ag181000	SoffiXsponR570.02Eg146300	0.002019	0.013686
SoffiXsponR570.01Ag042700	SoffiXsponR570.01Bg041000	0.004062	0.010661
SoffiXsponR570.01Ag471400	SoffiXsponR570.01Eg378900	0.003615	0.016264
SoffiXsponR570.02Cg402700	SoffiXsponR570.02Dg397000	0.114798	0.508936
SoffiXsponR570.02Cg244000	SoffiXsponR570.02Dg244000	0.004097	0.035927
SoffiXsponR570.02Cg385700	SoffiXsponR570.02Eg356400	0.006779	0.019569
SoffiXsponR570.07Dg007900	SoffiXsponR570.07Ag017800	0.060712	0.090088
SoffiXsponR570.03Eg267200	SoffiXsponR570.03Dg254900	0.001477	0.036054
SoffiXsponR570.04Dg111100	SoffiXsponR570.04Cg111800	0.018342	0.059935
SoffiXsponR570.02Cg273600	SoffiXsponR570.02Dg273600	0.002358	0.004296
SoffiXsponR570.08Eg067500	SoffiXsponR570.08Cg115200	0.003682	0.021350
SoffiXsponR570.05Fg310600	SoffiXsponR570.05Dg376300	0.015224	0.040193
SoffiXsponR570.01Cg382000	SoffiXsponR570.01Fg326900	0.004739	0.016269
SoffiXsponR570.02Bg287800	SoffiXsponR570.02Eg288000	1.126839	9.999999
SoffiXsponR570.03Bg115300	SoffiXsponR570.03Fg146900	0.004891	0.010380
SoffiXsponR570.07Ag183700	SoffiXsponR570.07Cg193800	0.051179	0.131333
SoffiXsponR570.04Eg089700	SoffiXsponR570.04Bg183200	0.031030	0.058705
SoffiXsponR570.01Ag202500	SoffiXsponR570.01Fg003100	0.007908	0.016621
SoffiXsponR570.05Eg241900	SoffiXsponR570.05Dg255900	0.210354	0.485638
SoffiXsponR570.02Gg014000	SoffiXsponR570.02Dg105700	0.000000	0.005919
SoffiXsponR570.07Dg085500	SoffiXsponR570.07Cg123000	0.023750	0.017833
SoffiXsponR570.04Eg054400	SoffiXsponR570.04Bg160000	0.049361	0.090621
SoffiXsponR570.09Ag101800	SoffiXsponR570.9us90g015000	0.006852	0.006943
SoffiXsponR570.01Cg338100	SoffiXsponR570.01Eg395400	0.000000	0.000000
SoffiXsponR570.09Dg038400	SoffiXsponR570.9us90g005400	0.039834	0.059501
SoffiXsponR570.05Gg032100	SoffiXsponR570.05Dg036800	0.749618	9.999999
SoffiXsponR570.04Gg078800	SoffiXsponR570.04Cg088900	0.541481	1.209161
SoffiXsponR570.02Cg352800	SoffiXsponR570.02Eg325300	0.006810	0.039655
SoffiXsponR570.01Bg368100	SoffiXsponR570.01Fg206300	0.005259	0.010615
SoffiXsponR570.03Gg059700	SoffiXsponR570.03Dg321900	0.024971	0.053744
SoffiXsponR570.02Bg046400	SoffiXsponR570.02Dg044700	0.010582	0.011588
SoffiXsponR570.05Ag217300	SoffiXsponR570.05Dg222900	0.005324	0.003296
SoffiXsponR570.1Z109100	SoffiXsponR570.08Dg029500	0.037261	0.063816
SoffiXsponR570.01Eg205800	SoffiXsponR570.01Bg191000	0.021331	0.014327
SoffiXsponR570.02Fg138500	SoffiXsponR570.02Eg110100	0.005598	0.004995
SoffiXsponR570.07Ag107600	SoffiXsponR570.07Cg117500	0.432879	1.997332
SoffiXsponR570.01Cg107500	SoffiXsponR570.01Fg061000	0.298140	0.962084
SoffiXsponR570.02Fg268200	SoffiXsponR570.02Eg258500	0.006390	0.005800
SoffiXsponR570.02Gg198100	SoffiXsponR570.02Eg267300	0.000000	0.003659
SoffiXsponR570.07Bg245300	SoffiXsponR570.07Cg246200	0.005529	0.002452
SoffiXsponR570.01Cg228800	SoffiXsponR570.01Dg237900	0.004380	0.012610
SoffiXsponR570.03Cg264400	SoffiXsponR570.03Dg286800	1.032545	1.645427
SoffiXsponR570.05Fg209500	SoffiXsponR570.05Dg281600	0.002428	0.013897
SoffiXsponR570.03Gg004800	SoffiXsponR570.03Fg111300	0.287517	0.835766
SoffiXsponR570.07Bg236500	SoffiXsponR570.07Cg236700	0.006577	0.010230
SoffiXsponR570.04Ag046600	SoffiXsponR570.04Bg035500	0.305808	1.003334
SoffiXsponR570.03Cg107100	SoffiXsponR570.03Fg120100	0.005518	0.016066
SoffiXsponR570.09Cg051300	SoffiXsponR570.6us88g093400	0.000000	0.044167
SoffiXsponR570.01Bg296400	SoffiXsponR570.01Fg116300	0.003360	0.030705
SoffiXsponR570.04Fg012500	SoffiXsponR570.04Bg110900	0.302248	9.999999
SoffiXsponR570.02Gg206300	SoffiXsponR570.02Dg302600	0.005551	0.005843
SoffiXsponR570.05Bg011100	SoffiXsponR570.05Dg010700	0.001708	0.001096
SoffiXsponR570.02Ag358600	SoffiXsponR570.02Eg322500	0.004880	0.016999
SoffiXsponR570.05Eg084100	SoffiXsponR570.05Dg098700	0.000000	0.017393
SoffiXsponR570.02Ag281800	SoffiXsponR570.02Eg245800	0.002345	0.025728
SoffiXsponR570.02Ag081700	SoffiXsponR570.02Dg080500	0.008850	0.013055
SoffiXsponR570.02Bg175100	SoffiXsponR570.02Eg176100	0.014749	0.064337
SoffiXsponR570.01Ag359200	SoffiXsponR570.01Dg216800	0.003038	0.012479
SoffiXsponR570.01Cg086300	SoffiXsponR570.01Fg033400	0.129323	0.553499
SoffiXsponR570.02Ag356200	SoffiXsponR570.02Dg345400	0.004289	0.007969
SoffiXsponR570.05Bg085200	SoffiXsponR570.05Dg090000	0.005747	0.034318
SoffiXsponR570.05Cg270900	SoffiXsponR570.05Dg274500	0.071632	0.167079
SoffiXsponR570.05Ag259000	SoffiXsponR570.05Dg263700	0.002505	0.011265
SoffiXsponR570.09Eg108400	SoffiXsponR570.9us90g033900	0.024615	0.085909
SoffiXsponR570.03Cg052100	SoffiXsponR570.03Fg055200	0.022347	0.034400
SoffiXsponR570.07Eg090200	SoffiXsponR570.07Cg144000	0.016018	0.037776
SoffiXsponR570.03Cg209400	SoffiXsponR570.03Dg225900	0.003051	0.013959
SoffiXsponR570.05Bg113800	SoffiXsponR570.05Dg119500	0.016432	0.034386
SoffiXsponR570.01Cg313900	SoffiXsponR570.01Eg373100	0.000000	0.015333
SoffiXsponR570.05Ag305500	SoffiXsponR570.05Dg304800	0.000000	0.026943
SoffiXsponR570.04Ag271600	SoffiXsponR570.04Bg258900	0.371473	0.759892
SoffiXsponR570.08Ag216600	SoffiXsponR570.08Cg204200	0.017206	0.016095
SoffiXsponR570.02Fg257500	SoffiXsponR570.02Eg248400	0.011611	0.023865
SoffiXsponR570.04Fg024600	SoffiXsponR570.04Cg128300	0.284604	1.095973
SoffiXsponR570.02Gg084300	SoffiXsponR570.02Eg151500	0.005037	0.010008
SoffiXsponR570.04Ag111800	SoffiXsponR570.04Cg108000	0.005899	0.013952
SoffiXsponR570.08Bg145900	SoffiXsponR570.08Dg128700	0.466465	1.386175
SoffiXsponR570.03Dg022600	SoffiXsponR570.03Fg022300	0.030360	0.054636
SoffiXsponR570.03Bg287100	SoffiXsponR570.03Dg317500	0.005510	0.004175
SoffiXsponR570.04Ag132900	SoffiXsponR570.04Bg124000	0.317106	1.675150
SoffiXsponR570.05Cg050000	SoffiXsponR570.05Ag059900	0.010373	0.005729
SoffiXsponR570.04Gg087400	SoffiXsponR570.04Cg104100	0.008947	0.016443
SoffiXsponR570.04Ag054600	SoffiXsponR570.4us91g053100	0.040200	0.035525
SoffiXsponR570.01Eg168300	SoffiXsponR570.01Bg156400	0.020482	0.049973
SoffiXsponR570.03Eg240200	SoffiXsponR570.03Dg280100	0.339259	0.466839
SoffiXsponR570.02Ag182100	SoffiXsponR570.02Eg147600	0.013023	0.040978
SoffiXsponR570.03Dg048300	SoffiXsponR570.03Fg053000	0.114840	0.193874
SoffiXsponR570.03Cg302900	SoffiXsponR570.03Dg316500	1.020602	9.999999
SoffiXsponR570.04Dg130800	SoffiXsponR570.04Cg134000	0.009167	0.006125
SoffiXsponR570.02Cg140500	SoffiXsponR570.02Dg142300	0.291579	0.850590
SoffiXsponR570.3os2g008700	SoffiXsponR570.03Fg132600	0.000000	0.000000
SoffiXsponR570.01Ag205500	SoffiXsponR570.01Bg186000	0.004879	0.015862
SoffiXsponR570.01Bg475400	SoffiXsponR570.01Fg316100	0.009400	0.027422
SoffiXsponR570.07Ag103000	SoffiXsponR570.07Cg112000	0.140110	0.710555
SoffiXsponR570.03Ag112300	SoffiXsponR570.03Fg123800	0.026927	0.065886
SoffiXsponR570.06Bg009000	SoffiXsponR570.6us88g023700	0.010724	0.044647
SoffiXsponR570.03Cg042300	SoffiXsponR570.03Fg045600	0.022727	0.080465
SoffiXsponR570.02Fg275800	SoffiXsponR570.02Dg293500	0.057554	0.048334
SoffiXsponR570.02Cg262700	SoffiXsponR570.02Dg269800	0.186488	0.332254
SoffiXsponR570.01Bg376800	SoffiXsponR570.01Fg215800	0.009430	0.029303
SoffiXsponR570.02Ag262600	SoffiXsponR570.02Eg227500	0.006704	0.016294
SoffiXsponR570.02Ag349500	SoffiXsponR570.02Dg338600	0.004632	0.021911
SoffiXsponR570.01Dg114700	SoffiXsponR570.01Ag251200	0.011227	0.048307
SoffiXsponR570.02Cg410500	SoffiXsponR570.02Dg403400	0.000000	0.007746
SoffiXsponR570.02Gg284000	SoffiXsponR570.02Dg378200	0.009416	0.010698
SoffiXsponR570.08Bg142900	SoffiXsponR570.08Dg123900	0.005582	0.018572
SoffiXsponR570.02Ag285400	SoffiXsponR570.02Eg249700	0.006303	0.013026
SoffiXsponR570.04Ag190000	SoffiXsponR570.04Bg203000	0.116503	0.130392
SoffiXsponR570.02Ag357100	SoffiXsponR570.02Dg346100	0.005415	0.006803
SoffiXsponR570.05Fg212100	SoffiXsponR570.05Dg284400	0.002016	0.008076
SoffiXsponR570.05Bg038100	SoffiXsponR570.05Dg040100	0.046566	0.150680
SoffiXsponR570.04Ag050800	SoffiXsponR570.04Cg043700	0.057435	0.062051
SoffiXsponR570.09Cg057100	SoffiXsponR570.6us88g090000	0.239078	0.361461
SoffiXsponR570.01Bg442500	SoffiXsponR570.01Fg281600	0.041730	0.156210
SoffiXsponR570.01Cg242000	SoffiXsponR570.01Eg307400	0.006164	0.020679
SoffiXsponR570.03Ag217000	SoffiXsponR570.03Dg221100	0.016221	0.014797
SoffiXsponR570.07Eg167500	SoffiXsponR570.07Cg217800	0.004283	0.057091
SoffiXsponR570.04Dg102300	SoffiXsponR570.4us91g000300	0.035031	0.049552
SoffiXsponR570.07Bg024600	SoffiXsponR570.07Cg025500	0.034561	0.074383
SoffiXsponR570.07Eg032600	SoffiXsponR570.07Cg062800	0.005254	0.007228
SoffiXsponR570.02Gg045200	SoffiXsponR570.02Eg112400	0.006589	0.007485
SoffiXsponR570.08Bg132000	SoffiXsponR570.08Cg120000	0.016830	0.034773
SoffiXsponR570.01Bg395300	SoffiXsponR570.01Fg234200	1.074063	9.999999
SoffiXsponR570.3os5g002800	SoffiXsponR570.03Fg087900	0.016203	0.011030
SoffiXsponR570.02Fg031200	SoffiXsponR570.02Cg032700	0.009399	0.010396
SoffiXsponR570.09Cg155800	SoffiXsponR570.9us90g070600	0.008585	0.021669
SoffiXsponR570.03Bg119900	SoffiXsponR570.03Fg151900	0.007269	0.059943
SoffiXsponR570.04Dg029100	SoffiXsponR570.04Cg032300	0.711913	9.999999
SoffiXsponR570.05Bg048600	SoffiXsponR570.05Ag058200	0.000000	0.019368
SoffiXsponR570.05Eg074000	SoffiXsponR570.05Dg087600	0.005622	0.020297
SoffiXsponR570.02Bg187300	SoffiXsponR570.02Eg188400	0.002213	0.005585
SoffiXsponR570.05Bg107400	SoffiXsponR570.05Ag119600	0.005490	0.001915
SoffiXsponR570.05Cg000900	SoffiXsponR570.05Ag001300	0.007653	0.018611
SoffiXsponR570.02Fg223900	SoffiXsponR570.02Eg210100	0.004882	0.005099
SoffiXsponR570.05Bg079800	SoffiXsponR570.05Ag093200	0.419612	1.466772
SoffiXsponR570.7os1g076200	SoffiXsponR570.07Cg245900	0.011885	0.011955
SoffiXsponR570.03Dg025300	SoffiXsponR570.1Z091400	0.112217	0.118774
SoffiXsponR570.03Dg101000	SoffiXsponR570.03Fg115800	0.222986	0.612012
SoffiXsponR570.05Ag328400	SoffiXsponR570.05Dg326600	0.046750	0.355803
SoffiXsponR570.01Ag520900	SoffiXsponR570.01Dg367600	0.905536	9.999999
SoffiXsponR570.01Ag354000	SoffiXsponR570.01Dg211500	0.022149	0.047704
SoffiXsponR570.02Gg147200	SoffiXsponR570.02Dg243700	0.007959	0.006261
SoffiXsponR570.10Ag074200	SoffiXsponR570.10us89g069400	0.388044	0.664578
SoffiXsponR570.02Gg294300	SoffiXsponR570.02Dg388200	0.019364	0.008480
SoffiXsponR570.02Cg310300	SoffiXsponR570.02Eg283000	0.682310	9.999999
SoffiXsponR570.04Eg119400	SoffiXsponR570.04Bg226800	0.291901	0.528631
SoffiXsponR570.09Bg150100	SoffiXsponR570.1Z042300	0.151419	0.656456
SoffiXsponR570.1os1g008600	SoffiXsponR570.01Fg053600	0.010861	0.047414
SoffiXsponR570.03Gg059600	SoffiXsponR570.03Dg322000	0.004364	0.013754
SoffiXsponR570.05Fg209300	SoffiXsponR570.05Dg281400	0.011410	0.018183
SoffiXsponR570.01Dg108600	SoffiXsponR570.01Ag244300	0.027372	0.056091
SoffiXsponR570.10Bg108000	SoffiXsponR570.10us89g082100	0.070223	0.326392
SoffiXsponR570.04Ag047900	SoffiXsponR570.4us91g059400	0.846645	9.999999
SoffiXsponR570.03Bg000100	SoffiXsponR570.03Fg000100	0.000798	0.011347
SoffiXsponR570.06Eg065800	SoffiXsponR570.06Bg034600	0.386711	0.474615
SoffiXsponR570.1os1g009800	SoffiXsponR570.01Ag252600	0.008851	0.019019
SoffiXsponR570.04Fg120100	SoffiXsponR570.04Cg233200	0.019365	0.033806
SoffiXsponR570.05Fg175100	SoffiXsponR570.05Dg254200	0.005709	0.009103
SoffiXsponR570.7os1g044900	SoffiXsponR570.07Cg212700	0.571531	1.244537
SoffiXsponR570.07Ag189000	SoffiXsponR570.07Cg198900	0.000000	0.032066
SoffiXsponR570.07Eg023100	SoffiXsponR570.07Cg046400	0.008564	0.024089
SoffiXsponR570.04Dg057100	SoffiXsponR570.04Bg049200	0.034842	0.060838
SoffiXsponR570.08Ag062400	SoffiXsponR570.08Dg032100	0.034597	0.043608
SoffiXsponR570.02Ag390500	SoffiXsponR570.02Dg378200	0.474880	1.409537
SoffiXsponR570.01Ag127600	SoffiXsponR570.01Bg117500	0.178199	0.910504
SoffiXsponR570.07Ag145900	SoffiXsponR570.07Dg149300	0.001962	0.009959
SoffiXsponR570.02Gg005600	SoffiXsponR570.02Dg097500	0.174986	0.394988
SoffiXsponR570.01Cg052900	SoffiXsponR570.01Bg098400	0.120592	0.523317
SoffiXsponR570.04Fg091700	SoffiXsponR570.04Bg194600	0.012400	0.005539
SoffiXsponR570.04Dg049100	SoffiXsponR570.04Cg043200	0.352434	0.933516
SoffiXsponR570.02Eg043500	SoffiXsponR570.02Dg064200	0.194256	0.506595
SoffiXsponR570.03Bg273100	SoffiXsponR570.03Dg304100	0.056611	0.109827
SoffiXsponR570.08Bg137200	SoffiXsponR570.08Cg124300	0.001831	0.021921
SoffiXsponR570.02Cg387300	SoffiXsponR570.02Dg381900	0.010523	0.016097
SoffiXsponR570.05Fg251400	SoffiXsponR570.05Dg322500	0.013175	0.018465
SoffiXsponR570.01Cg305500	SoffiXsponR570.01Dg310600	0.005125	-0.000007
SoffiXsponR570.03Eg044600	SoffiXsponR570.03Fg046700	0.010766	0.027491
SoffiXsponR570.10Ag022200	SoffiXsponR570.10us89g018700	0.299548	1.017978
SoffiXsponR570.1Z185000	SoffiXsponR570.04Cg165600	0.336305	2.065907
SoffiXsponR570.02Gg309300	SoffiXsponR570.02Eg380400	0.092871	0.248085
SoffiXsponR570.02Ag229700	SoffiXsponR570.02Eg197200	0.001200	0.004452
SoffiXsponR570.04Dg192500	SoffiXsponR570.04Cg264300	0.301401	0.634676
SoffiXsponR570.10Cg009600	SoffiXsponR570.10us89g019300	0.002929	0.013553
SoffiXsponR570.10Bg017000	SoffiXsponR570.10us89g015500	0.007940	0.020387
SoffiXsponR570.07Ag174600	SoffiXsponR570.07Cg184400	0.556522	9.999999
SoffiXsponR570.08Eg110600	SoffiXsponR570.08Dg158300	0.032664	0.031693
SoffiXsponR570.01Ag345900	SoffiXsponR570.01Dg203600	0.000000	0.015452
SoffiXsponR570.09Ag015300	SoffiXsponR570.6us88g131000	0.145350	0.334381
SoffiXsponR570.07Bg057500	SoffiXsponR570.07Cg055300	0.002941	0.011364
SoffiXsponR570.02Bg027800	SoffiXsponR570.02Cg019300	0.327272	9.999999
SoffiXsponR570.02Fg222000	SoffiXsponR570.02Dg228600	0.005506	0.001850
SoffiXsponR570.05Gg116400	SoffiXsponR570.05Ag120000	0.003621	0.007314
SoffiXsponR570.05Ag319100	SoffiXsponR570.05Dg317900	0.008355	0.014486
SoffiXsponR570.07Ag247100	SoffiXsponR570.07Bg254700	0.003712	0.021261
SoffiXsponR570.07Bg097400	SoffiXsponR570.07Cg098400	0.220832	0.769625
SoffiXsponR570.01Bg437000	SoffiXsponR570.01Eg389300	0.002036	0.008339
SoffiXsponR570.03Eg065800	SoffiXsponR570.03Fg068600	0.051869	0.118960
SoffiXsponR570.03Bg105400	SoffiXsponR570.03Fg135300	0.000000	0.006927
SoffiXsponR570.01Cg283300	SoffiXsponR570.01Eg343800	0.005258	0.012361
SoffiXsponR570.01Bg422700	SoffiXsponR570.01Fg260200	0.005166	0.005467
SoffiXsponR570.02Cg406600	SoffiXsponR570.02Dg400000	0.129106	0.355323
SoffiXsponR570.05Bg213500	SoffiXsponR570.05Dg232500	0.107769	0.260110
SoffiXsponR570.02Ag430600	SoffiXsponR570.02Dg419600	1.050500	9.999999
SoffiXsponR570.02Cg235500	SoffiXsponR570.02Dg227700	0.962210	9.999999
SoffiXsponR570.04Fg123800	SoffiXsponR570.04Bg232700	0.033168	0.090558
SoffiXsponR570.03Ag042100	SoffiXsponR570.03Fg050700	0.181739	0.642660
SoffiXsponR570.7os1g084300	SoffiXsponR570.07Bg253500	0.400684	1.737245
SoffiXsponR570.04Fg108000	SoffiXsponR570.04Bg217600	0.000000	0.022265
SoffiXsponR570.09Dg108800	SoffiXsponR570.9us90g066700	0.053623	0.126245
SoffiXsponR570.05Eg075700	SoffiXsponR570.05Dg089500	0.007463	0.021679
SoffiXsponR570.5os2g006300	SoffiXsponR570.05Dg093300	0.047609	0.051142
SoffiXsponR570.03Gg068800	SoffiXsponR570.03Dg313100	0.016238	0.058721
SoffiXsponR570.01Cg124000	SoffiXsponR570.01Ag274300	0.080547	0.381479
SoffiXsponR570.08Bg163100	SoffiXsponR570.08Cg153200	0.003240	0.000000
SoffiXsponR570.05Gg038200	SoffiXsponR570.05Ag048000	0.638076	2.049517
SoffiXsponR570.02Gg079500	SoffiXsponR570.02Eg146100	0.008488	0.002460
SoffiXsponR570.01Cg270900	SoffiXsponR570.01Eg331300	0.059822	0.192958
SoffiXsponR570.09Ag061400	SoffiXsponR570.6us88g084100	0.012540	0.078944
SoffiXsponR570.05Cg027500	SoffiXsponR570.05Ag035200	0.056622	0.127837
SoffiXsponR570.01Ag416100	SoffiXsponR570.01Fg211700	0.007199	0.014041
SoffiXsponR570.03Cg111400	SoffiXsponR570.03Fg125600	0.010347	0.009218
SoffiXsponR570.01Cg121200	SoffiXsponR570.01Ag270800	0.008788	0.028683
SoffiXsponR570.01Ag306600	SoffiXsponR570.01Dg165700	0.007318	0.035549
SoffiXsponR570.02Cg190100	SoffiXsponR570.02Eg163500	0.022970	0.036797
SoffiXsponR570.04Fg002000	SoffiXsponR570.04Cg089900	0.982596	9.999999
SoffiXsponR570.07Bg167900	SoffiXsponR570.07Cg166500	0.047514	0.318216
SoffiXsponR570.02Ag083700	SoffiXsponR570.02Dg082400	0.012645	0.051637
SoffiXsponR570.01Eg148600	SoffiXsponR570.01Bg137400	0.007804	0.031911
SoffiXsponR570.05Eg300100	SoffiXsponR570.05Dg307100	0.008839	0.008623
SoffiXsponR570.08Eg141200	SoffiXsponR570.08Cg198200	0.006255	0.026214
SoffiXsponR570.05Eg009900	SoffiXsponR570.05Dg010200	0.002963	0.020097
SoffiXsponR570.02Gg072600	SoffiXsponR570.02Dg170200	0.003378	0.006349
SoffiXsponR570.07Bg188400	SoffiXsponR570.07Cg186900	0.000000	0.007592
SoffiXsponR570.05Fg197700	SoffiXsponR570.05Dg270500	0.011229	0.044963
SoffiXsponR570.02Bg031200	SoffiXsponR570.02Cg032200	0.888890	9.999999
SoffiXsponR570.01Cg168500	SoffiXsponR570.01Eg234200	0.110930	0.368813
SoffiXsponR570.05Fg045200	SoffiXsponR570.05Ag082500	0.029609	0.048044
SoffiXsponR570.07Ag117400	SoffiXsponR570.07Cg131200	0.004468	0.012205
SoffiXsponR570.01Bg383200	SoffiXsponR570.01Eg335000	0.003465	0.022534
SoffiXsponR570.01Ag380300	SoffiXsponR570.01Dg236800	0.598097	1.683162
SoffiXsponR570.01Cg247600	SoffiXsponR570.01Eg312600	0.013395	0.005727
SoffiXsponR570.03Eg175400	SoffiXsponR570.03Dg220300	0.953307	9.999999
SoffiXsponR570.02Fg098400	SoffiXsponR570.02Cg097400	0.161690	0.409199
SoffiXsponR570.05Cg142800	SoffiXsponR570.05Dg153600	0.008395	0.079320
SoffiXsponR570.07Dg057000	SoffiXsponR570.07Bg068900	0.198901	0.669320
SoffiXsponR570.5os2g003200	SoffiXsponR570.05Ag096400	0.011737	0.061686
SoffiXsponR570.05Eg170500	SoffiXsponR570.05Dg189500	0.006307	0.017651
SoffiXsponR570.02Fg168500	SoffiXsponR570.02Eg154800	0.007128	0.010311
SoffiXsponR570.02Eg043400	SoffiXsponR570.02Dg064100	0.225788	0.561061
SoffiXsponR570.03Cg282500	SoffiXsponR570.03Dg264600	0.776566	9.999999
SoffiXsponR570.04Eg070500	SoffiXsponR570.04Cg183400	0.003305	0.025037
SoffiXsponR570.01Ag402100	SoffiXsponR570.01Dg256200	0.011043	0.021803
SoffiXsponR570.02Fg082000	SoffiXsponR570.02Dg078100	0.051130	0.104367
SoffiXsponR570.07Dg048400	SoffiXsponR570.07Bg065900	0.481098	9.999999
SoffiXsponR570.01Bg498200	SoffiXsponR570.01Dg393600	0.022527	0.093924
SoffiXsponR570.06Cg001400	SoffiXsponR570.6us88g039200	0.008474	0.029130
SoffiXsponR570.01Ag450000	SoffiXsponR570.01Eg357900	0.016585	0.013310
SoffiXsponR570.01Ag319800	SoffiXsponR570.01Eg234300	0.264917	0.787109
SoffiXsponR570.03Ag292700	SoffiXsponR570.03Dg293700	0.003734	0.010492
SoffiXsponR570.02Ag341400	SoffiXsponR570.02Eg304900	0.017285	0.026728
SoffiXsponR570.02Fg038900	SoffiXsponR570.02Dg038200	0.002582	0.011665
SoffiXsponR570.07Dg188000	SoffiXsponR570.07Cg222600	0.002423	0.008095
SoffiXsponR570.02Fg316300	SoffiXsponR570.02Dg345900	0.003702	0.007632
SoffiXsponR570.02Ag070200	SoffiXsponR570.02Cg069100	0.002791	0.003623
SoffiXsponR570.3os4g001600	SoffiXsponR570.3os3g006700	0.000000	0.033243
SoffiXsponR570.03Dg025700	SoffiXsponR570.03Eg024900	0.458985	0.386977
SoffiXsponR570.05Eg071500	SoffiXsponR570.05Dg085300	0.512989	1.979884
SoffiXsponR570.08Eg057400	SoffiXsponR570.08Dg095300	0.004491	0.000000
SoffiXsponR570.10Bg064900	SoffiXsponR570.10us89g060500	0.288269	0.995003
SoffiXsponR570.05Fg130500	SoffiXsponR570.05Dg210300	0.000000	0.037298
SoffiXsponR570.10Bg052900	SoffiXsponR570.10us89g049800	0.055261	0.129066
SoffiXsponR570.05Cg351900	SoffiXsponR570.05Dg352900	0.019722	0.021777
SoffiXsponR570.02Cg144400	SoffiXsponR570.02Dg146500	0.011312	0.025944
SoffiXsponR570.05Bg122700	SoffiXsponR570.05Dg129300	0.002985	0.035852
SoffiXsponR570.01Cg369100	SoffiXsponR570.01Dg368500	0.128112	0.305418
SoffiXsponR570.02Bg027000	SoffiXsponR570.02Cg027800	0.007246	0.014496
SoffiXsponR570.03Eg048400	SoffiXsponR570.03Fg051100	0.184402	0.623933
SoffiXsponR570.1Z181600	SoffiXsponR570.04Bg167600	0.006402	0.005498
SoffiXsponR570.03Cg328800	SoffiXsponR570.03Dg349200	0.004608	0.011674
SoffiXsponR570.02Fg078200	SoffiXsponR570.02Cg075900	0.029332	0.049460
SoffiXsponR570.03Ag011900	SoffiXsponR570.03Dg013100	0.005932	0.082512
SoffiXsponR570.02Bg310900	SoffiXsponR570.02Dg336600	0.125572	0.211366
SoffiXsponR570.03Ag023100	SoffiXsponR570.03Fg023900	0.361971	0.483871
SoffiXsponR570.03Dg056700	SoffiXsponR570.03Fg060200	0.003621	0.011743
SoffiXsponR570.02Bg304700	SoffiXsponR570.02Eg303800	0.002686	0.011319
SoffiXsponR570.1Z054400	SoffiXsponR570.08Dg036100	0.004256	0.008819
SoffiXsponR570.03Ag035800	SoffiXsponR570.03Fg040800	0.003961	0.018390
SoffiXsponR570.05Bg168500	SoffiXsponR570.05Dg184700	0.007552	0.010350
SoffiXsponR570.04Gg034800	SoffiXsponR570.04Bg032200	0.036286	0.220714
SoffiXsponR570.03Ag297400	SoffiXsponR570.03Dg297500	0.079791	0.175060
SoffiXsponR570.02Ag034300	SoffiXsponR570.02Dg031700	0.001908	0.020226
SoffiXsponR570.01Bg401400	SoffiXsponR570.01Eg353500	0.001618	0.025234
SoffiXsponR570.01Ag030000	SoffiXsponR570.01Bg030300	0.009879	0.016767
SoffiXsponR570.04Ag229400	SoffiXsponR570.04Cg221900	0.121178	0.455365
SoffiXsponR570.01Eg119500	SoffiXsponR570.01Bg109900	0.007273	0.006881
SoffiXsponR570.01Ag424500	SoffiXsponR570.01Dg278500	0.000000	0.000000
SoffiXsponR570.01Dg130800	SoffiXsponR570.01Ag270900	0.593803	1.175267
SoffiXsponR570.07Ag177800	SoffiXsponR570.07Cg187900	0.336889	0.802888
SoffiXsponR570.02Ag410100	SoffiXsponR570.02Dg398000	0.024701	0.047916
SoffiXsponR570.02Ag414500	SoffiXsponR570.02Dg402600	0.014499	0.070450
SoffiXsponR570.01Cg290400	SoffiXsponR570.01Dg296300	0.003830	0.031736
SoffiXsponR570.1Z001600	SoffiXsponR570.08Dg173800	0.018152	0.134502
SoffiXsponR570.10Dg049000	SoffiXsponR570.10us89g060500	0.773602	9.999999
SoffiXsponR570.07Eg156700	SoffiXsponR570.07Cg206400	0.012363	0.024953
SoffiXsponR570.07Bg168500	SoffiXsponR570.07Cg166700	0.003906	0.012476
SoffiXsponR570.01Cg074300	SoffiXsponR570.01Bg118700	0.003086	0.000000
SoffiXsponR570.01Ag494100	SoffiXsponR570.01Eg399400	0.009084	0.016429
SoffiXsponR570.02Fg208100	SoffiXsponR570.02Eg195300	0.036209	0.096397
SoffiXsponR570.01Bg403400	SoffiXsponR570.01Fg242200	0.003533	0.020212
SoffiXsponR570.07Dg011100	SoffiXsponR570.07Ag019400	0.078657	0.161739
SoffiXsponR570.01Ag213300	SoffiXsponR570.01Bg195900	0.100506	0.276699
SoffiXsponR570.05Cg013800	SoffiXsponR570.05Dg017800	0.138006	0.257019
SoffiXsponR570.03Bg004600	SoffiXsponR570.03Fg004600	0.059203	0.379665
SoffiXsponR570.02Ag366300	SoffiXsponR570.02Eg330000	0.026455	0.034541
SoffiXsponR570.08Ag208000	SoffiXsponR570.08Cg195600	0.454277	1.607035
SoffiXsponR570.04Fg078500	SoffiXsponR570.04Bg206500	0.120531	0.162425
SoffiXsponR570.05Cg197900	SoffiXsponR570.05Dg210000	0.004111	0.018404
SoffiXsponR570.05Eg230700	SoffiXsponR570.05Dg246200	0.007564	0.039821
SoffiXsponR570.02Bg314500	SoffiXsponR570.02Eg314300	0.310263	1.409329
SoffiXsponR570.02Eg086300	SoffiXsponR570.02Ag118300	0.019728	0.033915
SoffiXsponR570.04Ag058600	SoffiXsponR570.4us91g048800	0.002635	0.004652
SoffiXsponR570.1Z163100	SoffiXsponR570.04Bg077600	0.537467	0.909501
SoffiXsponR570.02Gg021400	SoffiXsponR570.02Dg112800	0.004229	0.018606
SoffiXsponR570.07Bg145600	SoffiXsponR570.07Cg146700	0.132664	1.227151
SoffiXsponR570.03Eg218700	SoffiXsponR570.03Dg301400	0.005950	0.050642
SoffiXsponR570.01Cg251900	SoffiXsponR570.01Dg258800	0.002563	0.012347
SoffiXsponR570.01Cg371800	SoffiXsponR570.01Dg367700	0.404834	1.098764
SoffiXsponR570.02Gg066600	SoffiXsponR570.02Eg131600	0.011696	0.011273
SoffiXsponR570.04Gg113700	SoffiXsponR570.04Cg218000	0.632139	0.907306
SoffiXsponR570.02Fg241100	SoffiXsponR570.02Eg228300	0.007260	0.007640
SoffiXsponR570.01Ag469000	SoffiXsponR570.01Eg376300	0.001532	0.009216
SoffiXsponR570.01Cg079700	SoffiXsponR570.01Bg203800	0.004243	0.005921
SoffiXsponR570.04Gg071800	SoffiXsponR570.4us91g011500	0.104930	0.253223
SoffiXsponR570.03Cg019400	SoffiXsponR570.03Fg019300	0.002577	0.004724
SoffiXsponR570.02Eg080300	SoffiXsponR570.02Cg111600	0.006257	0.012727
SoffiXsponR570.07Eg136100	SoffiXsponR570.07Cg185700	0.066998	0.170087
SoffiXsponR570.02Ag432000	SoffiXsponR570.02Eg395200	0.000738	0.008298
SoffiXsponR570.02Bg166300	SoffiXsponR570.02Dg195400	0.171977	1.285485
SoffiXsponR570.07Bg019500	SoffiXsponR570.07Ag019500	0.226158	0.603524
SoffiXsponR570.04Fg051300	SoffiXsponR570.04Bg149900	0.012755	0.040182
SoffiXsponR570.03Gg097000	SoffiXsponR570.03Dg284200	0.001127	0.002747
SoffiXsponR570.08Eg102900	SoffiXsponR570.08Cg158500	0.002797	0.014862
SoffiXsponR570.04Ag036400	SoffiXsponR570.04Cg029900	0.001157	0.011696
SoffiXsponR570.04Fg010400	SoffiXsponR570.04Cg111900	0.016806	0.037370
SoffiXsponR570.01Cg112200	SoffiXsponR570.01Fg064500	0.005416	0.027267
SoffiXsponR570.04Eg141000	SoffiXsponR570.04Bg250000	0.011112	0.053655
SoffiXsponR570.01Ag531100	SoffiXsponR570.01Dg377400	0.030391	0.054521
SoffiXsponR570.05Eg045700	SoffiXsponR570.05Dg051900	0.004728	0.038770
SoffiXsponR570.05Gg080800	SoffiXsponR570.05Ag085500	0.502251	0.744359
SoffiXsponR570.01Ag318000	SoffiXsponR570.01Eg232900	0.013302	0.022584
SoffiXsponR570.02Gg293600	SoffiXsponR570.02Dg387500	0.031427	0.051951
SoffiXsponR570.02Fg292500	SoffiXsponR570.02Eg282800	0.006379	0.003492
SoffiXsponR570.02Ag018900	SoffiXsponR570.02Dg017300	0.000000	0.037124
SoffiXsponR570.04Dg157000	SoffiXsponR570.04Bg195600	0.041863	0.076501
SoffiXsponR570.04Fg052000	SoffiXsponR570.04Bg150700	0.842454	9.999999
SoffiXsponR570.01Cg103900	SoffiXsponR570.01Ag254700	0.043371	0.085232
SoffiXsponR570.07Ag218700	SoffiXsponR570.07Cg229600	0.003306	0.003804
SoffiXsponR570.05Eg290500	SoffiXsponR570.05Dg297600	0.356469	1.520575
SoffiXsponR570.1Z196800	SoffiXsponR570.04Cg154200	0.007979	0.029928
SoffiXsponR570.04Fg008100	SoffiXsponR570.04Cg109600	0.437926	1.106876
SoffiXsponR570.07Bg226800	SoffiXsponR570.07Cg227200	0.065106	0.395961
SoffiXsponR570.04Eg152500	SoffiXsponR570.04Cg266400	0.524316	1.251413
SoffiXsponR570.01Dg087400	SoffiXsponR570.01Fg012300	0.014963	0.018584
SoffiXsponR570.02Fg210300	SoffiXsponR570.02Dg224500	0.005140	0.006097
SoffiXsponR570.01Cg003000	SoffiXsponR570.01Bg002500	0.001597	0.009666
SoffiXsponR570.10Eg011300	SoffiXsponR570.10us89g083000	0.007483	0.020401
SoffiXsponR570.01Cg212600	SoffiXsponR570.01Fg163400	0.006017	0.004750
SoffiXsponR570.07Eg035900	SoffiXsponR570.07Cg066200	0.174421	0.666021
SoffiXsponR570.01Ag040700	SoffiXsponR570.01Bg039400	0.001515	0.003300
SoffiXsponR570.04Eg063100	SoffiXsponR570.04Cg172000	0.005271	0.004239
SoffiXsponR570.08Cg058900	SoffiXsponR570.08Dg032900	0.003572	0.014633
SoffiXsponR570.01Cg320600	SoffiXsponR570.01Fg266500	0.000969	0.005034
SoffiXsponR570.05Eg189700	SoffiXsponR570.05Dg210200	0.012160	0.028610
SoffiXsponR570.07Ag074300	SoffiXsponR570.07Cg080000	0.009306	0.031137
SoffiXsponR570.01Bg417300	SoffiXsponR570.01Fg255500	0.001083	0.020466
SoffiXsponR570.02Ag226200	SoffiXsponR570.02Eg192300	0.008154	0.005205
SoffiXsponR570.02Fg288300	SoffiXsponR570.02Dg305500	0.873174	9.999999
SoffiXsponR570.08Bg052000	SoffiXsponR570.08Dg024500	0.256341	0.548414
SoffiXsponR570.05Fg121700	SoffiXsponR570.05Dg201500	0.015619	0.014286
SoffiXsponR570.02Fg301600	SoffiXsponR570.02Eg291900	0.005648	0.005301
SoffiXsponR570.02Ag174900	SoffiXsponR570.02Dg171400	0.000596	0.009631
SoffiXsponR570.02Ag381600	SoffiXsponR570.02Eg343800	0.977957	9.999999
SoffiXsponR570.04Gg046000	SoffiXsponR570.04Bg044200	0.091402	0.601951
SoffiXsponR570.01Bg364200	SoffiXsponR570.01Fg202100	0.082249	0.199030
SoffiXsponR570.07Bg092700	SoffiXsponR570.07Cg092000	0.008889	0.002863
SoffiXsponR570.01Cg079500	SoffiXsponR570.01Fg022900	0.000000	0.000000
SoffiXsponR570.1Z033600	SoffiXsponR570.07Cg050700	0.129626	0.422933
SoffiXsponR570.09Ag040000	SoffiXsponR570.6us88g107200	0.020801	0.047453
SoffiXsponR570.03Cg108900	SoffiXsponR570.03Fg122700	0.024139	0.059215
SoffiXsponR570.02Bg203200	SoffiXsponR570.02Dg232400	0.520508	1.155793
SoffiXsponR570.02Bg189000	SoffiXsponR570.02Dg218000	0.981808	2.130963
SoffiXsponR570.05Bg073400	SoffiXsponR570.05Dg078000	0.024872	0.027248
SoffiXsponR570.02Cg334400	SoffiXsponR570.02Eg308100	0.001632	0.009507
SoffiXsponR570.01Cg100700	SoffiXsponR570.01Fg053400	0.007878	0.023163
SoffiXsponR570.04Ag100700	SoffiXsponR570.04Cg095800	0.013598	0.014390
SoffiXsponR570.02Bg165600	SoffiXsponR570.02Dg194700	0.160304	0.473944
SoffiXsponR570.05Bg118100	SoffiXsponR570.05Dg124400	0.000000	0.000000
SoffiXsponR570.03Dg116400	SoffiXsponR570.03Fg122400	0.008286	0.021426
SoffiXsponR570.08Cg058600	SoffiXsponR570.08Dg032500	0.016486	0.072968
SoffiXsponR570.04Gg055300	SoffiXsponR570.04Cg043100	0.530011	1.096221
SoffiXsponR570.02Ag139800	SoffiXsponR570.02Eg108200	0.012439	0.019323
SoffiXsponR570.02Gg255100	SoffiXsponR570.02Dg350000	0.006767	0.051197
SoffiXsponR570.04Dg159900	SoffiXsponR570.04Cg194700	0.008502	0.026526
SoffiXsponR570.02Bg034100	SoffiXsponR570.02Dg033300	0.005109	0.025546
SoffiXsponR570.04Eg080900	SoffiXsponR570.04Bg192300	0.008883	0.009280
SoffiXsponR570.01Ag468800	SoffiXsponR570.01Fg263400	0.008629	0.007477
SoffiXsponR570.02Ag077800	SoffiXsponR570.02Dg076100	0.008218	0.032241
SoffiXsponR570.03Cg059800	SoffiXsponR570.03Fg061900	1.010608	9.999999
SoffiXsponR570.04Eg152300	SoffiXsponR570.04Bg257400	0.552780	0.917155
SoffiXsponR570.03Cg097300	SoffiXsponR570.03Fg109800	0.021025	0.032547
SoffiXsponR570.02Fg271500	SoffiXsponR570.02Dg289200	0.002594	0.007834
SoffiXsponR570.09Eg030700	SoffiXsponR570.6us88g116700	0.490881	1.425079
SoffiXsponR570.05Cg337100	SoffiXsponR570.05Dg339300	0.000879	0.001545
SoffiXsponR570.04Eg052700	SoffiXsponR570.04Cg161600	0.004779	0.014421
SoffiXsponR570.01Dg130600	SoffiXsponR570.01Fg070400	0.094990	0.434623
SoffiXsponR570.01Cg275200	SoffiXsponR570.01Eg336100	0.002982	0.027201
SoffiXsponR570.08Ag043200	SoffiXsponR570.08Dg015400	0.859619	9.999999
SoffiXsponR570.07Dg092600	SoffiXsponR570.07Cg116200	0.007092	0.012255
SoffiXsponR570.07Bg152700	SoffiXsponR570.07Cg152000	0.196097	0.530873
SoffiXsponR570.03Ag205000	SoffiXsponR570.03Dg209400	0.013192	0.024240
SoffiXsponR570.02Cg394800	SoffiXsponR570.02Dg390100	0.180326	0.400210
SoffiXsponR570.07Ag260900	SoffiXsponR570.07Bg270000	0.038452	0.059784
SoffiXsponR570.02Ag169900	SoffiXsponR570.02Dg166000	0.003950	0.023648
SoffiXsponR570.05Cg113200	SoffiXsponR570.05Dg115700	0.101007	0.386228
SoffiXsponR570.01Bg396900	SoffiXsponR570.01Fg235500	1.042652	9.999999
SoffiXsponR570.02Fg308000	SoffiXsponR570.02Dg337400	0.000000	0.013141
SoffiXsponR570.02Fg225000	SoffiXsponR570.02Dg238000	0.797079	1.357496
SoffiXsponR570.04Gg025500	SoffiXsponR570.04Bg025300	0.001473	0.011921
SoffiXsponR570.05Cg177100	SoffiXsponR570.05Dg187900	1.065254	9.999999
SoffiXsponR570.01Bg380000	SoffiXsponR570.01Eg331800	0.001705	0.011361
SoffiXsponR570.01Cg203200	SoffiXsponR570.01Fg155100	0.225450	0.821594
SoffiXsponR570.09Ag076900	SoffiXsponR570.6us88g070200	0.077326	0.154425
SoffiXsponR570.01Bg412500	SoffiXsponR570.01Dg308600	0.001237	0.008856
SoffiXsponR570.08Bg109700	SoffiXsponR570.08Dg083100	0.030237	0.049170
SoffiXsponR570.02Gg086900	SoffiXsponR570.02Dg185600	0.004374	0.013610
SoffiXsponR570.03Bg270500	SoffiXsponR570.03Dg301300	0.000000	0.013679
SoffiXsponR570.05Gg024300	SoffiXsponR570.05Dg027100	0.090224	0.188162
SoffiXsponR570.02Fg083600	SoffiXsponR570.02Dg079600	0.006994	0.041676
SoffiXsponR570.03Bg118500	SoffiXsponR570.03Fg150500	0.059441	0.129950
SoffiXsponR570.01Eg056800	SoffiXsponR570.01Bg052900	0.093236	0.173191
SoffiXsponR570.01Eg110100	SoffiXsponR570.01Bg100900	0.003767	0.004217
SoffiXsponR570.04Fg069700	SoffiXsponR570.04Bg168300	0.006738	0.015391
SoffiXsponR570.05Ag253900	SoffiXsponR570.05Dg258400	0.022696	0.046976
SoffiXsponR570.08Ag058200	SoffiXsponR570.08Dg028400	0.016480	0.053217
SoffiXsponR570.08Eg048700	SoffiXsponR570.08Dg085000	0.011013	0.024532
SoffiXsponR570.05Eg089600	SoffiXsponR570.05Ag114300	0.032921	0.126436
SoffiXsponR570.02Fg047900	SoffiXsponR570.02Cg050000	0.004032	0.019142
SoffiXsponR570.02Bg264500	SoffiXsponR570.02Dg291500	0.016227	0.000000
SoffiXsponR570.02Gg305000	SoffiXsponR570.02Dg400000	0.140017	0.372780
SoffiXsponR570.1Z107800	SoffiXsponR570.01Bg210100	0.349663	0.491415
SoffiXsponR570.05Bg163000	SoffiXsponR570.05Dg179600	0.014764	0.026610
SoffiXsponR570.04Eg056000	SoffiXsponR570.04Bg161900	0.006899	0.037535
SoffiXsponR570.08Ag088700	SoffiXsponR570.08Dg055800	0.224293	0.706274
SoffiXsponR570.04Gg102600	SoffiXsponR570.04Cg121600	0.005598	0.012522
SoffiXsponR570.08Bg087100	SoffiXsponR570.08Dg057500	0.013580	0.049898
SoffiXsponR570.08Cg047200	SoffiXsponR570.08Dg019100	0.065135	0.133175
SoffiXsponR570.03Cg282000	SoffiXsponR570.03Dg265000	0.004699	0.010177
SoffiXsponR570.02Gg101800	SoffiXsponR570.02Eg170000	0.006491	0.004488
SoffiXsponR570.05Gg045500	SoffiXsponR570.05Ag054400	0.026665	0.040921
SoffiXsponR570.08Ag145100	SoffiXsponR570.08Cg130900	0.006770	0.010975
SoffiXsponR570.08Bg099300	SoffiXsponR570.08Dg071900	0.003818	0.003342
SoffiXsponR570.07Eg152800	SoffiXsponR570.07Cg202000	0.002334	0.009538
SoffiXsponR570.02Ag217200	SoffiXsponR570.02Eg183800	0.104480	0.282137
SoffiXsponR570.05Bg109300	SoffiXsponR570.05Ag121600	0.423837	9.999999
SoffiXsponR570.01Eg204700	SoffiXsponR570.01Bg190000	0.005357	0.013323
SoffiXsponR570.10Ag097600	SoffiXsponR570.10us89g089800	0.586836	1.732548
SoffiXsponR570.01Ag097600	SoffiXsponR570.01Bg090200	0.003193	0.026543
SoffiXsponR570.01Cg236600	SoffiXsponR570.01Dg244000	0.544820	1.105492
SoffiXsponR570.03Bg221500	SoffiXsponR570.03Dg253200	0.002646	0.005949
SoffiXsponR570.9os1g068700	SoffiXsponR570.9us90g042300	0.122393	0.266106
SoffiXsponR570.01Ag342400	SoffiXsponR570.01Fg141100	0.010312	0.000000
SoffiXsponR570.03Bg202100	SoffiXsponR570.03Dg233500	0.008702	0.023884
SoffiXsponR570.07Ag102000	SoffiXsponR570.07Cg111100	0.006306	0.006731
SoffiXsponR570.03Cg091600	SoffiXsponR570.03Fg103200	0.008349	0.011127
SoffiXsponR570.1Z283300	SoffiXsponR570.01Fg083100	0.006884	0.034529
SoffiXsponR570.01Eg159200	SoffiXsponR570.01Bg147200	0.017939	0.027384
SoffiXsponR570.05Eg106200	SoffiXsponR570.05Dg124600	0.021435	0.089662
SoffiXsponR570.10os1g013900	SoffiXsponR570.10us89g069600	0.030181	0.184159
SoffiXsponR570.04Fg055600	SoffiXsponR570.04Bg154800	0.005348	0.010418
SoffiXsponR570.01Ag452800	SoffiXsponR570.01Dg305500	0.013045	0.024696
SoffiXsponR570.05Eg165600	SoffiXsponR570.05Dg184700	0.105006	0.411080
SoffiXsponR570.03Ag242000	SoffiXsponR570.03Dg237500	0.003109	0.024761
SoffiXsponR570.1Z275600	SoffiXsponR570.01Fg044500	0.073901	0.052717
SoffiXsponR570.04Eg036500	SoffiXsponR570.04Cg147100	0.695711	9.999999
SoffiXsponR570.04Gg073600	SoffiXsponR570.4us91g012200	0.010053	0.031474
SoffiXsponR570.08Ag217800	SoffiXsponR570.08Dg171800	0.010772	0.000000
SoffiXsponR570.02Bg381600	SoffiXsponR570.02Eg379900	0.002591	0.019530
SoffiXsponR570.01Bg381300	SoffiXsponR570.01Eg333100	0.000604	0.006800
SoffiXsponR570.05Eg042900	SoffiXsponR570.05Dg049000	0.006806	0.026600
SoffiXsponR570.03Gg014200	SoffiXsponR570.03Fg121600	0.176869	0.707868
SoffiXsponR570.02Ag277900	SoffiXsponR570.02Dg269400	0.005717	0.012559
SoffiXsponR570.01Ag319500	SoffiXsponR570.01Dg180900	0.330895	0.676671
SoffiXsponR570.02Cg407900	SoffiXsponR570.02Eg375800	0.253894	0.804438
SoffiXsponR570.02Bg386700	SoffiXsponR570.02Eg384000	0.003231	0.023275
SoffiXsponR570.01Cg350300	SoffiXsponR570.01Dg350400	0.004009	0.006945
SoffiXsponR570.05Cg072500	SoffiXsponR570.05Ag083200	0.104238	0.212649
SoffiXsponR570.1Z012500	SoffiXsponR570.08Cg195600	0.483325	1.804983
SoffiXsponR570.1Z274700	SoffiXsponR570.01Ag250800	0.720007	9.999999
SoffiXsponR570.04Fg126000	SoffiXsponR570.04Bg225100	0.857526	9.999999
SoffiXsponR570.02Bg181400	SoffiXsponR570.02Dg210900	0.008258	0.006654
SoffiXsponR570.04Ag125900	SoffiXsponR570.04Cg121000	0.010568	0.010089
SoffiXsponR570.04Ag194900	SoffiXsponR570.04Bg199100	0.004459	0.038962
SoffiXsponR570.03Dg097100	SoffiXsponR570.03Fg100300	0.005582	0.030199
SoffiXsponR570.02Cg319400	SoffiXsponR570.02Dg319000	0.261091	0.900795
SoffiXsponR570.02Cg301200	SoffiXsponR570.02Eg274200	0.009137	0.035541
SoffiXsponR570.01Bg420100	SoffiXsponR570.01Fg258200	0.251747	0.540186
SoffiXsponR570.04Ag143600	SoffiXsponR570.04Bg133200	0.010160	0.014887
SoffiXsponR570.02Fg083800	SoffiXsponR570.02Cg081300	0.011047	0.037936
SoffiXsponR570.01Bg324100	SoffiXsponR570.01Fg144400	0.005439	0.006829
SoffiXsponR570.02Ag009100	SoffiXsponR570.02Cg008600	0.026473	0.118348
SoffiXsponR570.03Ag002100	SoffiXsponR570.03Fg002100	0.004843	0.031870
SoffiXsponR570.01Cg196900	SoffiXsponR570.01Fg148600	0.197182	0.586909
SoffiXsponR570.04Ag214900	SoffiXsponR570.04Cg205700	0.006121	0.012764
SoffiXsponR570.09Bg106900	SoffiXsponR570.9us90g031000	0.012134	0.022560
SoffiXsponR570.01Bg318200	SoffiXsponR570.01Eg267900	0.008827	0.012619
SoffiXsponR570.01Bg465800	SoffiXsponR570.01Fg305800	0.005223	0.016188
SoffiXsponR570.05Bg281000	SoffiXsponR570.05Dg289300	0.423596	1.008030
SoffiXsponR570.05Bg079800	SoffiXsponR570.05Dg084800	0.413222	1.550186
SoffiXsponR570.02Eg016200	SoffiXsponR570.02Cg019700	0.020053	0.007804
SoffiXsponR570.06Fg066000	SoffiXsponR570.06Bg044100	0.017674	0.030830
SoffiXsponR570.02Fg349200	SoffiXsponR570.02Dg376700	0.002667	0.007280
SoffiXsponR570.03Ag087100	SoffiXsponR570.03Fg094500	0.008177	0.018891
SoffiXsponR570.02Ag424300	SoffiXsponR570.02Dg413500	0.004910	0.005760
SoffiXsponR570.03Cg241800	SoffiXsponR570.03Dg303800	0.009130	0.015643
SoffiXsponR570.01Cg354500	SoffiXsponR570.01Fg298000	0.003850	0.003059
SoffiXsponR570.04Dg127900	SoffiXsponR570.04Cg131800	0.301033	0.668947
SoffiXsponR570.02Fg056200	SoffiXsponR570.02Cg056400	0.025843	0.085669
SoffiXsponR570.03Eg105800	SoffiXsponR570.03Fg151100	0.004202	0.000000
SoffiXsponR570.03Eg301600	SoffiXsponR570.03Dg351200	0.090429	0.133132
SoffiXsponR570.09Cg133300	SoffiXsponR570.9us90g044200	0.017278	0.033578
SoffiXsponR570.05Eg023600	SoffiXsponR570.05Dg024700	0.021485	0.061218
SoffiXsponR570.1Z188300	SoffiXsponR570.04Cg163600	0.009771	0.016434
SoffiXsponR570.01Cg249000	SoffiXsponR570.01Eg314000	0.006866	0.024674
SoffiXsponR570.01Cg058000	SoffiXsponR570.01Bg102900	0.002775	0.007630
SoffiXsponR570.04Ag258300	SoffiXsponR570.04Bg247000	1.149994	9.999999
SoffiXsponR570.02Fg055200	SoffiXsponR570.02Dg054100	0.000000	0.053001
SoffiXsponR570.07Eg159000	SoffiXsponR570.07Cg208400	0.035071	0.065012
SoffiXsponR570.06Ag058200	SoffiXsponR570.06Bg042200	0.007900	0.011986
SoffiXsponR570.02Bg200000	SoffiXsponR570.02Dg235900	0.371257	9.999999
SoffiXsponR570.05Bg050200	SoffiXsponR570.05Ag060400	0.293199	0.544368
SoffiXsponR570.01Cg149300	SoffiXsponR570.01Eg216000	0.003035	0.019114
SoffiXsponR570.07Ag005200	SoffiXsponR570.07Cg006700	0.122771	0.377481
SoffiXsponR570.03Cg024700	SoffiXsponR570.03Eg025800	0.355158	0.468468
SoffiXsponR570.08Cg066200	SoffiXsponR570.08Dg042700	0.000000	0.008103
SoffiXsponR570.05Bg121600	SoffiXsponR570.05Ag135500	0.001484	0.013191
SoffiXsponR570.02Ag038700	SoffiXsponR570.02Cg039000	0.001342	0.071253
SoffiXsponR570.01Bg426800	SoffiXsponR570.01Fg264000	0.003070	0.026228
SoffiXsponR570.01Cg169100	SoffiXsponR570.01Fg120600	0.157089	0.631011
SoffiXsponR570.08Ag090700	SoffiXsponR570.08Dg059600	0.468121	1.272385
SoffiXsponR570.03Ag141600	SoffiXsponR570.03Dg229300	0.002481	0.182465
SoffiXsponR570.02Ag332200	SoffiXsponR570.02Eg296800	0.006289	0.000000
SoffiXsponR570.08Bg156200	SoffiXsponR570.08Dg138600	0.000926	0.007761
SoffiXsponR570.04Dg031100	SoffiXsponR570.04Cg029500	0.747029	1.758828
SoffiXsponR570.03Cg027800	SoffiXsponR570.1Z094400	0.005880	0.023751
SoffiXsponR570.01Bg350200	SoffiXsponR570.01Dg247700	0.003774	0.013543
SoffiXsponR570.02Fg058200	SoffiXsponR570.02Dg057000	0.006850	0.017273
SoffiXsponR570.05Bg110500	SoffiXsponR570.05Ag123000	0.003884	0.009468
SoffiXsponR570.02Fg300900	SoffiXsponR570.02Eg291200	0.006541	0.010732
SoffiXsponR570.06Ag038700	SoffiXsponR570.6us88g023700	0.013234	0.053900
SoffiXsponR570.07Ag041500	SoffiXsponR570.07Cg043300	0.010555	0.026422
SoffiXsponR570.07Dg152900	SoffiXsponR570.07Cg163200	0.014425	0.022124
SoffiXsponR570.02Gg002600	SoffiXsponR570.02Cg094600	0.008646	0.028508
SoffiXsponR570.05Eg240000	SoffiXsponR570.05Dg255300	0.005115	0.003412
SoffiXsponR570.01Bg459500	SoffiXsponR570.01Eg411900	0.003920	0.048484
SoffiXsponR570.02Fg263000	SoffiXsponR570.02Eg253200	0.508926	1.234298
SoffiXsponR570.04Fg099000	SoffiXsponR570.04Bg184400	0.004491	0.010391
SoffiXsponR570.01Bg436200	SoffiXsponR570.01Fg275600	0.002952	0.014193
SoffiXsponR570.09Ag100500	SoffiXsponR570.9us90g013900	0.021223	0.060276
SoffiXsponR570.04Fg139500	SoffiXsponR570.04Bg247600	0.011831	0.000000
SoffiXsponR570.09Bg136400	SoffiXsponR570.9us90g063500	0.006515	0.000000
SoffiXsponR570.10Cg059300	SoffiXsponR570.10us89g072600	0.251029	0.587625
SoffiXsponR570.02Fg252200	SoffiXsponR570.02Dg271200	0.731468	9.999999
SoffiXsponR570.01Cg291500	SoffiXsponR570.01Dg297200	0.006269	0.024434
SoffiXsponR570.04Eg129600	SoffiXsponR570.04Bg240900	0.021752	0.034778
SoffiXsponR570.02Fg355500	SoffiXsponR570.02Eg357900	0.000000	0.010932
SoffiXsponR570.01Dg099400	SoffiXsponR570.01Bg217700	0.354337	0.861128
SoffiXsponR570.4os1g002200	SoffiXsponR570.4us91g000400	0.001526	0.044746
SoffiXsponR570.04Fg008400	SoffiXsponR570.04Cg109700	0.015770	0.036475
SoffiXsponR570.01Bg425900	SoffiXsponR570.01Dg321000	0.006819	0.010042
SoffiXsponR570.9os1g037100	SoffiXsponR570.6us88g080200	0.001190	0.020149
SoffiXsponR570.01Ag416800	SoffiXsponR570.01Dg271500	0.001241	0.011010
SoffiXsponR570.08Eg121600	SoffiXsponR570.08Cg177800	0.442073	1.754559
SoffiXsponR570.02Cg185600	SoffiXsponR570.02Eg159400	0.011917	0.034528
SoffiXsponR570.02Cg343500	SoffiXsponR570.02Dg342300	0.039206	0.060147
SoffiXsponR570.02Cg290200	SoffiXsponR570.02Eg263000	0.001072	0.004033
SoffiXsponR570.10Bg050800	SoffiXsponR570.10us89g048300	0.036419	0.039547
SoffiXsponR570.03Cg318800	SoffiXsponR570.03Dg332800	0.133352	0.249103
SoffiXsponR570.04Gg102600	SoffiXsponR570.04Bg121100	0.834602	9.999999
SoffiXsponR570.09Cg063400	SoffiXsponR570.6us88g083000	0.018887	0.019662
SoffiXsponR570.04Ag272000	SoffiXsponR570.04Cg268400	0.126089	0.571308
SoffiXsponR570.01Cg010800	SoffiXsponR570.01Bg022600	0.575822	1.169106
SoffiXsponR570.04Ag071800	SoffiXsponR570.04Cg064800	0.287555	0.844471
SoffiXsponR570.03Cg089300	SoffiXsponR570.03Fg100600	0.006509	0.007821
SoffiXsponR570.01Eg178500	SoffiXsponR570.01Bg165800	0.002769	0.022552
SoffiXsponR570.03Eg255300	SoffiXsponR570.03Dg266900	0.001120	0.003952
SoffiXsponR570.04Gg095800	SoffiXsponR570.04Cg113700	0.031892	0.136756
SoffiXsponR570.02Cg243000	SoffiXsponR570.02Dg243100	0.015444	0.016771
SoffiXsponR570.08Bg067400	SoffiXsponR570.08Dg037700	0.264573	0.338355
SoffiXsponR570.01Ag376100	SoffiXsponR570.01Eg289800	0.002890	0.003859
SoffiXsponR570.02Bg367300	SoffiXsponR570.02Dg389500	0.412149	0.912734
SoffiXsponR570.07Ag167700	SoffiXsponR570.07Cg178100	0.003630	0.009233
SoffiXsponR570.08Bg104900	SoffiXsponR570.08Dg078300	0.005097	0.018066
SoffiXsponR570.01Bg285300	SoffiXsponR570.01Dg166200	0.008086	0.007726
SoffiXsponR570.03Cg020600	SoffiXsponR570.03Eg021700	0.008594	0.029705
SoffiXsponR570.06Fg007800	SoffiXsponR570.6us88g051500	0.488955	0.773875
SoffiXsponR570.01Ag385500	SoffiXsponR570.01Eg298600	0.003295	0.005486
SoffiXsponR570.07Dg188100	SoffiXsponR570.07Cg222600	0.181015	0.524782
SoffiXsponR570.1Z264300	SoffiXsponR570.04Bg159400	0.001978	0.023707
SoffiXsponR570.02Fg069800	SoffiXsponR570.02Cg068600	0.010445	0.057886
SoffiXsponR570.04Ag215900	SoffiXsponR570.04Bg180700	0.018756	0.045976
SoffiXsponR570.1Z149400	SoffiXsponR570.07Cg003400	0.014200	0.016924
SoffiXsponR570.01Bg332000	SoffiXsponR570.01Dg232000	0.008819	0.028995
SoffiXsponR570.01Eg054300	SoffiXsponR570.01Bg050900	0.001948	0.012713
SoffiXsponR570.01Ag324200	SoffiXsponR570.01Eg238000	0.027630	0.067709
SoffiXsponR570.04Ag095800	SoffiXsponR570.04Bg086600	0.075691	0.328898
SoffiXsponR570.06Ag052900	SoffiXsponR570.06Bg038400	0.499241	1.191995
SoffiXsponR570.03Ag184100	SoffiXsponR570.03Dg192600	0.018785	0.042545
SoffiXsponR570.05Gg199600	SoffiXsponR570.05Dg214500	0.005133	0.013872
SoffiXsponR570.02Bg055900	SoffiXsponR570.02Cg056900	0.004367	0.004378
SoffiXsponR570.02Ag295800	SoffiXsponR570.02Dg287000	0.007199	0.011108
SoffiXsponR570.01Ag358500	SoffiXsponR570.01Dg215600	0.008763	0.017047
SoffiXsponR570.02Fg104200	SoffiXsponR570.02Cg102900	0.013655	0.036897
SoffiXsponR570.02Ag381500	SoffiXsponR570.02Dg369600	0.017740	0.023696
SoffiXsponR570.04Gg059400	SoffiXsponR570.04Cg059500	0.002364	0.026504
SoffiXsponR570.02Cg407300	SoffiXsponR570.02Dg400200	0.089868	0.127099
SoffiXsponR570.04Eg100100	SoffiXsponR570.04Cg215000	0.018093	0.000000
SoffiXsponR570.03Eg143700	SoffiXsponR570.03Dg184200	1.049858	9.999999
SoffiXsponR570.7os1g014600	SoffiXsponR570.07Cg024700	0.007099	0.007441
SoffiXsponR570.04Ag062000	SoffiXsponR570.04Cg055100	0.000000	0.011025
SoffiXsponR570.03Cg025000	SoffiXsponR570.03Eg026500	0.049792	0.153136
SoffiXsponR570.03Dg037700	SoffiXsponR570.03Fg041600	0.007534	0.015003
SoffiXsponR570.07Ag214900	SoffiXsponR570.07Cg225100	0.153011	0.515906
SoffiXsponR570.01Bg382900	SoffiXsponR570.01Dg280700	0.004238	0.006487
SoffiXsponR570.07Ag069400	SoffiXsponR570.07Cg074000	0.007791	0.025254
SoffiXsponR570.02Gg238700	SoffiXsponR570.02Eg308000	0.007011	0.024434
SoffiXsponR570.03Bg030700	SoffiXsponR570.03Fg031800	0.020949	0.062096
SoffiXsponR570.05Bg210300	SoffiXsponR570.05Dg229100	0.012644	0.059532
SoffiXsponR570.05Ag262300	SoffiXsponR570.05Dg266600	0.015418	0.023990
SoffiXsponR570.08Ag155700	SoffiXsponR570.08Dg146400	0.498838	1.347219
SoffiXsponR570.04Dg202000	SoffiXsponR570.04Bg268700	0.007970	0.011804
SoffiXsponR570.02Cg360700	SoffiXsponR570.02Dg357600	0.017059	0.038850
SoffiXsponR570.02Ag387000	SoffiXsponR570.02Eg349400	0.005213	-0.000001
SoffiXsponR570.03Eg287200	SoffiXsponR570.03Dg331400	0.001630	0.022035
SoffiXsponR570.02Cg341100	SoffiXsponR570.02Eg314300	0.102370	0.220835
SoffiXsponR570.05Bg318900	SoffiXsponR570.05Dg325100	0.004177	0.002854
SoffiXsponR570.03Ag016000	SoffiXsponR570.03Eg017800	0.004626	0.018463
SoffiXsponR570.02Bg365600	SoffiXsponR570.02Dg387600	0.012266	0.027524
SoffiXsponR570.02Ag049400	SoffiXsponR570.02Cg049500	0.078297	0.147753
SoffiXsponR570.02Fg099900	SoffiXsponR570.02Cg099000	0.004726	0.010168
SoffiXsponR570.09Ag114600	SoffiXsponR570.9us90g025700	0.019039	-0.000048
SoffiXsponR570.01Ag229400	SoffiXsponR570.01Bg210100	0.364008	0.493175
SoffiXsponR570.02Cg354100	SoffiXsponR570.02Eg326500	1.040292	9.999999
SoffiXsponR570.07Ag100600	SoffiXsponR570.07Cg109300	0.003664	0.016995
SoffiXsponR570.05Bg039500	SoffiXsponR570.05Dg041200	0.014215	0.031505
SoffiXsponR570.05Bg080100	SoffiXsponR570.05Dg084500	0.463599	1.466690
SoffiXsponR570.08Ag091600	SoffiXsponR570.08Dg059200	0.235792	0.716570
SoffiXsponR570.04Dg136300	SoffiXsponR570.04Cg140000	0.004697	0.004737
SoffiXsponR570.04Fg140200	SoffiXsponR570.04Cg251200	0.054968	0.239752
SoffiXsponR570.05Bg183300	SoffiXsponR570.05Dg200400	0.036962	0.024841
SoffiXsponR570.02Bg032600	SoffiXsponR570.02Cg034600	0.007201	0.049461
SoffiXsponR570.02Bg309900	SoffiXsponR570.02Eg309500	0.010362	0.013787
SoffiXsponR570.01Bg323300	SoffiXsponR570.01Dg202600	0.313409	1.070306
SoffiXsponR570.02Bg025500	SoffiXsponR570.02Cg026700	0.010147	0.020673
SoffiXsponR570.02Eg013600	SoffiXsponR570.02Cg016800	0.902388	9.999999
SoffiXsponR570.02Ag355500	SoffiXsponR570.02Dg344500	0.004160	0.008110
SoffiXsponR570.08Bg192700	SoffiXsponR570.08Cg192900	0.004060	0.015808
SoffiXsponR570.03Bg283800	SoffiXsponR570.03Dg314000	0.004962	0.011967
SoffiXsponR570.07Bg182400	SoffiXsponR570.07Cg180900	0.005754	0.014900
SoffiXsponR570.01Cg040200	SoffiXsponR570.01Bg067300	0.008426	0.022571
SoffiXsponR570.02Ag074900	SoffiXsponR570.02Dg073000	0.004699	0.011511
SoffiXsponR570.06Eg026200	SoffiXsponR570.6us88g041600	0.020018	0.074308
SoffiXsponR570.07Dg063400	SoffiXsponR570.07Bg072000	0.016120	0.025975
SoffiXsponR570.01Cg157000	SoffiXsponR570.01Fg108200	0.007142	0.011405
SoffiXsponR570.01Cg061700	SoffiXsponR570.01Bg107400	0.120879	0.140443
SoffiXsponR570.02Ag203200	SoffiXsponR570.02Dg198700	0.005697	0.010256
SoffiXsponR570.03Dg116700	SoffiXsponR570.03Fg122800	0.002942	0.003611
SoffiXsponR570.07Bg029300	SoffiXsponR570.07Cg028600	0.234462	0.392167
SoffiXsponR570.03Ag315000	SoffiXsponR570.03Dg314500	0.041035	0.087428
SoffiXsponR570.09Eg115700	SoffiXsponR570.9us90g046900	0.057534	0.099306
SoffiXsponR570.01Eg207500	SoffiXsponR570.01Bg192700	0.030164	0.084662
SoffiXsponR570.02Fg322700	SoffiXsponR570.02Eg326400	0.010289	0.024364
SoffiXsponR570.04Gg094700	SoffiXsponR570.04Cg112300	0.002311	0.013765
SoffiXsponR570.02Ag348300	SoffiXsponR570.02Dg337600	0.006416	0.022802
SoffiXsponR570.02Gg004800	SoffiXsponR570.02Dg096700	0.013487	0.013736
SoffiXsponR570.03Cg077600	SoffiXsponR570.03Fg091600	0.005106	0.008058
SoffiXsponR570.3os5g003100	SoffiXsponR570.03Fg088600	0.003228	0.006257
SoffiXsponR570.08Bg052400	SoffiXsponR570.08Dg024700	0.416912	1.142084
SoffiXsponR570.02Fg082000	SoffiXsponR570.02Cg078400	0.747837	9.999999
SoffiXsponR570.02Cg252900	SoffiXsponR570.02Dg253300	0.008000	0.000000
SoffiXsponR570.04Dg170000	SoffiXsponR570.04Cg240100	0.116384	0.430126
SoffiXsponR570.05Fg280600	SoffiXsponR570.05Dg348300	0.000000	0.025550
SoffiXsponR570.08Cg096200	SoffiXsponR570.08Dg082700	0.037411	0.074113
SoffiXsponR570.08Ag037100	SoffiXsponR570.08Dg010100	0.496091	0.960164
SoffiXsponR570.01Eg047800	SoffiXsponR570.01Bg045600	1.249468	9.999999
SoffiXsponR570.02Bg132100	SoffiXsponR570.02Eg117900	0.038214	0.081648
SoffiXsponR570.04Ag186300	SoffiXsponR570.04Bg206000	0.028073	0.040632
SoffiXsponR570.09Bg151900	SoffiXsponR570.1Z043900	0.111506	0.240400
SoffiXsponR570.05Eg038200	SoffiXsponR570.05Dg039700	0.003835	0.013964
SoffiXsponR570.05Bg261800	SoffiXsponR570.05Dg271700	0.000000	0.000000
SoffiXsponR570.04Fg151000	SoffiXsponR570.04Bg260700	0.439179	1.284956
SoffiXsponR570.02Cg335000	SoffiXsponR570.02Dg334800	0.004600	0.010571
SoffiXsponR570.01Cg244200	SoffiXsponR570.01Fg193200	0.011935	0.017011
SoffiXsponR570.02Gg306200	SoffiXsponR570.02Eg375800	0.007346	0.020841
SoffiXsponR570.05Bg198900	SoffiXsponR570.05Dg219500	0.999876	2.207728
SoffiXsponR570.06Eg003800	SoffiXsponR570.6us88g061700	0.218489	0.562887
SoffiXsponR570.04Dg028900	SoffiXsponR570.04Cg026800	0.039437	0.072982
SoffiXsponR570.07Ag079600	SoffiXsponR570.07Cg087200	0.056129	0.075848
SoffiXsponR570.1Z103900	SoffiXsponR570.01Fg032400	0.003452	0.003314
SoffiXsponR570.03Cg134200	SoffiXsponR570.03Fg152000	0.019947	0.065799
SoffiXsponR570.01Bg293200	SoffiXsponR570.01Fg113300	0.001404	0.053324
SoffiXsponR570.03Cg222600	SoffiXsponR570.03Dg238000	0.019949	0.074738
SoffiXsponR570.7os1g054400	SoffiXsponR570.07Cg223100	0.004432	0.028172
SoffiXsponR570.06Ag047300	SoffiXsponR570.6us88g001600	0.006077	0.010371
SoffiXsponR570.04Fg125500	SoffiXsponR570.04Cg238200	0.034882	0.218119
SoffiXsponR570.03Cg247900	SoffiXsponR570.03Dg297400	0.008440	0.008404
SoffiXsponR570.09Ag088600	SoffiXsponR570.9us90g003300	0.007932	0.038617
SoffiXsponR570.02Gg021000	SoffiXsponR570.02Cg112500	0.006167	0.022139
SoffiXsponR570.02Cg396800	SoffiXsponR570.02Dg391800	0.046787	0.113304
SoffiXsponR570.01Ag196800	SoffiXsponR570.01Bg178200	0.066581	0.096614
SoffiXsponR570.05Eg332900	SoffiXsponR570.05Dg360100	0.012358	0.027077
SoffiXsponR570.02Eg004700	SoffiXsponR570.02Dg006700	0.021826	0.013082
SoffiXsponR570.02Bg238000	SoffiXsponR570.02Eg240300	0.016990	0.031842
SoffiXsponR570.06Ag011100	SoffiXsponR570.6us88g048200	0.020815	0.023669
SoffiXsponR570.02Bg249200	SoffiXsponR570.02Eg251400	0.006595	0.033618
SoffiXsponR570.05Cg014100	SoffiXsponR570.05Ag017800	0.045511	0.196153
SoffiXsponR570.04Eg054300	SoffiXsponR570.04Bg159900	0.004447	0.033925
SoffiXsponR570.3os1g002100	SoffiXsponR570.03Fg121300	0.091740	0.199780
SoffiXsponR570.02Fg049400	SoffiXsponR570.02Cg051500	0.520499	9.999999
SoffiXsponR570.10Cg081400	SoffiXsponR570.10us89g094600	0.005676	0.021027
SoffiXsponR570.07Eg049500	SoffiXsponR570.07Cg103500	0.010103	0.010408
SoffiXsponR570.04Dg195500	SoffiXsponR570.04Cg266300	0.601266	1.357387
SoffiXsponR570.01Ag345200	SoffiXsponR570.01Eg258300	0.021917	0.010350
SoffiXsponR570.03Dg078600	SoffiXsponR570.03Fg082700	0.006184	0.010526
SoffiXsponR570.02Ag422900	SoffiXsponR570.02Dg410800	0.004798	0.052862
SoffiXsponR570.02Bg303700	SoffiXsponR570.02Dg329500	0.002338	0.005630
SoffiXsponR570.10Cg074900	SoffiXsponR570.10us89g087600	0.010727	0.015580
SoffiXsponR570.04Dg053700	SoffiXsponR570.4us91g052700	0.004294	0.038359
SoffiXsponR570.05Gg008200	SoffiXsponR570.05Ag009500	0.019912	0.043935
SoffiXsponR570.03Bg299900	SoffiXsponR570.03Dg331200	0.979449	9.999999
SoffiXsponR570.02Cg340700	SoffiXsponR570.02Eg314000	0.114282	0.312830
SoffiXsponR570.01Ag235300	SoffiXsponR570.01Bg217700	0.187243	0.274091
SoffiXsponR570.02Bg268900	SoffiXsponR570.02Dg295500	0.186240	0.398398
SoffiXsponR570.09Dg062100	SoffiXsponR570.9us90g021000	0.009598	0.028269
SoffiXsponR570.02Fg209100	SoffiXsponR570.02Eg196400	0.000000	0.022135
SoffiXsponR570.05Cg280700	SoffiXsponR570.05Dg284800	0.000000	0.019874
SoffiXsponR570.01Bg417500	SoffiXsponR570.01Dg313500	0.067776	0.510663
SoffiXsponR570.02Ag083900	SoffiXsponR570.02Dg082600	0.003299	0.034009
SoffiXsponR570.04Gg011200	SoffiXsponR570.04Cg011100	0.012806	0.012360
SoffiXsponR570.01Ag137200	SoffiXsponR570.01Bg125700	0.076080	0.312790
SoffiXsponR570.09Bg127100	SoffiXsponR570.9us90g051800	0.003975	0.015389
SoffiXsponR570.02Eg018100	SoffiXsponR570.02Dg021100	0.014009	0.059016
SoffiXsponR570.10Dg045200	SoffiXsponR570.10us89g056600	0.006156	0.034843
SoffiXsponR570.02Cg163300	SoffiXsponR570.02Dg165400	0.010699	0.022171
SoffiXsponR570.10Cg023000	SoffiXsponR570.10us89g035100	0.240880	0.534772
SoffiXsponR570.01Ag544400	SoffiXsponR570.01Fg332800	0.004032	0.036076
SoffiXsponR570.01Eg028000	SoffiXsponR570.01Bg027400	0.024324	0.032023
SoffiXsponR570.09Dg012900	SoffiXsponR570.6us88g131000	0.186812	0.414853
SoffiXsponR570.05Ag160600	SoffiXsponR570.05Dg152600	0.001857	0.014087
SoffiXsponR570.03Gg023200	SoffiXsponR570.03Fg134300	0.006081	0.011085
SoffiXsponR570.03Ag064600	SoffiXsponR570.03Fg071900	0.013039	0.023902
SoffiXsponR570.03Ag180900	SoffiXsponR570.03Dg188900	0.130646	0.422694
SoffiXsponR570.04Ag099400	SoffiXsponR570.04Cg094700	0.370583	0.828920
SoffiXsponR570.01Ag483000	SoffiXsponR570.01Eg389400	0.004159	0.009697
SoffiXsponR570.01Cg359200	SoffiXsponR570.01Eg416200	0.143234	0.221467
SoffiXsponR570.05Cg079000	SoffiXsponR570.05Dg080100	0.085647	0.153656
SoffiXsponR570.04Eg024100	SoffiXsponR570.04Cg130300	0.003172	0.010473
SoffiXsponR570.02Bg184300	SoffiXsponR570.02Eg184800	0.005435	0.023549
SoffiXsponR570.02Bg341100	SoffiXsponR570.02Dg365500	0.004337	0.014780
SoffiXsponR570.05Gg197000	SoffiXsponR570.05Dg212500	0.307801	0.716293
SoffiXsponR570.01Bg258700	SoffiXsponR570.01Fg075600	0.013059	0.078080
SoffiXsponR570.07Dg068900	SoffiXsponR570.07Cg075900	0.005750	0.017035
SoffiXsponR570.06Fg049000	SoffiXsponR570.6us88g005500	0.119091	0.336821
SoffiXsponR570.07Dg092700	SoffiXsponR570.07Cg116100	0.032828	0.036879
SoffiXsponR570.05Cg190200	SoffiXsponR570.05Dg200600	0.005129	0.009272
SoffiXsponR570.03Eg218300	SoffiXsponR570.03Dg301900	0.003432	0.018737
SoffiXsponR570.05Eg054100	SoffiXsponR570.05Ag069600	0.000000	0.008401
SoffiXsponR570.04Ag244200	SoffiXsponR570.04Cg238400	0.037897	0.254441
SoffiXsponR570.04Fg071800	SoffiXsponR570.04Bg170300	0.001121	0.018467
SoffiXsponR570.01Ag125400	SoffiXsponR570.01Bg114800	0.016135	0.068629
SoffiXsponR570.02Gg308100	SoffiXsponR570.02Eg378900	0.006695	0.013932
SoffiXsponR570.01Cg197800	SoffiXsponR570.01Dg208800	0.004585	0.028991
SoffiXsponR570.05Gg080500	SoffiXsponR570.05Dg075900	0.265308	0.788691
SoffiXsponR570.01Cg003500	SoffiXsponR570.01Bg003000	0.003551	0.036012
SoffiXsponR570.09Dg101500	SoffiXsponR570.9us90g058400	0.878843	9.999999
SoffiXsponR570.05Ag249100	SoffiXsponR570.05Dg254500	0.006352	0.015648
SoffiXsponR570.04Eg087800	SoffiXsponR570.04Cg202400	0.004113	0.010654
SoffiXsponR570.01Ag203300	SoffiXsponR570.01Fg003500	0.003205	0.009233
SoffiXsponR570.02Gg113800	SoffiXsponR570.02Dg211000	0.005849	0.011214
SoffiXsponR570.08Eg111700	SoffiXsponR570.08Dg160200	0.006154	0.018384
SoffiXsponR570.01Ag233600	SoffiXsponR570.01Fg033000	0.003377	0.007523
SoffiXsponR570.07Dg192200	SoffiXsponR570.07Cg227100	0.038189	0.236381
SoffiXsponR570.10Cg059200	SoffiXsponR570.10us89g072500	0.099420	0.192734
SoffiXsponR570.06Cg007000	SoffiXsponR570.6us88g033400	0.014422	0.079114
SoffiXsponR570.07Ag267700	SoffiXsponR570.07Bg277100	0.018491	0.057714
SoffiXsponR570.08Ag218700	SoffiXsponR570.08Cg206500	0.014967	0.029916
SoffiXsponR570.08Ag162800	SoffiXsponR570.08Cg151100	0.024834	0.051382
SoffiXsponR570.05Bg122600	SoffiXsponR570.05Dg129100	0.006733	0.006328
SoffiXsponR570.02Fg339400	SoffiXsponR570.02Eg342300	0.000753	0.001861
SoffiXsponR570.7os1g028100	SoffiXsponR570.07Cg037700	0.009154	0.023524
SoffiXsponR570.08Eg063200	SoffiXsponR570.08Dg101400	0.004311	0.012283
SoffiXsponR570.06Dg027500	SoffiXsponR570.06Bg049200	0.033523	0.191698
SoffiXsponR570.05Eg071500	SoffiXsponR570.05Ag093100	0.330640	0.940479
SoffiXsponR570.01Bg392500	SoffiXsponR570.01Eg344400	0.006884	0.016249
SoffiXsponR570.01Eg066000	SoffiXsponR570.01Bg060000	0.006556	0.012859
SoffiXsponR570.03Cg334800	SoffiXsponR570.03Dg355800	0.000000	0.000000
SoffiXsponR570.02Cg389100	SoffiXsponR570.02Eg359200	0.149931	9.999999
SoffiXsponR570.04Fg080100	SoffiXsponR570.04Bg205300	0.002317	0.019952
SoffiXsponR570.09Bg065900	SoffiXsponR570.6us88g083000	0.016432	0.013582
SoffiXsponR570.02Fg169900	SoffiXsponR570.02Eg157300	0.098543	0.471507
SoffiXsponR570.03Bg210900	SoffiXsponR570.03Dg242000	0.005881	0.024565
SoffiXsponR570.05Cg116600	SoffiXsponR570.05Ag127200	0.376194	0.782080
SoffiXsponR570.10os1g038700	SoffiXsponR570.10us89g091000	0.001162	0.000000
SoffiXsponR570.01Dg094100	SoffiXsponR570.01Bg210200	0.038488	0.106227
SoffiXsponR570.03Cg008900	SoffiXsponR570.03Eg008500	0.006839	0.014287
SoffiXsponR570.07Dg003600	SoffiXsponR570.07Cg014300	0.007580	0.005760
SoffiXsponR570.06Bg014000	SoffiXsponR570.6us88g018700	0.013391	0.119133
SoffiXsponR570.01Cg143200	SoffiXsponR570.01Ag293300	0.011772	0.031510
SoffiXsponR570.02Cg271500	SoffiXsponR570.02Dg270100	0.732535	9.999999
SoffiXsponR570.02Gg242100	SoffiXsponR570.02Dg337500	0.011328	0.012395
SoffiXsponR570.07Bg123600	SoffiXsponR570.07Cg125400	0.004950	0.002734
SoffiXsponR570.09Ag162500	SoffiXsponR570.1Z042800	0.183973	0.591936
SoffiXsponR570.02Gg207600	SoffiXsponR570.02Dg304100	0.016283	0.039621
SoffiXsponR570.01Bg342600	SoffiXsponR570.01Eg298800	0.011567	0.020285
SoffiXsponR570.09Eg085400	SoffiXsponR570.9us90g007700	0.017853	0.022908
SoffiXsponR570.03Cg024200	SoffiXsponR570.03Fg024900	0.069559	0.118355
SoffiXsponR570.02Gg312800	SoffiXsponR570.02Eg382900	0.003089	0.016067
SoffiXsponR570.09Ag137000	SoffiXsponR570.9us90g046700	0.035006	0.101048
SoffiXsponR570.05Bg275500	SoffiXsponR570.05Dg284600	0.004553	0.007210
SoffiXsponR570.01Ag333400	SoffiXsponR570.01Eg246300	0.009947	0.031172
SoffiXsponR570.01Cg299200	SoffiXsponR570.01Eg359100	1.009405	9.999999
SoffiXsponR570.01Cg286600	SoffiXsponR570.01Dg292700	0.009557	0.022997
SoffiXsponR570.04Eg154000	SoffiXsponR570.04Bg261700	0.235822	0.476071
SoffiXsponR570.09Ag101500	SoffiXsponR570.9us90g014800	0.026147	0.025019
SoffiXsponR570.1Z077700	SoffiXsponR570.6us88g063600	0.022412	0.009461
SoffiXsponR570.08Cg040000	SoffiXsponR570.08Dg011600	0.076778	0.463253
SoffiXsponR570.04Gg067400	SoffiXsponR570.04Cg083100	0.003873	0.027445
SoffiXsponR570.09Eg035600	SoffiXsponR570.6us88g110000	0.070881	0.097058
SoffiXsponR570.02Ag146300	SoffiXsponR570.02Eg114700	0.148075	0.571048
SoffiXsponR570.01Ag372900	SoffiXsponR570.01Fg170800	0.004906	0.010324
SoffiXsponR570.04Fg108600	SoffiXsponR570.04Bg218900	0.090454	0.316285
SoffiXsponR570.02Ag383400	SoffiXsponR570.02Eg345500	0.001610	0.018092
SoffiXsponR570.07Bg223200	SoffiXsponR570.07Cg222800	0.140727	0.412118
SoffiXsponR570.02Bg118300	SoffiXsponR570.02Dg134100	0.000656	0.006360
SoffiXsponR570.04Dg010300	SoffiXsponR570.04Bg010200	0.003118	0.017007
SoffiXsponR570.05Gg204600	SoffiXsponR570.05Dg219500	0.003857	0.014666
SoffiXsponR570.06Eg036700	SoffiXsponR570.6us88g031200	0.119111	0.237887
SoffiXsponR570.04Dg008600	SoffiXsponR570.04Cg008000	0.001840	0.010325
SoffiXsponR570.04Dg093700	SoffiXsponR570.04Bg086100	0.021371	0.109814
SoffiXsponR570.03Cg185200	SoffiXsponR570.03Dg201600	0.005904	0.024529
SoffiXsponR570.02Cg191100	SoffiXsponR570.02Eg164400	0.005639	0.008146
SoffiXsponR570.02Bg268100	SoffiXsponR570.02Dg294900	0.009719	0.018375
[truncated: 43,003 more rows]
