# Supplementary material for: The complex polyploid genome architecture of sugarcane
Source: Nature. 2024 Mar 27;628(8009):804–10. doi: 10.1038/s41586-024-07231-4 (PMC11041754; doi:10.1038/s41586-024-07231-4)
Supplement: Supplementary file 6 — Progenitor base assignment summary. [file 41586_2024_7231_MOESM6_ESM.txt]

Supplemental Table 5- Progenitor base assignment summary in R570
Bases were assigned to a progenitor (S. officinarum/S.spontaneum) based on 27mers derived from species specific repeats.
Consecutive runs of at least 100 exact matches were assigned to a progenitor. Assigned blocks were then intersected with gene positions in the primary annotation.
		% genome
Bases assigned to S. officinarum	6667681634	0.7643408508
Bases assigned to S. spontaneum	1680343611	0.1926239637
total genome size	8,723,440,108
Total Genes in Primary Annotation	194,593
Number of genes assigned to progenitor	193,815
		Percent of total primary annotated genes
S. officinarum genes	132618	0.6815147513
S. spontaneum genes	61197	0.3144871604
