# Supplementary material for: The complex polyploid genome architecture of sugarcane
Source: Nature. 2024 Mar 27;628(8009):804–10. doi: 10.1038/s41586-024-07231-4 (PMC11041754; doi:10.1038/s41586-024-07231-4)
Supplement: Supplementary file 7 — Progenitor assigned blocks base in genome. [file 41586_2024_7231_MOESM7_ESM.txt]

#Supplemental Table 6- Progenitor Block Assignments
Chromosome	Progenitor	blockStart	blockEnd
Chr10A	So	38086	794218
Chr10A	Ss	833079	1736723
Chr10A	So	1893339	84857985
Chr10B	So	35071	923339
Chr10B	Ss	958203	1614276
Chr10B	So	1798666	15442240
Chr10B	Ss	15591751	15932792
Chr10B	So	16051415	74888458
Chr10C	So	83	74148240
Chr10D	So	47	73983457
Chr10E	So	15348	54278128
Chr10F	So	29582	30268563
Chr10F	Ss	30312751	31204568
Chr10F	So	31335249	51951883
Chr10os1	So	40336	1241158
Chr10os1	Ss	1246093	1378231
Chr10os1	So	1663257	28086415
Chr10os2	Ss	1080	4067941
Chr10os3	So	7112	1638777
Chr1A	So	18	53875595
Chr1A	Ss	53895375	78665258
Chr1A	So	78763084	131753156
Chr1B	Ss	170159	39722029
Chr1B	So	39770415	105373867
Chr1C	So	11768	93848036
Chr1D	So	46960	42540289
Chr1D	Ss	42613901	52389221
Chr1D	So	52419531	52615963
Chr1D	Ss	52633908	83738723
Chr1E	So	16088	44781695
Chr1E	Ss	44823621	82098369
Chr1F	So	63301	497740
Chr1F	Ss	648535	71564480
Chr1os1	So	26360	4929386
Chr1os2	So	11574	738981
Chr1os3	So	14797	529059
Chr1os4	So	6590	262828
Chr1os5	So	189	288604
Chr2A	So	478244	21552098
Chr2A	Ss	21674242	25182892
Chr2A	So	25186239	101300908
Chr2B	So	23050	93352231
Chr2C	Ss	493905	21425448
Chr2C	So	21527799	89826051
Chr2D	Ss	42228	85631422
Chr2E	So	9751	22201452
Chr2E	Ss	22338285	84800269
Chr2F	So	16205	81796630
Chr2G	So	23471	79209068
Chr2os1	So	1777	500020
Chr3A	So	2928	86912831
Chr3B	So	22507	85109104
Chr3C	So	14298	82803819
Chr3D	So	5959	2626974
Chr3D	Ss	2661089	4608473
Chr3D	So	4612525	51829441
Chr3D	Ss	51933867	81384044
Chr3E	Ss	22274	4624970
Chr3E	So	4788554	70546551
Chr3F	Ss	24640	43552602
Chr3F	So	43606944	43760547
Chr3G	So	113929	39997690
Chr3os1	So	2381	2001601
Chr3os1	Ss	2044231	8144569
Chr3os2	So	80030	4916214
Chr3os3	Ss	66142	2439289
Chr3os4	So	27766	1828611
Chr3os5	So	31555	1263522
Chr4A	So	4067	11438071
Chr4A	Ss	11469469	11834569
Chr4A	So	11991767	82128539
Chr4B	Ss	46206	67295047
Chr4C	Ss	148140	65143133
Chr4C	So	65208195	66732163
Chr4D	So	24300	8777122
Chr4D	Ss	8872022	9229799
Chr4D	So	9523448	31149389
Chr4D	Ss	31217112	31625671
Chr4D	So	31696331	56590425
Chr4E	So	22142	7844155
Chr4E	Ss	7865448	8497671
Chr4E	So	8558020	51222161
Chr4F	So	6364	9336114
Chr4F	Ss	9370930	9719357
Chr4F	So	9791206	50030655
Chr4G	So	18705	30494902
Chr4os1	So	31261	661515
Chr5A	Ss	176351	40820090
Chr5A	So	40986502	96109264
Chr5B	So	13333	94139155
Chr5C	So	20485	92785018
Chr5D	Ss	103923	83631658
Chr5E	So	14087	83256187
Chr5F	So	35996	80633389
Chr5G	So	30	19520406
Chr5G	Ss	19604520	20545438
Chr5G	So	20623389	63586252
Chr5_9A	So	12050	10146598
Chr5_9A	Ss	10170993	53231969
Chr5_9A	So	53321022	55146643
Chr5_9A	Ss	55218891	61120039
Chr5_9A	So	61447948	72229686
Chr5_9A	Ss	72360622	115196834
Chr5os1	So	132449	1939305
Chr5os2	So	26024	1855083
Chr6A	So	39	66490910
Chr6B	So	1518	7099422
Chr6B	Ss	7159388	7698450
Chr6B	So	7760611	10813986
Chr6B	Ss	10841999	16737085
Chr6C	So	50652	58318144
Chr6D	So	8124	52070990
Chr6E	So	15142	14347126
Chr6E	Ss	14368354	14644535
Chr6E	So	14647941	50040627
Chr6F	So	315	11420471
Chr6F	Ss	11696700	12051740
Chr6F	So	12210706	27619120
Chr6F	Ss	27676825	29342101
Chr6F	So	29374845	46748026
Chr6G	So	225	42877472
Chr6_9A	Ss	27711	85743692
Chr6os1	So	7176	1493692
Chr7A	So	1009	5716415
Chr7A	Ss	5762289	7093844
Chr7A	So	7107094	63261841
Chr7A	Ss	63512086	64107945
Chr7A	So	64109370	65547962
Chr7A	Ss	65696892	65997975
Chr7A	So	66005395	71310809
Chr7B	So	3778	28683363
Chr7B	Ss	28709359	31553844
Chr7B	So	31621780	63230059
Chr7B	Ss	63279367	68031189
Chr7B	So	68051444	68465595
Chr7C	Ss	3	63172619
Chr7D	So	15209	45033036
Chr7D	Ss	45332943	45960566
Chr7D	So	46124221	62509181
Chr7E	So	12827	57840394
Chr7_10A	Ss	158002	92470115
Chr7os1	So	32469	28432044
Chr8A	So	7136	64458537
Chr8B	So	14290	59273425
Chr8C	So	31676	33886876
Chr8C	Ss	34062659	52999712
Chr8C	So	53016473	53393142
Chr8D	Ss	329467	46990557
Chr8E	So	2702	41809479
Chr8_10A	Ss	5405	92942564
Chr8_5A	So	15873	61160198
Chr8_5A	Ss	61174024	65576495
Chr8_5A	So	65807518	66930183
Chr8_5A	Ss	66976521	71509544
Chr9A	So	134041	61214435
Chr9B	So	310	59118540
Chr9C	So	26135	57419007
Chr9D	So	22242	5842802
Chr9D	Ss	5946054	6234796
Chr9D	So	6291176	40940303
Chr9E	So	38068	40707587
Chr9os1	So	38795	26189800
scaffold_100	So	44066	3082916
scaffold_101	So	23287	2728654
scaffold_102	So	116197	2707584
scaffold_103	So	116197	2707584
scaffold_104	Ss	123	2502358
scaffold_105	So	49483	2575618
scaffold_106	So	100	2322386
scaffold_107	So	41280	2168039
scaffold_108	So	5	2005020
scaffold_109	So	40009	1961526
scaffold_110	So	6779	1874639
scaffold_111	Ss	59676	1730410
scaffold_111	So	1752543	1802652
scaffold_112	So	55618	1667148
scaffold_113	So	17458	1618354
scaffold_114	So	9016	1585195
scaffold_115	So	20926	1372567
scaffold_116	So	21899	1287669
scaffold_117	So	44	1272658
scaffold_118	So	3695	1108759
scaffold_119	So	18401	1066640
scaffold_120	So	736	989516
scaffold_121	So	16953	889638
scaffold_122	Ss	43469	680142
scaffold_123	So	44	804639
scaffold_124	So	262	786562
scaffold_125	So	15368	745230
scaffold_126	So	1446	760267
scaffold_127	So	32	636593
scaffold_128	So	42611	633190
scaffold_129	Ss	64088	633313
scaffold_130	So	2951	607645
scaffold_131	So	14662	482167
scaffold_132	So	14485	502127
scaffold_133	So	46876	369556
scaffold_134	So	3554	446027
scaffold_135	So	38981	459234
scaffold_136	So	23281	416572
scaffold_137	So	41315	402268
scaffold_138	So	8730	428173
scaffold_139	So	16740	325630
scaffold_140	So	11142	355667
scaffold_141	So	41315	342212
scaffold_142	So	27781	308911
scaffold_143	So	117354	291482
scaffold_144	So	381	252886
scaffold_88	Ss	10502	36366796
scaffold_89	Ss	51575	31261737
scaffold_90	Ss	615484	20622570
scaffold_91	Ss	16629	11934127
scaffold_92	So	1965	8877905
scaffold_93	So	18435	7951769
scaffold_94	So	1965	5204694
scaffold_95	So	5443	4730593
scaffold_96	So	64616	3832629
scaffold_97	So	83444	3654922
scaffold_99	So	130	3200193
Chr10A_alt	So	17771	20787368
Chr10B_alt	So	432088	4001988
Chr10B_alt	Ss	4128690	4642919
Chr10B_alt	So	4704933	24002368
Chr10C_alt	So	29256	21397960
Chr10C_alt	Ss	21478985	21872451
Chr10C_alt	So	21917307	27805967
Chr10D_alt	So	3005	18620816
Chr10E_alt	So	34522	8702178
Chr10F_alt	So	1	14852939
Chr10os1_alt	So	14324	1050597
Chr1A_alt	So	1591	17258839
Chr1A_alt	Ss	17287164	18278398
Chr1A_alt	So	18334783	52496113
Chr1B_alt	So	384	37816928
Chr1C_alt	So	15465	60165023
Chr1D_alt	So	1709	22217297
Chr1D_alt	Ss	22292757	25243501
Chr1E_alt	So	8	19096986
Chr1E_alt	Ss	19372370	32893890
Chr1F_alt	So	22986	239612
Chr1os1_alt	So	59093	3538836
Chr1os2_alt	So	3560	623520
Chr1os3_alt	So	21402	376690
Chr2A_alt	So	42034	31997800
Chr2B_alt	So	161514	21571581
Chr2C_alt	So	848	11188222
Chr2D_alt	So	9883	264808
Chr2E_alt	So	65761	12146173
Chr2F_alt	So	4146	23177209
Chr2G_alt	So	19540	13902967
Chr3A_alt	So	311	49543023
Chr3B_alt	So	35339	13907213
Chr3C_alt	So	12501	37466093
Chr3D_alt	So	11	23552147
Chr3D_alt	Ss	23609666	27965977
Chr3D_alt	So	28026404	28717271
Chr3E_alt	So	1220	32433232
Chr3F_alt	Ss	346743	4851631
Chr3F_alt	So	4873764	4923873
Chr3F_alt	Ss	5977932	18142640
Chr3F_alt	So	18162350	18246682
Chr3G_alt	So	401	5304271
Chr3os1_alt	So	18102	295815
Chr3os3_alt	Ss	66142	2439299
Chr3os4_alt	So	27766	1828615
Chr3os5_alt	So	49	1720227
Chr4A_alt	So	27225	54414928
Chr4B_alt	Ss	34761	12058254
Chr4D_alt	So	35909	1731494
Chr4D_alt	Ss	1826396	2038480
Chr4D_alt	So	2251912	13768793
Chr4E_alt	So	91899	8164663
Chr4F_alt	So	32743	29339359
Chr4G_alt	So	7557	6347248
Chr4os1_alt	So	11849	289212
Chr5A_alt	So	404	7658438
Chr5B_alt	So	2	26499085
Chr5C_alt	So	169	26990637
Chr5D_alt	So	213336	237756
Chr5E_alt	So	4	18462801
Chr5F_alt	So	2413	32257821
Chr5G_alt	So	6082	20326532
Chr5_9A_alt	So	2348	12788825
Chr5_9A_alt	Ss	12822139	13727655
Chr5_9A_alt	So	13758659	17713484
Chr5os1_alt	So	269240	2076101
Chr5os2_alt	So	26024	1855080
Chr6A_alt	So	1653	16966021
Chr6B_alt	So	15156	2437914
Chr6B_alt	Ss	2480067	3456469
Chr6C_alt	So	632	24903393
Chr6D_alt	So	9793	11660386
Chr6E_alt	So	1641	20409575
Chr6F_alt	So	112	9851873
Chr6F_alt	Ss	9880281	10159936
Chr6F_alt	So	10309270	16387616
Chr6G_alt	So	70	9203545
Chr6os1_alt	So	7176	1493930
Chr7A_alt	So	712	60860179
Chr7A_alt	Ss	61110313	61479751
Chr7A_alt	So	61680152	62941670
Chr7B_alt	So	19229	26116434
Chr7B_alt	Ss	26247209	27020926
Chr7D_alt	So	9483	17296862
Chr7E_alt	So	4700	22496359
Chr7_10A_alt	Ss	390	2175337
Chr7_10A_alt	So	2234358	5395786
Chr7os1_alt	So	16866	19853381
Chr8A_alt	So	549	22626734
Chr8B_alt	So	6	20275199
Chr8C_alt	So	185523	8232667
Chr8D_alt	So	9975	820315
Chr8E_alt	So	9920	9095363
Chr8_10A_alt	So	120647	1930465
Chr8_5A_alt	So	99745	32940331
Chr9A_alt	So	25986	11714880
Chr9B_alt	So	12356	18391017
Chr9C_alt	So	20222	18880556
Chr9D_alt	So	7054	3943259
Chr9E_alt	So	31019	3591346
Chr9os1_alt	So	23935	5754062
scaffold_1000	So	20326	305340
scaffold_1001	So	47700	330642
scaffold_1002	So	1906	328173
scaffold_1003	So	120	295286
scaffold_1004	So	2618	311606
scaffold_1005	So	42747	329229
scaffold_1006	So	33515	322172
scaffold_1007	Ss	14565	293362
scaffold_1008	So	5023	329645
scaffold_1009	So	16812	282895
scaffold_1010	So	31840	314764
scaffold_1011	So	38508	297659
scaffold_1012	So	4074	327991
scaffold_1013	So	1948	328020
scaffold_1014	So	28071	309636
scaffold_1015	So	44170	305777
scaffold_1016	So	19521	323261
scaffold_1017	So	25813	309505
scaffold_1018	So	57954	307448
scaffold_1019	So	19332	320751
scaffold_1020	So	12287	325277
scaffold_1021	So	49648	280034
scaffold_1022	So	15040	307484
scaffold_1023	So	47381	298766
scaffold_1024	So	29809	312733
scaffold_1025	So	36319	306936
scaffold_1026	So	1471	289431
scaffold_1027	So	2688	306839
scaffold_1028	So	20456	308002
scaffold_1029	So	7990	235665
scaffold_1030	So	9447	307294
scaffold_1031	So	25590	310138
scaffold_1032	So	11876	313793
scaffold_1033	So	28542	258910
scaffold_1034	So	123	294309
scaffold_1035	So	63673	295233
scaffold_1036	So	25330	215249
scaffold_1037	So	12010	279838
scaffold_1038	So	1149	321897
scaffold_1039	So	145	309532
scaffold_1041	So	45404	320857
scaffold_1042	So	15917	317852
scaffold_1043	So	1795	296832
scaffold_1044	So	27405	307598
scaffold_1045	So	19845	286648
scaffold_1046	So	21517	288355
scaffold_1047	So	18633	304574
scaffold_1048	So	51905	317320
scaffold_1049	So	39466	299995
scaffold_1050	So	61130	256454
scaffold_1051	So	35371	248327
scaffold_1052	So	73442	315817
scaffold_1053	So	19177	317521
scaffold_1054	So	6	255949
scaffold_1055	So	38745	239930
scaffold_1056	So	11034	305033
scaffold_1057	So	82646	314396
scaffold_1058	So	15053	306726
scaffold_1059	So	34567	190328
scaffold_1060	So	2062	242121
scaffold_1061	So	60089	266351
scaffold_1062	So	41352	310585
scaffold_1063	So	13329	269182
scaffold_1064	So	27781	308911
scaffold_1065	So	23554	300101
scaffold_1066	So	30550	280813
scaffold_1067	So	11640	309947
scaffold_1068	So	506	296394
scaffold_1069	So	7605	312725
scaffold_1070	So	13333	270209
scaffold_1071	So	40546	259900
scaffold_1072	So	16244	312587
scaffold_1073	So	26931	301895
scaffold_1074	So	49821	311566
scaffold_1075	So	7826	281070
scaffold_1076	So	64834	297037
scaffold_1077	So	37521	303548
scaffold_1078	So	54564	302562
scaffold_1079	So	8931	298173
scaffold_1080	So	1367	295149
scaffold_1081	So	268	267421
scaffold_1082	So	18721	310026
scaffold_1083	So	38556	300503
scaffold_1084	So	19867	304702
scaffold_1085	So	54598	299114
scaffold_1086	So	23185	268854
scaffold_1087	So	95	295330
scaffold_1088	So	3102	291037
scaffold_1089	So	33823	307514
scaffold_1090	So	117353	291486
scaffold_1091	So	23190	306878
scaffold_1092	So	2	290733
scaffold_1093	So	37932	307024
scaffold_1094	So	11747	293672
scaffold_1096	So	6599	298528
scaffold_1097	So	40526	305240
scaffold_1098	So	38777	288335
scaffold_1099	So	54	303755
scaffold_1100	So	19343	272120
scaffold_1101	So	24753	305162
scaffold_1103	So	226	266432
scaffold_1104	So	18235	268715
scaffold_1105	So	1190	212031
scaffold_1106	So	12070	275893
scaffold_1107	So	3240	284373
scaffold_1108	So	26818	284212
scaffold_1109	So	13049	285253
scaffold_1110	So	21479	244277
scaffold_1111	Ss	63703	301691
scaffold_1112	So	17088	301390
scaffold_1113	So	644	274860
scaffold_1114	So	30098	287174
scaffold_1115	So	50173	272979
scaffold_1116	So	22015	297268
scaffold_1117	So	63950	267223
scaffold_1118	So	509	288337
scaffold_1119	So	5422	247947
scaffold_1121	So	4	294056
scaffold_1122	So	7960	299202
scaffold_1124	Ss	81352	283310
scaffold_1125	So	31112	297631
scaffold_1126	So	25711	280963
scaffold_1127	So	333	258768
scaffold_1128	So	40040	291756
scaffold_1129	So	55990	287794
scaffold_1130	So	71	291766
scaffold_1131	So	22346	282943
scaffold_1132	So	126	262018
scaffold_1133	So	154037	262321
scaffold_1134	So	6590	262828
scaffold_1135	So	14900	294375
scaffold_1136	So	5280	290801
scaffold_1137	So	6479	288168
scaffold_1138	So	1188	277028
scaffold_1139	So	6313	281898
scaffold_1140	So	301	279473
scaffold_1141	So	9340	267201
scaffold_1142	So	389	218222
scaffold_1143	So	18370	291886
scaffold_1144	So	34348	246170
scaffold_1145	So	21227	291024
scaffold_1146	So	51736	274582
scaffold_1147	Ss	10857	268606
scaffold_1148	So	23888	268600
scaffold_1150	So	14487	260875
scaffold_1151	So	10	271159
scaffold_1152	So	38451	262829
scaffold_1153	So	9009	277553
scaffold_1154	So	1823	249273
scaffold_1155	So	12488	276488
scaffold_1156	So	11834	181955
scaffold_1157	So	189	288643
scaffold_1158	So	20214	273488
scaffold_1159	So	14013	288093
scaffold_1161	So	18470	227522
scaffold_1162	So	389	271693
scaffold_1163	So	3491	271588
scaffold_1164	So	57091	265914
scaffold_1165	So	3908	281961
scaffold_1166	So	36610	255675
scaffold_1167	So	17102	272000
scaffold_1168	So	10276	280970
scaffold_1169	So	19880	283321
scaffold_1170	Ss	6292	175611
scaffold_1171	So	38732	284638
scaffold_1172	So	3753	222809
scaffold_1173	So	52866	281030
scaffold_1174	So	292	238861
scaffold_1175	So	14010	284496
scaffold_1178	So	15995	259747
scaffold_1179	So	323	265308
scaffold_1180	So	34631	284016
scaffold_1181	So	36261	223972
scaffold_1182	So	22591	255441
scaffold_1183	So	26755	244371
scaffold_1184	So	10638	242570
scaffold_1185	So	133763	276625
scaffold_1186	So	27216	233115
scaffold_1189	So	56274	271601
scaffold_1190	So	15826	249963
scaffold_1191	So	16157	243077
scaffold_1192	So	3800	187236
scaffold_1193	So	5985	254731
scaffold_1194	So	27033	225230
scaffold_1195	So	10345	261651
scaffold_1196	So	4311	278143
scaffold_1197	So	43405	228478
scaffold_1198	So	69776	280447
scaffold_1199	So	3631	278664
scaffold_1200	So	17583	270292
scaffold_1201	So	14664	253373
scaffold_1202	So	147052	278978
scaffold_1203	So	1	279225
scaffold_1204	So	216	270520
scaffold_1205	So	19083	279126
scaffold_1207	So	81209	258366
scaffold_1208	So	22847	278926
scaffold_1209	So	67	248428
scaffold_1210	So	8610	261821
scaffold_1211	So	12256	247929
scaffold_1212	So	4796	278230
scaffold_1213	So	28792	277179
scaffold_1214	So	19865	277887
scaffold_1215	So	25212	256687
scaffold_1216	So	9683	257033
scaffold_1217	So	28157	220941
scaffold_1221	So	6929	248237
scaffold_1222	So	23637	276013
scaffold_1223	So	18917	274672
scaffold_1224	So	39858	254964
scaffold_1226	So	22307	274847
scaffold_1228	So	22818	251787
scaffold_1229	So	25353	217120
scaffold_1230	So	35769	256428
scaffold_1231	So	32262	265733
scaffold_1232	So	22002	274146
scaffold_1233	So	4358	240796
scaffold_1234	So	37253	271182
scaffold_1235	So	23001	241751
scaffold_1236	So	67543	247471
scaffold_1237	So	31115	260404
scaffold_1238	So	117	228076
scaffold_1239	So	406	249880
scaffold_1240	So	7207	271891
scaffold_1241	So	66027	204730
scaffold_1242	So	425	244563
scaffold_1243	So	45460	249986
scaffold_1244	So	29785	262749
scaffold_1245	So	29028	230145
scaffold_1246	So	9590	263913
scaffold_1247	So	16382	225867
scaffold_1248	So	21716	260637
scaffold_1249	So	9687	229854
scaffold_1250	So	2814	256649
scaffold_1251	So	22930	246374
scaffold_1252	So	27918	270717
scaffold_1253	So	34012	243046
scaffold_1254	So	28336	232335
scaffold_1255	So	12102	236857
scaffold_1256	So	131265	254465
scaffold_1257	So	33906	232798
scaffold_1258	So	34789	268577
scaffold_1259	So	3946	243852
scaffold_1260	So	60878	246688
scaffold_1261	So	7752	148513
scaffold_1262	So	6811	238629
scaffold_1263	So	20123	243483
scaffold_1264	So	246	239165
scaffold_1265	So	199	267131
scaffold_1266	So	52162	231761
scaffold_1267	So	17342	231410
scaffold_1268	So	13	221273
scaffold_1269	So	15144	251088
scaffold_1270	So	6510	164194
scaffold_1272	So	141	242480
scaffold_1274	So	14761	263990
scaffold_1276	So	35	266344
scaffold_1277	So	23700	245474
scaffold_1278	So	32190	248542
scaffold_1279	So	18472	239702
scaffold_1280	So	116859	255988
scaffold_1281	So	9826	229350
scaffold_1282	So	4702	243700
scaffold_1283	So	24771	263470
scaffold_1284	So	3985	235375
scaffold_1285	So	21389	251564
scaffold_1286	So	154272	264055
scaffold_1287	So	53607	256735
scaffold_1288	So	13468	188290
scaffold_1289	So	15858	264029
scaffold_1290	So	14444	246404
scaffold_1291	So	10944	223011
scaffold_1294	So	1374	249622
scaffold_1296	So	3235	243442
scaffold_1297	So	794	249529
scaffold_1298	So	38228	262999
scaffold_1299	So	4701	259839
scaffold_1300	So	11809	240088
scaffold_1301	So	2199	188119
scaffold_1302	So	64754	254333
scaffold_1304	So	18687	242418
scaffold_1305	So	31938	248046
scaffold_1306	So	781	209856
scaffold_1307	So	10880	261570
scaffold_1308	So	3341	246427
scaffold_1309	So	78259	211500
scaffold_1310	So	37391	170300
scaffold_1312	So	1	211657
scaffold_1313	So	106800	240050
scaffold_1314	So	64111	220689
scaffold_1315	So	1234	219697
scaffold_1317	So	2272	238079
scaffold_1318	So	65830	259245
scaffold_1319	So	25219	234313
scaffold_1320	So	5464	230660
scaffold_1321	So	20490	239718
scaffold_1322	So	23265	258765
scaffold_1323	So	7055	251810
scaffold_1324	So	40548	240057
scaffold_1325	So	94	245533
scaffold_1326	So	39127	216027
scaffold_1327	So	235	247185
scaffold_1328	So	45456	239121
scaffold_1329	So	14738	225883
scaffold_1330	So	1514	241558
scaffold_1331	So	130	242308
scaffold_1332	So	19260	255374
scaffold_1333	So	626	142702
scaffold_1334	So	49350	235950
scaffold_1336	So	9909	216450
scaffold_1337	So	14274	233567
scaffold_1338	So	1521	245362
scaffold_1339	So	82690	232407
scaffold_1340	So	9	256364
scaffold_1341	So	3780	256036
scaffold_1342	So	17646	244085
scaffold_1343	So	7775	246104
scaffold_1344	So	44499	255946
scaffold_1345	So	34295	246579
scaffold_1346	So	26473	245272
scaffold_1347	So	4944	239500
scaffold_1348	So	24939	252745
scaffold_1349	So	17247	235934
scaffold_1350	So	5329	235398
scaffold_1351	So	36874	241285
scaffold_1353	So	26413	235154
scaffold_1354	So	6766	211989
scaffold_1355	So	23850	213534
scaffold_1356	So	63433	228691
scaffold_1357	So	11062	252821
scaffold_1358	So	23144	141941
scaffold_1359	So	6987	211230
scaffold_1360	So	24661	225091
scaffold_1361	So	20122	230206
scaffold_1362	So	4602	191424
scaffold_1363	So	38616	251027
scaffold_1364	So	29704	242744
scaffold_1365	So	37168	228754
scaffold_1366	So	1469	248557
scaffold_1367	So	55690	232460
scaffold_1368	So	1	231222
scaffold_1369	So	11501	245337
scaffold_1370	So	15082	228177
scaffold_1371	So	11	250228
scaffold_1372	So	32088	221300
scaffold_1373	So	10965	249397
scaffold_1374	So	19718	216950
scaffold_1375	So	27923	191681
scaffold_1376	So	13714	209529
scaffold_1377	So	3587	249416
scaffold_1378	So	14180	233127
scaffold_1379	So	11194	238120
scaffold_1380	So	1024	228505
scaffold_1381	So	57115	224438
scaffold_1382	So	157	231401
scaffold_1383	So	28469	71252
scaffold_1384	So	21724	228512
scaffold_1386	So	48582	248136
scaffold_1387	So	623	199428
scaffold_1388	So	142	247818
scaffold_1389	So	37105	232924
scaffold_1390	So	10042	239698
scaffold_1391	So	24268	246906
scaffold_1392	So	13021	247054
scaffold_1393	So	3199	199197
scaffold_1394	So	13382	246335
scaffold_1395	So	16202	246922
scaffold_1396	So	15807	199311
scaffold_1397	So	22294	240234
scaffold_1398	So	25200	245785
scaffold_1400	So	14413	238619
scaffold_1401	So	480	241017
scaffold_1402	So	5974	203721
scaffold_1403	So	27100	220704
scaffold_1404	So	11334	174178
scaffold_1405	So	60	199408
scaffold_1406	So	10374	244355
scaffold_1407	So	450	230070
scaffold_1408	So	18440	244947
scaffold_1409	So	249	206793
scaffold_1410	So	9957	221285
scaffold_1411	So	25279	68064
scaffold_1412	So	658	241259
scaffold_1413	So	716	224849
scaffold_1414	So	178	236361
scaffold_1415	So	143	229666
scaffold_1416	So	18340	222379
scaffold_1417	So	13331	237419
scaffold_1418	So	38232	242876
scaffold_1419	So	41014	189798
scaffold_1420	So	25243	242075
scaffold_1421	So	103906	240467
scaffold_1422	So	21630	191745
scaffold_1424	So	2	224868
scaffold_1426	So	15308	240401
scaffold_1427	So	5061	235646
scaffold_1430	So	10093	214069
scaffold_1432	So	20994	195807
scaffold_1433	So	23243	234727
scaffold_1434	So	15646	239721
scaffold_1435	So	20709	165597
scaffold_1436	So	65459	228520
scaffold_1437	So	451	230605
scaffold_1438	So	332	209178
scaffold_1439	So	5641	210028
scaffold_1440	So	67033	208004
scaffold_1441	So	5014	232359
scaffold_1442	So	20732	206467
scaffold_1443	So	9394	232315
scaffold_1444	So	4059	218350
scaffold_1445	So	68618	234183
scaffold_1446	So	63691	204619
scaffold_1447	So	9563	204056
scaffold_1449	So	22611	208381
scaffold_145	Ss	205612	45826468
scaffold_1450	So	43745	234787
scaffold_1451	So	517	202906
scaffold_1452	So	40836	234233
scaffold_1453	So	29037	212432
scaffold_1454	So	26938	210403
scaffold_1455	So	23163	221202
scaffold_1456	So	1050	176622
scaffold_1457	So	12986	236021
scaffold_1458	So	59584	197405
scaffold_1459	So	238	168033
scaffold_146	Ss	30238	43359496
scaffold_146	So	43475980	45741293
scaffold_1462	So	5141	207702
scaffold_1464	So	21290	225016
scaffold_1465	So	15194	211939
scaffold_1466	So	17545	188886
scaffold_1467	So	6398	235535
scaffold_1469	So	1795	208109
scaffold_147	Ss	10502	36366970
scaffold_1470	So	41795	179572
scaffold_1471	So	9223	205541
scaffold_1472	So	17519	213056
scaffold_1473	So	673	229276
scaffold_1474	So	22151	175356
scaffold_1475	So	21727	227675
scaffold_1478	So	4931	236376
scaffold_1479	So	16703	198591
scaffold_148	Ss	51575	32491339
scaffold_1481	So	13705	231548
scaffold_1484	So	482	219926
scaffold_1485	So	36430	212119
scaffold_1486	So	4239	196248
scaffold_1487	So	5764	215025
scaffold_1488	So	370	224574
scaffold_1489	So	41266	233168
scaffold_149	So	81710	28258310
scaffold_1490	So	16279	184364
scaffold_1491	So	11986	208431
scaffold_1492	So	72186	205113
scaffold_1493	So	34072	162824
scaffold_1494	So	32795	204253
scaffold_1495	So	12309	234257
scaffold_1496	So	2487	215743
scaffold_1498	So	13371	209659
scaffold_1499	So	3872	210087
scaffold_150	So	6177	28109055
scaffold_1500	So	17471	203597
scaffold_1501	So	19487	232082
scaffold_1502	So	24	113542
scaffold_1503	So	18287	209105
scaffold_1504	So	24557	227049
scaffold_1505	So	68860	217859
scaffold_1506	So	66386	198619
scaffold_1507	Ss	36939	231694
scaffold_1508	So	1834	198542
scaffold_1509	So	26303	218433
scaffold_151	So	20214	27071913
scaffold_1510	So	20696	231722
scaffold_1511	So	6233	188699
scaffold_1512	So	17013	223829
scaffold_1513	So	18611	117144
scaffold_1514	So	20768	211134
scaffold_1515	So	5774	170876
scaffold_1516	So	12989	184805
scaffold_1517	So	13684	202427
scaffold_1518	So	55	227133
scaffold_1519	So	23747	230330
scaffold_152	Ss	91743	25891734
scaffold_1522	So	603	192926
scaffold_1523	So	31210	222776
scaffold_1524	So	8	214105
scaffold_1525	So	16229	222340
scaffold_1526	So	34912	214966
scaffold_1527	So	20341	217243
scaffold_1528	So	11697	223204
scaffold_153	So	1249	25433937
scaffold_1530	So	27848	227895
scaffold_1531	So	15646	192600
scaffold_1532	So	36662	214894
scaffold_1534	So	63121	226378
scaffold_1535	So	74271	212876
scaffold_1536	So	23080	207893
scaffold_1537	So	69479	216234
scaffold_1538	So	14489	210867
scaffold_1539	So	6407	228444
scaffold_154	Ss	615486	20622608
scaffold_1541	So	11912	213838
scaffold_1542	So	20500	217107
scaffold_1544	So	10296	90721
scaffold_1545	So	27541	226735
scaffold_1546	So	14971	220070
scaffold_1547	So	817	211821
scaffold_1549	So	513	216310
scaffold_155	So	14456	18921614
scaffold_1551	So	16900	155006
scaffold_1552	So	38097	170334
scaffold_1553	So	19283	226429
scaffold_1555	So	49388	206395
scaffold_1556	So	14704	218069
scaffold_1557	So	13	218820
scaffold_1558	So	14146	211612
scaffold_1559	So	19852	200803
scaffold_156	So	12004	15813024
scaffold_1561	So	18708	224666
scaffold_1562	So	3809	225323
scaffold_1563	So	5122	221063
scaffold_1564	So	25760	161034
scaffold_1565	So	26304	218647
scaffold_1566	So	16567	206737
scaffold_1567	So	15266	173998
scaffold_1568	So	25343	215433
scaffold_1569	So	25203	214904
scaffold_157	So	40926	15312632
scaffold_1570	So	22811	216441
scaffold_1571	So	12579	200266
scaffold_1572	So	12499	198430
scaffold_1573	So	79423	190302
scaffold_1574	So	43108	224144
scaffold_1575	So	16630	223939
scaffold_1576	So	328	209666
scaffold_1578	So	80665	202919
scaffold_1579	So	1115	214342
scaffold_158	So	79874	15155099
scaffold_1580	So	23791	159049
scaffold_1581	So	26922	222904
scaffold_1582	So	23632	202849
scaffold_1584	So	20197	179493
scaffold_1585	So	18738	203171
scaffold_1586	So	50888	212957
scaffold_1587	So	30774	219135
scaffold_1588	So	24973	200595
scaffold_1589	So	60592	222083
scaffold_159	So	55954	12187528
scaffold_1590	So	63553	213396
scaffold_1591	So	50140	202795
scaffold_1592	So	5621	168148
scaffold_1593	So	301	159947
scaffold_1594	So	30194	213886
scaffold_1595	So	24260	177012
scaffold_1596	So	914	87915
scaffold_1597	So	25795	187920
scaffold_1598	So	14934	216087
scaffold_1599	So	40895	201640
scaffold_160	So	44686	4555727
scaffold_160	Ss	4676198	4816418
scaffold_160	So	4822600	11858107
scaffold_1600	So	42447	203158
scaffold_1601	So	3034	203654
scaffold_1602	So	310	219264
scaffold_1603	So	28035	187259
scaffold_1604	So	66559	206067
scaffold_1605	So	9691	213619
scaffold_1606	So	29890	198607
scaffold_1607	So	17376	219473
scaffold_1608	So	29563	214355
scaffold_1609	So	2678	219890
scaffold_161	So	36123	10593891
scaffold_1610	So	17385	198796
scaffold_1611	So	32782	219381
scaffold_1612	So	1651	218095
scaffold_1613	So	31674	219211
scaffold_1614	So	18410	195939
scaffold_1615	So	155	215322
scaffold_1616	So	68397	172834
scaffold_1617	So	4456	219002
scaffold_1618	So	28128	183017
scaffold_162	So	26555	10045665
scaffold_1620	So	5223	218760
scaffold_1621	So	2739	214407
scaffold_1622	So	26298	200632
scaffold_1624	So	3310	191982
scaffold_1625	So	959	180027
scaffold_1626	So	22998	217947
scaffold_1627	So	62222	208914
scaffold_1628	So	37311	215582
scaffold_163	So	38346	9820692
scaffold_1630	So	2159	206756
scaffold_1631	So	84448	151104
scaffold_1634	So	5042	214091
scaffold_1637	So	11444	185924
scaffold_1638	So	161	190612
scaffold_1639	So	17943	195018
scaffold_164	So	3396	9759617
scaffold_1640	So	21719	207138
scaffold_1641	So	22662	208494
scaffold_1642	So	466	207594
scaffold_1643	So	45562	188956
scaffold_1644	So	16864	182243
scaffold_1645	So	7178	201634
scaffold_1646	So	29282	85966
scaffold_1647	So	5511	210575
scaffold_1648	So	37414	167597
scaffold_1649	So	5641	203026
scaffold_165	So	62273	9675856
scaffold_1650	So	175	211636
scaffold_1651	So	2090	189174
scaffold_1652	So	292	201251
scaffold_1653	So	43190	212692
scaffold_1654	So	581	207175
scaffold_1655	So	22217	169015
scaffold_1656	So	9408	208540
scaffold_1657	So	18152	210267
scaffold_1658	So	56763	143777
scaffold_1659	So	46822	184557
scaffold_166	So	7951	9490107
scaffold_1660	So	136	162460
scaffold_1661	So	31455	213430
scaffold_1662	So	3197	204426
scaffold_1663	So	7199	176487
scaffold_1664	So	9399	176243
scaffold_1665	So	11219	149017
scaffold_1666	So	13714	211697
scaffold_1667	So	22334	176289
scaffold_1668	So	9084	202690
scaffold_1669	So	5363	208501
scaffold_167	So	6967	9486008
scaffold_1670	So	47481	199097
scaffold_1671	So	9046	212075
scaffold_1672	So	17018	165390
scaffold_1673	So	12717	211806
scaffold_1674	So	53527	157579
scaffold_1675	So	538	192412
scaffold_1676	So	18831	205037
scaffold_1678	So	19956	156586
scaffold_1679	So	34129	198583
scaffold_168	So	10568	9403235
scaffold_1680	So	1722	198191
scaffold_1681	So	24411	210900
scaffold_1682	So	17910	177117
scaffold_1683	So	28046	210141
scaffold_1685	So	625	203337
scaffold_1686	So	5346	199179
scaffold_1687	So	24584	189301
scaffold_1688	So	24275	157393
scaffold_1689	So	343	204553
scaffold_169	So	20073	9393234
scaffold_1690	So	27655	209594
scaffold_1691	So	13139	185709
scaffold_1692	So	31	198898
scaffold_1693	So	3789	209312
scaffold_1694	So	38887	164203
scaffold_1695	So	20948	152134
scaffold_1696	So	19650	177340
scaffold_1697	So	251	192775
scaffold_1698	So	1240	145972
scaffold_1699	So	36230	208920
scaffold_170	So	15471	9387570
scaffold_1700	So	26105	196797
scaffold_1701	So	297	207394
scaffold_1702	So	15233	146267
scaffold_1703	So	9711	144215
scaffold_1704	So	35330	206745
scaffold_1705	So	18056	204977
scaffold_1706	So	17367	152045
scaffold_1707	So	6466	199372
scaffold_1708	So	19884	207998
scaffold_171	So	21191	8991346
scaffold_1711	So	69190	183972
scaffold_1712	So	16051	177330
scaffold_1713	So	38723	199009
scaffold_1714	So	40995	196188
scaffold_1715	So	45002	204654
scaffold_1716	So	35630	184183
scaffold_1717	So	6964	207056
scaffold_1718	So	123	201539
scaffold_172	So	13542	8931195
scaffold_1721	So	58	192591
scaffold_1723	So	80883	153568
scaffold_1724	So	24276	204835
scaffold_1725	So	14877	202107
scaffold_1726	So	10196	206423
scaffold_1728	So	12	205032
scaffold_1729	So	42730	124815
scaffold_173	So	1965	8877892
scaffold_1730	So	17292	205551
scaffold_1731	So	28866	181396
scaffold_1732	So	36027	170622
scaffold_1733	So	37562	196857
scaffold_1734	So	15608	175689
scaffold_1736	So	27	204912
scaffold_1737	So	21675	186875
scaffold_1738	So	203	188628
scaffold_1739	So	6139	190725
scaffold_174	So	60209	8756513
scaffold_1740	So	81123	204573
scaffold_1741	So	185	203247
scaffold_1742	So	19159	195126
scaffold_1743	So	15361	170068
scaffold_1744	So	819	204004
scaffold_1745	So	27716	204616
scaffold_1746	So	64623	204930
scaffold_1747	So	30117	157719
scaffold_1748	So	2821	198483
scaffold_1749	So	36101	204498
scaffold_175	So	234	8735503
scaffold_1750	So	23982	191163
scaffold_1751	So	27115	178082
scaffold_1752	So	30209	184556
scaffold_1753	So	27014	167021
scaffold_1754	So	25	171587
scaffold_1755	So	18300	152138
scaffold_1756	So	8496	200813
scaffold_1757	So	15052	184318
scaffold_1758	So	22016	196478
scaffold_1759	So	7019	203616
scaffold_176	So	7561	8539319
scaffold_1761	So	14806	176045
scaffold_1762	So	17830	188294
scaffold_1763	So	1	116602
scaffold_1764	So	17115	202939
scaffold_1765	So	44754	196652
scaffold_1767	So	19901	201143
scaffold_1768	So	4376	196116
scaffold_1769	So	21462	195344
scaffold_177	So	20755	8586200
scaffold_1770	So	54316	197599
scaffold_1771	So	9303	139374
scaffold_1772	So	302	201579
scaffold_1773	So	26708	197835
scaffold_1774	So	17389	192230
scaffold_1775	So	1153	184482
scaffold_1776	So	18864	202417
scaffold_1777	So	68225	175282
scaffold_1778	So	788	198170
scaffold_1779	So	18876	177251
scaffold_178	So	69340	8543384
scaffold_1780	So	1728	133769
scaffold_1781	So	6857	154552
scaffold_1782	So	17523	171255
scaffold_1783	So	5008	199535
scaffold_1784	So	6684	199359
scaffold_1785	So	23293	189700
scaffold_1786	So	3779	188498
scaffold_1787	So	19959	127531
scaffold_1788	So	13010	200035
scaffold_1789	So	134	159125
scaffold_179	So	8782	8411527
scaffold_1790	So	23050	165158
scaffold_1791	So	24841	199819
scaffold_1792	So	35070	177564
scaffold_1793	So	43693	179198
scaffold_1794	So	290	142313
scaffold_1795	So	33026	171230
scaffold_1796	So	58258	178493
scaffold_1798	So	14190	153406
scaffold_180	So	30108	8391183
scaffold_1801	So	3144	170771
scaffold_1802	So	32187	197790
scaffold_1803	So	1241	197082
scaffold_1804	So	2485	197572
scaffold_1807	So	7535	158822
scaffold_1808	So	252	123385
scaffold_1809	So	44193	160802
scaffold_181	So	29029	8323969
scaffold_1810	So	23756	192271
scaffold_1811	So	9757	188178
scaffold_1812	So	33837	166906
scaffold_1813	So	4091	183816
scaffold_1814	So	26869	170189
scaffold_1815	So	44859	172626
scaffold_1816	So	24546	174992
scaffold_1817	So	1209	187687
scaffold_1818	So	8516	172662
scaffold_182	So	323	8314521
scaffold_1820	So	2823	181331
scaffold_1821	So	19145	194104
scaffold_1822	So	45403	178676
scaffold_1823	So	59999	182393
scaffold_1824	So	5644	189228
scaffold_1825	So	295	127820
scaffold_1826	So	26811	179454
scaffold_1827	So	16351	186233
scaffold_1828	So	41242	190937
scaffold_1829	So	39447	175424
scaffold_183	So	2381	2001604
scaffold_183	Ss	2044234	8144574
scaffold_1830	So	34307	170829
scaffold_1831	So	33038	156344
scaffold_1832	So	8058	177269
scaffold_1833	So	21712	166345
scaffold_1834	So	43222	155349
scaffold_1836	So	8778	144071
scaffold_1837	So	1179	185372
scaffold_1838	So	20903	187711
scaffold_1839	So	3613	191016
scaffold_184	So	18454	8204012
scaffold_1840	So	1151	166854
scaffold_1841	So	57505	189950
scaffold_1842	So	24867	168166
scaffold_1843	So	120693	182022
scaffold_1844	So	804	154643
scaffold_1845	So	6163	153195
scaffold_1846	So	26145	171076
scaffold_1847	So	11387	180790
scaffold_1848	So	341	102632
scaffold_1849	So	479	119700
scaffold_185	So	18444	7951973
scaffold_1850	So	9481	189093
scaffold_1851	So	530	123267
scaffold_1852	So	18	121296
scaffold_1854	So	11278	147313
scaffold_1856	So	29925	176000
scaffold_1857	So	1943	182739
scaffold_1858	So	20521	187095
scaffold_1859	So	57939	175704
scaffold_186	So	13619	8042200
scaffold_1862	So	10445	186555
scaffold_1863	So	46592	180603
scaffold_1864	So	19465	151704
scaffold_1866	So	51	184433
scaffold_1868	So	40567	183284
scaffold_1869	So	19160	155823
scaffold_187	So	20798	7943325
scaffold_1870	So	18168	169733
scaffold_1871	So	86	156595
scaffold_1872	So	52651	145901
scaffold_1873	So	15666	160206
scaffold_1874	So	1281	144017
scaffold_1875	So	17002	183527
scaffold_1876	So	6484	183399
scaffold_1877	So	14135	149584
scaffold_1878	So	7827	132832
scaffold_188	Ss	78202	7881104
scaffold_1880	So	22562	168325
scaffold_1882	So	37	179544
scaffold_1884	So	294	184538
scaffold_1886	So	6134	166565
scaffold_1887	So	31909	101245
scaffold_1888	So	15249	183771
scaffold_1889	So	19925	158326
scaffold_189	So	14856	7945031
scaffold_1890	So	15617	137025
scaffold_1891	So	16058	168840
scaffold_1892	So	17956	177015
scaffold_1893	So	16486	182090
scaffold_1894	So	3012	182921
scaffold_1895	So	1095	78216
scaffold_1899	So	344	130622
scaffold_190	So	88758	7754159
scaffold_1900	So	6177	175604
scaffold_1901	So	33711	180790
scaffold_1903	So	16761	169541
scaffold_1905	So	6086	171414
scaffold_1908	So	34824	127235
scaffold_1909	So	25846	136519
scaffold_191	So	5879	7864768
scaffold_1910	So	12334	159475
scaffold_1911	So	8	160462
scaffold_1912	So	88	168844
scaffold_1913	So	4823	165259
scaffold_1914	So	4276	112777
scaffold_1915	So	16050	167371
scaffold_1917	So	302	177891
scaffold_1918	So	30801	159295
scaffold_192	So	8199	7866547
scaffold_1920	So	15705	144999
scaffold_1921	So	25074	150022
scaffold_1923	So	25257	108820
scaffold_1924	So	13673	175957
scaffold_1925	So	18834	127807
scaffold_1926	So	22931	171013
scaffold_1927	So	50704	176622
scaffold_1928	So	554	159853
scaffold_1929	So	16178	176960
scaffold_193	So	3647	7844659
scaffold_1930	So	849	145179
scaffold_1931	So	10835	114849
scaffold_1932	So	16747	121886
scaffold_1934	So	22870	124801
scaffold_1935	So	7116	129558
scaffold_1936	So	9076	84891
scaffold_1937	So	10156	169962
scaffold_1938	So	1084	102363
scaffold_1939	So	1176	174707
scaffold_194	So	5096	7801156
scaffold_1940	So	47032	172745
scaffold_1942	So	822	158614
scaffold_1944	So	23218	163491
scaffold_1946	So	18182	134496
scaffold_1947	So	11767	167357
scaffold_1948	So	265	169428
scaffold_1949	So	23252	143697
scaffold_195	So	2745	7775783
scaffold_1950	So	17602	156842
scaffold_1951	So	2036	147130
scaffold_1952	So	2596	152519
scaffold_1953	So	24888	169920
scaffold_1954	So	37923	145092
scaffold_1955	So	23349	170119
scaffold_1956	So	50038	172541
scaffold_1957	So	63966	171583
scaffold_1958	So	5324	126881
scaffold_196	So	3522	7742420
scaffold_1960	So	48973	159351
scaffold_1961	So	17928	166778
scaffold_1962	So	45018	169223
scaffold_1963	So	80209	107386
scaffold_1965	So	4614	152769
scaffold_1966	So	23692	115594
scaffold_1967	So	16003	148782
scaffold_1968	So	2352	158728
scaffold_197	So	66	7736615
scaffold_1970	So	4413	154643
scaffold_1972	So	76	155585
scaffold_1973	So	7870	162598
scaffold_1974	So	16059	165132
scaffold_1975	So	35299	153967
scaffold_1976	So	35310	130173
scaffold_1978	So	1701	144658
scaffold_1979	So	26376	121712
scaffold_198	So	259	7711844
scaffold_1982	So	13024	145138
scaffold_1984	So	3134	168745
scaffold_1985	So	773	144507
scaffold_1986	So	33269	167750
scaffold_1987	So	5458	156964
scaffold_1988	So	953	145371
scaffold_1989	So	47560	167963
scaffold_199	So	28067	7492850
scaffold_1990	So	10685	147991
scaffold_1991	So	34411	137058
scaffold_1992	So	7717	167943
scaffold_1994	So	20167	167778
scaffold_1995	So	64840	112758
scaffold_1996	So	404	149460
scaffold_1997	So	6848	167037
scaffold_1998	So	578	132207
scaffold_1999	So	74562	157694
scaffold_200	So	7333	7366950
scaffold_2002	So	45544	158663
scaffold_2003	So	37	110219
scaffold_2004	So	45100	148023
scaffold_2006	So	69	165638
scaffold_2007	So	17810	129838
scaffold_201	So	51068	7252509
scaffold_2011	So	1952	135562
scaffold_2013	So	37074	163973
scaffold_2015	So	7714	142107
scaffold_2016	So	8812	162965
scaffold_2017	So	17148	160082
scaffold_2018	So	40506	106944
scaffold_2019	So	30595	149257
scaffold_202	Ss	53170	5240835
scaffold_202	So	5275187	7351381
scaffold_2020	So	14650	145295
scaffold_2021	So	29216	127553
scaffold_2022	So	1696	163945
scaffold_2023	So	3870	160651
scaffold_2024	So	1463	120926
scaffold_2025	So	22549	139834
scaffold_2027	So	239	141228
scaffold_2028	So	45096	142440
scaffold_2029	So	1062	158796
scaffold_203	So	73435	7261726
scaffold_2032	So	28852	144985
scaffold_2033	So	161	161648
scaffold_2034	So	11773	146917
scaffold_2036	So	1733	149021
scaffold_2037	So	11207	161661
scaffold_204	So	44059	7240786
scaffold_2040	So	12824	125806
scaffold_2041	So	10955	147239
scaffold_2042	So	200	161289
scaffold_2043	So	23663	141329
scaffold_2044	So	4334	139813
scaffold_2046	So	24486	142497
scaffold_2047	So	11992	145156
scaffold_2048	So	6472	152136
scaffold_205	So	32208	6772658
scaffold_2050	So	25412	100083
scaffold_2051	So	5742	124943
scaffold_2052	So	31124	151661
scaffold_2053	So	24679	140009
scaffold_2054	So	23907	159394
scaffold_2055	So	1802	118806
scaffold_2056	So	26579	78132
scaffold_2059	Ss	91994	128864
scaffold_206	Ss	130780	6714594
scaffold_2061	So	8877	128697
scaffold_2062	So	64478	144095
scaffold_2063	So	13948	140094
scaffold_2065	So	13464	144825
scaffold_2066	So	819	157006
scaffold_2067	So	26862	156240
scaffold_2068	So	23370	143374
scaffold_207	So	72945	6716679
scaffold_2070	So	39026	157974
scaffold_2071	So	3639	138462
scaffold_2074	So	7258	123782
scaffold_2075	So	222	157424
scaffold_2076	So	13381	144974
scaffold_2078	So	24283	155194
scaffold_2079	So	23325	82549
scaffold_208	So	31104	6729236
scaffold_2080	So	29224	144169
scaffold_2081	So	227	142373
scaffold_2082	So	29325	151592
scaffold_2083	So	3992	156731
scaffold_2084	So	36577	153100
scaffold_2085	So	654	147861
scaffold_2086	So	103	152081
scaffold_2087	So	61	152588
scaffold_2088	So	1281	151835
scaffold_2089	So	6996	127966
scaffold_209	So	17404	6718293
scaffold_2090	So	17521	144742
scaffold_2091	So	796	153650
scaffold_2092	So	939	132366
scaffold_2093	So	47967	147721
scaffold_2094	So	6650	107218
scaffold_2096	So	10930	146061
scaffold_2097	So	16087	116329
scaffold_2099	So	10422	154459
scaffold_210	So	11508	3910137
scaffold_210	Ss	3926448	4070764
scaffold_210	So	4094797	6661838
scaffold_2100	So	9615	125631
scaffold_2101	So	28048	145823
scaffold_2102	So	14667	147710
scaffold_2103	So	632	111883
scaffold_2104	So	35425	136191
scaffold_2105	So	49514	143957
scaffold_2106	So	12	95172
scaffold_2108	So	19908	133550
scaffold_2109	So	40902	139132
scaffold_211	So	4	6545941
scaffold_2111	So	18094	152005
scaffold_2113	So	40553	141357
scaffold_2114	So	350	137202
scaffold_2115	So	7766	148145
scaffold_2116	So	27745	130378
scaffold_2118	So	15447	116385
scaffold_2119	So	18726	141400
scaffold_212	So	231754	6322691
scaffold_2120	So	24414	148622
scaffold_2121	So	20596	144481
scaffold_2124	So	12560	132380
scaffold_2125	So	6635	106460
scaffold_2126	So	261	130419
scaffold_2129	So	27098	147394
scaffold_213	So	19164	6341301
scaffold_2130	So	10523	134389
scaffold_2131	So	19336	145767
scaffold_2132	So	33650	117535
scaffold_2133	So	33822	103593
scaffold_2134	So	7061	150940
scaffold_2135	So	13582	139661
scaffold_2137	So	26952	112211
scaffold_2139	So	7347	126612
scaffold_214	So	1183	6221075
scaffold_2141	So	1584	121310
scaffold_2142	So	4694	131369
scaffold_2143	So	7692	132058
scaffold_2144	So	4426	144485
scaffold_2145	So	667	128337
scaffold_2147	So	1296	147764
scaffold_215	So	9065	6296226
scaffold_2151	So	19002	138033
scaffold_2152	So	3294	128385
scaffold_2153	So	20136	128091
scaffold_2154	So	60259	127498
scaffold_2155	So	2	85113
scaffold_2156	So	20886	107198
scaffold_2157	So	142	123863
scaffold_216	So	97777	6109378
scaffold_2160	So	38605	137077
scaffold_2163	So	5408	145944
scaffold_2164	So	13137	105575
scaffold_2165	So	1584	146676
scaffold_2167	So	5895	134735
scaffold_2168	So	2	126709
scaffold_217	So	94603	6053854
scaffold_2170	So	15962	121033
scaffold_2171	So	1020	144461
scaffold_2173	So	2496	141514
scaffold_2176	So	33565	113687
scaffold_2177	So	249	139654
scaffold_2178	So	4312	128810
scaffold_2179	So	4275	147076
scaffold_218	So	13624	6058254
scaffold_2180	So	9448	146215
scaffold_2183	So	20779	125106
scaffold_2185	So	24408	142347
scaffold_2186	So	16861	129558
scaffold_2187	So	6983	144031
scaffold_2188	So	4748	146573
scaffold_2189	So	51583	136824
scaffold_219	So	21776	6000522
scaffold_2190	So	53392	125530
scaffold_2191	So	3537	98301
scaffold_2192	So	17697	129379
scaffold_2193	So	39323	134691
scaffold_2194	So	3912	135163
scaffold_2195	So	24691	145531
scaffold_2196	So	31084	122930
scaffold_2197	So	5396	145950
scaffold_2198	So	51230	145297
scaffold_220	So	32286	5972467
scaffold_2201	So	9260	121189
scaffold_2202	So	5190	145249
scaffold_2204	So	15919	137734
scaffold_2205	So	21949	103641
scaffold_221	So	12529	5960471
scaffold_2210	So	723	55414
scaffold_2211	So	10043	136666
scaffold_2214	So	4175	104331
scaffold_2215	So	22858	143784
scaffold_2217	So	10228	136260
scaffold_2218	So	22128	106630
scaffold_2219	So	9893	140087
scaffold_222	So	4068	5926037
scaffold_2220	So	41283	126895
scaffold_2221	So	7418	143441
scaffold_2223	So	16259	118049
scaffold_2225	So	12235	122109
scaffold_2227	So	34724	136331
scaffold_2228	So	1305	142535
scaffold_2229	So	42501	115388
scaffold_223	Ss	86062	5917519
scaffold_2230	So	60754	142134
scaffold_2232	So	7566	102911
scaffold_2233	So	42520	133822
scaffold_2235	So	3754	125665
scaffold_2236	So	72122	111960
scaffold_2237	So	2076	134529
scaffold_2238	So	13361	136517
scaffold_2239	So	19623	126372
scaffold_224	So	27427	5886794
scaffold_2240	So	55866	131589
scaffold_2243	So	41208	137552
scaffold_2247	So	26104	128633
scaffold_2248	So	29531	139295
scaffold_2249	So	177	124576
scaffold_225	So	6725	5775725
scaffold_2251	So	16131	54000
scaffold_2252	So	1674	94979
scaffold_2254	So	27715	128437
scaffold_2255	So	42352	108474
scaffold_2256	So	11969	138888
scaffold_2257	So	17217	97679
scaffold_2259	So	2856	81081
scaffold_226	So	6948	5594888
scaffold_2263	So	22285	122895
scaffold_2264	So	39155	82195
scaffold_2265	So	786	139196
scaffold_2267	So	28370	119401
scaffold_227	So	33797	5524563
scaffold_2270	So	39321	128431
scaffold_2273	So	28610	129905
scaffold_2277	So	58673	137593
scaffold_2278	So	1142	68420
scaffold_2279	So	118	129109
scaffold_228	So	3305	5459490
scaffold_2281	So	31937	135302
scaffold_2282	So	554	116240
scaffold_2284	So	19430	137529
scaffold_2286	So	433	118060
scaffold_2287	So	6541	114212
scaffold_2288	So	10538	99785
scaffold_2289	So	14110	136715
scaffold_229	So	5796	5419623
scaffold_2292	So	2995	114956
scaffold_2293	So	29507	72600
scaffold_2295	So	12455	110462
scaffold_230	So	17349	5413241
scaffold_2300	So	5	122171
scaffold_2301	So	22526	100895
scaffold_2303	So	54093	79132
scaffold_2304	So	24960	135478
scaffold_2306	So	679	135256
scaffold_2307	So	20777	103417
scaffold_2308	So	16492	120307
scaffold_231	So	88872	5228948
scaffold_2311	So	1183	79400
scaffold_2312	So	2147	113826
scaffold_2313	So	9914	125841
scaffold_2315	So	254	89708
scaffold_2316	So	3843	134885
scaffold_2317	So	4458	85206
scaffold_2318	So	6	130085
scaffold_2319	So	31910	80810
scaffold_232	So	6485	5311890
scaffold_2320	So	27667	127205
scaffold_2322	So	183	133724
scaffold_2323	So	5592	118887
scaffold_2324	So	49464	103191
scaffold_2326	So	8382	118322
scaffold_2328	So	5374	113760
scaffold_233	So	6157	5334376
scaffold_2331	So	15563	88718
scaffold_2332	So	2139	130995
scaffold_2333	So	3835	121208
scaffold_2335	So	8944	126927
scaffold_2337	So	18854	112079
scaffold_2338	So	35409	105892
scaffold_2339	So	72363	124510
scaffold_234	Ss	41479	5248115
scaffold_2340	So	46226	116125
scaffold_2341	So	51	130501
scaffold_2342	So	19095	128446
scaffold_2343	So	41303	128031
scaffold_2344	So	12799	84131
scaffold_2346	So	19771	114892
scaffold_2348	So	4714	114803
scaffold_2349	So	672	133060
scaffold_235	So	4934	5290885
scaffold_2350	So	30261	82170
scaffold_2351	So	17807	132886
scaffold_2354	So	69032	105569
scaffold_2355	So	10576	125761
scaffold_2356	So	14412	118113
scaffold_2358	So	15703	88801
scaffold_2359	So	12917	83437
scaffold_236	So	1187	5235048
scaffold_2360	So	228	105357
scaffold_2361	So	23792	119854
scaffold_2362	So	66566	132069
scaffold_2363	So	26948	125924
scaffold_2369	So	243	131191
scaffold_237	So	92109	5175192
scaffold_2370	So	35362	101157
scaffold_2371	So	20762	125803
scaffold_2376	So	1074	26258
scaffold_2379	So	50087	111912
scaffold_238	So	21543	5129845
scaffold_2380	So	12533	71203
scaffold_2382	So	17219	79901
scaffold_2384	So	18055	93549
scaffold_2385	So	16733	114809
scaffold_2386	So	27904	129698
scaffold_2387	So	8357	128178
scaffold_2388	So	5211	108937
scaffold_2389	So	32939	107976
scaffold_239	So	1790	4980150
scaffold_2391	So	30731	87994
scaffold_2392	So	52001	114219
scaffold_2393	So	37818	118415
scaffold_2394	So	47377	127978
scaffold_2396	So	20791	110267
scaffold_2397	So	160	105386
scaffold_240	So	47419	5016706
scaffold_2400	So	4331	109253
scaffold_2401	So	2046	85787
scaffold_2402	So	22781	123470
scaffold_2403	So	16035	108070
scaffold_2404	So	18	129121
scaffold_2405	So	17413	107559
scaffold_2409	So	29151	108801
scaffold_241	So	26360	4929409
scaffold_2410	So	305	119120
scaffold_2411	So	17470	118805
scaffold_2413	So	14151	112479
scaffold_2415	So	34470	128542
scaffold_2416	So	11015	99842
scaffold_2417	So	23743	113779
scaffold_242	So	4541	4938288
scaffold_2420	So	32464	128503
scaffold_2425	So	28050	84669
scaffold_2426	So	107	113611
scaffold_2429	So	21009	115716
scaffold_243	So	57983	4918254
scaffold_2430	So	20630	112163
scaffold_2432	So	8748	100002
scaffold_2436	So	34261	126901
scaffold_2437	So	19666	106704
scaffold_2439	So	67149	105251
scaffold_244	So	80030	4916196
scaffold_2440	So	20283	98634
scaffold_2441	So	3107	111599
scaffold_2443	So	31500	90517
scaffold_2445	So	27086	122062
scaffold_2446	So	57952	96532
scaffold_2447	So	7487	83167
scaffold_2448	So	11852	114536
scaffold_2449	So	18597	119536
scaffold_245	So	12238	4861262
scaffold_2451	So	10492	108021
scaffold_2453	So	32322	52369
scaffold_2455	So	12439	124088
scaffold_2456	So	903	99616
scaffold_2459	So	70188	90232
scaffold_246	So	50352	4830678
scaffold_2460	So	311	125485
scaffold_2461	So	17063	117087
scaffold_2462	So	21342	103057
scaffold_2463	So	1035	114409
scaffold_2466	So	47654	122096
scaffold_2467	So	2	107663
scaffold_2468	So	13590	78591
scaffold_2469	So	58294	103373
scaffold_247	So	24116	4328259
scaffold_247	Ss	4396542	4751710
scaffold_2470	So	25219	124260
scaffold_2473	So	16217	117801
scaffold_2476	So	1068	117071
scaffold_2477	So	28114	99632
scaffold_248	So	5443	4730582
scaffold_2480	So	110	91846
scaffold_2481	So	13396	121429
scaffold_2482	So	6020	107629
scaffold_2483	So	117	101826
scaffold_2485	So	33447	123941
scaffold_2486	So	58093	100708
scaffold_2487	So	39249	123309
scaffold_2488	So	306	91543
scaffold_2489	So	40859	115759
scaffold_249	So	66564	4706729
scaffold_2490	So	1603	107257
scaffold_2492	So	21515	89609
scaffold_2493	So	29644	76238
scaffold_2494	So	9033	57378
scaffold_2496	So	46082	95911
scaffold_2498	So	862	122587
scaffold_2499	So	12489	100033
scaffold_250	So	42770	4685481
scaffold_2501	So	29683	110036
scaffold_2502	So	295	115525
scaffold_2504	So	1430	109968
scaffold_2505	So	9813	79582
scaffold_2506	So	33127	87914
scaffold_251	So	8950	4683782
scaffold_2511	So	26555	106679
scaffold_2512	So	9867	101253
scaffold_2514	So	360	108917
scaffold_2515	So	3	110101
scaffold_2517	So	12595	121551
scaffold_2518	So	47529	83984
scaffold_252	So	57102	4670103
scaffold_2520	So	8965	108529
scaffold_2521	So	31148	121413
scaffold_2522	So	41648	94212
scaffold_2523	So	33660	119608
scaffold_2524	So	33449	105837
scaffold_2528	So	15429	70515
scaffold_253	So	50137	4596119
scaffold_2530	So	26200	120588
scaffold_2534	So	15486	104764
scaffold_2535	So	20247	103894
scaffold_2538	So	37894	105648
scaffold_2539	So	119	115139
scaffold_254	So	109381	4490645
scaffold_2540	So	11047	93694
scaffold_2541	So	7629	118233
scaffold_2542	So	33891	109385
scaffold_2543	So	6925	95704
scaffold_2544	So	27365	102025
scaffold_2545	So	30131	105262
scaffold_2547	So	21333	119875
scaffold_2549	So	79	111041
scaffold_255	So	13516	4511830
scaffold_2551	So	22338	119529
scaffold_2552	So	78188	119579
scaffold_2553	So	29203	116342
scaffold_2554	So	9325	104001
scaffold_2556	So	19110	86109
scaffold_2557	So	2114	83297
scaffold_2558	So	29731	101110
scaffold_2559	So	447	111076
scaffold_256	So	1315	4381098
scaffold_2561	So	25180	107015
scaffold_2562	So	366	90740
scaffold_2563	So	9613	86487
scaffold_2564	So	16163	86250
scaffold_2565	So	32684	118318
scaffold_2567	So	15228	70314
scaffold_257	So	7102	4442744
scaffold_2570	So	8389	112236
scaffold_2571	So	31435	68995
scaffold_2573	So	19868	92501
scaffold_2575	So	1578	117394
scaffold_2576	So	16740	76089
scaffold_2578	So	48914	77701
scaffold_258	So	29947	4390274
scaffold_2580	So	3332	100043
scaffold_2581	So	401	61152
scaffold_2585	So	13128	103920
scaffold_2586	So	15643	117271
scaffold_2588	So	41549	73125
scaffold_259	So	440	4360249
scaffold_2590	So	9273	97639
scaffold_2592	So	21659	95240
scaffold_2596	So	11272	99635
scaffold_2598	So	4889	96269
scaffold_260	So	25987	4356101
scaffold_2600	So	84088	98618
scaffold_2605	So	23317	100287
scaffold_2606	So	13470	76130
scaffold_261	So	55	4290600
scaffold_2610	So	1681	76666
scaffold_2611	So	7629	99118
scaffold_2613	So	3480	100137
scaffold_2616	So	42403	76450
scaffold_2617	So	28929	75254
scaffold_2618	So	18590	71265
scaffold_2619	So	14821	102039
scaffold_262	So	58773	4314640
scaffold_2621	So	4638	115647
scaffold_2622	So	448	96233
scaffold_2624	So	167	81208
scaffold_2625	So	28342	104466
scaffold_2627	So	24791	114001
scaffold_2628	So	8153	105139
scaffold_2629	So	5340	110064
scaffold_263	So	40126	4318133
scaffold_2630	So	1200	113153
scaffold_2632	So	9	82954
scaffold_2634	So	274	111269
scaffold_2636	So	22896	108544
scaffold_2637	So	22325	112412
scaffold_2638	So	571	110266
scaffold_2639	So	17785	84304
scaffold_264	So	2482	4274959
scaffold_2640	So	7972	94769
scaffold_2641	So	12205	104624
scaffold_2642	So	15026	107478
scaffold_2643	So	26175	100859
scaffold_2645	So	10921	93040
scaffold_2648	So	8075	107915
scaffold_2649	So	60068	106720
scaffold_265	So	55857	4232866
scaffold_2650	So	13173	58121
scaffold_2652	So	40289	101078
scaffold_2653	So	3408	83608
scaffold_2656	So	15905	88498
scaffold_2657	So	19775	108584
scaffold_2658	So	16709	104791
scaffold_266	So	46632	948246
scaffold_266	Ss	1018257	1993365
scaffold_266	So	2152618	4185665
scaffold_2664	So	30586	105231
scaffold_2665	So	10619	90746
scaffold_2666	So	16106	99602
scaffold_2667	So	3841	90631
scaffold_2668	So	987	104405
scaffold_2669	So	16926	94748
scaffold_267	So	18339	4101201
scaffold_2670	So	1496	101294
scaffold_2674	So	43884	77929
scaffold_2675	So	12474	113515
scaffold_2676	So	82	112800
scaffold_268	So	49483	4172556
scaffold_2681	So	8106	113414
scaffold_2682	So	13082	112831
scaffold_2684	So	20441	106687
scaffold_2686	So	22922	76656
scaffold_269	So	40742	4102317
scaffold_2690	So	445	113001
scaffold_2694	So	22027	109993
scaffold_2698	So	32118	112750
scaffold_2699	So	337	91736
scaffold_270	So	27248	4095089
scaffold_2706	So	557	77733
scaffold_2708	So	27	77169
scaffold_271	So	5181	4069058
scaffold_2711	So	29719	83356
scaffold_2714	So	17531	57749
scaffold_272	Ss	1080	4067953
scaffold_2720	So	549	102941
scaffold_2721	So	2208	86155
scaffold_2722	So	31944	100237
scaffold_2723	So	8222	111669
scaffold_2725	So	11830	68627
scaffold_2727	So	2123	74702
scaffold_2728	So	600	96896
scaffold_273	So	27315	4007774
scaffold_2732	So	6804	110798
scaffold_2736	So	7979	95423
scaffold_2739	So	247	101327
scaffold_274	So	5590	3998347
scaffold_2740	So	33128	108483
scaffold_2741	So	40948	94009
scaffold_2743	So	41765	99273
scaffold_2744	So	30881	109372
scaffold_2745	So	24761	99425
scaffold_2749	So	42650	110336
scaffold_275	So	37731	3688864
scaffold_2751	So	25096	106819
scaffold_2754	So	1836	110111
scaffold_2759	So	9760	78216
scaffold_276	So	28269	3928823
scaffold_2761	So	11723	105905
scaffold_2764	So	466	100590
scaffold_2766	So	21219	108790
scaffold_2767	So	4122	96989
scaffold_2769	So	10886	86343
scaffold_277	So	425	3923337
scaffold_2773	So	77	100142
scaffold_2774	So	2561	35194
scaffold_278	So	64632	3832695
scaffold_2781	So	20772	103341
scaffold_2786	So	20848	108625
scaffold_2787	So	12170	89432
scaffold_2788	So	13416	76057
scaffold_279	So	249743	3849668
scaffold_2793	So	70809	104184
scaffold_2796	So	11477	104344
scaffold_2797	So	1584	107717
scaffold_2798	So	21463	89667
scaffold_2799	So	36066	107953
scaffold_280	So	233423	3814955
scaffold_2801	So	8	88596
scaffold_2802	So	229	95944
scaffold_2803	So	18321	95445
scaffold_2804	So	33332	64961
scaffold_2805	So	4276	65388
scaffold_2809	So	12403	86045
scaffold_281	So	9907	3785668
scaffold_2810	So	31976	63687
scaffold_2811	So	58	79316
scaffold_2812	So	48138	81963
scaffold_2819	So	7185	100049
scaffold_282	So	20400	3740557
scaffold_2820	So	45258	76969
scaffold_2821	So	2709	42863
scaffold_2822	So	9015	105242
scaffold_2825	So	1048	75671
scaffold_2826	So	30585	94768
scaffold_2828	So	46513	106392
scaffold_2829	So	18984	74299
scaffold_283	So	20367	3749885
scaffold_2830	So	13428	106270
scaffold_2832	So	11361	84673
scaffold_2833	So	15549	82508
scaffold_2834	So	293	78496
scaffold_2835	So	186	105499
scaffold_2837	So	34352	85728
scaffold_284	So	4895	3696090
scaffold_2841	So	34489	92653
scaffold_2844	So	2135	89106
scaffold_2849	So	9338	68091
scaffold_285	So	18313	3682904
scaffold_2851	So	15929	99728
scaffold_2852	So	12405	76879
scaffold_2854	So	54792	99611
scaffold_2855	So	5811	104218
scaffold_2858	So	295	102636
scaffold_2859	So	1347	94381
scaffold_286	So	1163	3646661
scaffold_2861	So	946	99589
scaffold_2864	So	20049	104474
scaffold_2865	So	10372	90762
scaffold_2867	So	3731	87780
scaffold_287	So	155233	3603263
scaffold_2876	So	15365	74500
scaffold_2879	So	20402	77666
scaffold_288	So	5108	3594677
scaffold_2882	So	44870	96842
scaffold_2884	So	3509	95382
scaffold_289	So	62185	3571534
scaffold_2891	So	15532	103429
scaffold_2895	So	32896	69028
scaffold_2896	So	31439	78309
scaffold_2897	So	10439	86177
scaffold_2898	So	372	88262
scaffold_2899	So	735	102553
scaffold_290	So	58147	3531874
scaffold_2902	So	22524	84610
scaffold_2903	So	48490	99668
scaffold_2904	So	36185	96736
scaffold_2905	So	2335	91525
scaffold_2906	So	19849	82079
scaffold_2908	So	59192	100582
scaffold_291	So	28286	3563289
scaffold_2913	So	2963	95492
scaffold_2915	So	26492	80871
scaffold_2916	So	10393	90597
scaffold_292	So	17758	3531323
scaffold_2923	So	10271	84747
scaffold_2924	So	16232	88162
scaffold_2926	So	13704	90171
scaffold_2927	So	9404	71441
scaffold_2929	So	467	89355
scaffold_293	So	28349	3534462
scaffold_2932	So	10887	91641
scaffold_2933	So	37728	97960
scaffold_2934	So	10264	83405
scaffold_2937	So	24579	70493
scaffold_2938	So	30183	76553
scaffold_2939	So	12053	81352
scaffold_294	So	5462	3530044
scaffold_2942	So	114	82667
scaffold_2943	So	16405	88045
scaffold_2946	So	6973	96996
scaffold_2947	So	27596	78863
scaffold_2949	So	1455	89087
scaffold_295	So	44603	3469245
scaffold_2951	So	39308	82853
scaffold_2952	So	2439	68100
scaffold_2953	So	2078	83230
scaffold_2954	So	9756	75623
scaffold_2957	So	33841	100008
scaffold_296	So	72325	3417834
scaffold_2961	So	68955	89511
scaffold_2962	So	8561	77083
scaffold_2963	So	8723	87753
scaffold_297	So	13342	3367212
scaffold_2971	So	37	69755
scaffold_298	So	41280	3441173
scaffold_2983	So	47633	99517
scaffold_2984	So	78	86722
scaffold_2985	So	6131	99703
scaffold_2987	So	17881	86129
scaffold_299	So	30246	3437005
scaffold_2990	So	22452	97151
scaffold_2995	So	14366	98899
scaffold_2996	So	23246	78679
scaffold_2997	So	20917	76862
scaffold_2998	So	4705	78138
scaffold_2999	So	11965	80468
scaffold_300	So	27182	3387260
scaffold_3004	So	35656	81408
scaffold_3005	So	19428	91454
scaffold_3009	So	1158	71963
scaffold_301	So	1135	3314288
scaffold_3011	So	53183	89516
scaffold_3012	So	45700	97449
scaffold_3017	So	19557	66862
scaffold_3018	So	13697	50762
scaffold_302	So	130	3200193
scaffold_3021	So	20048	75871
scaffold_3022	So	4806	88316
scaffold_3024	So	391	98120
scaffold_3025	So	251	85697
scaffold_3029	So	13114	86036
scaffold_303	So	5885	3331567
scaffold_3030	So	51268	85286
scaffold_3031	So	41	75658
scaffold_3037	So	9383	95759
scaffold_3038	So	25649	69190
scaffold_3039	So	30392	75235
scaffold_304	So	28015	3311088
scaffold_3045	So	1954	98507
scaffold_3047	So	144	95732
scaffold_3048	So	5048	79193
scaffold_3049	So	20985	95363
scaffold_305	So	18245	3288695
scaffold_3053	So	23875	89996
scaffold_3057	So	25016	81170
scaffold_3059	So	32295	91624
scaffold_306	So	74688	3233989
scaffold_3060	So	4038	62922
scaffold_3061	So	15374	82741
scaffold_3062	So	29020	75828
scaffold_3063	So	14193	70593
scaffold_307	So	8972	3182660
scaffold_3070	So	3742	80222
scaffold_3075	So	19318	90247
scaffold_308	So	30983	3193367
scaffold_3083	So	2936	70342
scaffold_3085	So	23	97787
scaffold_3086	So	11213	68228
scaffold_3089	So	2019	65248
scaffold_309	So	20308	3174714
scaffold_3092	So	1328	93877
scaffold_3093	So	8957	97717
scaffold_3094	So	25679	87115
scaffold_3098	So	699	64948
scaffold_310	So	9385	3170447
scaffold_3101	So	17581	77723
scaffold_3102	So	9158	75332
scaffold_3104	So	4807	47865
scaffold_3105	So	17580	61309
[truncated: 1,533 more rows]
