# Supplementary material for: The complex polyploid genome architecture of sugarcane
Source: Nature. 2024 Mar 27;628(8009):804–10. doi: 10.1038/s41586-024-07231-4 (PMC11041754; doi:10.1038/s41586-024-07231-4)
Supplement: Supplementary file 8 — Haplotype windowed depth blocks across the genome. [file 41586_2024_7231_MOESM8_ESM.txt]

#Supplemental Table 7- Depth blocks across the R570 genome assembly.
#HiFi reads were aligned back to the combined Primary and Alternate Genome assemblies
#and unique read alignments were converted into depth calls.
#0x depth regions represent regions of the genome that are perfectly duplicated and have zero
#unique HiFi mapping
chr	run	depthAssignment	assem	start	end	size
Chr10A	1	2	primary	40001	790001	750000
Chr10A	2	1	primary	800001	1040001	240000
Chr10A	3	0	primary	1050001	1800001	750000
Chr10A	4	1	primary	1810001	1930001	120000
Chr10A	5	2	primary	1940001	3570001	1630000
Chr10A	6	1	primary	3620001	3750001	130000
Chr10A	7	2	primary	3760001	6530001	2770000
Chr10A	8	0	primary	6560001	6690001	130000
Chr10A	9	2	primary	6710001	8440001	1730000
Chr10A	10	1	primary	8600001	8830001	230000
Chr10A	11	2	primary	8840001	9300001	460000
Chr10A	12	1	primary	9310001	10880001	1570000
Chr10A	13	0	primary	10890001	11440001	550000
Chr10A	14	1	primary	11550001	13340001	1790000
Chr10A	15	0	primary	13370001	13650001	280000
Chr10A	16	1	primary	13700001	16440001	2740000
Chr10A	17	0	primary	16450001	16800001	350000
Chr10A	18	1	primary	16810001	20100001	3290000
Chr10A	19	0	primary	20110001	20630001	520000
Chr10A	20	1	primary	20640001	20970001	330000
Chr10A	21	0	primary	20980001	22250001	1270000
Chr10A	22	1	primary	22260001	23890001	1630000
Chr10A	23	2	primary	23900001	25580001	1680000
Chr10A	24	1	primary	25700001	25860001	160000
Chr10A	25	2	primary	25980001	27520001	1540000
Chr10A	26	1	primary	27540001	28070001	530000
Chr10A	27	2	primary	28080001	32570001	4490000
Chr10A	28	1	primary	32580001	32880001	300000
Chr10A	29	0	primary	32890001	33010001	120000
Chr10A	30	1	primary	33020001	34670001	1650000
Chr10A	31	0	primary	34770001	35140001	370000
Chr10A	32	1	primary	35150001	42750001	7600000
Chr10A	33	0	primary	42760001	42880001	120000
Chr10A	34	1	primary	42890001	45920001	3030000
Chr10A	35	0	primary	45930001	46050001	120000
Chr10A	36	1	primary	46060001	48560001	2500000
Chr10A	37	0	primary	48570001	49110001	540000
Chr10A	38	1	primary	49120001	58050001	8930000
Chr10A	39	0	primary	58060001	58230001	170000
Chr10A	40	1	primary	58240001	64370001	6130000
Chr10A	41	0	primary	64380001	65280001	900000
Chr10A	42	1	primary	65290001	68980001	3690000
Chr10A	43	0	primary	68990001	69380001	390000
Chr10A	44	1	primary	69390001	69580001	190000
Chr10A	45	0	primary	69590001	69900001	310000
Chr10A	46	1	primary	70130001	70770001	640000
Chr10A	47	0	primary	70780001	71000001	220000
Chr10A	48	1	primary	71130001	71250001	120000
Chr10A	49	0	primary	71260001	72200001	940000
Chr10A	50	1	primary	72210001	76900001	4690000
Chr10A	51	0	primary	76910001	77050001	140000
Chr10A	52	1	primary	77060001	77770001	710000
Chr10A	53	0	primary	77820001	78120001	300000
Chr10A	54	1	primary	78130001	79070001	940000
Chr10A	55	0	primary	79080001	80130001	1050000
Chr10A	56	1	primary	80140001	84770001	4630000
Chr10A_alt	1	1	alt	10001	1080001	1070000
Chr10A_alt	2	0	alt	1090001	1580001	490000
Chr10A_alt	3	1	alt	1680001	2440001	760000
Chr10A_alt	4	0	alt	2460001	3320001	860000
Chr10A_alt	5	2	alt	3340001	3590001	250000
Chr10A_alt	6	0	alt	3750001	4210001	460000
Chr10A_alt	7	1	alt	4480001	4920001	440000
Chr10A_alt	8	0	alt	4990001	5240001	250000
Chr10A_alt	9	1	alt	5250001	6010001	760000
Chr10A_alt	10	0	alt	6080001	6480001	400000
Chr10A_alt	11	1	alt	6530001	7480001	950000
Chr10A_alt	12	0	alt	7490001	7700001	210000
Chr10A_alt	13	1	alt	7710001	7930001	220000
Chr10A_alt	14	0	alt	7940001	12860001	4920000
Chr10A_alt	15	1	alt	12870001	14060001	1190000
Chr10A_alt	16	0	alt	14070001	15440001	1370000
Chr10A_alt	17	1	alt	15450001	16190001	740000
Chr10A_alt	18	0	alt	16240001	16380001	140000
Chr10A_alt	19	1	alt	16390001	16580001	190000
Chr10A_alt	20	0	alt	16590001	16740001	150000
Chr10A_alt	21	1	alt	16750001	18990001	2240000
Chr10A_alt	22	0	alt	19000001	19250001	250000
Chr10A_alt	23	1	alt	19260001	19950001	690000
Chr10A_alt	24	0	alt	19960001	20860001	900000
Chr10B	1	0	primary	1	170001	170000
Chr10B	2	3	primary	240001	380001	140000
Chr10B	3	0	primary	440001	1700001	1260000
Chr10B	4	3	primary	1980001	2180001	200000
Chr10B	5	0	primary	2200001	2400001	200000
Chr10B	6	3	primary	2570001	2740001	170000
Chr10B	7	0	primary	2860001	3090001	230000
Chr10B	8	2	primary	3310001	4250001	940000
Chr10B	9	0	primary	4370001	5560001	1190000
Chr10B	10	3	primary	5590001	5730001	140000
Chr10B	11	0	primary	5870001	8580001	2710000
Chr10B	12	1	primary	8590001	8780001	190000
Chr10B	13	2	primary	8790001	8900001	110000
Chr10B	14	0	primary	9010001	9130001	120000
Chr10B	15	2	primary	9160001	9650001	490000
Chr10B	16	0	primary	9670001	11150001	1480000
Chr10B	17	1	primary	11160001	12820001	1660000
Chr10B	18	0	primary	12830001	15340001	2510000
Chr10B	19	4	primary	15360001	15660001	300000
Chr10B	20	0	primary	15700001	16960001	1260000
Chr10B	21	4	primary	17000001	17950001	950000
Chr10B	22	0	primary	17970001	18140001	170000
Chr10B	23	4	primary	18220001	18430001	210000
Chr10B	24	0	primary	18490001	18980001	490000
Chr10B	25	1	primary	18990001	28510001	9520000
Chr10B	26	0	primary	28520001	28650001	130000
Chr10B	27	1	primary	28660001	38310001	9650000
Chr10B	28	0	primary	38340001	40390001	2050000
Chr10B	29	2	primary	40680001	40830001	150000
Chr10B	30	0	primary	40930001	44840001	3910000
Chr10B	31	2	primary	44900001	45500001	600000
Chr10B	32	1	primary	45510001	47470001	1960000
Chr10B	33	0	primary	47480001	47610001	130000
Chr10B	34	1	primary	47620001	50730001	3110000
Chr10B	35	0	primary	50740001	50870001	130000
Chr10B	36	1	primary	50880001	57350001	6470000
Chr10B	37	0	primary	57360001	57510001	150000
Chr10B	38	1	primary	57520001	65700001	8180000
Chr10B	39	0	primary	65710001	65930001	220000
Chr10B	40	1	primary	65940001	71120001	5180000
Chr10B	41	0	primary	71130001	71460001	330000
Chr10B	42	1	primary	71470001	74860001	3390000
Chr10B_alt	1	4	alt	370001	1010001	640000
Chr10B_alt	2	0	alt	2170001	2520001	350000
Chr10B_alt	3	3	alt	2910001	3200001	290000
Chr10B_alt	4	2	alt	3210001	3390001	180000
Chr10B_alt	5	0	alt	3670001	5510001	1840000
Chr10B_alt	6	4	alt	5670001	6000001	330000
Chr10B_alt	7	0	alt	6370001	10030001	3660000
Chr10B_alt	8	2	alt	10090001	10250001	160000
Chr10B_alt	9	0	alt	10290001	12310001	2020000
Chr10B_alt	10	1	alt	12470001	13860001	1390000
Chr10B_alt	11	2	alt	13950001	14450001	500000
Chr10B_alt	12	1	alt	14630001	16300001	1670000
Chr10B_alt	13	0	alt	16310001	17360001	1050000
Chr10B_alt	14	4	alt	17430001	17760001	330000
Chr10B_alt	15	0	alt	17780001	18420001	640000
Chr10B_alt	16	4	alt	18440001	18710001	270000
Chr10B_alt	17	0	alt	18870001	19210001	340000
Chr10B_alt	18	1	alt	19340001	21450001	2110000
Chr10B_alt	19	0	alt	21560001	24020001	2460000
Chr10C	1	1	primary	100001	1910001	1810000
Chr10C	2	2	primary	1920001	2050001	130000
Chr10C	3	1	primary	2060001	3490001	1430000
Chr10C	4	0	primary	3500001	5040001	1540000
Chr10C	5	2	primary	5060001	5370001	310000
Chr10C	6	0	primary	5400001	7200001	1800000
Chr10C	7	2	primary	7240001	7510001	270000
Chr10C	8	0	primary	7550001	7740001	190000
Chr10C	9	2	primary	7780001	8420001	640000
Chr10C	10	0	primary	8860001	8970001	110000
Chr10C	11	2	primary	9010001	14470001	5460000
Chr10C	12	1	primary	14500001	15540001	1040000
Chr10C	13	0	primary	15550001	15670001	120000
Chr10C	14	1	primary	15680001	16010001	330000
Chr10C	15	0	primary	16020001	16130001	110000
Chr10C	16	1	primary	16140001	16350001	210000
Chr10C	17	0	primary	16360001	16550001	190000
Chr10C	18	1	primary	16560001	19200001	2640000
Chr10C	19	0	primary	19250001	19440001	190000
Chr10C	20	1	primary	19450001	19630001	180000
Chr10C	21	0	primary	19640001	20250001	610000
Chr10C	22	1	primary	20300001	21840001	1540000
Chr10C	23	0	primary	21850001	21950001	100000
Chr10C	24	1	primary	21960001	23560001	1600000
Chr10C	25	0	primary	23620001	26160001	2540000
Chr10C	26	1	primary	26170001	27510001	1340000
Chr10C	27	0	primary	27520001	33230001	5710000
Chr10C	28	2	primary	33300001	33410001	110000
Chr10C	29	0	primary	33530001	35030001	1500000
Chr10C	30	2	primary	35190001	35390001	200000
Chr10C	31	0	primary	35410001	35720001	310000
Chr10C	32	1	primary	35730001	35980001	250000
Chr10C	33	2	primary	36010001	36200001	190000
Chr10C	34	0	primary	36320001	37470001	1150000
Chr10C	35	2	primary	37680001	38280001	600000
Chr10C	36	0	primary	38320001	39410001	1090000
Chr10C	37	3	primary	39590001	39780001	190000
Chr10C	38	0	primary	39810001	42050001	2240000
Chr10C	39	1	primary	42060001	44440001	2380000
Chr10C	40	0	primary	44450001	44630001	180000
Chr10C	41	1	primary	44720001	45380001	660000
Chr10C	42	0	primary	45390001	45500001	110000
Chr10C	43	1	primary	45510001	45900001	390000
Chr10C	44	0	primary	45910001	46040001	130000
Chr10C	45	1	primary	46050001	52600001	6550000
Chr10C	46	0	primary	52610001	53020001	410000
Chr10C	47	1	primary	53030001	56640001	3610000
Chr10C	48	2	primary	56710001	56850001	140000
Chr10C	49	0	primary	56870001	57110001	240000
Chr10C	50	2	primary	57180001	57740001	560000
Chr10C	51	0	primary	57870001	58270001	400000
Chr10C	52	1	primary	58280001	58870001	590000
Chr10C	53	0	primary	58880001	60660001	1780000
Chr10C	54	1	primary	60670001	63170001	2500000
Chr10C	55	0	primary	63180001	63380001	200000
Chr10C	56	1	primary	63390001	65210001	1820000
Chr10C	57	0	primary	65220001	65430001	210000
Chr10C	58	1	primary	65440001	66780001	1340000
Chr10C	59	0	primary	66790001	66910001	120000
Chr10C	60	1	primary	66920001	67320001	400000
Chr10C	61	0	primary	67330001	67530001	200000
Chr10C	62	1	primary	67540001	68410001	870000
Chr10C	63	0	primary	68420001	68780001	360000
Chr10C	64	1	primary	68790001	68970001	180000
Chr10C	65	0	primary	68980001	69560001	580000
Chr10C	66	1	primary	69570001	71480001	1910000
Chr10C	67	0	primary	71490001	71660001	170000
Chr10C	68	1	primary	71670001	73710001	2040000
Chr10C	69	0	primary	73720001	74150001	430000
Chr10C_alt	1	0	alt	1	2740001	2740000
Chr10C_alt	2	2	alt	2770001	3330001	560000
Chr10C_alt	3	1	alt	3450001	4600001	1150000
Chr10C_alt	4	0	alt	4610001	4770001	160000
Chr10C_alt	5	2	alt	4910001	5080001	170000
Chr10C_alt	6	0	alt	5090001	7630001	2540000
Chr10C_alt	7	1	alt	7640001	8590001	950000
Chr10C_alt	8	0	alt	8600001	13750001	5150000
Chr10C_alt	9	1	alt	13760001	14430001	670000
Chr10C_alt	10	0	alt	14440001	17020001	2580000
Chr10C_alt	11	1	alt	17030001	17220001	190000
Chr10C_alt	12	0	alt	17230001	19240001	2010000
Chr10C_alt	13	1	alt	19280001	27080001	7800000
Chr10C_alt	14	0	alt	27130001	27860001	730000
Chr10D	1	1	primary	10001	1990001	1980000
Chr10D	2	0	primary	2000001	3070001	1070000
Chr10D	3	1	primary	3400001	7890001	4490000
Chr10D	4	0	primary	7900001	8180001	280000
Chr10D	5	1	primary	8310001	8700001	390000
Chr10D	6	0	primary	8710001	9510001	800000
Chr10D	7	1	primary	9520001	10450001	930000
Chr10D	8	0	primary	10460001	10560001	100000
Chr10D	9	1	primary	10570001	14810001	4240000
Chr10D	10	0	primary	14960001	15780001	820000
Chr10D	11	1	primary	15830001	16040001	210000
Chr10D	12	0	primary	16050001	16190001	140000
Chr10D	13	1	primary	16200001	20610001	4410000
Chr10D	14	0	primary	20620001	21130001	510000
Chr10D	15	1	primary	21140001	25370001	4230000
Chr10D	16	0	primary	25380001	25480001	100000
Chr10D	17	1	primary	25490001	29890001	4400000
Chr10D	18	0	primary	29900001	35230001	5330000
Chr10D	19	3	primary	35690001	36530001	840000
Chr10D	20	0	primary	36550001	37040001	490000
Chr10D	21	2	primary	37060001	37720001	660000
Chr10D	22	1	primary	37840001	37990001	150000
Chr10D	23	2	primary	38100001	38390001	290000
Chr10D	24	0	primary	38420001	44960001	6540000
Chr10D	25	3	primary	45020001	45820001	800000
Chr10D	26	0	primary	45850001	46070001	220000
Chr10D	27	3	primary	46090001	46510001	420000
Chr10D	28	0	primary	46540001	46980001	440000
Chr10D	29	2	primary	47510001	47720001	210000
Chr10D	30	1	primary	47730001	47950001	220000
Chr10D	31	2	primary	47960001	48830001	870000
Chr10D	32	1	primary	48920001	49190001	270000
Chr10D	33	2	primary	49330001	49990001	660000
Chr10D	34	1	primary	50000001	50130001	130000
Chr10D	35	2	primary	50140001	50470001	330000
Chr10D	36	0	primary	50550001	50830001	280000
Chr10D	37	2	primary	50850001	52910001	2060000
Chr10D	38	1	primary	52920001	53080001	160000
Chr10D	39	2	primary	53340001	58690001	5350000
Chr10D	40	0	primary	58720001	58980001	260000
Chr10D	41	2	primary	59160001	60900001	1740000
Chr10D	42	1	primary	60910001	61160001	250000
Chr10D	43	2	primary	61170001	62690001	1520000
Chr10D	44	0	primary	62710001	62830001	120000
Chr10D	45	2	primary	62930001	69670001	6740000
Chr10D	46	0	primary	69690001	69790001	100000
Chr10D	47	2	primary	69900001	70300001	400000
Chr10D	48	1	primary	70330001	70570001	240000
Chr10D	49	0	primary	70580001	70870001	290000
Chr10D	50	2	primary	71360001	73970001	2610000
Chr10D_alt	1	1	alt	10001	3310001	3300000
Chr10D_alt	2	0	alt	3340001	3490001	150000
Chr10D_alt	3	1	alt	3500001	7250001	3750000
Chr10D_alt	4	0	alt	7260001	8300001	1040000
Chr10D_alt	5	1	alt	8310001	9140001	830000
Chr10D_alt	6	0	alt	9150001	9620001	470000
Chr10D_alt	7	2	alt	9640001	10060001	420000
Chr10D_alt	8	0	alt	10160001	18130001	7970000
Chr10D_alt	9	1	alt	18140001	18270001	130000
Chr10D_alt	10	2	alt	18280001	18420001	140000
Chr10D_alt	11	0	alt	18450001	18640001	190000
Chr10E	1	0	primary	80001	1060001	980000
Chr10E	2	1	primary	1070001	1300001	230000
Chr10E	3	0	primary	1310001	2250001	940000
Chr10E	4	1	primary	2260001	3190001	930000
Chr10E	5	0	primary	3200001	3330001	130000
Chr10E	6	1	primary	3340001	6050001	2710000
Chr10E	7	0	primary	6180001	6330001	150000
Chr10E	8	1	primary	6340001	23030001	16690000
Chr10E	9	0	primary	23040001	23330001	290000
Chr10E	10	1	primary	23340001	30950001	7610000
Chr10E	11	0	primary	30960001	31330001	370000
Chr10E	12	1	primary	31340001	33450001	2110000
Chr10E	13	0	primary	33460001	33630001	170000
Chr10E	14	1	primary	33640001	34010001	370000
Chr10E	15	0	primary	34020001	36740001	2720000
Chr10E	16	1	primary	36860001	38350001	1490000
Chr10E	17	3	primary	38450001	40420001	1970000
Chr10E	18	2	primary	40430001	40710001	280000
Chr10E	19	3	primary	40780001	42430001	1650000
Chr10E	20	2	primary	42440001	43050001	610000
Chr10E	21	0	primary	43160001	43530001	370000
Chr10E	22	2	primary	43730001	44000001	270000
Chr10E	23	0	primary	44100001	45990001	1890000
Chr10E	24	1	primary	46000001	46100001	100000
Chr10E	25	0	primary	46110001	46270001	160000
Chr10E	26	3	primary	46290001	46620001	330000
Chr10E	27	0	primary	46720001	49350001	2630000
Chr10E	28	3	primary	49370001	49590001	220000
Chr10E	29	0	primary	49710001	50140001	430000
Chr10E	30	3	primary	50160001	50280001	120000
Chr10E	31	0	primary	50480001	54290001	3810000
Chr10E_alt	1	0	alt	1	3100001	3100000
Chr10E_alt	2	2	alt	3120001	3240001	120000
Chr10E_alt	3	0	alt	3500001	3640001	140000
Chr10E_alt	4	1	alt	3650001	4070001	420000
Chr10E_alt	5	0	alt	4080001	8710001	4630000
Chr10F	1	1	primary	70001	930001	860000
Chr10F	2	0	primary	940001	1310001	370000
Chr10F	3	1	primary	1320001	15540001	14220000
Chr10F	4	0	primary	15550001	15780001	230000
Chr10F	5	1	primary	15790001	16250001	460000
Chr10F	6	0	primary	16260001	17940001	1680000
Chr10F	7	1	primary	17980001	22050001	4070000
Chr10F	8	0	primary	22060001	22440001	380000
Chr10F	9	2	primary	22520001	23220001	700000
Chr10F	10	1	primary	23350001	24680001	1330000
Chr10F	11	0	primary	24690001	24930001	240000
Chr10F	12	1	primary	24940001	28420001	3480000
Chr10F	13	0	primary	28430001	29670001	1240000
Chr10F	14	1	primary	29680001	30740001	1060000
Chr10F	15	0	primary	30750001	30990001	240000
Chr10F	16	1	primary	31000001	31330001	330000
Chr10F	17	0	primary	31340001	33810001	2470000
Chr10F	18	2	primary	33850001	34010001	160000
Chr10F	19	0	primary	34030001	35860001	1830000
Chr10F	20	1	primary	35870001	36310001	440000
Chr10F	21	0	primary	36320001	36480001	160000
Chr10F	22	1	primary	36550001	43150001	6600000
Chr10F	23	0	primary	43160001	44120001	960000
Chr10F	24	1	primary	44130001	48830001	4700000
Chr10F	25	0	primary	48840001	49080001	240000
Chr10F	26	1	primary	49090001	51950001	2860000
Chr10F_alt	1	1	alt	80001	7810001	7730000
Chr10F_alt	2	0	alt	7820001	8100001	280000
Chr10F_alt	3	1	alt	8110001	8780001	670000
Chr10F_alt	4	0	alt	8790001	9930001	1140000
Chr10F_alt	5	1	alt	9940001	10200001	260000
Chr10F_alt	6	0	alt	10250001	10350001	100000
Chr10F_alt	7	1	alt	10360001	11800001	1440000
Chr10F_alt	8	0	alt	11810001	14880001	3070000
Chr10os1	1	2	primary	10001	690001	680000
Chr10os1	2	0	primary	710001	1460001	750000
Chr10os1	3	1	primary	1490001	2040001	550000
Chr10os1	4	2	primary	2090001	2570001	480000
Chr10os1	5	0	primary	2700001	3280001	580000
Chr10os1	6	1	primary	3290001	8890001	5600000
Chr10os1	7	0	primary	8900001	9770001	870000
Chr10os1	8	1	primary	9900001	12160001	2260000
Chr10os1	9	0	primary	12320001	13090001	770000
Chr10os1	10	2	primary	13110001	13280001	170000
Chr10os1	11	1	primary	13310001	19550001	6240000
Chr10os1	12	0	primary	19560001	19710001	150000
Chr10os1	13	1	primary	19720001	20000001	280000
Chr10os1	14	0	primary	20010001	20160001	150000
Chr10os1	15	1	primary	20170001	25790001	5620000
Chr10os1	16	2	primary	26000001	26240001	240000
Chr10os1	17	1	primary	26250001	27630001	1380000
Chr10os1	18	0	primary	27640001	28060001	420000
Chr10os1_alt	1	1	alt	20001	560001	540000
Chr10os1_alt	2	0	alt	720001	1070001	350000
Chr10os2	1	0	primary	1	4070001	4070000
Chr10os3	1	1	primary	90001	1610001	1520000
Chr1A	1	1	primary	10001	740001	730000
Chr1A	2	3	primary	760001	2270001	1510000
Chr1A	3	1	primary	2340001	2520001	180000
Chr1A	4	3	primary	2540001	5500001	2960000
Chr1A	5	4	primary	5560001	5910001	350000
Chr1A	6	3	primary	5970001	8680001	2710000
Chr1A	7	2	primary	8920001	9310001	390000
Chr1A	8	1	primary	9670001	10280001	610000
Chr1A	9	3	primary	10290001	13490001	3200000
Chr1A	10	2	primary	13500001	13900001	400000
Chr1A	11	3	primary	13910001	17980001	4070000
Chr1A	12	2	primary	18200001	28890001	10690000
Chr1A	13	4	primary	29200001	29410001	210000
Chr1A	14	2	primary	29460001	30460001	1000000
Chr1A	15	1	primary	30580001	30690001	110000
Chr1A	16	2	primary	30700001	33680001	2980000
Chr1A	17	0	primary	33700001	33990001	290000
Chr1A	18	2	primary	34070001	34600001	530000
Chr1A	19	1	primary	34610001	34770001	160000
Chr1A	20	2	primary	34860001	35660001	800000
Chr1A	21	4	primary	35810001	36570001	760000
Chr1A	22	3	primary	36580001	37440001	860000
Chr1A	23	4	primary	37600001	37770001	170000
Chr1A	24	3	primary	37820001	45710001	7890000
Chr1A	25	0	primary	45920001	46080001	160000
Chr1A	26	4	primary	46480001	47150001	670000
Chr1A	27	3	primary	47360001	47710001	350000
Chr1A	28	1	primary	47780001	47910001	130000
Chr1A	29	0	primary	48170001	48690001	520000
Chr1A	30	2	primary	48800001	50520001	1720000
Chr1A	31	3	primary	50790001	51240001	450000
Chr1A	32	4	primary	51250001	51440001	190000
Chr1A	33	3	primary	51450001	52730001	1280000
Chr1A	34	4	primary	52740001	52870001	130000
Chr1A	35	1	primary	52890001	73710001	20820000
Chr1A	36	2	primary	73720001	78680001	4960000
Chr1A	37	1	primary	78930001	79380001	450000
Chr1A	38	0	primary	79390001	79550001	160000
Chr1A	39	2	primary	79810001	80350001	540000
Chr1A	40	1	primary	80490001	81260001	770000
Chr1A	41	2	primary	81430001	82120001	690000
Chr1A	42	1	primary	82130001	91080001	8950000
Chr1A	43	2	primary	91150001	92060001	910000
Chr1A	44	1	primary	92100001	93430001	1330000
Chr1A	45	2	primary	93490001	93660001	170000
Chr1A	46	1	primary	93670001	117350001	23680000
Chr1A	47	4	primary	117410001	117980001	570000
Chr1A	48	2	primary	117990001	121160001	3170000
Chr1A	49	3	primary	121170001	121710001	540000
Chr1A	50	2	primary	121980001	123310001	1330000
Chr1A	51	3	primary	123560001	123850001	290000
Chr1A	52	2	primary	124100001	124740001	640000
Chr1A	53	0	primary	125110001	125290001	180000
Chr1A	54	2	primary	125430001	131740001	6310000
Chr1A_alt	1	0	alt	40001	400001	360000
Chr1A_alt	2	3	alt	440001	1680001	1240000
Chr1A_alt	3	0	alt	1720001	3010001	1290000
Chr1A_alt	4	3	alt	3050001	3330001	280000
Chr1A_alt	5	4	alt	3520001	5130001	1610000
Chr1A_alt	6	3	alt	5230001	5850001	620000
Chr1A_alt	7	4	alt	5930001	6140001	210000
Chr1A_alt	8	3	alt	6170001	6350001	180000
Chr1A_alt	9	4	alt	6360001	8750001	2390000
Chr1A_alt	10	0	alt	8950001	9430001	480000
Chr1A_alt	11	3	alt	9450001	9810001	360000
Chr1A_alt	12	0	alt	10340001	10730001	390000
Chr1A_alt	13	3	alt	10790001	13020001	2230000
Chr1A_alt	14	1	alt	13140001	13540001	400000
Chr1A_alt	15	0	alt	13550001	14270001	720000
Chr1A_alt	16	1	alt	14280001	16680001	2400000
Chr1A_alt	17	0	alt	16690001	17270001	580000
Chr1A_alt	18	2	alt	17330001	17720001	390000
Chr1A_alt	19	1	alt	17730001	18270001	540000
Chr1A_alt	20	0	alt	18330001	18650001	320000
Chr1A_alt	21	2	alt	18810001	19140001	330000
Chr1A_alt	22	0	alt	19360001	19540001	180000
Chr1A_alt	23	1	alt	19550001	26260001	6710000
Chr1A_alt	24	2	alt	26530001	27020001	490000
Chr1A_alt	25	1	alt	27030001	35000001	7970000
Chr1A_alt	26	0	alt	35010001	35250001	240000
Chr1A_alt	27	1	alt	35280001	35890001	610000
Chr1A_alt	28	2	alt	35920001	36070001	150000
Chr1A_alt	29	1	alt	36080001	43980001	7900000
Chr1A_alt	30	0	alt	43990001	44280001	290000
Chr1A_alt	31	1	alt	44520001	50940001	6420000
Chr1A_alt	32	0	alt	50950001	51100001	150000
Chr1A_alt	33	1	alt	51110001	52430001	1320000
Chr1B	1	1	primary	40001	43720001	43680000
Chr1B	2	3	primary	43730001	46620001	2890000
Chr1B	3	2	primary	46750001	46870001	120000
Chr1B	4	1	primary	46920001	47150001	230000
Chr1B	5	3	primary	47410001	47910001	500000
Chr1B	6	2	primary	48140001	48310001	170000
Chr1B	7	3	primary	48320001	48470001	150000
Chr1B	8	1	primary	48550001	50110001	1560000
Chr1B	9	2	primary	50200001	50740001	540000
Chr1B	10	1	primary	50750001	51480001	730000
Chr1B	11	2	primary	51490001	52030001	540000
Chr1B	12	1	primary	52040001	53200001	1160000
Chr1B	13	2	primary	53210001	53460001	250000
Chr1B	14	1	primary	53470001	56860001	3390000
Chr1B	15	2	primary	56910001	57090001	180000
Chr1B	16	1	primary	57100001	58620001	1520000
Chr1B	17	2	primary	58630001	58790001	160000
Chr1B	18	1	primary	58840001	59010001	170000
Chr1B	19	2	primary	59020001	59690001	670000
Chr1B	20	1	primary	59700001	61870001	2170000
Chr1B	21	0	primary	61880001	61990001	110000
Chr1B	22	1	primary	62000001	63580001	1580000
Chr1B	23	2	primary	63890001	64330001	440000
Chr1B	24	1	primary	64380001	67030001	2650000
Chr1B	25	2	primary	67080001	67260001	180000
Chr1B	26	1	primary	67290001	69330001	2040000
Chr1B	27	2	primary	69340001	69460001	120000
Chr1B	28	1	primary	69470001	98880001	29410000
Chr1B	29	0	primary	98890001	98990001	100000
Chr1B	30	1	primary	99160001	104020001	4860000
Chr1B	31	0	primary	104340001	104520001	180000
Chr1B	32	1	primary	104530001	105280001	750000
Chr1B_alt	1	1	alt	10001	1010001	1000000
Chr1B_alt	2	0	alt	1020001	4430001	3410000
Chr1B_alt	3	1	alt	4520001	4730001	210000
Chr1B_alt	4	0	alt	4740001	6620001	1880000
Chr1B_alt	5	1	alt	6630001	6900001	270000
Chr1B_alt	6	0	alt	6910001	7360001	450000
Chr1B_alt	7	1	alt	7370001	7610001	240000
Chr1B_alt	8	0	alt	7620001	8910001	1290000
Chr1B_alt	9	1	alt	9240001	10140001	900000
Chr1B_alt	10	0	alt	10150001	10700001	550000
Chr1B_alt	11	1	alt	10830001	11770001	940000
Chr1B_alt	12	2	alt	11780001	11930001	150000
Chr1B_alt	13	1	alt	12040001	14690001	2650000
Chr1B_alt	14	0	alt	14700001	16790001	2090000
Chr1B_alt	15	1	alt	16800001	19050001	2250000
Chr1B_alt	16	0	alt	19200001	19440001	240000
Chr1B_alt	17	2	alt	19710001	19860001	150000
Chr1B_alt	18	3	alt	19920001	20360001	440000
Chr1B_alt	19	1	alt	20450001	33080001	12630000
Chr1B_alt	20	0	alt	33090001	33210001	120000
Chr1B_alt	21	1	alt	33220001	34340001	1120000
Chr1B_alt	22	0	alt	34370001	34490001	120000
Chr1B_alt	23	1	alt	34500001	34850001	350000
Chr1B_alt	24	0	alt	34860001	35380001	520000
Chr1B_alt	25	1	alt	35390001	36490001	1100000
Chr1B_alt	26	0	alt	36500001	37020001	520000
Chr1B_alt	27	1	alt	37030001	37810001	780000
Chr1C	1	4	primary	140001	2310001	2170000
Chr1C	2	1	primary	2360001	3800001	1440000
Chr1C	3	4	primary	3910001	7490001	3580000
Chr1C	4	1	primary	7700001	7930001	230000
Chr1C	5	0	primary	7940001	8270001	330000
Chr1C	6	4	primary	8580001	10250001	1670000
Chr1C	7	3	primary	10580001	11010001	430000
Chr1C	8	4	primary	11660001	12030001	370000
Chr1C	9	1	primary	12050001	14100001	2050000
Chr1C	10	2	primary	14110001	14430001	320000
Chr1C	11	1	primary	14820001	15820001	1000000
Chr1C	12	2	primary	15850001	16150001	300000
Chr1C	13	1	primary	16160001	16970001	810000
Chr1C	14	2	primary	16980001	17080001	100000
Chr1C	15	1	primary	17170001	19830001	2660000
Chr1C	16	4	primary	19860001	20050001	190000
Chr1C	17	1	primary	20070001	23620001	3550000
Chr1C	18	4	primary	23670001	24420001	750000
Chr1C	19	1	primary	24480001	25180001	700000
Chr1C	20	4	primary	25240001	25450001	210000
Chr1C	21	0	primary	25720001	26360001	640000
Chr1C	22	4	primary	26800001	28320001	1520000
Chr1C	23	3	primary	28470001	30120001	1650000
Chr1C	24	4	primary	30130001	33790001	3660000
Chr1C	25	0	primary	33940001	34250001	310000
Chr1C	26	3	primary	34730001	36320001	1590000
Chr1C	27	2	primary	36350001	38940001	2590000
Chr1C	28	1	primary	38950001	48290001	9340000
Chr1C	29	2	primary	48300001	48480001	180000
Chr1C	30	1	primary	48490001	52540001	4050000
Chr1C	31	2	primary	52550001	56930001	4380000
Chr1C	32	3	primary	56960001	57170001	210000
Chr1C	33	2	primary	57220001	62120001	4900000
Chr1C	34	3	primary	62180001	62580001	400000
Chr1C	35	2	primary	62680001	65180001	2500000
Chr1C	36	4	primary	65240001	65620001	380000
Chr1C	37	2	primary	65700001	69810001	4110000
Chr1C	38	4	primary	69900001	70200001	300000
Chr1C	39	2	primary	70220001	76620001	6400000
Chr1C	40	1	primary	76630001	76790001	160000
Chr1C	41	2	primary	76800001	77780001	980000
Chr1C	42	1	primary	77790001	78170001	380000
Chr1C	43	2	primary	78220001	78350001	130000
Chr1C	44	1	primary	78360001	78640001	280000
Chr1C	45	2	primary	78650001	79400001	750000
Chr1C	46	1	primary	79410001	79570001	160000
Chr1C	47	2	primary	79790001	79930001	140000
Chr1C	48	1	primary	79940001	80130001	190000
Chr1C	49	2	primary	80140001	80470001	330000
Chr1C	50	1	primary	80480001	80660001	180000
Chr1C	51	2	primary	80670001	81460001	790000
Chr1C	52	1	primary	81470001	82960001	1490000
Chr1C	53	2	primary	82970001	83780001	810000
Chr1C	54	1	primary	83810001	84240001	430000
Chr1C	55	2	primary	84250001	84640001	390000
Chr1C	56	1	primary	84650001	85150001	500000
Chr1C	57	2	primary	85180001	85510001	330000
Chr1C	58	1	primary	85530001	85740001	210000
Chr1C	59	2	primary	85750001	85940001	190000
Chr1C	60	1	primary	85950001	86650001	700000
Chr1C	61	2	primary	86660001	86800001	140000
Chr1C	62	1	primary	86810001	87820001	1010000
Chr1C	63	2	primary	87830001	88260001	430000
Chr1C	64	1	primary	88270001	88530001	260000
Chr1C	65	2	primary	88540001	88950001	410000
Chr1C	66	1	primary	89020001	89280001	260000
Chr1C	67	2	primary	89290001	89830001	540000
Chr1C	68	1	primary	89940001	90410001	470000
Chr1C	69	2	primary	90680001	91380001	700000
Chr1C	70	1	primary	91390001	91650001	260000
Chr1C	71	2	primary	91840001	92590001	750000
Chr1C	72	1	primary	92620001	94160001	1540000
Chr1C_alt	1	0	alt	1	250001	250000
Chr1C_alt	2	1	alt	310001	430001	120000
Chr1C_alt	3	0	alt	440001	640001	200000
Chr1C_alt	4	1	alt	650001	830001	180000
Chr1C_alt	5	0	alt	840001	1620001	780000
Chr1C_alt	6	1	alt	1630001	1970001	340000
Chr1C_alt	7	0	alt	1980001	5690001	3710000
Chr1C_alt	8	4	alt	5830001	6540001	710000
Chr1C_alt	9	0	alt	6560001	7150001	590000
Chr1C_alt	10	4	alt	7200001	7330001	130000
Chr1C_alt	11	0	alt	7480001	8180001	700000
Chr1C_alt	12	1	alt	8430001	8600001	170000
Chr1C_alt	13	0	alt	8720001	12230001	3510000
Chr1C_alt	14	3	alt	12250001	12370001	120000
Chr1C_alt	15	0	alt	12420001	14580001	2160000
Chr1C_alt	16	3	alt	14600001	14700001	100000
Chr1C_alt	17	0	alt	14720001	17400001	2680000
Chr1C_alt	18	2	alt	17590001	17900001	310000
Chr1C_alt	19	0	alt	18150001	18450001	300000
Chr1C_alt	20	2	alt	18460001	19040001	580000
Chr1C_alt	21	0	alt	19180001	19710001	530000
Chr1C_alt	22	1	alt	19750001	20000001	250000
Chr1C_alt	23	0	alt	20010001	20770001	760000
Chr1C_alt	24	1	alt	20810001	29560001	8750000
Chr1C_alt	25	0	alt	29600001	29780001	180000
Chr1C_alt	26	2	alt	29850001	30400001	550000
Chr1C_alt	27	0	alt	30420001	30800001	380000
Chr1C_alt	28	2	alt	30850001	40400001	9550000
Chr1C_alt	29	4	alt	40590001	40800001	210000
Chr1C_alt	30	3	alt	40810001	41360001	550000
Chr1C_alt	31	0	alt	41510001	41750001	240000
Chr1C_alt	32	2	alt	42920001	46290001	3370000
Chr1C_alt	33	1	alt	46300001	46750001	450000
Chr1C_alt	34	2	alt	46800001	47280001	480000
Chr1C_alt	35	1	alt	47480001	48160001	680000
Chr1C_alt	36	2	alt	48170001	48850001	680000
Chr1C_alt	37	1	alt	48940001	49150001	210000
Chr1C_alt	38	2	alt	49180001	49330001	150000
Chr1C_alt	39	1	alt	49440001	49770001	330000
Chr1C_alt	40	2	alt	49800001	50510001	710000
Chr1C_alt	41	1	alt	50520001	50930001	410000
Chr1C_alt	42	2	alt	50980001	51940001	960000
Chr1C_alt	43	1	alt	52000001	52630001	630000
Chr1C_alt	44	2	alt	52660001	55260001	2600000
Chr1C_alt	45	1	alt	55270001	55400001	130000
Chr1C_alt	46	2	alt	55560001	55870001	310000
Chr1C_alt	47	1	alt	55900001	56270001	370000
Chr1C_alt	48	2	alt	56280001	57350001	1070000
Chr1C_alt	49	1	alt	57390001	57860001	470000
Chr1C_alt	50	2	alt	57870001	58440001	570000
Chr1C_alt	51	1	alt	58460001	60210001	1750000
Chr1D	1	4	primary	10001	1100001	1090000
Chr1D	2	1	primary	1200001	2690001	1490000
Chr1D	3	4	primary	2990001	4150001	1160000
Chr1D	4	1	primary	4290001	4670001	380000
Chr1D	5	0	primary	4680001	5230001	550000
Chr1D	6	1	primary	5430001	10340001	4910000
Chr1D	7	0	primary	10350001	10650001	300000
Chr1D	8	1	primary	10660001	12290001	1630000
Chr1D	9	3	primary	12400001	14770001	2370000
Chr1D	10	2	primary	14780001	15620001	840000
Chr1D	11	4	primary	15700001	15940001	240000
Chr1D	12	1	primary	16350001	17440001	1090000
Chr1D	13	0	primary	17520001	17670001	150000
Chr1D	14	1	primary	17680001	30600001	12920000
Chr1D	15	2	primary	30610001	32020001	1410000
Chr1D	16	0	primary	32080001	32190001	110000
Chr1D	17	1	primary	32240001	32500001	260000
Chr1D	18	0	primary	32510001	32750001	240000
Chr1D	19	1	primary	32810001	32940001	130000
Chr1D	20	2	primary	33270001	35770001	2500000
Chr1D	21	1	primary	36070001	36200001	130000
Chr1D	22	0	primary	36210001	36690001	480000
Chr1D	23	1	primary	36700001	41250001	4550000
Chr1D	24	2	primary	41260001	41430001	170000
Chr1D	25	1	primary	41470001	49800001	8330000
Chr1D	26	0	primary	49810001	49930001	120000
Chr1D	27	1	primary	49940001	52030001	2090000
Chr1D	28	2	primary	52040001	52920001	880000
Chr1D	29	1	primary	52930001	53480001	550000
Chr1D	30	0	primary	53600001	53700001	100000
Chr1D	31	1	primary	53710001	63180001	9470000
Chr1D	32	2	primary	63210001	63390001	180000
Chr1D	33	1	primary	63400001	74610001	11210000
Chr1D	34	0	primary	74620001	74820001	200000
Chr1D	35	1	primary	74830001	83730001	8900000
Chr1D_alt	1	1	alt	270001	1930001	1660000
Chr1D_alt	2	0	alt	1940001	2170001	230000
Chr1D_alt	3	1	alt	2180001	2870001	690000
Chr1D_alt	4	0	alt	2920001	3030001	110000
Chr1D_alt	5	1	alt	3040001	4500001	1460000
Chr1D_alt	6	3	alt	4710001	5120001	410000
Chr1D_alt	7	0	alt	5250001	7270001	2020000
Chr1D_alt	8	2	alt	7300001	7620001	320000
Chr1D_alt	9	0	alt	9140001	11160001	2020000
Chr1D_alt	10	4	alt	11180001	11390001	210000
Chr1D_alt	11	0	alt	11420001	22150001	10730000
Chr1D_alt	12	1	alt	23930001	25280001	1350000
Chr1E	1	2	primary	30001	4640001	4610000
Chr1E	2	1	primary	4650001	4800001	150000
Chr1E	3	2	primary	4810001	7240001	2430000
Chr1E	4	3	primary	7280001	7400001	120000
Chr1E	5	2	primary	7410001	7610001	200000
Chr1E	6	1	primary	7670001	8060001	390000
Chr1E	7	2	primary	8070001	14030001	5960000
Chr1E	8	1	primary	14040001	14170001	130000
Chr1E	9	2	primary	14210001	17630001	3420000
Chr1E	10	1	primary	17760001	20560001	2800000
Chr1E	11	2	primary	20570001	20700001	130000
Chr1E	12	1	primary	20710001	27210001	6500000
Chr1E	13	2	primary	27280001	27470001	190000
Chr1E	14	1	primary	27910001	28210001	300000
Chr1E	15	3	primary	28330001	28680001	350000
Chr1E	16	4	primary	28770001	29390001	620000
Chr1E	17	1	primary	29490001	34310001	4820000
Chr1E	18	2	primary	34340001	34640001	300000
Chr1E	19	3	primary	34960001	35200001	240000
Chr1E	20	2	primary	35340001	35780001	440000
Chr1E	21	4	primary	36490001	37110001	620000
Chr1E	22	1	primary	37160001	39150001	1990000
Chr1E	23	2	primary	39210001	39540001	330000
Chr1E	24	1	primary	39550001	41940001	2390000
Chr1E	25	4	primary	42060001	42480001	420000
Chr1E	26	1	primary	42590001	43170001	580000
Chr1E	27	0	primary	43180001	43330001	150000
Chr1E	28	4	primary	43500001	43690001	190000
Chr1E	29	1	primary	44090001	50210001	6120000
Chr1E	30	2	primary	50350001	51880001	1530000
Chr1E	31	1	primary	51960001	53310001	1350000
Chr1E	32	0	primary	53320001	53420001	100000
Chr1E	33	2	primary	53590001	53810001	220000
Chr1E	34	1	primary	53840001	67040001	13200000
Chr1E	35	2	primary	67050001	67300001	250000
Chr1E	36	1	primary	67310001	73260001	5950000
Chr1E	37	0	primary	73270001	73460001	190000
Chr1E	38	1	primary	73470001	74950001	1480000
Chr1E	39	2	primary	74960001	75370001	410000
Chr1E	40	1	primary	75380001	82100001	6720000
Chr1E_alt	1	4	alt	320001	740001	420000
Chr1E_alt	2	2	alt	800001	1690001	890000
Chr1E_alt	3	4	alt	1980001	3380001	1400000
Chr1E_alt	4	0	alt	3430001	4130001	700000
Chr1E_alt	5	1	alt	4270001	5570001	1300000
Chr1E_alt	6	2	alt	5630001	5810001	180000
Chr1E_alt	7	1	alt	5820001	10140001	4320000
Chr1E_alt	8	4	alt	10150001	10660001	510000
Chr1E_alt	9	2	alt	10960001	11850001	890000
Chr1E_alt	10	1	alt	11950001	14050001	2100000
Chr1E_alt	11	0	alt	15460001	15760001	300000
Chr1E_alt	12	2	alt	15950001	17910001	1960000
Chr1E_alt	13	0	alt	18760001	18910001	150000
Chr1E_alt	14	1	alt	19030001	25380001	6350000
Chr1E_alt	15	4	alt	25970001	26590001	620000
Chr1E_alt	16	1	alt	26690001	30830001	4140000
Chr1F	1	3	primary	210001	370001	160000
Chr1F	2	1	primary	440001	30800001	30360000
Chr1F	3	2	primary	30850001	33410001	2560000
Chr1F	4	1	primary	33420001	71560001	38140000
Chr1F_alt	1	0	alt	1	250001	250000
Chr1os1	1	1	primary	30001	1490001	1460000
Chr1os1	2	2	primary	1820001	2000001	180000
Chr1os1	3	1	primary	2030001	4470001	2440000
Chr1os1_alt	1	0	alt	110001	320001	210000
Chr1os1_alt	2	1	alt	330001	2310001	1980000
Chr1os1_alt	3	0	alt	2320001	3120001	800000
Chr1os1_alt	4	1	alt	3130001	3400001	270000
Chr1os1_alt	5	0	alt	3410001	3560001	150000
Chr1os2	1	1	primary	260001	680001	420000
Chr1os2_alt	1	0	alt	1	270001	270000
Chr1os3	1	1	primary	10001	130001	120000
Chr1os3_alt	1	0	alt	1	170001	170000
Chr1os3_alt	2	1	alt	180001	320001	140000
Chr1os4	1	2	primary	40001	260001	220000
Chr1os5	1	1	primary	10001	260001	250000
Chr2A	1	2	primary	510001	5970001	5460000
Chr2A	2	1	primary	5980001	6650001	670000
Chr2A	3	2	primary	6660001	9440001	2780000
Chr2A	4	0	primary	9460001	9830001	370000
Chr2A	5	1	primary	9840001	10060001	220000
Chr2A	6	2	primary	10080001	11080001	1000000
Chr2A	7	0	primary	11480001	11620001	140000
Chr2A	8	2	primary	11640001	16100001	4460000
Chr2A	9	0	primary	16140001	16380001	240000
Chr2A	10	2	primary	16480001	20050001	3570000
Chr2A	11	1	primary	20320001	20510001	190000
Chr2A	12	2	primary	20520001	21470001	950000
Chr2A	13	1	primary	21530001	25490001	3960000
Chr2A	14	2	primary	25500001	31620001	6120000
Chr2A	15	3	primary	31630001	35890001	4260000
Chr2A	16	0	primary	36140001	38470001	2330000
Chr2A	17	3	primary	38540001	39440001	900000
Chr2A	18	0	primary	39730001	41810001	2080000
Chr2A	19	2	primary	41930001	42210001	280000
Chr2A	20	3	primary	42280001	42660001	380000
Chr2A	21	0	primary	42680001	42950001	270000
Chr2A	22	2	primary	42990001	43800001	810000
Chr2A	23	0	primary	43820001	44030001	210000
Chr2A	24	3	primary	44050001	44540001	490000
Chr2A	25	4	primary	44620001	45410001	790000
Chr2A	26	3	primary	46170001	50500001	4330000
Chr2A	27	0	primary	50680001	50830001	150000
Chr2A	28	3	primary	50850001	52210001	1360000
Chr2A	29	4	primary	52420001	52660001	240000
Chr2A	30	3	primary	52780001	53290001	510000
Chr2A	31	0	primary	53370001	53650001	280000
Chr2A	32	3	primary	53680001	54550001	870000
Chr2A	33	4	primary	54710001	54910001	200000
Chr2A	34	3	primary	55030001	56750001	1720000
Chr2A	35	0	primary	56810001	57670001	860000
Chr2A	36	3	primary	57750001	60910001	3160000
Chr2A	37	2	primary	60970001	62790001	1820000
Chr2A	38	0	primary	62810001	63110001	300000
Chr2A	39	1	primary	63120001	63300001	180000
Chr2A	40	0	primary	63310001	63590001	280000
Chr2A	41	3	primary	63610001	64160001	550000
Chr2A	42	2	primary	64170001	66820001	2650000
Chr2A	43	1	primary	66830001	66960001	130000
Chr2A	44	2	primary	67050001	68670001	1620000
Chr2A	45	1	primary	68680001	68970001	290000
Chr2A	46	2	primary	69030001	69740001	710000
Chr2A	47	1	primary	69750001	70500001	750000
Chr2A	48	2	primary	70530001	71930001	1400000
Chr2A	49	0	primary	72120001	72370001	250000
Chr2A	50	3	primary	72710001	73060001	350000
Chr2A	51	0	primary	73290001	73530001	240000
Chr2A	52	1	primary	74230001	74680001	450000
Chr2A	53	0	primary	74730001	74870001	140000
Chr2A	54	1	primary	74880001	81970001	7090000
Chr2A	55	4	primary	82780001	83190001	410000
Chr2A	56	3	primary	83200001	83680001	480000
Chr2A	57	4	primary	83860001	84150001	290000
Chr2A	58	3	primary	84180001	84290001	110000
Chr2A	59	1	primary	84330001	84750001	420000
Chr2A	60	4	primary	84890001	85470001	580000
Chr2A	61	3	primary	86370001	87900001	1530000
Chr2A	62	4	primary	87960001	88140001	180000
Chr2A	63	1	primary	88380001	89200001	820000
Chr2A	64	4	primary	89310001	90130001	820000
Chr2A	65	3	primary	90390001	90580001	190000
Chr2A	66	1	primary	90590001	90810001	220000
Chr2A	67	4	primary	91010001	91540001	530000
Chr2A	68	3	primary	91650001	92530001	880000
Chr2A	69	4	primary	92600001	92900001	300000
Chr2A	70	3	primary	92950001	93760001	810000
Chr2A	71	1	primary	93770001	94200001	430000
Chr2A	72	3	primary	94210001	94610001	400000
Chr2A	73	4	primary	94850001	95350001	500000
Chr2A	74	2	primary	95400001	95570001	170000
Chr2A	75	4	primary	95630001	96190001	560000
Chr2A	76	2	primary	96350001	96580001	230000
Chr2A	77	3	primary	96590001	96970001	380000
Chr2A	78	4	primary	97010001	97150001	140000
Chr2A	79	3	primary	97160001	97470001	310000
Chr2A	80	4	primary	97500001	101110001	3610000
Chr2A	81	2	primary	101160001	101370001	210000
Chr2A_alt	1	0	alt	10001	3420001	3410000
Chr2A_alt	2	4	alt	3640001	3960001	320000
Chr2A_alt	3	1	alt	5030001	5980001	950000
Chr2A_alt	4	0	alt	6040001	6370001	330000
Chr2A_alt	5	1	alt	6400001	7020001	620000
Chr2A_alt	6	0	alt	7640001	7840001	200000
Chr2A_alt	7	1	alt	8700001	9690001	990000
Chr2A_alt	8	4	alt	9790001	10370001	580000
Chr2A_alt	9	1	alt	10420001	11770001	1350000
Chr2A_alt	10	0	alt	12050001	12380001	330000
Chr2A_alt	11	2	alt	13900001	14210001	310000
Chr2A_alt	12	1	alt	14220001	17760001	3540000
Chr2A_alt	13	0	alt	19210001	19680001	470000
Chr2A_alt	14	4	alt	19860001	20130001	270000
Chr2A_alt	15	0	alt	20150001	21660001	1510000
Chr2A_alt	16	1	alt	21690001	21850001	160000
Chr2A_alt	17	0	alt	21860001	23200001	1340000
Chr2A_alt	18	2	alt	23580001	24050001	470000
Chr2A_alt	19	0	alt	24090001	26630001	2540000
Chr2A_alt	20	2	alt	26700001	26910001	210000
Chr2A_alt	21	0	alt	27040001	29940001	2900000
Chr2A_alt	22	1	alt	29950001	30090001	140000
Chr2A_alt	23	0	alt	30160001	31840001	1680000
Chr2B	1	2	primary	100001	1850001	1750000
Chr2B	2	0	primary	1930001	2330001	400000
Chr2B	3	2	primary	2350001	3920001	1570000
Chr2B	4	3	primary	3950001	4090001	140000
Chr2B	5	2	primary	4190001	7700001	3510000
Chr2B	6	4	primary	7740001	7840001	100000
Chr2B	7	2	primary	7850001	11150001	3300000
Chr2B	8	0	primary	11460001	11600001	140000
Chr2B	9	2	primary	11630001	11910001	280000
Chr2B	10	4	primary	12010001	14000001	1990000
Chr2B	11	2	primary	14250001	14910001	660000
Chr2B	12	3	primary	14920001	15380001	460000
Chr2B	13	2	primary	15530001	15850001	320000
Chr2B	14	0	primary	15920001	16410001	490000
Chr2B	15	2	primary	16500001	18090001	1590000
Chr2B	16	3	primary	18210001	18640001	430000
Chr2B	17	1	primary	18760001	20520001	1760000
Chr2B	18	3	primary	20630001	21040001	410000
Chr2B	19	1	primary	21310001	21520001	210000
Chr2B	20	2	primary	21610001	23100001	1490000
Chr2B	21	1	primary	23110001	23330001	220000
Chr2B	22	2	primary	23340001	23880001	540000
Chr2B	23	1	primary	24360001	25280001	920000
Chr2B	24	0	primary	25290001	25670001	380000
Chr2B	25	1	primary	25680001	29810001	4130000
Chr2B	26	0	primary	29820001	30410001	590000
Chr2B	27	1	primary	30420001	30720001	300000
Chr2B	28	3	primary	30730001	31120001	390000
Chr2B	29	2	primary	31150001	33050001	1900000
Chr2B	30	1	primary	33060001	33920001	860000
Chr2B	31	3	primary	33930001	34110001	180000
Chr2B	32	0	primary	34370001	34790001	420000
Chr2B	33	1	primary	34800001	35100001	300000
Chr2B	34	0	primary	35110001	35280001	170000
Chr2B	35	1	primary	35290001	35450001	160000
Chr2B	36	0	primary	35460001	36100001	640000
Chr2B	37	3	primary	36270001	37320001	1050000
Chr2B	38	0	primary	37530001	39150001	1620000
Chr2B	39	1	primary	39160001	40240001	1080000
Chr2B	40	0	primary	40310001	40510001	200000
Chr2B	41	1	primary	40600001	41360001	760000
Chr2B	42	0	primary	41410001	41620001	210000
Chr2B	43	1	primary	41630001	44060001	2430000
Chr2B	44	0	primary	44070001	44230001	160000
Chr2B	45	1	primary	44240001	44920001	680000
Chr2B	46	0	primary	44930001	45430001	500000
Chr2B	47	1	primary	45440001	45950001	510000
Chr2B	48	0	primary	45960001	46100001	140000
Chr2B	49	1	primary	46110001	49060001	2950000
Chr2B	50	0	primary	49070001	49200001	130000
Chr2B	51	1	primary	49210001	53650001	4440000
Chr2B	52	2	primary	53660001	53840001	180000
Chr2B	53	1	primary	53880001	54000001	120000
Chr2B	54	4	primary	54580001	54690001	110000
Chr2B	55	0	primary	54850001	55130001	280000
Chr2B	56	1	primary	55140001	59780001	4640000
Chr2B	57	0	primary	59790001	59980001	190000
Chr2B	58	1	primary	59990001	62310001	2320000
Chr2B	59	0	primary	62320001	62430001	110000
Chr2B	60	1	primary	62460001	62850001	390000
Chr2B	61	2	primary	63030001	67730001	4700000
Chr2B	62	1	primary	67880001	68170001	290000
Chr2B	63	2	primary	68200001	69240001	1040000
Chr2B	64	0	primary	69360001	69540001	180000
Chr2B	65	2	primary	69570001	73610001	4040000
Chr2B	66	1	primary	73620001	73780001	160000
Chr2B	67	2	primary	73790001	74040001	250000
Chr2B	68	1	primary	74140001	74320001	180000
Chr2B	69	2	primary	74330001	78140001	3810000
Chr2B	70	1	primary	78330001	78560001	230000
Chr2B	71	2	primary	78590001	79250001	660000
Chr2B	72	0	primary	79440001	79590001	150000
Chr2B	73	2	primary	79620001	80050001	430000
Chr2B	74	1	primary	80060001	80290001	230000
Chr2B	75	2	primary	80300001	82080001	1780000
Chr2B	76	1	primary	82090001	82820001	730000
Chr2B	77	2	primary	82870001	83050001	180000
Chr2B	78	1	primary	83100001	83200001	100000
Chr2B	79	2	primary	83510001	85810001	2300000
Chr2B	80	1	primary	85820001	88710001	2890000
Chr2B	81	2	primary	88970001	89130001	160000
Chr2B	82	1	primary	89430001	90810001	1380000
Chr2B	83	3	primary	91230001	91390001	160000
Chr2B	84	1	primary	91610001	91970001	360000
Chr2B	85	3	primary	91980001	92130001	150000
Chr2B	86	1	primary	92290001	93390001	1100000
Chr2B_alt	1	2	alt	10001	1280001	1270000
Chr2B_alt	2	0	alt	1310001	6570001	5260000
Chr2B_alt	3	2	alt	6590001	6760001	170000
Chr2B_alt	4	1	alt	6820001	6980001	160000
Chr2B_alt	5	0	alt	6990001	7140001	150000
Chr2B_alt	6	2	alt	7290001	7880001	590000
Chr2B_alt	7	0	alt	7900001	15780001	7880000
Chr2B_alt	8	2	alt	16160001	16510001	350000
Chr2B_alt	9	1	alt	16920001	17420001	500000
Chr2B_alt	10	0	alt	17570001	17840001	270000
Chr2B_alt	11	2	alt	17920001	18460001	540000
Chr2B_alt	12	0	alt	18490001	21510001	3020000
Chr2C	1	1	primary	20001	24350001	24330000
Chr2C	2	0	primary	24450001	24670001	220000
Chr2C	3	1	primary	24680001	25570001	890000
Chr2C	4	2	primary	25730001	26060001	330000
Chr2C	5	1	primary	26070001	28390001	2320000
Chr2C	6	2	primary	28400001	29180001	780000
Chr2C	7	0	primary	29230001	29800001	570000
Chr2C	8	2	primary	29870001	31400001	1530000
Chr2C	9	0	primary	31430001	31770001	340000
Chr2C	10	2	primary	31860001	33290001	1430000
Chr2C	11	0	primary	33660001	34080001	420000
Chr2C	12	1	primary	34120001	34280001	160000
Chr2C	13	0	primary	34410001	35890001	1480000
Chr2C	14	2	primary	36070001	36840001	770000
Chr2C	15	0	primary	37080001	38070001	990000
Chr2C	16	2	primary	38650001	39090001	440000
Chr2C	17	0	primary	40370001	41900001	1530000
Chr2C	18	2	primary	41980001	42570001	590000
Chr2C	19	1	primary	42580001	42750001	170000
Chr2C	20	2	primary	42760001	43430001	670000
Chr2C	21	3	primary	43440001	43560001	120000
Chr2C	22	2	primary	43570001	45320001	1750000
Chr2C	23	1	primary	45330001	45630001	300000
Chr2C	24	2	primary	45820001	46250001	430000
Chr2C	25	1	primary	46260001	46480001	220000
Chr2C	26	2	primary	46490001	46670001	180000
Chr2C	27	1	primary	46680001	46910001	230000
Chr2C	28	2	primary	46920001	47890001	970000
Chr2C	29	1	primary	48430001	48730001	300000
Chr2C	30	0	primary	48740001	49190001	450000
Chr2C	31	3	primary	49290001	49410001	120000
Chr2C	32	0	primary	49510001	49650001	140000
Chr2C	33	2	primary	49790001	50000001	210000
Chr2C	34	1	primary	50010001	50380001	370000
Chr2C	35	2	primary	50620001	51920001	1300000
Chr2C	36	0	primary	51950001	52080001	130000
Chr2C	37	2	primary	52100001	55050001	2950000
Chr2C	38	1	primary	55090001	57820001	2730000
Chr2C	39	0	primary	57940001	58530001	590000
Chr2C	40	1	primary	58540001	85670001	27130000
Chr2C	41	0	primary	85680001	85830001	150000
Chr2C	42	1	primary	85840001	89830001	3990000
Chr2C_alt	1	1	alt	300001	490001	190000
Chr2C_alt	2	0	alt	520001	1230001	710000
Chr2C_alt	3	2	alt	1470001	1670001	200000
Chr2C_alt	4	1	alt	1690001	4590001	2900000
Chr2C_alt	5	0	alt	4930001	11130001	6200000
Chr2D	1	1	primary	20001	27730001	27710000
Chr2D	2	0	primary	27740001	28050001	310000
Chr2D	3	1	primary	28060001	33590001	5530000
Chr2D	4	0	primary	33700001	33920001	220000
Chr2D	5	1	primary	34010001	37370001	3360000
Chr2D	6	0	primary	37380001	37530001	150000
Chr2D	7	1	primary	37540001	85630001	48090000
Chr2D_alt	1	0	alt	10001	300001	290000
Chr2E	1	1	primary	160001	12400001	12240000
Chr2E	2	2	primary	12410001	12600001	190000
Chr2E	3	3	primary	12640001	12890001	250000
Chr2E	4	1	primary	12970001	17810001	4840000
Chr2E	5	2	primary	17820001	18250001	430000
Chr2E	6	1	primary	19290001	19720001	430000
Chr2E	7	2	primary	19820001	20000001	180000
Chr2E	8	1	primary	20050001	81930001	61880000
Chr2E	9	0	primary	81940001	82100001	160000
Chr2E	10	1	primary	82110001	84870001	2760000
Chr2E_alt	1	0	alt	40001	460001	420000
Chr2E_alt	2	1	alt	850001	1200001	350000
Chr2E_alt	3	2	alt	1210001	1610001	400000
Chr2E_alt	4	1	alt	1730001	9530001	7800000
Chr2E_alt	5	0	alt	9670001	9830001	160000
Chr2E_alt	6	2	alt	9960001	10180001	220000
Chr2E_alt	7	0	alt	10290001	10460001	170000
Chr2E_alt	8	1	alt	10650001	10920001	270000
Chr2E_alt	9	0	alt	11100001	12230001	1130000
Chr2F	1	2	primary	40001	3040001	3000000
Chr2F	2	3	primary	3070001	3260001	190000
Chr2F	3	2	primary	3280001	3800001	520000
Chr2F	4	1	primary	3810001	4120001	310000
Chr2F	5	2	primary	4160001	7120001	2960000
Chr2F	6	1	primary	7460001	7910001	450000
Chr2F	7	2	primary	7920001	10600001	2680000
Chr2F	8	0	primary	10620001	11020001	400000
Chr2F	9	2	primary	11110001	12820001	1710000
Chr2F	10	1	primary	13060001	13380001	320000
Chr2F	11	2	primary	13620001	17830001	4210000
Chr2F	12	1	primary	17840001	18330001	490000
Chr2F	13	2	primary	18340001	24600001	6260000
Chr2F	14	3	primary	25100001	25450001	350000
Chr2F	15	0	primary	25470001	25660001	190000
Chr2F	16	1	primary	25670001	34240001	8570000
Chr2F	17	2	primary	34510001	35240001	730000
Chr2F	18	0	primary	35410001	35550001	140000
Chr2F	19	2	primary	35570001	38530001	2960000
Chr2F	20	1	primary	38540001	38700001	160000
Chr2F	21	0	primary	38710001	38860001	150000
Chr2F	22	1	primary	38970001	40410001	1440000
Chr2F	23	0	primary	40440001	40840001	400000
Chr2F	24	1	primary	40850001	41040001	190000
Chr2F	25	0	primary	41080001	41260001	180000
Chr2F	26	1	primary	41310001	42320001	1010000
Chr2F	27	0	primary	42370001	42640001	270000
Chr2F	28	2	primary	42720001	44120001	1400000
Chr2F	29	1	primary	44170001	44670001	500000
Chr2F	30	0	primary	44720001	45100001	380000
Chr2F	31	1	primary	45110001	52230001	7120000
Chr2F	32	2	primary	52240001	53540001	1300000
Chr2F	33	3	primary	53590001	53960001	370000
Chr2F	34	2	primary	54030001	54280001	250000
Chr2F	35	1	primary	54660001	56420001	1760000
Chr2F	36	0	primary	56430001	56540001	110000
Chr2F	37	1	primary	56550001	58570001	2020000
Chr2F	38	0	primary	58580001	58690001	110000
Chr2F	39	1	primary	58720001	58950001	230000
Chr2F	40	0	primary	59080001	59310001	230000
Chr2F	41	1	primary	59440001	60620001	1180000
Chr2F	42	0	primary	60630001	60920001	290000
Chr2F	43	1	primary	60950001	72530001	11580000
Chr2F	44	0	primary	72540001	72700001	160000
Chr2F	45	1	primary	72710001	75130001	2420000
Chr2F	46	2	primary	75140001	75240001	100000
Chr2F	47	1	primary	75330001	81800001	6470000
Chr2F_alt	1	2	alt	10001	450001	440000
Chr2F_alt	2	0	alt	590001	1920001	1330000
Chr2F_alt	3	2	alt	2070001	2670001	600000
Chr2F_alt	4	1	alt	2720001	14800001	12080000
Chr2F_alt	5	0	alt	14870001	15160001	290000
Chr2F_alt	6	4	alt	15190001	15320001	130000
Chr2F_alt	7	2	alt	15510001	15870001	360000
Chr2F_alt	8	1	alt	17640001	18060001	420000
Chr2F_alt	9	0	alt	18400001	23180001	4780000
Chr2G	1	1	primary	70001	2500001	2430000
Chr2G	2	2	primary	2860001	3400001	540000
Chr2G	3	1	primary	3750001	4370001	620000
Chr2G	4	2	primary	4390001	4520001	130000
Chr2G	5	1	primary	4600001	5890001	1290000
Chr2G	6	3	primary	5950001	6270001	320000
Chr2G	7	2	primary	6280001	6430001	150000
Chr2G	8	3	primary	6470001	6680001	210000
Chr2G	9	0	primary	6730001	6840001	110000
Chr2G	10	1	primary	6930001	13680001	6750000
Chr2G	11	0	primary	13690001	14010001	320000
Chr2G	12	1	primary	14020001	14270001	250000
Chr2G	13	0	primary	14280001	14440001	160000
Chr2G	14	1	primary	14470001	15820001	1350000
Chr2G	15	0	primary	15850001	16040001	190000
Chr2G	16	1	primary	16050001	19480001	3430000
Chr2G	17	0	primary	19490001	19680001	190000
Chr2G	18	1	primary	19690001	19880001	190000
Chr2G	19	0	primary	19890001	20440001	550000
Chr2G	20	1	primary	20450001	20880001	430000
Chr2G	21	0	primary	20890001	21370001	480000
Chr2G	22	1	primary	21380001	22690001	1310000
Chr2G	23	0	primary	22700001	22850001	150000
Chr2G	24	1	primary	22920001	23670001	750000
Chr2G	25	0	primary	23680001	23940001	260000
Chr2G	26	1	primary	23950001	25870001	1920000
Chr2G	27	0	primary	25880001	26190001	310000
Chr2G	28	1	primary	26200001	29400001	3200000
Chr2G	29	2	primary	29410001	29870001	460000
Chr2G	30	1	primary	29880001	32330001	2450000
Chr2G	31	0	primary	32390001	32600001	210000
Chr2G	32	1	primary	32610001	33990001	1380000
Chr2G	33	0	primary	34000001	34280001	280000
Chr2G	34	1	primary	34320001	36110001	1790000
Chr2G	35	0	primary	36120001	36490001	370000
Chr2G	36	1	primary	36500001	38670001	2170000
Chr2G	37	2	primary	38700001	40070001	1370000
Chr2G	38	3	primary	40150001	40710001	560000
Chr2G	39	2	primary	40750001	40990001	240000
Chr2G	40	3	primary	41000001	41430001	430000
Chr2G	41	0	primary	41530001	41760001	230000
Chr2G	42	1	primary	41770001	43320001	1550000
Chr2G	43	2	primary	43390001	43500001	110000
Chr2G	44	1	primary	43560001	46810001	3250000
Chr2G	45	0	primary	46820001	47010001	190000
Chr2G	46	1	primary	47020001	47130001	110000
Chr2G	47	0	primary	47140001	47240001	100000
Chr2G	48	1	primary	47250001	52720001	5470000
Chr2G	49	0	primary	52730001	52870001	140000
Chr2G	50	1	primary	52930001	68050001	15120000
Chr2G	51	0	primary	68060001	68170001	110000
Chr2G	52	1	primary	68180001	79200001	11020000
Chr2G_alt	1	2	alt	90001	490001	400000
Chr2G_alt	2	0	alt	520001	630001	110000
Chr2G_alt	3	2	alt	700001	1570001	870000
Chr2G_alt	4	0	alt	1660001	1950001	290000
Chr2G_alt	5	2	alt	2020001	2190001	170000
Chr2G_alt	6	3	alt	2410001	2740001	330000
Chr2G_alt	7	1	alt	2870001	4860001	1990000
Chr2G_alt	8	0	alt	5060001	7300001	2240000
Chr2G_alt	9	1	alt	7310001	8300001	990000
Chr2G_alt	10	2	alt	8340001	8760001	420000
Chr2G_alt	11	1	alt	8910001	9330001	420000
Chr2G_alt	12	2	alt	9580001	10210001	630000
Chr2G_alt	13	0	alt	10250001	13900001	3650000
Chr2os1	1	2	primary	180001	500001	320000
Chr3A	1	0	primary	30001	400001	370000
Chr3A	2	2	primary	450001	640001	190000
Chr3A	3	1	primary	1040001	1160001	120000
Chr3A	4	2	primary	1170001	2730001	1560000
Chr3A	5	1	primary	2740001	2860001	120000
Chr3A	6	2	primary	2870001	5590001	2720000
Chr3A	7	1	primary	5600001	5840001	240000
Chr3A	8	2	primary	5850001	6640001	790000
Chr3A	9	3	primary	6700001	7890001	1190000
Chr3A	10	1	primary	8020001	8280001	260000
Chr3A	11	2	primary	8290001	11320001	3030000
Chr3A	12	0	primary	11410001	11890001	480000
Chr3A	13	2	primary	11980001	12150001	170000
Chr3A	14	3	primary	12200001	12640001	440000
Chr3A	15	1	primary	13060001	17060001	4000000
Chr3A	16	2	primary	17090001	17430001	340000
Chr3A	17	1	primary	17480001	18880001	1400000
Chr3A	18	3	primary	19020001	20920001	1900000
Chr3A	19	2	primary	20970001	21930001	960000
Chr3A	20	1	primary	21940001	26970001	5030000
Chr3A	21	2	primary	26980001	27140001	160000
Chr3A	22	3	primary	27180001	27430001	250000
Chr3A	23	2	primary	27440001	27950001	510000
Chr3A	24	3	primary	28110001	30790001	2680000
Chr3A	25	0	primary	30840001	30950001	110000
Chr3A	26	4	primary	31020001	31680001	660000
Chr3A	27	0	primary	31710001	32530001	820000
Chr3A	28	4	primary	32560001	32930001	370000
Chr3A	29	0	primary	33540001	34130001	590000
Chr3A	30	3	primary	34210001	35500001	1290000
Chr3A	31	0	primary	35750001	36080001	330000
Chr3A	32	4	primary	36330001	36510001	180000
Chr3A	33	0	primary	37060001	37520001	460000
Chr3A	34	3	primary	37700001	37880001	180000
Chr3A	35	4	primary	37940001	39240001	1300000
Chr3A	36	0	primary	39270001	39690001	420000
Chr3A	37	3	primary	39720001	40140001	420000
Chr3A	38	1	primary	40430001	45480001	5050000
Chr3A	39	2	primary	45490001	51840001	6350000
Chr3A	40	1	primary	51950001	52270001	320000
Chr3A	41	2	primary	52280001	52540001	260000
Chr3A	42	0	primary	52680001	52850001	170000
Chr3A	43	2	primary	52930001	54340001	1410000
Chr3A	44	3	primary	54350001	55940001	1590000
Chr3A	45	2	primary	56040001	63060001	7020000
Chr3A	46	1	primary	63160001	63450001	290000
Chr3A	47	0	primary	63590001	63790001	200000
Chr3A	48	3	primary	63840001	64010001	170000
Chr3A	49	0	primary	64310001	64470001	160000
Chr3A	50	3	primary	64700001	66920001	2220000
Chr3A	51	0	primary	67150001	67380001	230000
Chr3A	52	3	primary	67410001	70010001	2600000
Chr3A	53	1	primary	70230001	70360001	130000
Chr3A	54	3	primary	70440001	71090001	650000
Chr3A	55	2	primary	71170001	71580001	410000
Chr3A	56	1	primary	72040001	72210001	170000
Chr3A	57	2	primary	72490001	72760001	270000
Chr3A	58	3	primary	72940001	73150001	210000
Chr3A	59	0	primary	73170001	73310001	140000
Chr3A	60	3	primary	73510001	75400001	1890000
Chr3A	61	2	primary	75490001	75760001	270000
Chr3A	62	3	primary	75830001	80090001	4260000
Chr3A	63	0	primary	80150001	80880001	730000
Chr3A	64	3	primary	81340001	86230001	4890000
Chr3A	65	0	primary	86330001	86580001	250000
Chr3A	66	3	primary	86700001	86890001	190000
Chr3A_alt	1	0	alt	120001	1110001	990000
Chr3A_alt	2	2	alt	1260001	2360001	1100000
Chr3A_alt	3	0	alt	2610001	2770001	160000
Chr3A_alt	4	3	alt	2900001	3060001	160000
Chr3A_alt	5	0	alt	3340001	3590001	250000
Chr3A_alt	6	2	alt	3610001	4540001	930000
Chr3A_alt	7	0	alt	4720001	6800001	2080000
Chr3A_alt	8	3	alt	6820001	7060001	240000
Chr3A_alt	9	0	alt	7140001	9920001	2780000
Chr3A_alt	10	4	alt	10040001	10160001	120000
Chr3A_alt	11	0	alt	10250001	11490001	1240000
Chr3A_alt	12	3	alt	11780001	11910001	130000
Chr3A_alt	13	0	alt	12200001	14770001	2570000
Chr3A_alt	14	4	alt	14900001	15170001	270000
Chr3A_alt	15	0	alt	15660001	23030001	7370000
Chr3A_alt	16	2	alt	23040001	23750001	710000
Chr3A_alt	17	0	alt	23970001	25260001	1290000
Chr3A_alt	18	2	alt	25300001	25560001	260000
Chr3A_alt	19	1	alt	25660001	27720001	2060000
Chr3A_alt	20	0	alt	27730001	30660001	2930000
Chr3A_alt	21	2	alt	30680001	32250001	1570000
Chr3A_alt	22	0	alt	32480001	33670001	1190000
Chr3A_alt	23	3	alt	34050001	34640001	590000
Chr3A_alt	24	0	alt	34890001	36520001	1630000
Chr3A_alt	25	3	alt	36730001	37070001	340000
Chr3A_alt	26	0	alt	37110001	38040001	930000
Chr3A_alt	27	2	alt	38180001	38890001	710000
Chr3A_alt	28	0	alt	39340001	43090001	3750000
Chr3A_alt	29	3	alt	43160001	43530001	370000
Chr3A_alt	30	0	alt	43600001	44790001	1190000
Chr3A_alt	31	4	alt	44820001	45050001	230000
Chr3A_alt	32	0	alt	45150001	48080001	2930000
Chr3A_alt	33	3	alt	48440001	48760001	320000
Chr3A_alt	34	0	alt	48780001	48950001	170000
Chr3A_alt	35	4	alt	48990001	49460001	470000
Chr3B	1	1	primary	20001	770001	750000
Chr3B	2	0	primary	880001	1220001	340000
Chr3B	3	1	primary	1230001	6510001	5280000
Chr3B	4	0	primary	6520001	6670001	150000
Chr3B	5	1	primary	6770001	9760001	2990000
Chr3B	6	2	primary	9860001	10930001	1070000
Chr3B	7	0	primary	10970001	11070001	100000
Chr3B	8	2	primary	11090001	12730001	1640000
Chr3B	9	1	primary	12760001	13000001	240000
Chr3B	10	2	primary	13210001	14110001	900000
Chr3B	11	4	primary	14750001	15150001	400000
Chr3B	12	3	primary	15180001	15400001	220000
Chr3B	13	1	primary	15750001	18120001	2370000
Chr3B	14	0	primary	18220001	18360001	140000
Chr3B	15	2	primary	18400001	19230001	830000
Chr3B	16	1	primary	19240001	23270001	4030000
Chr3B	17	2	primary	23280001	24200001	920000
Chr3B	18	1	primary	24290001	35610001	11320000
Chr3B	19	0	primary	35620001	35770001	150000
Chr3B	20	1	primary	35780001	42730001	6950000
Chr3B	21	0	primary	42780001	43760001	980000
Chr3B	22	1	primary	43770001	49860001	6090000
Chr3B	23	0	primary	49920001	50030001	110000
Chr3B	24	1	primary	50040001	50300001	260000
Chr3B	25	0	primary	50310001	50490001	180000
Chr3B	26	1	primary	50500001	52510001	2010000
Chr3B	27	2	primary	52520001	53290001	770000
Chr3B	28	1	primary	53300001	53480001	180000
Chr3B	29	2	primary	53490001	58320001	4830000
Chr3B	30	4	primary	58500001	59390001	890000
Chr3B	31	2	primary	59410001	60600001	1190000
Chr3B	32	1	primary	60730001	69240001	8510000
Chr3B	33	2	primary	69260001	69600001	340000
Chr3B	34	0	primary	69640001	69740001	100000
Chr3B	35	1	primary	69780001	71570001	1790000
Chr3B	36	2	primary	71620001	71830001	210000
Chr3B	37	1	primary	71840001	79040001	7200000
Chr3B	38	0	primary	79050001	79330001	280000
Chr3B	39	1	primary	79340001	80350001	1010000
Chr3B	40	0	primary	80360001	80530001	170000
Chr3B	41	1	primary	80540001	85140001	4600000
Chr3B_alt	1	0	alt	70001	1850001	1780000
Chr3B_alt	2	2	alt	2180001	2360001	180000
Chr3B_alt	3	0	alt	2770001	3160001	390000
Chr3B_alt	4	1	alt	3190001	5020001	1830000
Chr3B_alt	5	0	alt	5030001	6490001	1460000
Chr3B_alt	6	2	alt	6500001	9900001	3400000
Chr3B_alt	7	0	alt	9910001	13310001	3400000
Chr3B_alt	8	2	alt	13340001	13790001	450000
Chr3C	1	1	primary	110001	1710001	1600000
Chr3C	2	0	primary	1920001	2310001	390000
Chr3C	3	1	primary	2450001	4700001	2250000
Chr3C	4	2	primary	4860001	9450001	4590000
Chr3C	5	1	primary	9460001	9710001	250000
Chr3C	6	2	primary	9720001	11780001	2060000
Chr3C	7	3	primary	11880001	12050001	170000
Chr3C	8	2	primary	12060001	12950001	890000
Chr3C	9	1	primary	12960001	15130001	2170000
Chr3C	10	0	primary	15140001	15810001	670000
Chr3C	11	4	primary	15910001	18660001	2750000
Chr3C	12	3	primary	18670001	18930001	260000
Chr3C	13	0	primary	19010001	19160001	150000
Chr3C	14	4	primary	19190001	19330001	140000
Chr3C	15	3	primary	19340001	19470001	130000
Chr3C	16	4	primary	19540001	19850001	310000
Chr3C	17	3	primary	19860001	22300001	2440000
Chr3C	18	0	primary	22590001	22790001	200000
Chr3C	19	3	primary	22840001	23550001	710000
Chr3C	20	2	primary	23640001	23770001	130000
Chr3C	21	1	primary	23930001	24260001	330000
Chr3C	22	2	primary	24270001	24750001	480000
Chr3C	23	4	primary	25240001	25460001	220000
Chr3C	24	0	primary	25480001	25890001	410000
Chr3C	25	3	primary	26250001	27700001	1450000
Chr3C	26	1	primary	27840001	30400001	2560000
Chr3C	27	0	primary	30410001	30960001	550000
Chr3C	28	1	primary	30970001	31340001	370000
Chr3C	29	2	primary	31530001	31970001	440000
Chr3C	30	0	primary	32010001	32600001	590000
Chr3C	31	1	primary	32610001	32760001	150000
Chr3C	32	0	primary	32770001	32890001	120000
Chr3C	33	1	primary	32900001	33180001	280000
Chr3C	34	0	primary	33190001	33450001	260000
Chr3C	35	1	primary	33460001	37500001	4040000
Chr3C	36	2	primary	37510001	37710001	200000
Chr3C	37	1	primary	37750001	39270001	1520000
Chr3C	38	0	primary	39280001	40260001	980000
Chr3C	39	2	primary	40290001	40420001	130000
Chr3C	40	3	primary	40550001	40660001	110000
Chr3C	41	2	primary	40690001	41070001	380000
Chr3C	42	1	primary	41080001	41390001	310000
Chr3C	43	2	primary	41400001	41620001	220000
Chr3C	44	1	primary	41630001	43070001	1440000
Chr3C	45	0	primary	43080001	43210001	130000
Chr3C	46	2	primary	43230001	45210001	1980000
Chr3C	47	1	primary	45440001	46490001	1050000
Chr3C	48	2	primary	46910001	47070001	160000
Chr3C	49	1	primary	47100001	47680001	580000
Chr3C	50	2	primary	47690001	49440001	1750000
Chr3C	51	1	primary	49450001	58950001	9500000
Chr3C	52	0	primary	58960001	59150001	190000
Chr3C	53	1	primary	59300001	60420001	1120000
Chr3C	54	2	primary	60430001	60780001	350000
Chr3C	55	3	primary	60790001	61000001	210000
Chr3C	56	2	primary	61050001	62880001	1830000
Chr3C	57	1	primary	62910001	63070001	160000
Chr3C	58	2	primary	63080001	63430001	350000
Chr3C	59	1	primary	63510001	71010001	7500000
Chr3C	60	0	primary	71020001	71150001	130000
Chr3C	61	1	primary	71160001	75060001	3900000
Chr3C	62	0	primary	75070001	75180001	110000
Chr3C	63	1	primary	75190001	75560001	370000
Chr3C	64	0	primary	75570001	75720001	150000
Chr3C	65	1	primary	75730001	77550001	1820000
Chr3C	66	0	primary	77560001	77690001	130000
Chr3C	67	1	primary	77760001	78430001	670000
Chr3C	68	0	primary	78590001	78740001	150000
Chr3C	69	1	primary	78750001	78920001	170000
Chr3C	70	0	primary	78930001	80150001	1220000
Chr3C	71	1	primary	80180001	80350001	170000
Chr3C	72	0	primary	80360001	80590001	230000
Chr3C	73	1	primary	80600001	82130001	1530000
Chr3C	74	2	primary	82210001	82560001	350000
Chr3C_alt	1	0	alt	60001	840001	780000
Chr3C_alt	2	1	alt	850001	970001	120000
Chr3C_alt	3	0	alt	980001	5540001	4560000
Chr3C_alt	4	1	alt	5550001	16230001	10680000
Chr3C_alt	5	2	alt	16340001	16560001	220000
Chr3C_alt	6	0	alt	16580001	21360001	4780000
Chr3C_alt	7	1	alt	21670001	23270001	1600000
Chr3C_alt	8	0	alt	23280001	23450001	170000
Chr3C_alt	9	3	alt	23640001	23750001	110000
Chr3C_alt	10	0	alt	23760001	28140001	4380000
Chr3C_alt	11	2	alt	28160001	28450001	290000
Chr3C_alt	12	1	alt	28460001	30220001	1760000
Chr3C_alt	13	2	alt	30230001	30350001	120000
Chr3C_alt	14	0	alt	30360001	33140001	2780000
Chr3C_alt	15	3	alt	34300001	36390001	2090000
Chr3C_alt	16	2	alt	36530001	36950001	420000
Chr3C_alt	17	1	alt	37190001	37460001	270000
Chr3D	1	1	primary	30001	520001	490000
Chr3D	2	4	primary	680001	840001	160000
Chr3D	3	1	primary	980001	4090001	3110000
Chr3D	4	2	primary	4110001	4410001	300000
Chr3D	5	1	primary	4420001	13700001	9280000
Chr3D	6	0	primary	13760001	14370001	610000
Chr3D	7	1	primary	14380001	23420001	9040000
Chr3D	8	2	primary	23530001	23920001	390000
Chr3D	9	1	primary	23930001	24090001	160000
Chr3D	10	2	primary	24100001	24310001	210000
Chr3D	11	1	primary	24320001	24510001	190000
Chr3D	12	2	primary	24520001	28780001	4260000
Chr3D	13	0	primary	28840001	29120001	280000
Chr3D	14	2	primary	29160001	30070001	910000
Chr3D	15	3	primary	30230001	31980001	1750000
Chr3D	16	2	primary	31990001	32540001	550000
Chr3D	17	3	primary	32550001	32730001	180000
Chr3D	18	2	primary	32780001	32940001	160000
Chr3D	19	3	primary	33010001	34670001	1660000
Chr3D	20	0	primary	34700001	35660001	960000
Chr3D	21	3	primary	35690001	36400001	710000
Chr3D	22	0	primary	36710001	37330001	620000
Chr3D	23	1	primary	37370001	37530001	160000
Chr3D	24	2	primary	37950001	38190001	240000
Chr3D	25	3	primary	38290001	38660001	370000
Chr3D	26	0	primary	39070001	39630001	560000
Chr3D	27	3	primary	39700001	39860001	160000
Chr3D	28	0	primary	40100001	40660001	560000
Chr3D	29	3	primary	40960001	41980001	1020000
Chr3D	30	0	primary	42000001	42490001	490000
Chr3D	31	3	primary	42690001	43170001	480000
Chr3D	32	0	primary	43380001	43730001	350000
Chr3D	33	3	primary	44020001	46450001	2430000
Chr3D	34	2	primary	46900001	48650001	1750000
Chr3D	35	1	primary	48700001	52270001	3570000
Chr3D	36	2	primary	52290001	61890001	9600000
Chr3D	37	3	primary	61970001	62160001	190000
Chr3D	38	2	primary	62170001	68620001	6450000
Chr3D	39	1	primary	68630001	68740001	110000
Chr3D	40	2	primary	68750001	79950001	11200000
Chr3D	41	0	primary	79970001	80180001	210000
Chr3D	42	2	primary	80240001	81250001	1010000
Chr3D_alt	1	0	alt	1	1390001	1390000
Chr3D_alt	2	1	alt	1400001	2340001	940000
Chr3D_alt	3	0	alt	2350001	3730001	1380000
Chr3D_alt	4	1	alt	3740001	4210001	470000
Chr3D_alt	5	0	alt	4220001	4430001	210000
Chr3D_alt	6	1	alt	4440001	4640001	200000
Chr3D_alt	7	0	alt	4670001	4830001	160000
Chr3D_alt	8	1	alt	4840001	5450001	610000
Chr3D_alt	9	0	alt	5460001	7840001	2380000
Chr3D_alt	10	1	alt	7970001	9090001	1120000
Chr3D_alt	11	0	alt	9160001	10450001	1290000
Chr3D_alt	12	3	alt	10600001	11600001	1000000
Chr3D_alt	13	4	alt	11900001	12200001	300000
Chr3D_alt	14	0	alt	12510001	12730001	220000
Chr3D_alt	15	3	alt	12830001	13110001	280000
Chr3D_alt	16	2	alt	13860001	14000001	140000
Chr3D_alt	17	0	alt	14520001	18950001	4430000
Chr3D_alt	18	3	alt	19320001	19870001	550000
Chr3D_alt	19	2	alt	20150001	20340001	190000
Chr3D_alt	20	0	alt	20400001	20560001	160000
Chr3D_alt	21	1	alt	21090001	27990001	6900000
Chr3D_alt	22	0	alt	28050001	28520001	470000
Chr3E	1	1	primary	20001	7930001	7910000
Chr3E	2	3	primary	8040001	8580001	540000
Chr3E	3	1	primary	8750001	12260001	3510000
Chr3E	4	2	primary	12280001	12440001	160000
Chr3E	5	1	primary	12470001	15740001	3270000
Chr3E	6	0	primary	15750001	15880001	130000
Chr3E	7	1	primary	15890001	19850001	3960000
Chr3E	8	0	primary	20080001	20700001	620000
Chr3E	9	1	primary	20710001	31380001	10670000
Chr3E	10	2	primary	31440001	31650001	210000
Chr3E	11	1	primary	31660001	34940001	3280000
Chr3E	12	0	primary	34970001	35080001	110000
Chr3E	13	1	primary	35090001	35290001	200000
Chr3E	14	0	primary	35300001	35400001	100000
Chr3E	15	1	primary	35410001	37280001	1870000
Chr3E	16	0	primary	37360001	37530001	170000
Chr3E	17	2	primary	37550001	39670001	2120000
Chr3E	18	1	primary	39680001	44250001	4570000
Chr3E	19	2	primary	44330001	45160001	830000
Chr3E	20	1	primary	45310001	48220001	2910000
Chr3E	21	2	primary	48250001	49880001	1630000
Chr3E	22	1	primary	50120001	50250001	130000
Chr3E	23	0	primary	50340001	50780001	440000
Chr3E	24	1	primary	50790001	55370001	4580000
Chr3E	25	3	primary	55400001	55580001	180000
Chr3E	26	1	primary	55710001	63330001	7620000
Chr3E	27	4	primary	63340001	64180001	840000
Chr3E	28	2	primary	64240001	64440001	200000
Chr3E	29	3	primary	64450001	64680001	230000
Chr3E	30	2	primary	64760001	65710001	950000
Chr3E	31	3	primary	65720001	66130001	410000
Chr3E	32	2	primary	66170001	67640001	1470000
Chr3E	33	1	primary	67710001	68160001	450000
Chr3E	34	2	primary	68170001	68310001	140000
Chr3E	35	3	primary	68540001	68730001	190000
Chr3E	36	2	primary	68840001	70140001	1300000
Chr3E	37	0	primary	70170001	70420001	250000
Chr3E_alt	1	0	alt	1	650001	650000
Chr3E_alt	2	1	alt	660001	3720001	3060000
Chr3E_alt	3	0	alt	3770001	5030001	1260000
Chr3E_alt	4	1	alt	5310001	9000001	3690000
Chr3E_alt	5	2	alt	9050001	9220001	170000
Chr3E_alt	6	1	alt	9280001	10010001	730000
Chr3E_alt	7	2	alt	10080001	10390001	310000
Chr3E_alt	8	1	alt	10460001	14660001	4200000
Chr3E_alt	9	0	alt	15100001	16330001	1230000
Chr3E_alt	10	1	alt	16340001	16610001	270000
Chr3E_alt	11	0	alt	16620001	18180001	1560000
Chr3E_alt	12	4	alt	18220001	18870001	650000
Chr3E_alt	13	2	alt	18880001	20510001	1630000
Chr3E_alt	14	3	alt	20620001	20970001	350000
Chr3E_alt	15	2	alt	20980001	24740001	3760000
Chr3E_alt	16	3	alt	24750001	25100001	350000
Chr3E_alt	17	2	alt	25190001	28830001	3640000
Chr3E_alt	18	0	alt	28970001	31300001	2330000
Chr3E_alt	19	4	alt	31340001	31590001	250000
Chr3E_alt	20	0	alt	31620001	32040001	420000
Chr3E_alt	21	3	alt	32080001	32340001	260000
Chr3F	1	2	primary	70001	290001	220000
Chr3F	2	1	primary	300001	32140001	31840000
Chr3F	3	2	primary	32150001	32430001	280000
Chr3F	4	1	primary	32440001	32650001	210000
Chr3F	5	2	primary	32680001	33110001	430000
Chr3F	6	1	primary	33120001	33440001	320000
Chr3F	7	0	primary	33450001	33560001	110000
Chr3F	8	1	primary	33570001	34220001	650000
Chr3F	9	2	primary	34230001	34640001	410000
Chr3F	10	1	primary	34650001	43610001	8960000
Chr3F_alt	1	0	alt	1	180001	180000
Chr3F_alt	2	1	alt	390001	1040001	650000
Chr3F_alt	3	2	alt	1080001	1410001	330000
Chr3F_alt	4	1	alt	1500001	3110001	1610000
Chr3F_alt	5	0	alt	3120001	4950001	1830000
Chr3F_alt	6	1	alt	4960001	5920001	960000
Chr3F_alt	7	2	alt	5930001	6190001	260000
Chr3F_alt	8	1	alt	6280001	6470001	190000
Chr3F_alt	9	2	alt	6480001	6720001	240000
Chr3F_alt	10	1	alt	6730001	6920001	190000
Chr3F_alt	11	2	alt	6930001	7310001	380000
Chr3F_alt	12	1	alt	7320001	18230001	10910000
Chr3G	1	1	primary	340001	2350001	2010000
Chr3G	2	2	primary	2360001	2490001	130000
Chr3G	3	1	primary	2580001	3810001	1230000
Chr3G	4	0	primary	3910001	4240001	330000
Chr3G	5	1	primary	4310001	4680001	370000
Chr3G	6	0	primary	4690001	4920001	230000
Chr3G	7	1	primary	5010001	7590001	2580000
Chr3G	8	0	primary	7600001	8070001	470000
Chr3G	9	1	primary	8080001	8480001	400000
Chr3G	10	0	primary	8530001	8800001	270000
Chr3G	11	2	primary	8810001	9350001	540000
Chr3G	12	1	primary	9360001	9830001	470000
Chr3G	13	2	primary	9920001	10090001	170000
Chr3G	14	0	primary	10170001	10430001	260000
Chr3G	15	2	primary	10450001	12190001	1740000
Chr3G	16	1	primary	12200001	12340001	140000
Chr3G	17	2	primary	12350001	14510001	2160000
Chr3G	18	0	primary	14520001	14670001	150000
Chr3G	19	1	primary	14680001	16750001	2070000
Chr3G	20	0	primary	16830001	17080001	250000
Chr3G	21	1	primary	17090001	21210001	4120000
Chr3G	22	0	primary	21220001	21380001	160000
Chr3G	23	1	primary	21430001	28070001	6640000
Chr3G	24	3	primary	28090001	28440001	350000
Chr3G	25	1	primary	28710001	31600001	2890000
Chr3G	26	0	primary	31610001	31760001	150000
Chr3G	27	1	primary	31770001	35850001	4080000
Chr3G	28	0	primary	35860001	36420001	560000
Chr3G	29	1	primary	36430001	36550001	120000
Chr3G	30	0	primary	36600001	37780001	1180000
Chr3G	31	1	primary	37830001	39950001	2120000
Chr3G_alt	1	1	alt	10001	2120001	2110000
Chr3G_alt	2	2	alt	2590001	3090001	500000
Chr3G_alt	3	0	alt	3380001	4980001	1600000
Chr3os1	1	2	primary	40001	380001	340000
Chr3os1	2	1	primary	390001	1550001	1160000
Chr3os1	3	0	primary	1580001	1700001	120000
Chr3os1	4	1	primary	1810001	8250001	6440000
Chr3os1_alt	1	0	alt	60001	290001	230000
Chr3os2	1	1	primary	10001	4040001	4030000
Chr3os2	2	2	primary	4050001	4900001	850000
Chr3os3	1	1	primary	30001	2460001	2430000
Chr3os3_alt	1	1	alt	20001	2460001	2440000
Chr3os4	1	1	primary	10001	1840001	1830000
Chr3os4_alt	1	1	alt	20001	1820001	1800000
Chr3os5	1	2	primary	370001	1190001	820000
Chr3os5_alt	1	0	alt	1	1720001	1720000
Chr4A	1	3	primary	270001	420001	150000
Chr4A	2	2	primary	1720001	3040001	1320000
Chr4A	3	0	primary	3130001	3390001	260000
Chr4A	4	2	primary	3510001	5000001	1490000
Chr4A	5	0	primary	5020001	7200001	2180000
Chr4A	6	2	primary	7220001	10420001	3200000
Chr4A	7	3	primary	10430001	11250001	820000
Chr4A	8	0	primary	11650001	11930001	280000
Chr4A	9	2	primary	11980001	12440001	460000
Chr4A	10	1	primary	12480001	12610001	130000
Chr4A	11	2	primary	12620001	12930001	310000
Chr4A	12	0	primary	13010001	13110001	100000
Chr4A	13	2	primary	13130001	14200001	1070000
Chr4A	14	1	primary	14270001	14420001	150000
Chr4A	15	2	primary	14480001	15610001	1130000
Chr4A	16	3	primary	15620001	15840001	220000
Chr4A	17	2	primary	15900001	16070001	170000
Chr4A	18	3	primary	16120001	16300001	180000
Chr4A	19	2	primary	16540001	16920001	380000
Chr4A	20	3	primary	17130001	17390001	260000
Chr4A	21	4	primary	17400001	17540001	140000
Chr4A	22	3	primary	17640001	19010001	1370000
Chr4A	23	4	primary	19060001	22890001	3830000
Chr4A	24	3	primary	22960001	25860001	2900000
Chr4A	25	2	primary	26030001	32410001	6380000
Chr4A	26	3	primary	32420001	32570001	150000
Chr4A	27	2	primary	32580001	33340001	760000
Chr4A	28	3	primary	33350001	35520001	2170000
Chr4A	29	0	primary	35910001	36480001	570000
Chr4A	30	3	primary	36640001	37170001	530000
Chr4A	31	2	primary	37180001	37430001	250000
Chr4A	32	3	primary	37490001	38380001	890000
Chr4A	33	2	primary	38390001	38610001	220000
Chr4A	34	3	primary	38680001	40350001	1670000
Chr4A	35	2	primary	40400001	40640001	240000
Chr4A	36	3	primary	40650001	40820001	170000
Chr4A	37	0	primary	40840001	41220001	380000
Chr4A	38	2	primary	41390001	42000001	610000
Chr4A	39	3	primary	42030001	42160001	130000
Chr4A	40	2	primary	42170001	42420001	250000
Chr4A	41	3	primary	42530001	47870001	5340000
Chr4A	42	0	primary	47950001	48180001	230000
Chr4A	43	3	primary	48200001	52910001	4710000
Chr4A	44	2	primary	53080001	53720001	640000
Chr4A	45	4	primary	53730001	53900001	170000
Chr4A	46	2	primary	54080001	55410001	1330000
Chr4A	47	1	primary	55430001	57480001	2050000
Chr4A	48	2	primary	57570001	58190001	620000
Chr4A	49	0	primary	58330001	58470001	140000
Chr4A	50	3	primary	58750001	59190001	440000
Chr4A	51	2	primary	59200001	60650001	1450000
Chr4A	52	1	primary	60660001	60800001	140000
Chr4A	53	2	primary	60810001	61160001	350000
Chr4A	54	1	primary	61170001	65020001	3850000
Chr4A	55	2	primary	65150001	65370001	220000
Chr4A	56	3	primary	65800001	65930001	130000
Chr4A	57	2	primary	65940001	66120001	180000
Chr4A	58	4	primary	66200001	66390001	190000
Chr4A	59	2	primary	66420001	68700001	2280000
Chr4A	60	1	primary	68710001	68940001	230000
Chr4A	61	2	primary	69230001	71280001	2050000
Chr4A	62	3	primary	71460001	71760001	300000
Chr4A	63	4	primary	71780001	72290001	510000
Chr4A	64	3	primary	72380001	72750001	370000
Chr4A	65	0	primary	72920001	73030001	110000
Chr4A	66	2	primary	73060001	74100001	1040000
Chr4A	67	1	primary	74110001	75810001	1700000
Chr4A	68	2	primary	75820001	78410001	2590000
Chr4A	69	1	primary	78420001	78930001	510000
Chr4A	70	3	primary	79070001	79940001	870000
Chr4A	71	0	primary	80250001	80390001	140000
Chr4A	72	2	primary	80410001	81590001	1180000
Chr4A	73	3	primary	81640001	82050001	410000
Chr4A_alt	1	2	alt	630001	3830001	3200000
Chr4A_alt	2	0	alt	3900001	4240001	340000
Chr4A_alt	3	2	alt	4780001	6520001	1740000
Chr4A_alt	4	4	alt	7750001	8500001	750000
Chr4A_alt	5	1	alt	8750001	9270001	520000
Chr4A_alt	6	0	alt	9830001	10760001	930000
Chr4A_alt	7	1	alt	11580001	19440001	7860000
Chr4A_alt	8	0	alt	19530001	28550001	9020000
Chr4A_alt	9	3	alt	28580001	30830001	2250000
Chr4A_alt	10	0	alt	30910001	31340001	430000
Chr4A_alt	11	3	alt	31390001	31600001	210000
Chr4A_alt	12	0	alt	31740001	34300001	2560000
Chr4A_alt	13	2	alt	35250001	35830001	580000
Chr4A_alt	14	0	alt	35890001	36030001	140000
Chr4A_alt	15	1	alt	36080001	36980001	900000
Chr4A_alt	16	0	alt	37080001	37250001	170000
Chr4A_alt	17	1	alt	37320001	38630001	1310000
Chr4A_alt	18	2	alt	38910001	39050001	140000
Chr4A_alt	19	0	alt	39210001	39510001	300000
Chr4A_alt	20	2	alt	39770001	40590001	820000
Chr4A_alt	21	1	alt	40910001	41440001	530000
Chr4A_alt	22	0	alt	41860001	43310001	1450000
Chr4A_alt	23	2	alt	43450001	44180001	730000
Chr4A_alt	24	0	alt	44510001	49920001	5410000
Chr4A_alt	25	2	alt	49960001	50240001	280000
Chr4A_alt	26	1	alt	50290001	51520001	1230000
Chr4A_alt	27	0	alt	52080001	52880001	800000
Chr4A_alt	28	1	alt	52940001	53600001	660000
Chr4A_alt	29	3	alt	53780001	54020001	240000
Chr4A_alt	30	0	alt	54070001	54240001	170000
Chr4B	1	2	primary	30001	210001	180000
Chr4B	2	1	primary	220001	18050001	17830000
Chr4B	3	2	primary	18060001	18250001	190000
Chr4B	4	1	primary	18300001	51710001	33410000
Chr4B	5	2	primary	51720001	52020001	300000
Chr4B	6	1	primary	52030001	67330001	15300000
Chr4B_alt	1	0	alt	1	11970001	11970000
Chr4C	1	1	primary	20001	22630001	22610000
Chr4C	2	2	primary	22680001	23030001	350000
Chr4C	3	1	primary	23080001	30720001	7640000
Chr4C	4	2	primary	30730001	30960001	230000
Chr4C	5	1	primary	30970001	38320001	7350000
Chr4C	6	2	primary	38350001	38520001	170000
Chr4C	7	1	primary	38550001	39780001	1230000
Chr4C	8	2	primary	39790001	39900001	110000
Chr4C	9	1	primary	39910001	40920001	1010000
Chr4C	10	2	primary	40930001	41060001	130000
Chr4C	11	1	primary	41070001	41430001	360000
Chr4C	12	2	primary	41440001	41590001	150000
Chr4C	13	1	primary	41600001	47240001	5640000
Chr4C	14	0	primary	47250001	47400001	150000
Chr4C	15	1	primary	47410001	66680001	19270000
Chr4D	1	2	primary	210001	3160001	2950000
Chr4D	2	0	primary	3210001	3520001	310000
Chr4D	3	2	primary	3630001	5780001	2150000
Chr4D	4	0	primary	5800001	6090001	290000
Chr4D	5	2	primary	6200001	8910001	2710000
Chr4D	6	0	primary	9040001	9330001	290000
Chr4D	7	2	primary	9350001	10280001	930000
Chr4D	8	0	primary	10300001	10490001	190000
Chr4D	9	2	primary	10530001	10710001	180000
Chr4D	10	1	primary	10720001	15370001	4650000
Chr4D	11	2	primary	15380001	19830001	4450000
Chr4D	12	1	primary	19920001	21360001	1440000
Chr4D	13	3	primary	21400001	22110001	710000
Chr4D	14	1	primary	22120001	24640001	2520000
Chr4D	15	0	primary	24650001	24750001	100000
Chr4D	16	1	primary	24760001	26880001	2120000
Chr4D	17	2	primary	26890001	28170001	1280000
Chr4D	18	1	primary	28350001	29920001	1570000
Chr4D	19	2	primary	29930001	30290001	360000
Chr4D	20	1	primary	30300001	31200001	900000
Chr4D	21	0	primary	31210001	31650001	440000
Chr4D	22	1	primary	31660001	32770001	1110000
Chr4D	23	0	primary	32780001	33400001	620000
Chr4D	24	1	primary	33410001	34790001	1380000
Chr4D	25	0	primary	34840001	35080001	240000
Chr4D	26	1	primary	35090001	41960001	6870000
Chr4D	27	0	primary	41970001	42420001	450000
Chr4D	28	1	primary	42430001	42630001	200000
Chr4D	29	0	primary	42700001	42870001	170000
Chr4D	30	1	primary	42880001	43720001	840000
Chr4D	31	0	primary	43770001	43930001	160000
Chr4D	32	1	primary	43940001	53700001	9760000
Chr4D	33	0	primary	53710001	53810001	100000
Chr4D	34	1	primary	53820001	56590001	2770000
Chr4D_alt	1	2	alt	40001	1200001	1160000
Chr4D_alt	2	0	alt	1270001	1370001	100000
Chr4D_alt	3	2	alt	1390001	2450001	1060000
Chr4D_alt	4	0	alt	2480001	4410001	1930000
Chr4D_alt	5	2	alt	4430001	4580001	150000
Chr4D_alt	6	0	alt	4590001	4840001	250000
Chr4D_alt	7	2	alt	4860001	5070001	210000
Chr4D_alt	8	0	alt	5090001	8010001	2920000
Chr4D_alt	9	1	alt	8260001	10060001	1800000
Chr4D_alt	10	2	alt	10090001	10440001	350000
Chr4D_alt	11	0	alt	10900001	13840001	2940000
Chr4E	1	1	primary	50001	1460001	1410000
Chr4E	2	2	primary	1470001	1860001	390000
Chr4E	3	1	primary	1870001	4770001	2900000
Chr4E	4	2	primary	4880001	5340001	460000
Chr4E	5	1	primary	5350001	8040001	2690000
Chr4E	6	0	primary	8070001	8530001	460000
Chr4E	7	1	primary	8590001	11220001	2630000
Chr4E	8	0	primary	11230001	11350001	120000
Chr4E	9	1	primary	11360001	12670001	1310000
Chr4E	10	2	primary	12690001	13190001	500000
Chr4E	11	1	primary	13200001	21720001	8520000
Chr4E	12	3	primary	21730001	21990001	260000
Chr4E	13	1	primary	22010001	28130001	6120000
Chr4E	14	3	primary	29060001	29630001	570000
Chr4E	15	2	primary	29680001	30480001	800000
Chr4E	16	0	primary	30670001	31120001	450000
Chr4E	17	3	primary	31220001	31830001	610000
Chr4E	18	1	primary	32020001	35990001	3970000
Chr4E	19	3	primary	36290001	37340001	1050000
Chr4E	20	0	primary	37790001	38150001	360000
Chr4E	21	2	primary	38230001	38370001	140000
Chr4E	22	1	primary	38600001	48750001	10150000
Chr4E	23	0	primary	48760001	48860001	100000
Chr4E	24	1	primary	48870001	51220001	2350000
Chr4E_alt	1	2	alt	10001	170001	160000
Chr4E_alt	2	0	alt	200001	360001	160000
Chr4E_alt	3	1	alt	370001	910001	540000
Chr4E_alt	4	2	alt	940001	1390001	450000
Chr4E_alt	5	0	alt	1520001	3460001	1940000
Chr4E_alt	6	2	alt	3540001	3730001	190000
Chr4E_alt	7	0	alt	3740001	3860001	120000
Chr4E_alt	8	3	alt	3920001	4770001	850000
Chr4E_alt	9	2	alt	4930001	5190001	260000
Chr4E_alt	10	0	alt	5270001	5400001	130000
Chr4E_alt	11	1	alt	5410001	6120001	710000
Chr4E_alt	12	0	alt	6410001	6840001	430000
Chr4E_alt	13	3	alt	7110001	7280001	170000
Chr4E_alt	14	0	alt	7310001	8200001	890000
Chr4F	1	1	primary	120001	2380001	2260000
Chr4F	2	0	primary	2390001	2490001	100000
Chr4F	3	1	primary	2500001	7120001	4620000
Chr4F	4	0	primary	7230001	7600001	370000
Chr4F	5	1	primary	7610001	9350001	1740000
Chr4F	6	0	primary	9360001	9730001	370000
Chr4F	7	1	primary	9760001	10530001	770000
Chr4F	8	2	primary	10540001	10680001	140000
Chr4F	9	1	primary	10750001	14070001	3320000
Chr4F	10	0	primary	14540001	14950001	410000
Chr4F	11	2	primary	14980001	15090001	110000
Chr4F	12	1	primary	15100001	15280001	180000
Chr4F	13	3	primary	15440001	15560001	120000
Chr4F	14	2	primary	15570001	15730001	160000
Chr4F	15	1	primary	15740001	15940001	200000
Chr4F	16	2	primary	15950001	16500001	550000
Chr4F	17	1	primary	16540001	16780001	240000
Chr4F	18	2	primary	16790001	18100001	1310000
Chr4F	19	1	primary	18110001	21540001	3430000
Chr4F	20	2	primary	21620001	22550001	930000
Chr4F	21	1	primary	22560001	30220001	7660000
Chr4F	22	4	primary	30420001	30590001	170000
Chr4F	23	1	primary	30630001	34930001	4300000
Chr4F	24	4	primary	35010001	35950001	940000
Chr4F	25	2	primary	36080001	36190001	110000
Chr4F	26	1	primary	36200001	37150001	950000
Chr4F	27	0	primary	37160001	37310001	150000
Chr4F	28	1	primary	37320001	39060001	1740000
Chr4F	29	2	primary	39180001	40150001	970000
Chr4F	30	0	primary	40240001	40390001	150000
Chr4F	31	2	primary	40550001	43220001	2670000
Chr4F	32	1	primary	43230001	44820001	1590000
Chr4F	33	2	primary	44830001	49800001	4970000
Chr4F	34	1	primary	49810001	49960001	150000
Chr4F_alt	1	0	alt	190001	3870001	3680000
Chr4F_alt	2	1	alt	3880001	4660001	780000
Chr4F_alt	3	0	alt	4670001	5600001	930000
Chr4F_alt	4	1	alt	5640001	8210001	2570000
Chr4F_alt	5	2	alt	8500001	8980001	480000
Chr4F_alt	6	1	alt	9120001	10690001	1570000
Chr4F_alt	7	0	alt	10700001	10920001	220000
Chr4F_alt	8	1	alt	10930001	11150001	220000
Chr4F_alt	9	0	alt	11240001	14480001	3240000
Chr4F_alt	10	1	alt	14640001	14780001	140000
Chr4F_alt	11	2	alt	14810001	14950001	140000
Chr4F_alt	12	1	alt	14960001	15520001	560000
Chr4F_alt	13	2	alt	15530001	15890001	360000
Chr4F_alt	14	1	alt	15900001	16120001	220000
Chr4F_alt	15	2	alt	16130001	16460001	330000
Chr4F_alt	16	1	alt	16470001	16940001	470000
Chr4F_alt	17	2	alt	16950001	17680001	730000
Chr4F_alt	18	1	alt	17830001	19580001	1750000
Chr4F_alt	19	2	alt	19680001	20240001	560000
Chr4F_alt	20	0	alt	20290001	23570001	3280000
Chr4F_alt	21	1	alt	23620001	23930001	310000
Chr4F_alt	22	0	alt	23940001	24240001	300000
Chr4F_alt	23	1	alt	24250001	24610001	360000
Chr4F_alt	24	2	alt	24650001	26660001	2010000
Chr4F_alt	25	1	alt	26970001	27510001	540000
Chr4F_alt	26	2	alt	27560001	29340001	1780000
Chr4G	1	1	primary	50001	640001	590000
Chr4G	2	3	primary	790001	1640001	850000
Chr4G	3	2	primary	1650001	2340001	690000
Chr4G	4	1	primary	2350001	2510001	160000
Chr4G	5	3	primary	2550001	2730001	180000
Chr4G	6	1	primary	2750001	4260001	1510000
Chr4G	7	2	primary	4290001	4690001	400000
Chr4G	8	1	primary	4700001	19000001	14300000
Chr4G	9	2	primary	19050001	19410001	360000
Chr4G	10	1	primary	19420001	23980001	4560000
Chr4G	11	0	primary	23990001	24120001	130000
Chr4G	12	1	primary	24130001	25610001	1480000
Chr4G	13	2	primary	25640001	25750001	110000
Chr4G	14	1	primary	25760001	30400001	4640000
Chr4G	15	0	primary	30410001	30510001	100000
Chr4G_alt	1	1	alt	400001	1660001	1260000
Chr4G_alt	2	0	alt	2180001	2380001	200000
Chr4G_alt	3	1	alt	2880001	3380001	500000
Chr4G_alt	4	0	alt	3950001	4380001	430000
Chr4G_alt	5	2	alt	5410001	5820001	410000
Chr4os1	1	1	primary	20001	600001	580000
Chr4os1_alt	1	0	alt	1	150001	150000
Chr4os1_alt	2	1	alt	160001	300001	140000
Chr5A	1	1	primary	20001	36480001	36460000
Chr5A	2	0	primary	36490001	36600001	110000
Chr5A	3	1	primary	36610001	42420001	5810000
Chr5A	4	0	primary	42430001	42560001	130000
Chr5A	5	1	primary	42570001	48370001	5800000
Chr5A	6	0	primary	48380001	48680001	300000
Chr5A	7	1	primary	48690001	48880001	190000
Chr5A	8	2	primary	49090001	49270001	180000
Chr5A	9	1	primary	49280001	52180001	2900000
Chr5A	10	0	primary	52190001	52370001	180000
Chr5A	11	1	primary	52380001	52660001	280000
Chr5A	12	0	primary	52670001	52820001	150000
Chr5A	13	1	primary	52830001	53520001	690000
Chr5A	14	0	primary	53550001	53700001	150000
Chr5A	15	1	primary	53770001	59140001	5370000
Chr5A	16	0	primary	59150001	59290001	140000
Chr5A	17	1	primary	59300001	60010001	710000
Chr5A	18	2	primary	60020001	61440001	1420000
Chr5A	19	1	primary	61490001	61870001	380000
Chr5A	20	2	primary	61880001	62260001	380000
Chr5A	21	3	primary	62270001	63260001	990000
Chr5A	22	2	primary	63290001	63540001	250000
Chr5A	23	1	primary	63590001	64010001	420000
Chr5A	24	2	primary	64100001	64510001	410000
Chr5A	25	1	primary	64520001	65650001	1130000
Chr5A	26	2	primary	65790001	65920001	130000
Chr5A	27	1	primary	65950001	76780001	10830000
Chr5A	28	0	primary	76790001	76910001	120000
Chr5A	29	1	primary	76920001	77120001	200000
Chr5A	30	0	primary	77130001	77370001	240000
Chr5A	31	1	primary	77380001	85650001	8270000
Chr5A	32	0	primary	85660001	86050001	390000
Chr5A	33	1	primary	86100001	86660001	560000
Chr5A	34	0	primary	86670001	87080001	410000
Chr5A	35	1	primary	87090001	89590001	2500000
Chr5A	36	0	primary	89600001	89800001	200000
Chr5A	37	1	primary	89810001	92210001	2400000
Chr5A	38	0	primary	92220001	92400001	180000
Chr5A	39	1	primary	92410001	93360001	950000
Chr5A	40	0	primary	93370001	93750001	380000
Chr5A	41	1	primary	93760001	93900001	140000
Chr5A	42	0	primary	93910001	94210001	300000
Chr5A	43	1	primary	94220001	94340001	120000
Chr5A	44	0	primary	94350001	94770001	420000
Chr5A	45	1	primary	94780001	96090001	1310000
Chr5A_alt	1	0	alt	210001	1560001	1350000
Chr5A_alt	2	4	alt	2010001	2320001	310000
Chr5A_alt	3	0	alt	3670001	4220001	550000
Chr5A_alt	4	1	alt	4790001	6590001	1800000
Chr5A_alt	5	2	alt	6600001	7000001	400000
Chr5B	1	1	primary	20001	3170001	3150000
Chr5B	2	2	primary	3180001	3280001	100000
Chr5B	3	1	primary	3290001	13320001	10030000
Chr5B	4	0	primary	13330001	13460001	130000
Chr5B	5	1	primary	13470001	20810001	7340000
Chr5B	6	0	primary	20880001	20990001	110000
Chr5B	7	1	primary	21000001	21190001	190000
Chr5B	8	2	primary	21200001	22420001	1220000
Chr5B	9	4	primary	22540001	22770001	230000
Chr5B	10	3	primary	22820001	23040001	220000
Chr5B	11	2	primary	23360001	23510001	150000
Chr5B	12	3	primary	23520001	24920001	1400000
Chr5B	13	2	primary	24960001	29630001	4670000
Chr5B	14	0	primary	29700001	29870001	170000
Chr5B	15	2	primary	30060001	30690001	630000
Chr5B	16	1	primary	31100001	31760001	660000
Chr5B	17	2	primary	31790001	35630001	3840000
Chr5B	18	1	primary	35640001	35790001	150000
Chr5B	19	2	primary	35800001	36840001	1040000
Chr5B	20	1	primary	36850001	36970001	120000
Chr5B	21	2	primary	36980001	38670001	1690000
Chr5B	22	1	primary	38680001	39490001	810000
Chr5B	23	0	primary	39500001	39770001	270000
Chr5B	24	1	primary	39860001	43240001	3380000
Chr5B	25	0	primary	43270001	43440001	170000
Chr5B	26	1	primary	43470001	43940001	470000
Chr5B	27	2	primary	44140001	46380001	2240000
Chr5B	28	0	primary	46410001	46600001	190000
Chr5B	29	2	primary	46990001	48450001	1460000
Chr5B	30	1	primary	48460001	51190001	2730000
Chr5B	31	0	primary	51200001	51360001	160000
Chr5B	32	1	primary	51370001	52890001	1520000
Chr5B	33	2	primary	52910001	53740001	830000
Chr5B	34	1	primary	53900001	57390001	3490000
Chr5B	35	3	primary	57400001	57520001	120000
Chr5B	36	1	primary	57540001	59090001	1550000
Chr5B	37	2	primary	59100001	60210001	1110000
Chr5B	38	0	primary	60230001	60520001	290000
Chr5B	39	2	primary	60550001	61430001	880000
Chr5B	40	1	primary	61480001	61960001	480000
Chr5B	41	2	primary	62180001	70200001	8020000
Chr5B	42	1	primary	70210001	70480001	270000
Chr5B	43	2	primary	70490001	71790001	1300000
Chr5B	44	1	primary	71800001	71950001	150000
Chr5B	45	2	primary	71980001	72460001	480000
Chr5B	46	1	primary	72490001	72680001	190000
Chr5B	47	2	primary	72690001	73420001	730000
Chr5B	48	0	primary	73510001	73890001	380000
Chr5B	49	2	primary	73970001	76110001	2140000
Chr5B	50	1	primary	76290001	76400001	110000
Chr5B	51	2	primary	76500001	78040001	1540000
Chr5B	52	3	primary	78060001	78190001	130000
Chr5B	53	2	primary	78290001	78810001	520000
Chr5B	54	1	primary	78820001	79360001	540000
[truncated: 3,993 more rows]
