# Supplementary material for: The complex polyploid genome architecture of sugarcane
Source: Nature. 2024 Mar 27;628(8009):804–10. doi: 10.1038/s41586-024-07231-4 (PMC11041754; doi:10.1038/s41586-024-07231-4)
Supplement: Supplementary file 9 — Allelic diversity among progenitors within orthogroups. [file 41586_2024_7231_MOESM9_ESM.txt]

#Supplemental Table 8-R570 Orthogroup Diversity
#Orthogroups were assigned using Orthofinder as part of the GENESPACE synteny pipeline
#Note that these orthogroups are not necessarily anchored to an S.bicolor ortholog.
#This table represents orthogroups that contain one to eight R570 coding sequences.
#if looking for S.bicolor anchored (must contain an S.bicolor gene) orthogroups,
#please use "orthogroupAlleles_sorghumAnchored.allAllowed.dat" in the raw data folder.
#column headers
#og     orthogroup id
#totGenes       total number of R570 genes in orthogroup
#nssGenes       number of S.spontaneum genes in orthogroup
#nsoGenes       number of S.officinarum genes in orthogroup
#totAlleles     Total number of alleles (unique sequences) in orthogroup
#ssAlleles      number of S.spontaneum unique alleles in orthogroup
#soAlleles      number of S.officinarum unique alleles in orthogroup
#ssGenes        S.spontaneum assigned genes in orthogroup
#soGenes        S. officinarum assigned genes in orthogroup
#unkGenes       Unassigned R570 genes in orthogroup
og	totGenes	nssGenes	nsoGenes	totAlleles	ssAlleles	soAlleles	ssGenes	soGenes	unkGenes
20925	4	0	3	4	0	3		SoffiXsponR570.01Ag000100.1|SoffiXsponR570.01Cg000300.1|SoffiXsponR570.01Eg000100.1	
8	3	0	2	3	0	2		SoffiXsponR570.01Ag000200.1|SoffiXsponR570.01Cg000600.1	
10	4	0	3	4	0	3		SoffiXsponR570.01Ag000300.1|SoffiXsponR570.01Cg000700.1|SoffiXsponR570.01Eg000300.1	
11	4	0	3	4	0	3		SoffiXsponR570.01Ag000400.1|SoffiXsponR570.01Cg000800.1|SoffiXsponR570.01Eg000400.1	
12	4	0	3	3	0	2		SoffiXsponR570.01Ag000500.1|SoffiXsponR570.01Cg001000.1|SoffiXsponR570.01Eg000500.1	
13	4	0	3	3	0	2		SoffiXsponR570.01Ag000600.1|SoffiXsponR570.01Cg001100.1|SoffiXsponR570.01Eg000600.1	
20931	4	0	3	3	0	3		SoffiXsponR570.01Ag000700.1|SoffiXsponR570.01Cg001300.1|SoffiXsponR570.01Eg000700.1	
20932	4	0	3	4	0	3		SoffiXsponR570.01Ag000800.1|SoffiXsponR570.01Cg001400.1|SoffiXsponR570.01Eg000800.1	
20934	4	1	3	3	1	2	SoffiXsponR570.01Bg001200.1	SoffiXsponR570.01Ag000900.1|SoffiXsponR570.01Cg001500.1|SoffiXsponR570.01Eg000900.1	
14	4	1	3	4	1	3	SoffiXsponR570.01Bg001300.1	SoffiXsponR570.01Ag001000.1|SoffiXsponR570.01Cg001600.1|SoffiXsponR570.01Eg001000.1	
16	4	1	3	4	1	3	SoffiXsponR570.01Bg001400.1	SoffiXsponR570.01Ag001100.1|SoffiXsponR570.01Cg001800.1|SoffiXsponR570.01Eg001100.1	
18	4	1	3	4	1	3	SoffiXsponR570.01Bg001500.1	SoffiXsponR570.01Ag001200.1|SoffiXsponR570.01Cg002100.1|SoffiXsponR570.01Eg001200.1	
37934	1	0	1	1	0	1		SoffiXsponR570.01Ag001300.1	
20937	3	1	2	3	1	2	SoffiXsponR570.01Bg001600.1	SoffiXsponR570.01Ag001400.1|SoffiXsponR570.01Cg002300.1	
19	4	1	3	4	1	3	SoffiXsponR570.01Bg001700.1	SoffiXsponR570.01Ag001500.1|SoffiXsponR570.01Cg002400.1|SoffiXsponR570.01Eg001300.1	
20	4	1	3	3	1	2	SoffiXsponR570.01Bg001800.1	SoffiXsponR570.01Ag001600.1|SoffiXsponR570.01Cg002500.1|SoffiXsponR570.01Eg001400.1	
23	4	1	3	4	1	3	SoffiXsponR570.01Bg002200.1	SoffiXsponR570.01Ag001700.1|SoffiXsponR570.01Cg002700.1|SoffiXsponR570.01Eg001700.1	
24	4	1	3	4	1	3	SoffiXsponR570.01Bg002400.1	SoffiXsponR570.01Ag001800.1|SoffiXsponR570.01Cg002900.1|SoffiXsponR570.01Eg001900.1	
26	4	1	3	4	1	3	SoffiXsponR570.01Bg002500.1	SoffiXsponR570.01Ag001900.1|SoffiXsponR570.01Cg003000.1|SoffiXsponR570.01Eg002000.1	
28	4	1	3	4	1	3	SoffiXsponR570.01Bg002600.1	SoffiXsponR570.01Ag002000.1|SoffiXsponR570.01Cg003100.1|SoffiXsponR570.01Eg002100.1	
20941	4	1	3	4	1	3	SoffiXsponR570.01Bg002700.1	SoffiXsponR570.01Ag002100.1|SoffiXsponR570.01Cg003200.1|SoffiXsponR570.01Eg002200.1	
20942	4	1	3	4	1	3	SoffiXsponR570.01Bg002800.1	SoffiXsponR570.01Ag002200.1|SoffiXsponR570.01Cg003300.1|SoffiXsponR570.01Eg002300.1	
20943	4	1	3	4	1	3	SoffiXsponR570.01Bg002900.1	SoffiXsponR570.01Ag002300.1|SoffiXsponR570.01Cg003400.1|SoffiXsponR570.01Eg002400.1	
67221	1	0	1	1	0	1		SoffiXsponR570.01Ag002400.1	
67222	1	0	1	1	0	1		SoffiXsponR570.01Ag002500.1	
20944	4	1	3	4	1	3	SoffiXsponR570.01Bg003000.1	SoffiXsponR570.01Ag002600.1|SoffiXsponR570.01Cg003500.1|SoffiXsponR570.01Eg002600.1	
67223	2	0	2	1	0	1		SoffiXsponR570.01Ag002700.1|SoffiXsponR570.01Eg002700.1	
20945	4	1	3	4	1	3	SoffiXsponR570.01Bg003200.1	SoffiXsponR570.01Ag002800.1|SoffiXsponR570.01Cg003600.1|SoffiXsponR570.01Eg002800.1	
20946	8	2	6	8	2	6	SoffiXsponR570.01Bg003300.1|SoffiXsponR570.01Bg003400.1	SoffiXsponR570.01Ag002900.1|SoffiXsponR570.01Ag003000.1|SoffiXsponR570.01Cg003700.1|SoffiXsponR570.01Cg003800.1|SoffiXsponR570.01Eg002900.1|SoffiXsponR570.01Eg003000.1	
20947	4	1	3	4	1	3	SoffiXsponR570.01Bg003500.1	SoffiXsponR570.01Ag003100.1|SoffiXsponR570.01Cg003900.1|SoffiXsponR570.01Eg003100.1	
29	4	1	3	4	1	3	SoffiXsponR570.01Bg003600.1	SoffiXsponR570.01Ag003200.1|SoffiXsponR570.01Cg004100.1|SoffiXsponR570.01Eg003200.1	
20948	3	0	3	3	0	3		SoffiXsponR570.01Ag003300.1|SoffiXsponR570.01Cg004300.1|SoffiXsponR570.01Eg003300.1	
33	4	1	3	3	1	2	SoffiXsponR570.01Bg003800.1	SoffiXsponR570.01Ag003400.1|SoffiXsponR570.01Cg004400.1|SoffiXsponR570.01Eg003400.1	
34	4	1	3	4	1	3	SoffiXsponR570.01Bg003900.1	SoffiXsponR570.01Ag003500.1|SoffiXsponR570.01Cg004500.1|SoffiXsponR570.01Eg003500.1	
20949	3	1	2	2	1	1	SoffiXsponR570.01Bg004000.1	SoffiXsponR570.01Ag003600.1|SoffiXsponR570.01Eg003600.1	
37925	2	0	2	1	0	1		SoffiXsponR570.01Ag003700.1|SoffiXsponR570.01Eg003700.1	
37	4	1	3	4	1	3	SoffiXsponR570.01Bg004300.1	SoffiXsponR570.01Ag003800.1|SoffiXsponR570.01Cg004700.1|SoffiXsponR570.01Eg003800.1	
38	3	1	2	2	1	2	SoffiXsponR570.01Bg004400.1	SoffiXsponR570.01Ag003900.1|SoffiXsponR570.01Cg004800.1	
39	4	1	3	3	1	2	SoffiXsponR570.01Bg004500.1	SoffiXsponR570.01Ag004000.1|SoffiXsponR570.01Cg004900.1|SoffiXsponR570.01Eg003900.1	
40	4	1	3	4	1	3	SoffiXsponR570.01Bg004600.1	SoffiXsponR570.01Ag004100.1|SoffiXsponR570.01Cg005000.1|SoffiXsponR570.01Eg004000.1	
41	4	1	3	4	1	3	SoffiXsponR570.01Bg004700.1	SoffiXsponR570.01Ag004200.1|SoffiXsponR570.01Cg005100.1|SoffiXsponR570.01Eg004100.1	
67224	2	0	2	2	0	2		SoffiXsponR570.01Ag004300.1|SoffiXsponR570.01Eg004300.1	
42	4	1	3	4	1	3	SoffiXsponR570.01Bg004900.1	SoffiXsponR570.01Ag004400.1|SoffiXsponR570.01Cg005200.1|SoffiXsponR570.01Eg004400.1	
43	1	0	1	1	0	1		SoffiXsponR570.01Ag004500.1	
45	4	1	3	4	1	3	SoffiXsponR570.01Bg005000.1	SoffiXsponR570.01Ag004600.1|SoffiXsponR570.01Cg005300.1|SoffiXsponR570.01Eg004600.1	
47	4	1	3	4	1	3	SoffiXsponR570.01Bg005200.1	SoffiXsponR570.01Ag004700.1|SoffiXsponR570.01Cg005500.1|SoffiXsponR570.01Eg004700.1	
48	4	1	3	4	1	3	SoffiXsponR570.01Bg005300.1	SoffiXsponR570.01Ag004800.1|SoffiXsponR570.01Cg005600.1|SoffiXsponR570.01Eg004800.1	
49	4	1	3	4	1	3	SoffiXsponR570.01Bg005400.1	SoffiXsponR570.01Ag004900.1|SoffiXsponR570.01Cg005800.1|SoffiXsponR570.01Eg004900.1	
50	4	1	3	4	1	3	SoffiXsponR570.01Bg005500.1	SoffiXsponR570.01Ag005000.1|SoffiXsponR570.01Cg005900.1|SoffiXsponR570.01Eg005000.1	
51	4	1	3	2	1	2	SoffiXsponR570.01Bg005600.1	SoffiXsponR570.01Ag005100.1|SoffiXsponR570.01Cg006000.1|SoffiXsponR570.01Eg005100.1	
20952	3	1	2	3	1	2	SoffiXsponR570.01Bg005700.1	SoffiXsponR570.01Ag005200.1|SoffiXsponR570.01Cg006100.1	
52	6	1	5	6	1	5	SoffiXsponR570.01Bg005800.1	SoffiXsponR570.01Ag005300.1|SoffiXsponR570.01Ag005400.1|SoffiXsponR570.01Cg006200.1|SoffiXsponR570.01Eg005200.1|SoffiXsponR570.01Eg005300.1	
20954	4	1	3	4	1	3	SoffiXsponR570.01Bg006000.1	SoffiXsponR570.01Ag005500.1|SoffiXsponR570.01Cg006400.1|SoffiXsponR570.01Eg005500.1	
67225	4	0	4	4	0	4		SoffiXsponR570.01Ag005600.1|SoffiXsponR570.01Ag010100.1|SoffiXsponR570.01Eg005600.1|SoffiXsponR570.01Eg010100.1	
20955	4	1	3	4	1	3	SoffiXsponR570.01Bg006100.1	SoffiXsponR570.01Ag005700.1|SoffiXsponR570.01Cg006500.1|SoffiXsponR570.01Eg005700.1	
20956	4	1	3	4	1	3	SoffiXsponR570.01Bg006300.1	SoffiXsponR570.01Ag005800.1|SoffiXsponR570.01Cg006600.1|SoffiXsponR570.01Eg005800.1	
20957	4	1	3	3	1	2	SoffiXsponR570.01Bg006400.1	SoffiXsponR570.01Ag005900.1|SoffiXsponR570.01Cg006700.1|SoffiXsponR570.01Eg005900.1	
20959	5	1	4	5	1	4	SoffiXsponR570.01Bg006600.1	SoffiXsponR570.01Ag006000.1|SoffiXsponR570.01Cg006900.1|SoffiXsponR570.01Cg007000.1|SoffiXsponR570.01Eg006100.1	
67226	1	0	1	1	0	1		SoffiXsponR570.01Ag006100.1	
40194	4	1	3	4	1	3	SoffiXsponR570.01Bg006700.1	SoffiXsponR570.01Ag006200.1|SoffiXsponR570.01Cg007100.1|SoffiXsponR570.01Eg006200.1	
20960	4	1	3	4	1	3	SoffiXsponR570.01Bg006800.1	SoffiXsponR570.01Ag006300.1|SoffiXsponR570.01Cg007200.1|SoffiXsponR570.01Eg006300.1	
67227	1	0	1	1	0	1		SoffiXsponR570.01Ag006400.1	
67228	1	0	1	1	0	1		SoffiXsponR570.01Ag006500.1	
67229	1	0	1	1	0	1		SoffiXsponR570.01Ag006600.1	
53	4	1	3	4	1	3	SoffiXsponR570.01Bg006900.1	SoffiXsponR570.01Ag006700.1|SoffiXsponR570.01Cg007300.1|SoffiXsponR570.01Eg006500.1	
54	4	1	3	4	1	3	SoffiXsponR570.01Bg007000.1	SoffiXsponR570.01Ag006800.1|SoffiXsponR570.01Cg007400.1|SoffiXsponR570.01Eg006600.1	
20961	4	1	3	3	1	2	SoffiXsponR570.01Bg007100.1	SoffiXsponR570.01Ag006900.1|SoffiXsponR570.01Cg007500.1|SoffiXsponR570.01Eg006700.1	
55	4	1	3	4	1	3	SoffiXsponR570.01Bg007200.1	SoffiXsponR570.01Ag007000.1|SoffiXsponR570.01Cg007600.1|SoffiXsponR570.01Eg006800.1	
56	4	1	3	4	1	3	SoffiXsponR570.01Bg007300.1	SoffiXsponR570.01Ag007100.1|SoffiXsponR570.01Cg007700.1|SoffiXsponR570.01Eg006900.1	
58	4	1	3	3	1	3	SoffiXsponR570.01Bg007400.1	SoffiXsponR570.01Ag007200.1|SoffiXsponR570.01Cg007800.1|SoffiXsponR570.01Eg007000.1	
59	3	1	2	3	1	2	SoffiXsponR570.01Bg007500.1	SoffiXsponR570.01Ag007300.1|SoffiXsponR570.01Eg007100.1	
60	3	1	2	3	1	2	SoffiXsponR570.01Bg007600.1	SoffiXsponR570.01Ag007400.1|SoffiXsponR570.01Eg007200.1	
20962	4	1	3	4	1	3	SoffiXsponR570.01Bg007700.1	SoffiXsponR570.01Ag007500.1|SoffiXsponR570.01Cg007900.1|SoffiXsponR570.01Eg007300.1	
61	4	1	3	3	1	2	SoffiXsponR570.01Bg007800.1	SoffiXsponR570.01Ag007600.1|SoffiXsponR570.01Cg008000.1|SoffiXsponR570.01Eg007400.1	
67230	1	0	1	1	0	1		SoffiXsponR570.01Ag007700.1	
20963	4	1	3	4	1	3	SoffiXsponR570.01Bg007900.1	SoffiXsponR570.01Ag007800.1|SoffiXsponR570.01Cg008100.1|SoffiXsponR570.01Eg007500.1	
62	4	1	3	4	1	3	SoffiXsponR570.01Bg008000.1	SoffiXsponR570.01Ag007900.1|SoffiXsponR570.01Cg008400.1|SoffiXsponR570.01Eg007600.1	
63	4	1	3	4	1	3	SoffiXsponR570.01Bg008100.1	SoffiXsponR570.01Ag008000.1|SoffiXsponR570.01Cg008500.1|SoffiXsponR570.01Eg007700.1	
20964	4	1	3	4	1	3	SoffiXsponR570.01Bg008400.1	SoffiXsponR570.01Ag008100.1|SoffiXsponR570.01Cg008700.1|SoffiXsponR570.01Eg007800.1	
20965	4	1	3	4	1	3	SoffiXsponR570.01Bg008500.1	SoffiXsponR570.01Ag008200.1|SoffiXsponR570.01Cg008800.1|SoffiXsponR570.01Eg007900.1	
65	6	1	5	6	1	5	SoffiXsponR570.01Bg008600.1	SoffiXsponR570.01Ag008300.1|SoffiXsponR570.01Ag008400.1|SoffiXsponR570.01Cg009100.1|SoffiXsponR570.01Eg008000.1|SoffiXsponR570.01Eg008100.1	
66	2	1	1	2	1	1	SoffiXsponR570.01Bg008800.1	SoffiXsponR570.01Ag008500.1	
20966	4	1	3	4	1	3	SoffiXsponR570.01Bg008900.1	SoffiXsponR570.01Ag008600.1|SoffiXsponR570.01Cg009200.1|SoffiXsponR570.01Eg008200.1	
67	4	1	3	4	1	3	SoffiXsponR570.01Bg009000.1	SoffiXsponR570.01Ag008700.1|SoffiXsponR570.01Cg009300.1|SoffiXsponR570.01Eg008300.1	
67231	1	0	1	1	0	1		SoffiXsponR570.01Ag008800.1	
70	2	0	2	2	0	2		SoffiXsponR570.01Ag008900.1|SoffiXsponR570.01Eg008600.1	
20968	4	1	3	4	1	3	SoffiXsponR570.01Bg009300.1	SoffiXsponR570.01Ag009000.1|SoffiXsponR570.01Cg009700.1|SoffiXsponR570.01Eg008800.1	
20969	4	1	3	3	1	3	SoffiXsponR570.01Bg009400.1	SoffiXsponR570.01Ag009100.1|SoffiXsponR570.01Cg009800.1|SoffiXsponR570.01Eg008900.1	
20970	4	1	3	4	1	3	SoffiXsponR570.01Bg009500.1	SoffiXsponR570.01Ag009200.1|SoffiXsponR570.01Cg009900.1|SoffiXsponR570.01Eg009000.1	
20971	5	1	4	5	1	4	SoffiXsponR570.01Bg009600.1	SoffiXsponR570.01Ag009300.1|SoffiXsponR570.01Ag009500.1|SoffiXsponR570.01Eg009100.1|SoffiXsponR570.01Eg009400.1	
37916	4	2	2	4	2	2	SoffiXsponR570.01Bg009700.1|SoffiXsponR570.01Bg009800.1	SoffiXsponR570.01Ag009400.1|SoffiXsponR570.01Eg009200.1	
20972	3	1	2	3	1	2	SoffiXsponR570.01Bg010100.1	SoffiXsponR570.01Ag009600.1|SoffiXsponR570.01Eg009500.1	
20973	3	1	2	1	1	1	SoffiXsponR570.01Bg010200.1	SoffiXsponR570.01Ag009700.1|SoffiXsponR570.01Eg009600.1	
72	3	1	2	2	1	1	SoffiXsponR570.01Bg010300.1	SoffiXsponR570.01Ag009800.1|SoffiXsponR570.01Eg009700.1	
73	3	1	2	3	1	2	SoffiXsponR570.01Bg010400.1	SoffiXsponR570.01Ag009900.1|SoffiXsponR570.01Eg009800.1	
20974	3	1	2	3	1	2	SoffiXsponR570.01Bg010500.1	SoffiXsponR570.01Ag010000.1|SoffiXsponR570.01Eg009900.1	
67232	1	0	1	1	0	1		SoffiXsponR570.01Ag010200.1	
20975	3	1	2	3	1	2	SoffiXsponR570.01Bg010600.1	SoffiXsponR570.01Ag010300.1|SoffiXsponR570.01Eg010200.1	
74	3	1	2	3	1	2	SoffiXsponR570.01Bg010700.1	SoffiXsponR570.01Ag010400.1|SoffiXsponR570.01Eg010300.1	
75	3	1	2	3	1	2	SoffiXsponR570.01Bg010800.1	SoffiXsponR570.01Ag010500.1|SoffiXsponR570.01Eg010400.1	
20976	3	1	2	3	1	2	SoffiXsponR570.01Bg010900.1	SoffiXsponR570.01Ag010600.1|SoffiXsponR570.01Eg010500.1	
76	3	1	2	2	1	1	SoffiXsponR570.01Bg011000.1	SoffiXsponR570.01Ag010700.1|SoffiXsponR570.01Eg010600.1	
20977	3	1	2	3	1	2	SoffiXsponR570.01Bg011100.1	SoffiXsponR570.01Ag010800.1|SoffiXsponR570.01Eg010700.1	
20978	3	1	2	3	1	2	SoffiXsponR570.01Bg011200.1	SoffiXsponR570.01Ag010900.1|SoffiXsponR570.01Eg010800.1	
20979	3	1	2	3	1	2	SoffiXsponR570.01Bg011300.1	SoffiXsponR570.01Ag011000.1|SoffiXsponR570.01Eg010900.1	
20981	3	1	2	3	1	2	SoffiXsponR570.01Bg011400.1	SoffiXsponR570.01Ag011100.1|SoffiXsponR570.01Eg011000.1	
20982	3	1	2	3	1	2	SoffiXsponR570.01Bg011500.1	SoffiXsponR570.01Ag011200.1|SoffiXsponR570.01Eg011100.1	
20984	3	1	2	2	1	2	SoffiXsponR570.01Bg011600.1	SoffiXsponR570.01Ag011300.1|SoffiXsponR570.01Eg011200.1	
20985	3	1	2	3	1	2	SoffiXsponR570.01Bg011700.1	SoffiXsponR570.01Ag011400.1|SoffiXsponR570.01Eg011300.1	
77	3	1	2	3	1	2	SoffiXsponR570.01Bg011800.1	SoffiXsponR570.01Ag011500.1|SoffiXsponR570.01Eg011400.1	
78	2	1	1	2	1	1	SoffiXsponR570.01Bg012000.1	SoffiXsponR570.01Ag011600.1	
80	3	1	2	3	1	2	SoffiXsponR570.01Bg012100.1	SoffiXsponR570.01Ag011700.1|SoffiXsponR570.01Eg011500.1	
20986	3	1	2	3	1	2	SoffiXsponR570.01Bg012200.1	SoffiXsponR570.01Ag011800.1|SoffiXsponR570.01Eg011600.1	
67233	2	0	2	2	0	2		SoffiXsponR570.01Ag011900.1|SoffiXsponR570.01Eg012200.1	
82	6	1	5	6	1	5	SoffiXsponR570.01Bg012600.1	SoffiXsponR570.01Ag012000.1|SoffiXsponR570.01Ag012200.1|SoffiXsponR570.01Ag018300.1|SoffiXsponR570.01Eg012100.1|SoffiXsponR570.01Eg012600.1	
20987	3	1	2	3	1	2	SoffiXsponR570.01Bg012400.1	SoffiXsponR570.01Ag012100.1|SoffiXsponR570.01Eg012500.1	
67234	1	0	1	1	0	1		SoffiXsponR570.01Ag012300.1	
20988	3	1	2	3	1	2	SoffiXsponR570.01Bg012900.1	SoffiXsponR570.01Ag012400.1|SoffiXsponR570.01Eg012700.1	
20989	3	1	2	2	1	1	SoffiXsponR570.01Bg013000.1	SoffiXsponR570.01Ag012500.1|SoffiXsponR570.01Eg012800.1	
20990	2	0	2	2	0	2		SoffiXsponR570.01Ag012600.1|SoffiXsponR570.01Eg012900.1	
20991	3	1	2	3	1	2	SoffiXsponR570.01Bg013100.1	SoffiXsponR570.01Ag012700.1|SoffiXsponR570.01Eg013000.1	
20992	3	1	2	3	1	2	SoffiXsponR570.01Bg013200.1	SoffiXsponR570.01Ag012800.1|SoffiXsponR570.01Eg013100.1	
20993	3	1	2	3	1	2	SoffiXsponR570.01Bg013300.1	SoffiXsponR570.01Ag012900.1|SoffiXsponR570.01Eg013200.1	
20994	3	1	2	3	1	2	SoffiXsponR570.01Bg013400.1	SoffiXsponR570.01Ag013000.1|SoffiXsponR570.01Eg013400.1	
20995	3	1	2	3	1	2	SoffiXsponR570.01Bg013500.1	SoffiXsponR570.01Ag013100.1|SoffiXsponR570.01Eg013500.1	
20996	3	1	2	3	1	2	SoffiXsponR570.01Bg013600.1	SoffiXsponR570.01Ag013200.1|SoffiXsponR570.01Eg013600.1	
20997	3	1	2	1	1	1	SoffiXsponR570.01Bg013700.1	SoffiXsponR570.01Ag013300.1|SoffiXsponR570.01Eg013700.1	
20998	3	1	2	3	1	2	SoffiXsponR570.01Bg013800.1	SoffiXsponR570.01Ag013400.1|SoffiXsponR570.01Eg013800.1	
20999	5	2	3	5	2	3	SoffiXsponR570.01Bg013900.1|SoffiXsponR570.01Bg016800.1	SoffiXsponR570.01Ag013500.1|SoffiXsponR570.01Ag016100.1|SoffiXsponR570.01Eg013900.1	
40210	1	0	1	1	0	1		SoffiXsponR570.01Ag013600.1	
21002	3	1	2	3	1	2	SoffiXsponR570.01Bg014200.1	SoffiXsponR570.01Ag013700.1|SoffiXsponR570.01Eg014100.1	
21003	3	1	2	3	1	2	SoffiXsponR570.01Bg014300.1	SoffiXsponR570.01Ag013800.1|SoffiXsponR570.01Eg014200.1	
21004	3	1	2	3	1	2	SoffiXsponR570.01Bg014400.1	SoffiXsponR570.01Ag013900.1|SoffiXsponR570.01Eg014300.1	
21005	3	1	2	3	1	2	SoffiXsponR570.01Bg014500.1	SoffiXsponR570.01Ag014000.1|SoffiXsponR570.01Eg014400.1	
21006	3	1	2	3	1	2	SoffiXsponR570.01Bg014600.1	SoffiXsponR570.01Ag014100.1|SoffiXsponR570.01Eg014600.1	
67235	2	0	2	2	0	2		SoffiXsponR570.01Ag014200.1|SoffiXsponR570.01Eg014700.1	
21000	4	1	3	2	1	2	SoffiXsponR570.01Bg014800.1	SoffiXsponR570.01Ag014300.1|SoffiXsponR570.01Eg014000.1|SoffiXsponR570.01Eg015000.1	
21010	3	1	2	3	1	2	SoffiXsponR570.01Bg014900.1	SoffiXsponR570.01Ag014400.1|SoffiXsponR570.01Eg015100.1	
21011	3	1	2	3	1	2	SoffiXsponR570.01Bg015000.1	SoffiXsponR570.01Ag014500.1|SoffiXsponR570.01Eg015200.1	
21012	3	1	2	3	1	2	SoffiXsponR570.01Bg015100.1	SoffiXsponR570.01Ag014600.1|SoffiXsponR570.01Eg015300.1	
21013	3	1	2	3	1	2	SoffiXsponR570.01Bg015200.1	SoffiXsponR570.01Ag014700.1|SoffiXsponR570.01Eg015400.1	
21014	3	1	2	3	1	2	SoffiXsponR570.01Bg015300.1	SoffiXsponR570.01Ag014800.1|SoffiXsponR570.01Eg015500.1	
21015	3	1	2	3	1	2	SoffiXsponR570.01Bg015400.1	SoffiXsponR570.01Ag014900.1|SoffiXsponR570.01Eg015600.1	
21016	3	1	2	3	1	2	SoffiXsponR570.01Bg015500.1	SoffiXsponR570.01Ag015000.1|SoffiXsponR570.01Eg015700.1	
67236	1	0	1	1	0	1		SoffiXsponR570.01Ag015100.1	
67237	1	0	1	1	0	1		SoffiXsponR570.01Ag015200.1	
116	9	3	6	5	2	4	SoffiXsponR570.01Bg015800.1|SoffiXsponR570.01Bg021300.1|SoffiXsponR570.01Bg021400.1	SoffiXsponR570.01Ag015300.1|SoffiXsponR570.01Ag021400.1|SoffiXsponR570.01Ag021500.1|SoffiXsponR570.01Eg015800.1|SoffiXsponR570.01Eg021900.1|SoffiXsponR570.01Eg022000.1	
21017	3	1	2	3	1	2	SoffiXsponR570.01Bg015900.1	SoffiXsponR570.01Ag015400.1|SoffiXsponR570.01Eg015900.1	
21019	3	1	2	3	1	2	SoffiXsponR570.01Bg016200.1	SoffiXsponR570.01Ag015500.1|SoffiXsponR570.01Eg016100.1	
21020	3	1	2	3	1	2	SoffiXsponR570.01Bg016300.1	SoffiXsponR570.01Ag015600.1|SoffiXsponR570.01Eg016200.1	
67238	2	0	2	2	0	2		SoffiXsponR570.01Ag015700.1|SoffiXsponR570.01Eg016300.1	
84	3	1	2	3	1	2	SoffiXsponR570.01Bg016500.1	SoffiXsponR570.01Ag015800.1|SoffiXsponR570.01Eg016600.1	
37899	3	1	2	2	1	1	SoffiXsponR570.01Bg016600.1	SoffiXsponR570.01Ag015900.1|SoffiXsponR570.01Eg016500.1	
86	3	1	2	3	1	2	SoffiXsponR570.01Bg016700.1	SoffiXsponR570.01Ag016000.1|SoffiXsponR570.01Eg016400.1	
87	3	1	2	2	1	2	SoffiXsponR570.01Bg016900.1	SoffiXsponR570.01Ag016200.1|SoffiXsponR570.01Eg016700.1	
21023	3	1	2	3	1	2	SoffiXsponR570.01Bg017000.1	SoffiXsponR570.01Ag016300.1|SoffiXsponR570.01Eg016800.1	
88	3	1	2	3	1	2	SoffiXsponR570.01Bg017100.1	SoffiXsponR570.01Ag016400.1|SoffiXsponR570.01Eg016900.1	
89	3	1	2	3	1	2	SoffiXsponR570.01Bg017200.1	SoffiXsponR570.01Ag016500.1|SoffiXsponR570.01Eg017000.1	
90	3	1	2	2	1	1	SoffiXsponR570.01Bg017300.1	SoffiXsponR570.01Ag016600.1|SoffiXsponR570.01Eg017100.1	
91	3	1	2	2	1	1	SoffiXsponR570.01Bg017400.1	SoffiXsponR570.01Ag016700.1|SoffiXsponR570.01Eg017200.1	
92	3	1	2	3	1	2	SoffiXsponR570.01Bg017500.1	SoffiXsponR570.01Ag016800.1|SoffiXsponR570.01Eg017300.1	
95	3	1	2	3	1	2	SoffiXsponR570.01Bg017600.1	SoffiXsponR570.01Ag016900.1|SoffiXsponR570.01Eg017400.1	
96	3	1	2	3	1	2	SoffiXsponR570.01Bg017700.1	SoffiXsponR570.01Ag017000.1|SoffiXsponR570.01Eg017600.1	
97	7	2	5	6	2	4	SoffiXsponR570.01Bg017800.1|SoffiXsponR570.01Bg031900.1	SoffiXsponR570.01Ag017100.1|SoffiXsponR570.01Ag031800.1|SoffiXsponR570.01Dg002200.1|SoffiXsponR570.01Eg017700.1|SoffiXsponR570.01Eg032600.1	
67239	1	0	1	1	0	1		SoffiXsponR570.01Ag017200.1	
21024	2	0	2	1	0	1		SoffiXsponR570.01Ag017300.1|SoffiXsponR570.01Eg017900.1	
21025	3	1	2	3	1	2	SoffiXsponR570.01Bg018000.1	SoffiXsponR570.01Ag017400.1|SoffiXsponR570.01Eg018100.1	
100	3	1	2	3	1	2	SoffiXsponR570.01Bg018100.1	SoffiXsponR570.01Ag017500.1|SoffiXsponR570.01Eg018200.1	
101	3	1	2	3	1	2	SoffiXsponR570.01Bg018200.1	SoffiXsponR570.01Ag017600.1|SoffiXsponR570.01Eg018300.1	
102	3	1	2	3	1	2	SoffiXsponR570.01Bg018300.1	SoffiXsponR570.01Ag017700.1|SoffiXsponR570.01Eg018400.1	
103	3	1	2	3	1	2	SoffiXsponR570.01Bg018400.1	SoffiXsponR570.01Ag017800.1|SoffiXsponR570.01Eg018500.1	
104	3	1	2	3	1	2	SoffiXsponR570.01Bg018500.1	SoffiXsponR570.01Ag017900.1|SoffiXsponR570.01Eg018600.1	
21026	2	0	2	1	0	1		SoffiXsponR570.01Ag018000.1|SoffiXsponR570.01Eg018700.1	
37896	3	1	2	3	1	2	SoffiXsponR570.01Bg018600.1	SoffiXsponR570.01Ag018100.1|SoffiXsponR570.01Eg018900.1	
21027	3	1	2	3	1	2	SoffiXsponR570.01Bg018700.1	SoffiXsponR570.01Ag018200.1|SoffiXsponR570.01Eg019000.1	
107	3	1	2	3	1	2	SoffiXsponR570.01Bg018900.1	SoffiXsponR570.01Ag018400.1|SoffiXsponR570.01Eg019200.1	
67240	1	0	1	1	0	1		SoffiXsponR570.01Ag018500.1	
21031	3	1	2	3	1	2	SoffiXsponR570.01Bg019200.1	SoffiXsponR570.01Ag018600.1|SoffiXsponR570.01Eg019400.1	
21032	3	1	2	3	1	2	SoffiXsponR570.01Bg019300.1	SoffiXsponR570.01Ag018700.1|SoffiXsponR570.01Eg019500.1	
67241	2	0	2	2	0	2		SoffiXsponR570.01Ag018800.1|SoffiXsponR570.01Eg019600.1	
21033	3	1	2	3	1	2	SoffiXsponR570.01Bg019400.1	SoffiXsponR570.01Ag018900.1|SoffiXsponR570.01Eg019700.1	
21034	3	1	2	3	1	2	SoffiXsponR570.01Bg019500.1	SoffiXsponR570.01Ag019000.1|SoffiXsponR570.01Eg019800.1	
110	3	1	2	3	1	2	SoffiXsponR570.01Bg019600.1	SoffiXsponR570.01Ag019100.1|SoffiXsponR570.01Eg019900.1	
112	3	1	2	2	1	1	SoffiXsponR570.01Bg019700.1	SoffiXsponR570.01Ag019200.1|SoffiXsponR570.01Eg020000.1	
113	3	1	2	2	1	2	SoffiXsponR570.01Bg019800.1	SoffiXsponR570.01Ag019300.1|SoffiXsponR570.01Eg020100.1	
114	6	2	4	6	2	4	SoffiXsponR570.01Bg019900.1|SoffiXsponR570.01Bg020200.1	SoffiXsponR570.01Ag019400.1|SoffiXsponR570.01Ag019900.1|SoffiXsponR570.01Eg020200.1|SoffiXsponR570.01Eg020800.1	
67242	2	0	2	2	0	2		SoffiXsponR570.01Ag019500.1|SoffiXsponR570.01Eg020300.1	
67243	2	0	2	2	0	2		SoffiXsponR570.01Ag019600.1|SoffiXsponR570.01Eg020400.1	
21036	3	1	2	3	1	2	SoffiXsponR570.01Bg020100.1	SoffiXsponR570.01Ag019700.1|SoffiXsponR570.01Eg020500.1	
67244	2	0	2	2	0	2		SoffiXsponR570.01Ag019800.1|SoffiXsponR570.01Eg020700.1	
115	3	1	2	2	1	1	SoffiXsponR570.01Bg020300.1	SoffiXsponR570.01Ag020000.1|SoffiXsponR570.01Eg020900.1	
67245	1	0	1	1	0	1		SoffiXsponR570.01Ag020100.1	
67246	2	0	2	2	0	2		SoffiXsponR570.01Ag020200.1|SoffiXsponR570.01Eg021100.1	
38735	3	1	2	2	1	1	SoffiXsponR570.01Bg020600.1	SoffiXsponR570.01Ag020300.1|SoffiXsponR570.01Eg021200.1	
37890	3	1	2	3	1	2	SoffiXsponR570.01Bg020700.1	SoffiXsponR570.01Ag020400.1|SoffiXsponR570.01Eg021300.1	
21038	3	1	2	3	1	2	SoffiXsponR570.01Bg020800.1	SoffiXsponR570.01Ag020500.1|SoffiXsponR570.01Eg021400.1	
21039	3	1	2	3	1	2	SoffiXsponR570.01Bg020900.1	SoffiXsponR570.01Ag020600.1|SoffiXsponR570.01Eg021500.1	
21040	3	1	2	3	1	2	SoffiXsponR570.01Bg021000.1	SoffiXsponR570.01Ag020700.1|SoffiXsponR570.01Eg021600.1	
67247	1	0	1	1	0	1		SoffiXsponR570.01Ag020800.1	
21043	3	1	2	3	1	2	SoffiXsponR570.01Bg021200.1	SoffiXsponR570.01Ag020900.1|SoffiXsponR570.01Eg021700.1	
21097	1	0	1	1	0	1		SoffiXsponR570.01Ag021000.1	
67248	1	0	1	1	0	1		SoffiXsponR570.01Ag021100.1	
67249	2	0	2	2	0	2		SoffiXsponR570.01Ag021200.1|SoffiXsponR570.01Eg021800.1	
67250	1	0	1	1	0	1		SoffiXsponR570.01Ag021300.1	
117	3	1	2	3	1	2	SoffiXsponR570.01Bg021500.1	SoffiXsponR570.01Ag021600.1|SoffiXsponR570.01Eg022100.1	
118	15	4	11	14	4	11	SoffiXsponR570.01Bg021600.1|SoffiXsponR570.01Bg044200.1|SoffiXsponR570.01Bg044700.1|SoffiXsponR570.01Bg051300.1	SoffiXsponR570.01Ag021700.1|SoffiXsponR570.01Ag046300.1|SoffiXsponR570.01Ag046400.1|SoffiXsponR570.01Ag054100.1|SoffiXsponR570.01Cg026100.1|SoffiXsponR570.01Dg015700.1|SoffiXsponR570.01Dg016100.1|SoffiXsponR570.01Dg016200.1|SoffiXsponR570.01Eg022300.1|SoffiXsponR570.01Eg046900.1|SoffiXsponR570.01Eg055000.1	
21046	2	1	1	2	1	1	SoffiXsponR570.01Bg021700.1	SoffiXsponR570.01Ag021800.1	
67251	1	0	1	1	0	1		SoffiXsponR570.01Ag021900.1	
21047	4	1	3	4	1	3	SoffiXsponR570.01Bg021800.1	SoffiXsponR570.01Ag022000.1|SoffiXsponR570.01Cg010200.1|SoffiXsponR570.01Eg022400.1	
120	5	2	3	5	2	3	SoffiXsponR570.01Bg021900.1|SoffiXsponR570.01Bg022000.1	SoffiXsponR570.01Ag022100.1|SoffiXsponR570.01Cg010300.1|SoffiXsponR570.01Eg022500.1	
67252	1	0	1	1	0	1		SoffiXsponR570.01Ag022200.1	
121	6	2	4	6	2	4	SoffiXsponR570.01Bg022100.1|SoffiXsponR570.01Bg022200.1	SoffiXsponR570.01Ag022300.1|SoffiXsponR570.01Cg010400.1|SoffiXsponR570.01Cg010500.1|SoffiXsponR570.01Eg022600.1	
122	4	1	3	1	1	1	SoffiXsponR570.01Bg022300.1	SoffiXsponR570.01Ag022400.1|SoffiXsponR570.01Cg010600.1|SoffiXsponR570.01Eg022700.1	
123	11	2	9	9	2	8	SoffiXsponR570.01Bg022400.1|SoffiXsponR570.01Bg022600.1	SoffiXsponR570.01Ag022500.1|SoffiXsponR570.01Ag022700.1|SoffiXsponR570.01Ag022900.1|SoffiXsponR570.01Cg010800.1|SoffiXsponR570.01Cg011000.1|SoffiXsponR570.01Cg011100.1|SoffiXsponR570.01Eg022800.1|SoffiXsponR570.01Eg023000.1|SoffiXsponR570.01Eg023200.1	
124	4	1	3	1	1	1	SoffiXsponR570.01Bg022500.1	SoffiXsponR570.01Ag022600.1|SoffiXsponR570.01Cg010900.1|SoffiXsponR570.01Eg022900.1	
67253	2	0	2	1	0	1		SoffiXsponR570.01Ag022800.1|SoffiXsponR570.01Eg023100.1	
127	4	1	3	4	1	3	SoffiXsponR570.01Bg022700.1	SoffiXsponR570.01Ag023000.1|SoffiXsponR570.01Cg011200.1|SoffiXsponR570.01Eg023300.1	
21048	4	1	3	3	1	3	SoffiXsponR570.01Bg022800.1	SoffiXsponR570.01Ag023100.1|SoffiXsponR570.01Cg011400.1|SoffiXsponR570.01Eg023400.1	
128	4	1	3	4	1	3	SoffiXsponR570.01Bg022900.1	SoffiXsponR570.01Ag023200.1|SoffiXsponR570.01Cg011500.1|SoffiXsponR570.01Eg023500.1	
129	4	1	3	3	1	3	SoffiXsponR570.01Bg023000.1	SoffiXsponR570.01Ag023300.1|SoffiXsponR570.01Cg011600.1|SoffiXsponR570.01Eg023600.1	
130	4	1	3	1	1	1	SoffiXsponR570.01Bg023100.1	SoffiXsponR570.01Ag023400.1|SoffiXsponR570.01Cg011700.1|SoffiXsponR570.01Eg023700.1	
67254	2	0	2	2	0	2		SoffiXsponR570.01Ag023500.1|SoffiXsponR570.01Eg023800.1	
131	4	1	3	4	1	3	SoffiXsponR570.01Bg023200.1	SoffiXsponR570.01Ag023600.1|SoffiXsponR570.01Cg011800.1|SoffiXsponR570.01Eg023900.1	
132	4	1	3	3	1	2	SoffiXsponR570.01Bg023300.1	SoffiXsponR570.01Ag023700.1|SoffiXsponR570.01Cg011900.1|SoffiXsponR570.01Eg024000.1	
133	4	1	3	3	1	2	SoffiXsponR570.01Bg023500.1	SoffiXsponR570.01Ag023800.1|SoffiXsponR570.01Cg012000.1|SoffiXsponR570.01Eg024100.1	
135	4	1	3	4	1	3	SoffiXsponR570.01Bg023600.1	SoffiXsponR570.01Ag023900.1|SoffiXsponR570.01Cg012100.1|SoffiXsponR570.01Eg024200.1	
137	4	1	3	4	1	3	SoffiXsponR570.01Bg023700.1	SoffiXsponR570.01Ag024000.1|SoffiXsponR570.01Cg012200.1|SoffiXsponR570.01Eg024300.1	
138	4	1	3	4	1	3	SoffiXsponR570.01Bg023900.1	SoffiXsponR570.01Ag024100.1|SoffiXsponR570.01Cg012400.1|SoffiXsponR570.01Eg024400.1	
139	4	1	3	4	1	3	SoffiXsponR570.01Bg024000.1	SoffiXsponR570.01Ag024200.1|SoffiXsponR570.01Cg012500.1|SoffiXsponR570.01Eg024500.1	
140	4	1	3	4	1	3	SoffiXsponR570.01Bg024100.1	SoffiXsponR570.01Ag024300.1|SoffiXsponR570.01Cg012600.1|SoffiXsponR570.01Eg024600.1	
21050	4	1	3	4	1	3	SoffiXsponR570.01Bg024200.1	SoffiXsponR570.01Ag024400.1|SoffiXsponR570.01Cg012700.1|SoffiXsponR570.01Eg024700.1	
142	4	1	3	3	1	2	SoffiXsponR570.01Bg024400.1	SoffiXsponR570.01Ag024500.1|SoffiXsponR570.01Cg012900.1|SoffiXsponR570.01Eg024900.1	
145	4	1	3	3	1	3	SoffiXsponR570.01Bg024500.1	SoffiXsponR570.01Ag024600.1|SoffiXsponR570.01Cg013000.1|SoffiXsponR570.01Eg025000.1	
146	4	1	3	4	1	3	SoffiXsponR570.01Bg024600.1	SoffiXsponR570.01Ag024700.1|SoffiXsponR570.01Cg013100.1|SoffiXsponR570.01Eg025100.1	
147	7	3	4	6	3	3	SoffiXsponR570.01Bg024700.1|SoffiXsponR570.01Bg024900.1|SoffiXsponR570.01Bg025000.1	SoffiXsponR570.01Ag024800.1|SoffiXsponR570.01Cg013300.1|SoffiXsponR570.01Eg025200.1|SoffiXsponR570.01Eg025300.1	
21052	7	2	5	7	2	5	SoffiXsponR570.01Bg025100.1|SoffiXsponR570.01Bg025200.1	SoffiXsponR570.01Ag024900.1|SoffiXsponR570.01Ag025000.1|SoffiXsponR570.01Cg013400.1|SoffiXsponR570.01Eg025400.1|SoffiXsponR570.01Eg025500.1	
149	4	1	3	3	1	2	SoffiXsponR570.01Bg025300.1	SoffiXsponR570.01Ag025100.1|SoffiXsponR570.01Cg013500.1|SoffiXsponR570.01Eg025600.1	
150	4	1	3	4	1	3	SoffiXsponR570.01Bg025400.1	SoffiXsponR570.01Ag025200.1|SoffiXsponR570.01Cg013600.1|SoffiXsponR570.01Eg025700.1	
151	3	1	2	3	1	2	SoffiXsponR570.01Bg025500.1	SoffiXsponR570.01Ag025300.1|SoffiXsponR570.01Eg025900.1	
152	4	1	3	3	1	2	SoffiXsponR570.01Bg025600.1	SoffiXsponR570.01Ag025400.1|SoffiXsponR570.01Cg013800.1|SoffiXsponR570.01Eg026000.1	
67255	3	1	2	3	1	2	SoffiXsponR570.01Bg025700.1	SoffiXsponR570.01Ag025500.1|SoffiXsponR570.01Eg026100.1	
21053	8	2	6	8	2	6	SoffiXsponR570.01Bg025800.1|SoffiXsponR570.01Bg026000.1	SoffiXsponR570.01Ag025600.1|SoffiXsponR570.01Ag025800.1|SoffiXsponR570.01Cg013900.1|SoffiXsponR570.01Cg014200.1|SoffiXsponR570.01Eg026200.1|SoffiXsponR570.01Eg026400.1	
21054	6	2	4	6	2	4	SoffiXsponR570.01Bg025900.1|SoffiXsponR570.01Bg026100.1	SoffiXsponR570.01Ag025700.1|SoffiXsponR570.01Ag025900.1|SoffiXsponR570.01Cg014100.1|SoffiXsponR570.01Eg026300.1	
21055	3	1	2	1	1	1	SoffiXsponR570.01Bg026200.1	SoffiXsponR570.01Ag026000.1|SoffiXsponR570.01Eg026800.1	
21056	4	1	3	4	1	3	SoffiXsponR570.01Bg026300.1	SoffiXsponR570.01Ag026100.1|SoffiXsponR570.01Cg014300.1|SoffiXsponR570.01Eg026900.1	
162	4	1	3	4	1	3	SoffiXsponR570.01Bg026400.1	SoffiXsponR570.01Ag026200.1|SoffiXsponR570.01Cg014400.1|SoffiXsponR570.01Eg027000.1	
163	4	1	3	4	1	3	SoffiXsponR570.01Bg026500.1	SoffiXsponR570.01Ag026300.1|SoffiXsponR570.01Cg014500.1|SoffiXsponR570.01Eg027100.1	
154	4	1	3	4	1	3	SoffiXsponR570.01Bg026600.1	SoffiXsponR570.01Ag026400.1|SoffiXsponR570.01Cg014600.1|SoffiXsponR570.01Eg027200.1	
157	4	1	3	4	1	3	SoffiXsponR570.01Bg026700.1	SoffiXsponR570.01Ag026500.1|SoffiXsponR570.01Cg015000.1|SoffiXsponR570.01Eg027300.1	
158	4	1	3	4	1	3	SoffiXsponR570.01Bg026800.1	SoffiXsponR570.01Ag026600.1|SoffiXsponR570.01Cg015100.1|SoffiXsponR570.01Eg027400.1	
159	9	2	7	6	2	4	SoffiXsponR570.01Bg026900.1|SoffiXsponR570.01Bg041100.1	SoffiXsponR570.01Ag026700.1|SoffiXsponR570.01Ag042800.1|SoffiXsponR570.01Cg015200.1|SoffiXsponR570.01Cg022500.1|SoffiXsponR570.01Dg012300.1|SoffiXsponR570.01Eg027500.1|SoffiXsponR570.01Eg042900.1	
160	4	1	3	4	1	3	SoffiXsponR570.01Bg027000.1	SoffiXsponR570.01Ag026800.1|SoffiXsponR570.01Cg015300.1|SoffiXsponR570.01Eg027600.1	
161	4	1	3	4	1	3	SoffiXsponR570.01Bg027100.1	SoffiXsponR570.01Ag026900.1|SoffiXsponR570.01Cg015400.1|SoffiXsponR570.01Eg027700.1	
21058	4	1	3	4	1	3	SoffiXsponR570.01Bg027200.1	SoffiXsponR570.01Ag027000.1|SoffiXsponR570.01Cg015600.1|SoffiXsponR570.01Eg027800.1	
21059	4	1	3	4	1	3	SoffiXsponR570.01Bg027300.1	SoffiXsponR570.01Ag027100.1|SoffiXsponR570.01Cg015700.1|SoffiXsponR570.01Eg027900.1	
21060	6	1	5	6	1	5	SoffiXsponR570.01Bg027400.1	SoffiXsponR570.01Ag027200.1|SoffiXsponR570.01Ag035000.1|SoffiXsponR570.01Cg015800.1|SoffiXsponR570.01Eg028000.1|SoffiXsponR570.01Eg035700.1	
164	5	1	4	5	1	4	SoffiXsponR570.01Bg027500.1	SoffiXsponR570.01Ag027300.1|SoffiXsponR570.01Ag027400.1|SoffiXsponR570.01Cg015900.1|SoffiXsponR570.01Eg028100.1	
166	7	2	5	7	2	5	SoffiXsponR570.01Bg027600.1|SoffiXsponR570.01Bg027800.1	SoffiXsponR570.01Ag027500.1|SoffiXsponR570.01Ag027700.1|SoffiXsponR570.01Cg016000.1|SoffiXsponR570.01Eg028200.1|SoffiXsponR570.01Eg028400.1	
165	4	1	3	3	1	2	SoffiXsponR570.01Bg027700.1	SoffiXsponR570.01Ag027600.1|SoffiXsponR570.01Cg016100.1|SoffiXsponR570.01Eg028300.1	
67256	1	0	1	1	0	1		SoffiXsponR570.01Ag027800.1	
169	4	1	3	3	1	3	SoffiXsponR570.01Bg027900.1	SoffiXsponR570.01Ag027900.1|SoffiXsponR570.01Cg016300.1|SoffiXsponR570.01Eg028600.1	
170	2	0	2	2	0	2		SoffiXsponR570.01Ag028000.1|SoffiXsponR570.01Eg028700.1	
171	4	1	3	4	1	3	SoffiXsponR570.01Bg028000.1	SoffiXsponR570.01Ag028100.1|SoffiXsponR570.01Cg016500.1|SoffiXsponR570.01Eg028800.1	
172	4	1	3	4	1	3	SoffiXsponR570.01Bg028100.1	SoffiXsponR570.01Ag028200.1|SoffiXsponR570.01Cg016600.1|SoffiXsponR570.01Eg028900.1	
67257	3	1	2	3	1	2	SoffiXsponR570.01Bg028200.1	SoffiXsponR570.01Ag028300.1|SoffiXsponR570.01Cg016700.1	
67258	1	0	1	1	0	1		SoffiXsponR570.01Ag028400.1	
175	3	1	2	3	1	2	SoffiXsponR570.01Bg028300.1	SoffiXsponR570.01Ag028500.1|SoffiXsponR570.01Eg029100.1	
176	3	1	2	3	1	2	SoffiXsponR570.01Bg028400.1	SoffiXsponR570.01Ag028600.1|SoffiXsponR570.01Eg029200.1	
177	3	1	2	3	1	2	SoffiXsponR570.01Bg028600.1	SoffiXsponR570.01Ag028700.1|SoffiXsponR570.01Eg029300.1	
178	3	1	2	3	1	2	SoffiXsponR570.01Bg028700.1	SoffiXsponR570.01Ag028800.1|SoffiXsponR570.01Eg029400.1	
180	3	1	2	3	1	2	SoffiXsponR570.01Bg028800.1	SoffiXsponR570.01Ag028900.1|SoffiXsponR570.01Eg029500.1	
182	3	1	2	3	1	2	SoffiXsponR570.01Bg029000.1	SoffiXsponR570.01Ag029000.1|SoffiXsponR570.01Eg029600.1	
184	3	1	2	3	1	2	SoffiXsponR570.01Bg029100.1	SoffiXsponR570.01Ag029100.1|SoffiXsponR570.01Eg029700.1	
185	3	1	2	3	1	2	SoffiXsponR570.01Bg029200.1	SoffiXsponR570.01Ag029200.1|SoffiXsponR570.01Eg029800.1	
186	3	1	2	3	1	2	SoffiXsponR570.01Bg029300.1	SoffiXsponR570.01Ag029300.1|SoffiXsponR570.01Eg029900.1	
21066	4	1	2	3	1	1	SoffiXsponR570.01Bg029700.1	SoffiXsponR570.01Ag029400.1|SoffiXsponR570.01Eg030100.1	
67259	1	0	1	1	0	1		SoffiXsponR570.01Ag029500.1	
21067	4	1	2	4	1	2	SoffiXsponR570.01Bg029800.1	SoffiXsponR570.01Ag029600.1|SoffiXsponR570.01Eg030200.1	
21068	4	1	2	3	1	1	SoffiXsponR570.01Bg029900.1	SoffiXsponR570.01Ag029700.1|SoffiXsponR570.01Eg030300.1	
21069	3	1	2	3	1	2	SoffiXsponR570.01Bg030000.1	SoffiXsponR570.01Ag029800.1|SoffiXsponR570.01Eg030500.1	
21070	4	1	2	4	1	2	SoffiXsponR570.01Bg030100.1	SoffiXsponR570.01Ag029900.1|SoffiXsponR570.01Eg030600.1	
21071	4	1	3	4	1	3	SoffiXsponR570.01Bg030300.1	SoffiXsponR570.01Ag030000.1|SoffiXsponR570.01Dg000500.1|SoffiXsponR570.01Eg030700.1	
21072	4	1	3	4	1	3	SoffiXsponR570.01Bg030400.1	SoffiXsponR570.01Ag030100.1|SoffiXsponR570.01Dg000600.1|SoffiXsponR570.01Eg030800.1	
67260	2	0	2	2	0	2		SoffiXsponR570.01Ag030200.1|SoffiXsponR570.01Eg030900.1	
21073	4	1	3	4	1	3	SoffiXsponR570.01Bg030500.1	SoffiXsponR570.01Ag030300.1|SoffiXsponR570.01Dg000700.1|SoffiXsponR570.01Eg031000.1	
21074	4	1	3	4	1	3	SoffiXsponR570.01Bg030600.1	SoffiXsponR570.01Ag030400.1|SoffiXsponR570.01Dg000800.1|SoffiXsponR570.01Eg031100.1	
21075	4	1	3	1	1	1	SoffiXsponR570.01Bg030700.1	SoffiXsponR570.01Ag030500.1|SoffiXsponR570.01Dg000900.1|SoffiXsponR570.01Eg031200.1	
21076	4	1	3	4	1	3	SoffiXsponR570.01Bg030800.1	SoffiXsponR570.01Ag030600.1|SoffiXsponR570.01Dg001000.1|SoffiXsponR570.01Eg031300.1	
105	6	1	5	6	1	5	SoffiXsponR570.01Bg030900.1	SoffiXsponR570.01Ag030700.1|SoffiXsponR570.01Ag030800.1|SoffiXsponR570.01Dg001200.1|SoffiXsponR570.01Eg031400.1|SoffiXsponR570.01Eg031500.1	
37886	4	1	3	2	1	2	SoffiXsponR570.01Bg031000.1	SoffiXsponR570.01Ag030900.1|SoffiXsponR570.01Dg001300.1|SoffiXsponR570.01Eg031600.1	
67261	2	0	2	2	0	2		SoffiXsponR570.01Ag031000.1|SoffiXsponR570.01Eg031700.1	
21077	4	1	3	2	1	2	SoffiXsponR570.01Bg031200.1	SoffiXsponR570.01Ag031100.1|SoffiXsponR570.01Dg001500.1|SoffiXsponR570.01Eg031800.1	
21078	4	1	3	4	1	3	SoffiXsponR570.01Bg031300.1	SoffiXsponR570.01Ag031200.1|SoffiXsponR570.01Dg001600.1|SoffiXsponR570.01Eg031900.1	
21079	4	1	3	4	1	3	SoffiXsponR570.01Bg031400.1	SoffiXsponR570.01Ag031300.1|SoffiXsponR570.01Dg001700.1|SoffiXsponR570.01Eg032000.1	
21080	5	1	4	4	1	3	SoffiXsponR570.01Bg031500.1	SoffiXsponR570.01Ag031400.1|SoffiXsponR570.01Dg001800.1|SoffiXsponR570.01Eg032100.1|SoffiXsponR570.01Eg032200.1	
21082	4	1	3	4	1	3	SoffiXsponR570.01Bg031600.1	SoffiXsponR570.01Ag031500.1|SoffiXsponR570.01Dg001900.1|SoffiXsponR570.01Eg032300.1	
21083	4	1	3	4	1	3	SoffiXsponR570.01Bg031700.1	SoffiXsponR570.01Ag031600.1|SoffiXsponR570.01Dg002000.1|SoffiXsponR570.01Eg032400.1	
21084	4	1	3	2	1	2	SoffiXsponR570.01Bg031800.1	SoffiXsponR570.01Ag031700.1|SoffiXsponR570.01Dg002100.1|SoffiXsponR570.01Eg032500.1	
21085	4	1	3	4	1	3	SoffiXsponR570.01Bg032000.1	SoffiXsponR570.01Ag031900.1|SoffiXsponR570.01Dg002300.1|SoffiXsponR570.01Eg032700.1	
21086	4	1	3	4	1	3	SoffiXsponR570.01Bg032100.1	SoffiXsponR570.01Ag032000.1|SoffiXsponR570.01Dg002500.1|SoffiXsponR570.01Eg032800.1	
21087	4	1	3	4	1	3	SoffiXsponR570.01Bg032400.1	SoffiXsponR570.01Ag032100.1|SoffiXsponR570.01Dg002800.1|SoffiXsponR570.01Eg033000.1	
21088	3	1	2	3	1	2	SoffiXsponR570.01Bg032500.1	SoffiXsponR570.01Ag032200.1|SoffiXsponR570.01Eg033100.1	
21089	4	1	3	4	1	3	SoffiXsponR570.01Bg032700.1	SoffiXsponR570.01Ag032300.1|SoffiXsponR570.01Dg003000.1|SoffiXsponR570.01Eg033200.1	
67262	1	0	1	1	0	1		SoffiXsponR570.01Ag032400.1	
67263	1	0	1	1	0	1		SoffiXsponR570.01Ag032500.1	
183	25	6	19	25	6	19	SoffiXsponR570.01Bg032800.1|SoffiXsponR570.01Bg033000.1|SoffiXsponR570.01Bg034000.1|SoffiXsponR570.01Bg034100.1|SoffiXsponR570.01Bg034200.1|SoffiXsponR570.01Bg042700.1	SoffiXsponR570.01Ag032600.1|SoffiXsponR570.01Ag032800.1|SoffiXsponR570.01Ag032900.1|SoffiXsponR570.01Ag033000.1|SoffiXsponR570.01Ag033200.1|SoffiXsponR570.01Ag034100.1|SoffiXsponR570.01Ag034200.1|SoffiXsponR570.01Ag034300.1|SoffiXsponR570.01Cg024800.1|SoffiXsponR570.01Dg003200.1|SoffiXsponR570.01Dg003400.1|SoffiXsponR570.01Dg004800.1|SoffiXsponR570.01Dg004900.1|SoffiXsponR570.01Dg005000.1|SoffiXsponR570.01Eg033300.1|SoffiXsponR570.01Eg033600.1|SoffiXsponR570.01Eg034700.1|SoffiXsponR570.01Eg034900.1|SoffiXsponR570.01Eg044700.1	
67264	1	0	1	1	0	1		SoffiXsponR570.01Ag032700.1	
189	4	1	3	4	1	3	SoffiXsponR570.01Bg032900.1	SoffiXsponR570.01Ag033100.1|SoffiXsponR570.01Dg003500.1|SoffiXsponR570.01Eg033700.1	
190	4	1	3	4	1	3	SoffiXsponR570.01Bg033100.1	SoffiXsponR570.01Ag033300.1|SoffiXsponR570.01Dg003700.1|SoffiXsponR570.01Eg033800.1	
191	4	1	3	2	1	2	SoffiXsponR570.01Bg033200.1	SoffiXsponR570.01Ag033400.1|SoffiXsponR570.01Dg003900.1|SoffiXsponR570.01Eg034000.1	
192	4	1	3	4	1	3	SoffiXsponR570.01Bg033300.1	SoffiXsponR570.01Ag033500.1|SoffiXsponR570.01Dg004000.1|SoffiXsponR570.01Eg034100.1	
193	4	1	3	4	1	3	SoffiXsponR570.01Bg033400.1	SoffiXsponR570.01Ag033600.1|SoffiXsponR570.01Dg004100.1|SoffiXsponR570.01Eg034200.1	
21093	4	1	3	3	1	3	SoffiXsponR570.01Bg033600.1	SoffiXsponR570.01Ag033700.1|SoffiXsponR570.01Dg004400.1|SoffiXsponR570.01Eg034300.1	
21094	4	1	3	4	1	3	SoffiXsponR570.01Bg033700.1	SoffiXsponR570.01Ag033800.1|SoffiXsponR570.01Dg004500.1|SoffiXsponR570.01Eg034400.1	
21095	4	1	3	4	1	3	SoffiXsponR570.01Bg033800.1	SoffiXsponR570.01Ag033900.1|SoffiXsponR570.01Dg004600.1|SoffiXsponR570.01Eg034500.1	
21096	4	1	3	4	1	3	SoffiXsponR570.01Bg033900.1	SoffiXsponR570.01Ag034000.1|SoffiXsponR570.01Dg004700.1|SoffiXsponR570.01Eg034600.1	
196	4	1	3	4	1	3	SoffiXsponR570.01Bg034300.1	SoffiXsponR570.01Ag034400.1|SoffiXsponR570.01Dg005100.1|SoffiXsponR570.01Eg035200.1	
197	2	0	2	2	0	2		SoffiXsponR570.01Ag034500.1|SoffiXsponR570.01Dg005200.1	
67265	1	0	1	1	0	1		SoffiXsponR570.01Ag034600.1	
21100	4	1	3	4	1	3	SoffiXsponR570.01Bg034400.1	SoffiXsponR570.01Ag034700.1|SoffiXsponR570.01Dg005300.1|SoffiXsponR570.01Eg035400.1	
198	2	0	2	1	0	1		SoffiXsponR570.01Ag034800.1|SoffiXsponR570.01Eg035500.1	
199	4	1	3	4	1	3	SoffiXsponR570.01Bg034500.1	SoffiXsponR570.01Ag034900.1|SoffiXsponR570.01Dg005400.1|SoffiXsponR570.01Eg035600.1	
200	4	1	3	3	1	2	SoffiXsponR570.01Bg034600.1	SoffiXsponR570.01Ag035100.1|SoffiXsponR570.01Dg005500.1|SoffiXsponR570.01Eg035800.1	
21102	4	1	3	4	1	3	SoffiXsponR570.01Bg034700.1	SoffiXsponR570.01Ag035200.1|SoffiXsponR570.01Dg005600.1|SoffiXsponR570.01Eg035900.1	
67266	9	0	9	6	0	6		SoffiXsponR570.01Ag035300.1|SoffiXsponR570.01Ag060300.1|SoffiXsponR570.01Ag066500.1|SoffiXsponR570.01Ag078000.1|SoffiXsponR570.01Cg020400.1|SoffiXsponR570.01Eg026500.1|SoffiXsponR570.01Eg036000.1|SoffiXsponR570.01Eg057200.1|SoffiXsponR570.01Eg076400.1	
201	4	1	3	1	1	1	SoffiXsponR570.01Bg034800.1	SoffiXsponR570.01Ag035400.1|SoffiXsponR570.01Dg005700.1|SoffiXsponR570.01Eg036100.1	
202	3	1	2	2	1	1	SoffiXsponR570.01Bg034900.1	SoffiXsponR570.01Ag035500.1|SoffiXsponR570.01Eg036200.1	
67267	1	0	1	1	0	1		SoffiXsponR570.01Ag035600.1	
203	4	1	3	3	1	2	SoffiXsponR570.01Bg035000.1	SoffiXsponR570.01Ag035700.1|SoffiXsponR570.01Dg005800.1|SoffiXsponR570.01Eg036300.1	
204	3	1	2	3	1	2	SoffiXsponR570.01Bg035100.1	SoffiXsponR570.01Ag035800.1|SoffiXsponR570.01Eg036400.1	
207	4	1	3	4	1	3	SoffiXsponR570.01Bg035200.1	SoffiXsponR570.01Ag035900.1|SoffiXsponR570.01Dg005900.1|SoffiXsponR570.01Eg036500.1	
21103	4	1	3	4	1	3	SoffiXsponR570.01Bg035300.1	SoffiXsponR570.01Ag036000.1|SoffiXsponR570.01Dg006000.1|SoffiXsponR570.01Eg036600.1	
208	4	1	3	2	1	2	SoffiXsponR570.01Bg035400.1	SoffiXsponR570.01Ag036100.1|SoffiXsponR570.01Dg006100.1|SoffiXsponR570.01Eg036700.1	
209	4	1	3	4	1	3	SoffiXsponR570.01Bg035500.1	SoffiXsponR570.01Ag036200.1|SoffiXsponR570.01Dg006200.1|SoffiXsponR570.01Eg036800.1	
210	4	1	3	2	1	2	SoffiXsponR570.01Bg035600.1	SoffiXsponR570.01Ag036300.1|SoffiXsponR570.01Dg006300.1|SoffiXsponR570.01Eg036900.1	
211	4	1	3	4	1	3	SoffiXsponR570.01Bg035700.1	SoffiXsponR570.01Ag036400.1|SoffiXsponR570.01Dg006400.1|SoffiXsponR570.01Eg037000.1	
212	4	1	3	4	1	3	SoffiXsponR570.01Bg035900.1	SoffiXsponR570.01Ag036500.1|SoffiXsponR570.01Dg006500.1|SoffiXsponR570.01Eg037100.1	
67268	1	0	1	1	0	1		SoffiXsponR570.01Ag036600.1	
67269	3	1	2	3	1	2	SoffiXsponR570.01Bg036000.1	SoffiXsponR570.01Ag036700.1|SoffiXsponR570.01Eg037200.1	
214	4	1	3	4	1	3	SoffiXsponR570.01Bg036100.1	SoffiXsponR570.01Ag036800.1|SoffiXsponR570.01Dg006600.1|SoffiXsponR570.01Eg037300.1	
21106	4	1	3	4	1	3	SoffiXsponR570.01Bg036200.1	SoffiXsponR570.01Ag036900.1|SoffiXsponR570.01Dg006800.1|SoffiXsponR570.01Eg037400.1	
217	4	1	3	4	1	3	SoffiXsponR570.01Bg036300.1	SoffiXsponR570.01Ag037000.1|SoffiXsponR570.01Dg006900.1|SoffiXsponR570.01Eg037500.1	
218	9	2	7	8	2	6	SoffiXsponR570.01Bg036400.1|SoffiXsponR570.01Bg036500.1	SoffiXsponR570.01Ag037100.1|SoffiXsponR570.01Ag037200.1|SoffiXsponR570.01Cg017000.1|SoffiXsponR570.01Dg007000.1|SoffiXsponR570.01Dg007100.1|SoffiXsponR570.01Eg037600.1|SoffiXsponR570.01Eg037700.1	
222	5	1	4	5	1	4	SoffiXsponR570.01Bg036600.1	SoffiXsponR570.01Ag037300.1|SoffiXsponR570.01Cg017100.1|SoffiXsponR570.01Dg007200.1|SoffiXsponR570.01Eg037800.1	
224	5	1	4	2	1	1	SoffiXsponR570.01Bg036700.1	SoffiXsponR570.01Ag037400.1|SoffiXsponR570.01Cg017200.1|SoffiXsponR570.01Dg007300.1|SoffiXsponR570.01Eg037900.1	
226	5	1	4	3	1	2	SoffiXsponR570.01Bg036800.1	SoffiXsponR570.01Ag037500.1|SoffiXsponR570.01Cg017300.1|SoffiXsponR570.01Dg007400.1|SoffiXsponR570.01Eg038000.1	
21109	4	1	3	2	1	1	SoffiXsponR570.01Bg036900.1	SoffiXsponR570.01Ag037600.1|SoffiXsponR570.01Cg017400.1|SoffiXsponR570.01Dg007500.1	
228	5	1	4	5	1	4	SoffiXsponR570.01Bg037000.1	SoffiXsponR570.01Ag037700.1|SoffiXsponR570.01Cg017600.1|SoffiXsponR570.01Dg007700.1|SoffiXsponR570.01Eg038100.1	
21113	5	1	4	5	1	4	SoffiXsponR570.01Bg037100.1	SoffiXsponR570.01Ag037800.1|SoffiXsponR570.01Cg017700.1|SoffiXsponR570.01Dg007800.1|SoffiXsponR570.01Eg038200.1	
21114	5	1	4	4	1	3	SoffiXsponR570.01Bg037200.1	SoffiXsponR570.01Ag037900.1|SoffiXsponR570.01Cg017800.1|SoffiXsponR570.01Dg007900.1|SoffiXsponR570.01Eg038300.1	
67270	6	0	6	6	0	6		SoffiXsponR570.01Ag038000.1|SoffiXsponR570.01Ag042900.1|SoffiXsponR570.01Eg035300.1|SoffiXsponR570.01Eg041200.1|SoffiXsponR570.01Eg041800.1|SoffiXsponR570.01Eg042600.1	
230	11	2	9	8	2	6	SoffiXsponR570.01Bg037300.1|SoffiXsponR570.01Bg037400.1	SoffiXsponR570.01Ag038100.1|SoffiXsponR570.01Cg017900.1|SoffiXsponR570.01Cg018000.1|SoffiXsponR570.01Cg018100.1|SoffiXsponR570.01Dg008100.1|SoffiXsponR570.01Dg008200.1|SoffiXsponR570.01Dg008300.1|SoffiXsponR570.01Eg038500.1|SoffiXsponR570.01Eg038600.1	
231	5	1	4	4	1	3	SoffiXsponR570.01Bg037500.1	SoffiXsponR570.01Ag038200.1|SoffiXsponR570.01Cg018200.1|SoffiXsponR570.01Dg008400.1|SoffiXsponR570.01Eg038700.1	
21118	5	1	4	5	1	4	SoffiXsponR570.01Bg037600.1	SoffiXsponR570.01Ag038300.1|SoffiXsponR570.01Cg018300.1|SoffiXsponR570.01Dg008500.1|SoffiXsponR570.01Eg038800.1	
233	5	1	4	4	1	3	SoffiXsponR570.01Bg037700.1	SoffiXsponR570.01Ag038400.1|SoffiXsponR570.01Cg018400.1|SoffiXsponR570.01Dg008600.1|SoffiXsponR570.01Eg039000.1	
235	5	1	4	3	1	2	SoffiXsponR570.01Bg037800.1	SoffiXsponR570.01Ag038500.1|SoffiXsponR570.01Cg018500.1|SoffiXsponR570.01Dg008700.1|SoffiXsponR570.01Eg039100.1	
38757	3	0	3	3	0	3		SoffiXsponR570.01Ag038600.1|SoffiXsponR570.01Ag056200.1|SoffiXsponR570.01Cg032700.1	
21119	6	1	5	6	1	5	SoffiXsponR570.01Bg037900.1	SoffiXsponR570.01Ag038700.1|SoffiXsponR570.01Cg018600.1|SoffiXsponR570.01Cg018700.1|SoffiXsponR570.01Dg008800.1|SoffiXsponR570.01Eg039200.1	
67271	3	0	3	3	0	3		SoffiXsponR570.01Ag038800.1|SoffiXsponR570.01Cg018800.1|SoffiXsponR570.01Dg008900.1	
67272	1	0	1	1	0	1		SoffiXsponR570.01Ag038900.1	
67273	1	0	1	1	0	1		SoffiXsponR570.01Ag039000.1	
67274	1	0	1	1	0	1		SoffiXsponR570.01Ag039100.1	
238	5	1	4	5	1	4	SoffiXsponR570.01Bg038000.1	SoffiXsponR570.01Ag039200.1|SoffiXsponR570.01Cg018900.1|SoffiXsponR570.01Dg009000.1|SoffiXsponR570.01Eg039300.1	
239	5	1	4	4	1	3	SoffiXsponR570.01Bg038100.1	SoffiXsponR570.01Ag039300.1|SoffiXsponR570.01Cg019000.1|SoffiXsponR570.01Dg009100.1|SoffiXsponR570.01Eg039400.1	
240	5	1	4	5	1	4	SoffiXsponR570.01Bg038200.1	SoffiXsponR570.01Ag039400.1|SoffiXsponR570.01Cg019100.1|SoffiXsponR570.01Dg009200.1|SoffiXsponR570.01Eg039500.1	
241	5	1	4	3	1	3	SoffiXsponR570.01Bg038300.1	SoffiXsponR570.01Ag039500.1|SoffiXsponR570.01Cg019200.1|SoffiXsponR570.01Dg009300.1|SoffiXsponR570.01Eg039600.1	
243	5	1	4	4	1	3	SoffiXsponR570.01Bg038500.1	SoffiXsponR570.01Ag039600.1|SoffiXsponR570.01Cg019400.1|SoffiXsponR570.01Dg009500.1|SoffiXsponR570.01Eg039800.1	
67275	1	0	1	1	0	1		SoffiXsponR570.01Ag039700.1	
245	5	1	4	4	1	3	SoffiXsponR570.01Bg038600.1	SoffiXsponR570.01Ag039800.1|SoffiXsponR570.01Cg019500.1|SoffiXsponR570.01Dg009600.1|SoffiXsponR570.01Eg039900.1	
246	5	1	4	4	1	3	SoffiXsponR570.01Bg038700.1	SoffiXsponR570.01Ag039900.1|SoffiXsponR570.01Cg019600.1|SoffiXsponR570.01Dg009700.1|SoffiXsponR570.01Eg040000.1	
247	5	1	4	2	1	2	SoffiXsponR570.01Bg038800.1	SoffiXsponR570.01Ag040000.1|SoffiXsponR570.01Cg019700.1|SoffiXsponR570.01Dg009800.1|SoffiXsponR570.01Eg040100.1	
21122	5	1	4	4	1	3	SoffiXsponR570.01Bg038900.1	SoffiXsponR570.01Ag040100.1|SoffiXsponR570.01Cg019800.1|SoffiXsponR570.01Dg009900.1|SoffiXsponR570.01Eg040200.1	
248	4	0	4	3	0	3		SoffiXsponR570.01Ag040200.1|SoffiXsponR570.01Cg019900.1|SoffiXsponR570.01Dg010000.1|SoffiXsponR570.01Eg040300.1	
249	5	1	4	3	1	3	SoffiXsponR570.01Bg039000.1	SoffiXsponR570.01Ag040300.1|SoffiXsponR570.01Cg020000.1|SoffiXsponR570.01Dg010100.1|SoffiXsponR570.01Eg040400.1	
250	5	1	4	5	1	4	SoffiXsponR570.01Bg039100.1	SoffiXsponR570.01Ag040400.1|SoffiXsponR570.01Cg020100.1|SoffiXsponR570.01Dg010200.1|SoffiXsponR570.01Eg040500.1	
251	5	1	4	3	1	3	SoffiXsponR570.01Bg039200.1	SoffiXsponR570.01Ag040500.1|SoffiXsponR570.01Cg020200.1|SoffiXsponR570.01Dg010300.1|SoffiXsponR570.01Eg040600.1	
252	5	1	4	3	1	2	SoffiXsponR570.01Bg039300.1	SoffiXsponR570.01Ag040600.1|SoffiXsponR570.01Cg020300.1|SoffiXsponR570.01Dg010400.1|SoffiXsponR570.01Eg040800.1	
253	5	1	4	4	1	4	SoffiXsponR570.01Bg039400.1	SoffiXsponR570.01Ag040700.1|SoffiXsponR570.01Cg020500.1|SoffiXsponR570.01Dg010500.1|SoffiXsponR570.01Eg040900.1	
254	5	1	4	4	1	3	SoffiXsponR570.01Bg039500.1	SoffiXsponR570.01Ag040800.1|SoffiXsponR570.01Cg020600.1|SoffiXsponR570.01Dg010600.1|SoffiXsponR570.01Eg041000.1	
255	1	0	1	1	0	1		SoffiXsponR570.01Ag040900.1	
21124	5	1	4	5	1	4	SoffiXsponR570.01Bg039600.1	SoffiXsponR570.01Ag041000.1|SoffiXsponR570.01Cg020700.1|SoffiXsponR570.01Dg010700.1|SoffiXsponR570.01Eg041100.1	
256	5	1	4	5	1	4	SoffiXsponR570.01Bg039700.1	SoffiXsponR570.01Ag041100.1|SoffiXsponR570.01Cg020800.1|SoffiXsponR570.01Dg010800.1|SoffiXsponR570.01Eg041300.1	
257	5	1	4	5	1	4	SoffiXsponR570.01Bg039800.1	SoffiXsponR570.01Ag041200.1|SoffiXsponR570.01Cg021100.1|SoffiXsponR570.01Dg011000.1|SoffiXsponR570.01Eg041400.1	
258	5	1	4	4	1	3	SoffiXsponR570.01Bg039900.1	SoffiXsponR570.01Ag041300.1|SoffiXsponR570.01Cg021200.1|SoffiXsponR570.01Dg011100.1|SoffiXsponR570.01Eg041500.1	
259	5	1	4	5	1	4	SoffiXsponR570.01Bg040000.1	SoffiXsponR570.01Ag041400.1|SoffiXsponR570.01Cg021300.1|SoffiXsponR570.01Dg011200.1|SoffiXsponR570.01Eg041600.1	
21126	5	1	4	1	1	1	SoffiXsponR570.01Bg040100.1	SoffiXsponR570.01Ag041500.1|SoffiXsponR570.01Cg021400.1|SoffiXsponR570.01Dg011300.1|SoffiXsponR570.01Eg041700.1	
67276	1	0	1	1	0	1		SoffiXsponR570.01Ag041600.1	
67277	1	0	1	1	0	1		SoffiXsponR570.01Ag041700.1	
67278	1	0	1	1	0	1		SoffiXsponR570.01Ag041800.1	
21129	5	1	4	2	1	2	SoffiXsponR570.01Bg040200.1	SoffiXsponR570.01Ag041900.1|SoffiXsponR570.01Cg021500.1|SoffiXsponR570.01Dg011400.1|SoffiXsponR570.01Eg041900.1	
21130	5	1	4	2	1	2	SoffiXsponR570.01Bg040300.1	SoffiXsponR570.01Ag042000.1|SoffiXsponR570.01Cg021600.1|SoffiXsponR570.01Dg011500.1|SoffiXsponR570.01Eg042000.1	
21131	5	1	4	3	1	2	SoffiXsponR570.01Bg040400.1	SoffiXsponR570.01Ag042100.1|SoffiXsponR570.01Cg021700.1|SoffiXsponR570.01Dg011600.1|SoffiXsponR570.01Eg042100.1	
21132	5	1	4	5	1	4	SoffiXsponR570.01Bg040500.1	SoffiXsponR570.01Ag042200.1|SoffiXsponR570.01Cg021800.1|SoffiXsponR570.01Dg011700.1|SoffiXsponR570.01Eg042300.1	
262	5	1	4	4	1	3	SoffiXsponR570.01Bg040600.1	SoffiXsponR570.01Ag042300.1|SoffiXsponR570.01Cg022000.1|SoffiXsponR570.01Dg011900.1|SoffiXsponR570.01Eg042400.1	
264	4	1	3	4	1	3	SoffiXsponR570.01Bg040800.1	SoffiXsponR570.01Ag042500.1|SoffiXsponR570.01Cg022200.1|SoffiXsponR570.01Dg012100.1	
265	4	1	3	4	1	3	SoffiXsponR570.01Bg040900.1	SoffiXsponR570.01Ag042600.1|SoffiXsponR570.01Cg022300.1|SoffiXsponR570.01Eg042700.1	
266	5	1	4	4	1	3	SoffiXsponR570.01Bg041000.1	SoffiXsponR570.01Ag042700.1|SoffiXsponR570.01Cg022400.1|SoffiXsponR570.01Dg012200.1|SoffiXsponR570.01Eg042800.1	
267	5	1	4	4	1	3	SoffiXsponR570.01Bg041200.1	SoffiXsponR570.01Ag043000.1|SoffiXsponR570.01Cg022600.1|SoffiXsponR570.01Dg012400.1|SoffiXsponR570.01Eg043000.1	
21135	4	0	4	4	0	4		SoffiXsponR570.01Ag043100.1|SoffiXsponR570.01Cg022700.1|SoffiXsponR570.01Dg012500.1|SoffiXsponR570.01Eg043100.1	
21137	5	1	4	5	1	4	SoffiXsponR570.01Bg041300.1	SoffiXsponR570.01Ag043200.1|SoffiXsponR570.01Cg022800.1|SoffiXsponR570.01Dg012600.1|SoffiXsponR570.01Eg043200.1	
67279	1	0	1	1	0	1		SoffiXsponR570.01Ag043300.1	
21140	5	1	4	4	1	3	SoffiXsponR570.01Bg041500.1	SoffiXsponR570.01Ag043400.1|SoffiXsponR570.01Cg023100.1|SoffiXsponR570.01Dg012700.1|SoffiXsponR570.01Eg043300.1	
21141	5	1	4	3	1	2	SoffiXsponR570.01Bg041600.1	SoffiXsponR570.01Ag043500.1|SoffiXsponR570.01Cg023300.1|SoffiXsponR570.01Dg012900.1|SoffiXsponR570.01Eg043400.1	
67280	2	0	2	2	0	2		SoffiXsponR570.01Ag043600.1|SoffiXsponR570.01Eg043900.1	
21144	4	1	3	4	1	3	SoffiXsponR570.01Bg041800.1	SoffiXsponR570.01Ag043700.1|SoffiXsponR570.01Cg023800.1|SoffiXsponR570.01Dg013300.1	
21146	5	1	4	3	1	3	SoffiXsponR570.01Bg042000.1	SoffiXsponR570.01Ag043800.1|SoffiXsponR570.01Cg024000.1|SoffiXsponR570.01Dg013600.1|SoffiXsponR570.01Eg044000.1	
21147	5	1	4	4	1	3	SoffiXsponR570.01Bg042100.1	SoffiXsponR570.01Ag043900.1|SoffiXsponR570.01Cg024100.1|SoffiXsponR570.01Dg013700.1|SoffiXsponR570.01Eg044100.1	
21148	5	1	4	5	1	4	SoffiXsponR570.01Bg042200.1	SoffiXsponR570.01Ag044000.1|SoffiXsponR570.01Cg024200.1|SoffiXsponR570.01Dg013800.1|SoffiXsponR570.01Eg044200.1	
21149	5	1	4	5	1	4	SoffiXsponR570.01Bg042300.1	SoffiXsponR570.01Ag044100.1|SoffiXsponR570.01Cg024300.1|SoffiXsponR570.01Dg013900.1|SoffiXsponR570.01Eg044300.1	
21150	4	1	3	4	1	3	SoffiXsponR570.01Bg042500.1	SoffiXsponR570.01Ag044200.1|SoffiXsponR570.01Cg024400.1|SoffiXsponR570.01Eg044400.1	
40127	3	0	3	3	0	3		SoffiXsponR570.01Ag044300.1|SoffiXsponR570.01Cg024700.1|SoffiXsponR570.01Eg044500.1	
67281	2	0	2	1	0	1		SoffiXsponR570.01Ag044400.1|SoffiXsponR570.01Eg044600.1	
21152	5	1	4	4	1	3	SoffiXsponR570.01Bg042800.1	SoffiXsponR570.01Ag044500.1|SoffiXsponR570.01Cg024900.1|SoffiXsponR570.01Dg014100.1|SoffiXsponR570.01Eg044800.1	
21155	5	1	4	5	1	4	SoffiXsponR570.01Bg043000.1	SoffiXsponR570.01Ag044600.1|SoffiXsponR570.01Cg025100.1|SoffiXsponR570.01Dg014300.1|SoffiXsponR570.01Eg044900.1	
67282	2	0	2	2	0	2		SoffiXsponR570.01Ag044700.1|SoffiXsponR570.01Eg045000.1	
67283	2	0	2	2	0	2		SoffiXsponR570.01Ag044800.1|SoffiXsponR570.01Eg045100.1	
67284	1	0	1	1	0	1		SoffiXsponR570.01Ag044900.1	
21156	5	1	4	5	1	4	SoffiXsponR570.01Bg043200.1	SoffiXsponR570.01Ag045000.1|SoffiXsponR570.01Cg025200.1|SoffiXsponR570.01Dg014400.1|SoffiXsponR570.01Eg045200.1	
21157	5	1	4	5	1	4	SoffiXsponR570.01Bg043300.1	SoffiXsponR570.01Ag045100.1|SoffiXsponR570.01Cg025300.1|SoffiXsponR570.01Dg014500.1|SoffiXsponR570.01Eg045300.1	
21158	9	2	7	9	2	7	SoffiXsponR570.01Bg043400.1|SoffiXsponR570.01Bg062500.1	SoffiXsponR570.01Ag045200.1|SoffiXsponR570.01Ag066800.1|SoffiXsponR570.01Cg025500.1|SoffiXsponR570.01Dg014600.1|SoffiXsponR570.01Eg045500.1|SoffiXsponR570.01Eg045600.1|SoffiXsponR570.01Eg068200.1	
67285	3	0	3	3	0	3		SoffiXsponR570.01Ag045300.1|SoffiXsponR570.01Cg025700.1|SoffiXsponR570.01Dg014800.1	
269	5	1	4	5	1	4	SoffiXsponR570.01Bg043600.1	SoffiXsponR570.01Ag045400.1|SoffiXsponR570.01Cg025800.1|SoffiXsponR570.01Dg014900.1|SoffiXsponR570.01Eg045800.1	
67286	2	0	2	2	0	2		SoffiXsponR570.01Ag045500.1|SoffiXsponR570.01Eg046000.1	
270	3	1	2	3	1	2	SoffiXsponR570.01Bg043700.1	SoffiXsponR570.01Ag045600.1|SoffiXsponR570.01Eg046100.1	
272	5	1	4	4	1	3	SoffiXsponR570.01Bg043800.1	SoffiXsponR570.01Ag045700.1|SoffiXsponR570.01Cg025900.1|SoffiXsponR570.01Dg015000.1|SoffiXsponR570.01Eg046200.1	
274	4	1	3	4	1	3	SoffiXsponR570.01Bg043900.1	SoffiXsponR570.01Ag045800.1|SoffiXsponR570.01Dg015200.1|SoffiXsponR570.01Eg046400.1	
37873	4	1	3	3	1	2	SoffiXsponR570.01Bg044000.1	SoffiXsponR570.01Ag045900.1|SoffiXsponR570.01Dg015300.1|SoffiXsponR570.01Eg046500.1	
276	4	1	3	4	1	3	SoffiXsponR570.01Bg044100.1	SoffiXsponR570.01Ag046000.1|SoffiXsponR570.01Dg015400.1|SoffiXsponR570.01Eg046600.1	
277	12	2	10	12	2	10	SoffiXsponR570.01Bg044800.1|SoffiXsponR570.01Bg044900.1	SoffiXsponR570.01Ag046100.1|SoffiXsponR570.01Ag046500.1|SoffiXsponR570.01Ag046600.1|SoffiXsponR570.01Dg015500.1|SoffiXsponR570.01Dg016300.1|SoffiXsponR570.01Dg016400.1|SoffiXsponR570.01Dg016500.1|SoffiXsponR570.01Eg046700.1|SoffiXsponR570.01Eg047000.1|SoffiXsponR570.01Eg047100.1	
21159	4	1	3	3	1	2	SoffiXsponR570.01Bg044300.1	SoffiXsponR570.01Ag046200.1|SoffiXsponR570.01Dg015800.1|SoffiXsponR570.01Eg046800.1	
21160	8	2	6	7	2	6	SoffiXsponR570.01Bg045000.1|SoffiXsponR570.01Bg045200.1	SoffiXsponR570.01Ag046700.1|SoffiXsponR570.01Ag046900.1|SoffiXsponR570.01Dg016600.1|SoffiXsponR570.01Dg016800.1|SoffiXsponR570.01Eg047200.1|SoffiXsponR570.01Eg047400.1	
21161	4	1	3	1	1	1	SoffiXsponR570.01Bg045100.1	SoffiXsponR570.01Ag046800.1|SoffiXsponR570.01Dg016700.1|SoffiXsponR570.01Eg047300.1	
21163	2	0	2	2	0	2		SoffiXsponR570.01Ag047000.1|SoffiXsponR570.01Dg016900.1	
336	13	3	10	13	3	10	SoffiXsponR570.01Bg045400.1|SoffiXsponR570.01Bg057800.1|SoffiXsponR570.01Bg058600.1	SoffiXsponR570.01Ag047100.1|SoffiXsponR570.01Ag062400.1|SoffiXsponR570.01Ag063200.1|SoffiXsponR570.01Ag063400.1|SoffiXsponR570.01Cg033600.1|SoffiXsponR570.01Cg034500.1|SoffiXsponR570.01Dg017000.1|SoffiXsponR570.01Eg047500.1|SoffiXsponR570.01Eg063900.1|SoffiXsponR570.01Eg065000.1	
21164	4	1	3	1	1	1	SoffiXsponR570.01Bg045500.1	SoffiXsponR570.01Ag047200.1|SoffiXsponR570.01Dg017100.1|SoffiXsponR570.01Eg047600.1	
21165	8	2	6	7	2	5	SoffiXsponR570.01Bg045600.1|SoffiXsponR570.01Bg045700.1	SoffiXsponR570.01Ag047300.1|SoffiXsponR570.01Ag047400.1|SoffiXsponR570.01Dg017300.1|SoffiXsponR570.01Dg017400.1|SoffiXsponR570.01Eg047700.1|SoffiXsponR570.01Eg047800.1	
21166	4	1	3	4	1	3	SoffiXsponR570.01Bg045800.1	SoffiXsponR570.01Ag047500.1|SoffiXsponR570.01Dg017500.1|SoffiXsponR570.01Eg047900.1	
21167	4	1	3	3	1	2	SoffiXsponR570.01Bg045900.1	SoffiXsponR570.01Ag047600.1|SoffiXsponR570.01Dg017600.1|SoffiXsponR570.01Eg048100.1	
21169	3	1	2	3	1	2	SoffiXsponR570.01Bg046000.1	SoffiXsponR570.01Ag047700.1|SoffiXsponR570.01Eg048300.1	
21170	3	1	2	2	1	1	SoffiXsponR570.01Bg046100.1	SoffiXsponR570.01Ag047800.1|SoffiXsponR570.01Eg048800.1	
21171	3	1	2	2	1	1	SoffiXsponR570.01Bg046200.1	SoffiXsponR570.01Ag047900.1|SoffiXsponR570.01Eg048900.1	
37868	6	2	4	6	2	4	SoffiXsponR570.01Bg046300.1|SoffiXsponR570.01Bg046500.1	SoffiXsponR570.01Ag048000.1|SoffiXsponR570.01Ag048100.1|SoffiXsponR570.01Eg049000.1|SoffiXsponR570.01Eg049100.1	
21172	3	1	2	1	1	1	SoffiXsponR570.01Bg046600.1	SoffiXsponR570.01Ag048200.1|SoffiXsponR570.01Eg049200.1	
21173	3	1	2	3	1	2	SoffiXsponR570.01Bg046700.1	SoffiXsponR570.01Ag048300.1|SoffiXsponR570.01Eg049300.1	
279	3	1	2	3	1	2	SoffiXsponR570.01Bg046800.1	SoffiXsponR570.01Ag048400.1|SoffiXsponR570.01Eg049400.1	
280	3	1	2	3	1	2	SoffiXsponR570.01Bg046900.1	SoffiXsponR570.01Ag048500.1|SoffiXsponR570.01Eg049500.1	
282	5	1	4	4	1	3	SoffiXsponR570.01Bg047000.1	SoffiXsponR570.01Ag048600.1|SoffiXsponR570.01Ag048700.1|SoffiXsponR570.01Eg049600.1|SoffiXsponR570.01Eg049700.1	
284	3	1	2	3	1	2	SoffiXsponR570.01Bg047100.1	SoffiXsponR570.01Ag048800.1|SoffiXsponR570.01Eg049800.1	
67287	2	0	2	1	0	1		SoffiXsponR570.01Ag048900.1|SoffiXsponR570.01Eg049900.1	
285	6	2	4	5	2	3	SoffiXsponR570.01Bg047200.1|SoffiXsponR570.01Bg047300.1	SoffiXsponR570.01Ag049000.1|SoffiXsponR570.01Ag049100.1|SoffiXsponR570.01Eg050000.1|SoffiXsponR570.01Eg050100.1	
37864	3	1	2	3	1	2	SoffiXsponR570.01Bg047400.1	SoffiXsponR570.01Ag049200.1|SoffiXsponR570.01Eg050200.1	
67288	1	0	1	1	0	1		SoffiXsponR570.01Ag049300.1	
21177	3	1	2	3	1	2	SoffiXsponR570.01Bg047500.1	SoffiXsponR570.01Ag049400.1|SoffiXsponR570.01Eg050300.1	
21178	3	1	2	3	1	2	SoffiXsponR570.01Bg047600.1	SoffiXsponR570.01Ag049500.1|SoffiXsponR570.01Eg050400.1	
21179	3	1	2	1	1	1	SoffiXsponR570.01Bg047700.1	SoffiXsponR570.01Ag049600.1|SoffiXsponR570.01Eg050500.1	
286	3	1	2	3	1	2	SoffiXsponR570.01Bg047800.1	SoffiXsponR570.01Ag049700.1|SoffiXsponR570.01Eg050600.1	
287	3	1	2	2	1	1	SoffiXsponR570.01Bg047900.1	SoffiXsponR570.01Ag049800.1|SoffiXsponR570.01Eg050700.1	
288	4	1	3	4	1	3	SoffiXsponR570.01Bg048000.1	SoffiXsponR570.01Ag049900.1|SoffiXsponR570.01Eg050800.1|SoffiXsponR570.01Eg051100.1	
291	6	2	4	5	2	3	SoffiXsponR570.01Bg048100.1|SoffiXsponR570.01Bg051700.1	SoffiXsponR570.01Ag050000.1|SoffiXsponR570.01Ag053700.1|SoffiXsponR570.01Eg050900.1|SoffiXsponR570.01Eg054700.1	
292	3	1	2	3	1	2	SoffiXsponR570.01Bg048200.1	SoffiXsponR570.01Ag050100.1|SoffiXsponR570.01Eg051000.1	
67289	1	0	1	1	0	1		SoffiXsponR570.01Ag050200.1	
295	3	1	2	3	1	2	SoffiXsponR570.01Bg048400.1	SoffiXsponR570.01Ag050300.1|SoffiXsponR570.01Eg051300.1	
21180	3	1	2	3	1	2	SoffiXsponR570.01Bg048500.1	SoffiXsponR570.01Ag050400.1|SoffiXsponR570.01Eg051400.1	
21181	3	1	2	3	1	2	SoffiXsponR570.01Bg048600.1	SoffiXsponR570.01Ag050500.1|SoffiXsponR570.01Eg051500.1	
21182	3	1	2	3	1	2	SoffiXsponR570.01Bg048700.1	SoffiXsponR570.01Ag050600.1|SoffiXsponR570.01Eg051600.1	
21183	3	1	2	3	1	2	SoffiXsponR570.01Bg048800.1	SoffiXsponR570.01Ag050700.1|SoffiXsponR570.01Eg051700.1	
21185	3	1	2	3	1	2	SoffiXsponR570.01Bg048900.1	SoffiXsponR570.01Ag050800.1|SoffiXsponR570.01Eg051900.1	
21186	3	1	2	3	1	2	SoffiXsponR570.01Bg049000.1	SoffiXsponR570.01Ag050900.1|SoffiXsponR570.01Eg052000.1	
21187	2	1	1	2	1	1	SoffiXsponR570.01Bg049100.1	SoffiXsponR570.01Ag051000.1	
63251	3	1	2	3	1	2	SoffiXsponR570.01Bg049200.1	SoffiXsponR570.01Ag051100.1|SoffiXsponR570.01Eg052100.1	
21188	3	1	2	2	1	2	SoffiXsponR570.01Bg049300.1	SoffiXsponR570.01Ag051200.1|SoffiXsponR570.01Eg052200.1	
67290	1	0	1	1	0	1		SoffiXsponR570.01Ag051300.1	
296	3	1	2	3	1	2	SoffiXsponR570.01Bg049500.1	SoffiXsponR570.01Ag051400.1|SoffiXsponR570.01Eg052300.1	
297	3	1	2	3	1	2	SoffiXsponR570.01Bg049600.1	SoffiXsponR570.01Ag051500.1|SoffiXsponR570.01Eg052400.1	
298	3	1	2	3	1	2	SoffiXsponR570.01Bg049700.1	SoffiXsponR570.01Ag051600.1|SoffiXsponR570.01Eg052500.1	
21189	3	1	2	2	1	1	SoffiXsponR570.01Bg049800.1	SoffiXsponR570.01Ag051700.1|SoffiXsponR570.01Eg052600.1	
21190	5	1	4	5	1	4	SoffiXsponR570.01Bg050100.1	SoffiXsponR570.01Ag051800.1|SoffiXsponR570.01Ag052100.1|SoffiXsponR570.01Eg052700.1|SoffiXsponR570.01Eg053000.1	
21191	3	1	2	3	1	2	SoffiXsponR570.01Bg050000.1	SoffiXsponR570.01Ag051900.1|SoffiXsponR570.01Eg052800.1	
21192	2	0	2	1	0	1		SoffiXsponR570.01Ag052000.1|SoffiXsponR570.01Eg052900.1	
21193	2	0	2	1	0	1		SoffiXsponR570.01Ag052200.1|SoffiXsponR570.01Eg053100.1	
67291	1	0	1	1	0	1		SoffiXsponR570.01Ag052300.1	
37860	4	1	3	2	1	1	SoffiXsponR570.01Bg050200.1	SoffiXsponR570.01Ag052400.1|SoffiXsponR570.01Eg053200.1|SoffiXsponR570.01Eg053600.1	
67292	2	0	2	1	0	1		SoffiXsponR570.01Ag052500.1|SoffiXsponR570.01Eg053300.1	
67293	1	0	1	1	0	1		SoffiXsponR570.01Ag052600.1	
21194	4	1	3	3	1	2	SoffiXsponR570.01Bg050300.1	SoffiXsponR570.01Ag052700.1|SoffiXsponR570.01Eg053400.1|SoffiXsponR570.01Eg053700.1	
21195	3	1	2	3	1	2	SoffiXsponR570.01Bg050400.1	SoffiXsponR570.01Ag052800.1|SoffiXsponR570.01Eg053800.1	
21196	3	1	2	2	1	1	SoffiXsponR570.01Bg050500.1	SoffiXsponR570.01Ag052900.1|SoffiXsponR570.01Eg053900.1	
21198	3	1	2	3	1	2	SoffiXsponR570.01Bg050600.1	SoffiXsponR570.01Ag053000.1|SoffiXsponR570.01Eg054000.1	
21200	3	1	2	2	1	1	SoffiXsponR570.01Bg050800.1	SoffiXsponR570.01Ag053100.1|SoffiXsponR570.01Eg054200.1	
67294	1	0	1	1	0	1		SoffiXsponR570.01Ag053200.1	
21201	3	1	2	3	1	2	SoffiXsponR570.01Bg050900.1	SoffiXsponR570.01Ag053300.1|SoffiXsponR570.01Eg054300.1	
21202	3	1	2	3	1	2	SoffiXsponR570.01Bg051000.1	SoffiXsponR570.01Ag053400.1|SoffiXsponR570.01Eg054400.1	
21203	3	1	2	2	1	1	SoffiXsponR570.01Bg051100.1	SoffiXsponR570.01Ag053500.1|SoffiXsponR570.01Eg054500.1	
21204	3	1	2	3	1	2	SoffiXsponR570.01Bg051200.1	SoffiXsponR570.01Ag053600.1|SoffiXsponR570.01Eg054600.1	
67295	1	0	1	1	0	1		SoffiXsponR570.01Ag053800.1	
67296	1	0	1	1	0	1		SoffiXsponR570.01Ag053900.1	
67297	1	0	1	1	0	1		SoffiXsponR570.01Ag054000.1	
21206	4	1	3	4	1	3	SoffiXsponR570.01Bg051400.1	SoffiXsponR570.01Ag054200.1|SoffiXsponR570.01Cg026200.1|SoffiXsponR570.01Eg055100.1	
21207	4	1	3	4	1	3	SoffiXsponR570.01Bg051500.1	SoffiXsponR570.01Ag054300.1|SoffiXsponR570.01Cg026400.1|SoffiXsponR570.01Eg055200.1	
21208	4	1	3	4	1	3	SoffiXsponR570.01Bg051600.1	SoffiXsponR570.01Ag054400.1|SoffiXsponR570.01Cg026500.1|SoffiXsponR570.01Eg055300.1	
21210	4	1	3	4	1	3	SoffiXsponR570.01Bg051800.1	SoffiXsponR570.01Ag054500.1|SoffiXsponR570.01Cg026600.1|SoffiXsponR570.01Eg055500.1	
21211	4	1	3	2	1	1	SoffiXsponR570.01Bg051900.1	SoffiXsponR570.01Ag054600.1|SoffiXsponR570.01Cg026700.1|SoffiXsponR570.01Eg055600.1	
21212	5	2	3	4	2	2	SoffiXsponR570.01Bg020400.1|SoffiXsponR570.01Bg052000.1	SoffiXsponR570.01Ag054700.1|SoffiXsponR570.01Cg026800.1|SoffiXsponR570.01Eg055700.1	
299	4	1	3	4	1	3	SoffiXsponR570.01Bg052100.1	SoffiXsponR570.01Ag054800.1|SoffiXsponR570.01Cg027000.1|SoffiXsponR570.01Eg055900.1	
21214	4	1	3	2	1	1	SoffiXsponR570.01Bg052200.1	SoffiXsponR570.01Ag054900.1|SoffiXsponR570.01Cg027100.1|SoffiXsponR570.01Eg056000.1	
67298	2	1	1	2	1	1	SoffiXsponR570.01Bg065300.1	SoffiXsponR570.01Ag055000.1	
21215	4	1	3	4	1	3	SoffiXsponR570.01Bg052300.1	SoffiXsponR570.01Ag055100.1|SoffiXsponR570.01Cg027200.1|SoffiXsponR570.01Eg056100.1	
300	4	1	3	1	1	1	SoffiXsponR570.01Bg052400.1	SoffiXsponR570.01Ag055200.1|SoffiXsponR570.01Cg027300.1|SoffiXsponR570.01Eg056200.1	
67299	1	0	1	1	0	1		SoffiXsponR570.01Ag055300.1	
67300	1	0	1	1	0	1		SoffiXsponR570.01Ag055400.1	
21216	4	1	3	4	1	3	SoffiXsponR570.01Bg052500.1	SoffiXsponR570.01Ag055500.1|SoffiXsponR570.01Cg027500.1|SoffiXsponR570.01Eg056400.1	
302	4	1	3	4	1	3	SoffiXsponR570.01Bg052600.1	SoffiXsponR570.01Ag055600.1|SoffiXsponR570.01Cg027600.1|SoffiXsponR570.01Eg056500.1	
303	3	1	2	3	1	2	SoffiXsponR570.01Bg052700.1	SoffiXsponR570.01Ag055700.1|SoffiXsponR570.01Eg056600.1	
304	6	1	5	6	1	5	SoffiXsponR570.01Bg052900.1	SoffiXsponR570.01Ag055800.1|SoffiXsponR570.01Ag056600.1|SoffiXsponR570.01Cg027700.1|SoffiXsponR570.01Eg056800.1|SoffiXsponR570.01Eg057400.1	
305	3	1	2	3	1	2	SoffiXsponR570.01Bg053000.1	SoffiXsponR570.01Ag055900.1|SoffiXsponR570.01Eg056900.1	
306	4	1	3	4	1	3	SoffiXsponR570.01Bg053100.1	SoffiXsponR570.01Ag056000.1|SoffiXsponR570.01Cg027900.1|SoffiXsponR570.01Eg057000.1	
307	6	1	5	5	1	5	SoffiXsponR570.01Bg053200.1	SoffiXsponR570.01Ag056100.1|SoffiXsponR570.01Ag056800.1|SoffiXsponR570.01Cg028000.1|SoffiXsponR570.01Eg057100.1|SoffiXsponR570.01Eg057800.1	
67301	1	0	1	1	0	1		SoffiXsponR570.01Ag056300.1	
67302	1	0	1	1	0	1		SoffiXsponR570.01Ag056400.1	
67303	4	0	4	3	0	3		SoffiXsponR570.01Ag056500.1|SoffiXsponR570.01Ag057000.1|SoffiXsponR570.01Eg057300.1|SoffiXsponR570.01Eg057900.1	
67304	2	0	2	2	0	2		SoffiXsponR570.01Ag056700.1|SoffiXsponR570.01Eg057500.1	
67305	1	0	1	1	0	1		SoffiXsponR570.01Ag056900.1	
67306	2	0	2	2	0	2		SoffiXsponR570.01Ag057100.1|SoffiXsponR570.01Eg058000.1	
67307	1	0	1	1	0	1		SoffiXsponR570.01Ag057200.1	
67308	1	0	1	1	0	1		SoffiXsponR570.01Ag057300.1	
67309	5	1	4	5	1	4	SoffiXsponR570.01Bg053300.1	SoffiXsponR570.01Ag057400.1|SoffiXsponR570.01Cg028100.1|SoffiXsponR570.01Eg058200.1|SoffiXsponR570.01Eg058300.1	
67310	2	0	2	2	0	2		SoffiXsponR570.01Ag057500.1|SoffiXsponR570.01Eg058600.1	
21218	4	1	3	3	1	2	SoffiXsponR570.01Bg053400.1	SoffiXsponR570.01Ag057600.1|SoffiXsponR570.01Cg028300.1|SoffiXsponR570.01Eg058700.1	
309	12	3	9	12	3	9	SoffiXsponR570.01Bg053500.1|SoffiXsponR570.01Bg053600.1|SoffiXsponR570.01Bg053700.1	SoffiXsponR570.01Ag057700.1|SoffiXsponR570.01Ag057800.1|SoffiXsponR570.01Ag058000.1|SoffiXsponR570.01Cg028400.1|SoffiXsponR570.01Cg028600.1|SoffiXsponR570.01Cg028800.1|SoffiXsponR570.01Eg058800.1|SoffiXsponR570.01Eg058900.1|SoffiXsponR570.01Eg059200.1	
67311	1	0	1	1	0	1		SoffiXsponR570.01Ag057900.1	
310	4	1	3	4	1	3	SoffiXsponR570.01Bg053800.1	SoffiXsponR570.01Ag058100.1|SoffiXsponR570.01Cg028900.1|SoffiXsponR570.01Eg059300.1	
315	4	1	3	4	1	3	SoffiXsponR570.01Bg054200.1	SoffiXsponR570.01Ag058200.1|SoffiXsponR570.01Cg029200.1|SoffiXsponR570.01Eg059600.1	
316	4	1	3	4	1	3	SoffiXsponR570.01Bg054300.1	SoffiXsponR570.01Ag058300.1|SoffiXsponR570.01Cg029300.1|SoffiXsponR570.01Eg059700.1	
317	2	0	2	2	0	2		SoffiXsponR570.01Ag058400.1|SoffiXsponR570.01Eg059800.1	
318	4	1	3	3	1	2	SoffiXsponR570.01Bg054400.1	SoffiXsponR570.01Ag058500.1|SoffiXsponR570.01Cg029400.1|SoffiXsponR570.01Eg059900.1	
319	4	1	3	2	1	2	SoffiXsponR570.01Bg054700.1	SoffiXsponR570.01Ag058600.1|SoffiXsponR570.01Cg029600.1|SoffiXsponR570.01Eg060000.1	
320	4	1	3	4	1	3	SoffiXsponR570.01Bg054800.1	SoffiXsponR570.01Ag058700.1|SoffiXsponR570.01Cg029700.1|SoffiXsponR570.01Eg060200.1	
323	4	1	3	4	1	3	SoffiXsponR570.01Bg054900.1	SoffiXsponR570.01Ag058800.1|SoffiXsponR570.01Cg029800.1|SoffiXsponR570.01Eg060300.1	
324	4	1	3	3	1	2	SoffiXsponR570.01Bg055000.1	SoffiXsponR570.01Ag058900.1|SoffiXsponR570.01Cg029900.1|SoffiXsponR570.01Eg060400.1	
325	4	1	3	3	1	2	SoffiXsponR570.01Bg055100.1	SoffiXsponR570.01Ag059000.1|SoffiXsponR570.01Cg030000.1|SoffiXsponR570.01Eg060500.1	
21223	4	1	3	4	1	3	SoffiXsponR570.01Bg055200.1	SoffiXsponR570.01Ag059100.1|SoffiXsponR570.01Cg030100.1|SoffiXsponR570.01Eg060600.1	
326	4	1	3	4	1	3	SoffiXsponR570.01Bg055400.1	SoffiXsponR570.01Ag059200.1|SoffiXsponR570.01Cg030200.1|SoffiXsponR570.01Eg060700.1	
21224	4	1	3	4	1	3	SoffiXsponR570.01Bg055500.1	SoffiXsponR570.01Ag059300.1|SoffiXsponR570.01Cg030300.1|SoffiXsponR570.01Eg060800.1	
21225	4	1	3	4	1	3	SoffiXsponR570.01Bg055600.1	SoffiXsponR570.01Ag059400.1|SoffiXsponR570.01Cg030400.1|SoffiXsponR570.01Eg060900.1	
21226	3	1	2	3	1	2	SoffiXsponR570.01Bg055700.1	SoffiXsponR570.01Ag059500.1|SoffiXsponR570.01Eg061000.1	
21227	4	1	3	4	1	3	SoffiXsponR570.01Bg055800.1	SoffiXsponR570.01Ag059600.1|SoffiXsponR570.01Cg030500.1|SoffiXsponR570.01Eg061100.1	
328	4	1	3	4	1	3	SoffiXsponR570.01Bg055900.1	SoffiXsponR570.01Ag059700.1|SoffiXsponR570.01Cg030700.1|SoffiXsponR570.01Eg061200.1	
21228	7	2	5	7	2	5	SoffiXsponR570.01Bg056100.1|SoffiXsponR570.01Bg083600.1	SoffiXsponR570.01Ag059800.1|SoffiXsponR570.01Ag090500.1|SoffiXsponR570.01Cg030800.1|SoffiXsponR570.01Eg061600.1|SoffiXsponR570.01Eg091400.1	
329	4	1	3	3	1	2	SoffiXsponR570.01Bg056200.1	SoffiXsponR570.01Ag059900.1|SoffiXsponR570.01Cg030900.1|SoffiXsponR570.01Eg061700.1	
331	4	1	3	2	1	2	SoffiXsponR570.01Bg056300.1	SoffiXsponR570.01Ag060000.1|SoffiXsponR570.01Cg031000.1|SoffiXsponR570.01Eg061800.1	
21230	4	1	3	4	1	3	SoffiXsponR570.01Bg056400.1	SoffiXsponR570.01Ag060100.1|SoffiXsponR570.01Cg031100.1|SoffiXsponR570.01Eg061900.1	
40076	4	0	4	4	0	4		SoffiXsponR570.01Ag060200.1|SoffiXsponR570.01Cg031200.1|SoffiXsponR570.01Cg031400.1|SoffiXsponR570.01Eg062000.1	
21231	4	1	3	3	1	2	SoffiXsponR570.01Bg056500.1	SoffiXsponR570.01Ag060400.1|SoffiXsponR570.01Cg031500.1|SoffiXsponR570.01Eg062200.1	
67312	2	0	2	2	0	2		SoffiXsponR570.01Ag060500.1|SoffiXsponR570.01Eg062300.1	
21233	10	2	8	10	2	8	SoffiXsponR570.01Bg056600.1|SoffiXsponR570.01Bg056900.1	SoffiXsponR570.01Ag060600.1|SoffiXsponR570.01Ag060700.1|SoffiXsponR570.01Ag061000.1|SoffiXsponR570.01Ag061100.1|SoffiXsponR570.01Cg032000.1|SoffiXsponR570.01Cg032100.1|SoffiXsponR570.01Eg062400.1|SoffiXsponR570.01Eg062800.1	
21234	7	1	6	7	1	6	SoffiXsponR570.01Bg056700.1	SoffiXsponR570.01Ag060800.1|SoffiXsponR570.01Ag061200.1|SoffiXsponR570.01Cg031700.1|SoffiXsponR570.01Cg032200.1|SoffiXsponR570.01Eg062500.1|SoffiXsponR570.01Eg063000.1	
38759	4	1	3	4	1	3	SoffiXsponR570.01Bg056800.1	SoffiXsponR570.01Ag060900.1|SoffiXsponR570.01Cg031900.1|SoffiXsponR570.01Eg062600.1	
40050	1	0	1	1	0	1		SoffiXsponR570.01Ag061300.1	
21235	4	1	3	4	1	3	SoffiXsponR570.01Bg057000.1	SoffiXsponR570.01Ag061400.1|SoffiXsponR570.01Cg032300.1|SoffiXsponR570.01Eg063100.1	
21236	4	1	3	3	1	2	SoffiXsponR570.01Bg057100.1	SoffiXsponR570.01Ag061500.1|SoffiXsponR570.01Cg032400.1|SoffiXsponR570.01Eg063200.1	
332	3	1	2	3	1	2	SoffiXsponR570.01Bg057200.1	SoffiXsponR570.01Ag061600.1|SoffiXsponR570.01Cg032500.1	
334	4	1	3	4	1	3	SoffiXsponR570.01Bg057300.1	SoffiXsponR570.01Ag061700.1|SoffiXsponR570.01Cg032600.1|SoffiXsponR570.01Eg063300.1	
21238	4	1	3	3	1	2	SoffiXsponR570.01Bg057400.1	SoffiXsponR570.01Ag061800.1|SoffiXsponR570.01Cg032800.1|SoffiXsponR570.01Eg063400.1	
21240	4	1	3	4	1	3	SoffiXsponR570.01Bg057500.1	SoffiXsponR570.01Ag061900.1|SoffiXsponR570.01Cg032900.1|SoffiXsponR570.01Eg063500.1	
21232	4	1	3	4	1	3	SoffiXsponR570.01Bg057600.1	SoffiXsponR570.01Ag062000.1|SoffiXsponR570.01Cg033000.1|SoffiXsponR570.01Eg063600.1	
67313	1	0	1	1	0	1		SoffiXsponR570.01Ag062100.1	
67314	1	0	1	1	0	1		SoffiXsponR570.01Ag062200.1	
21241	4	1	3	4	1	3	SoffiXsponR570.01Bg057700.1	SoffiXsponR570.01Ag062300.1|SoffiXsponR570.01Cg033400.1|SoffiXsponR570.01Eg063700.1	
21247	4	1	3	3	1	2	SoffiXsponR570.01Bg057900.1	SoffiXsponR570.01Ag062500.1|SoffiXsponR570.01Cg033700.1|SoffiXsponR570.01Eg064000.1	
21249	4	1	3	4	1	3	SoffiXsponR570.01Bg058000.1	SoffiXsponR570.01Ag062600.1|SoffiXsponR570.01Cg033800.1|SoffiXsponR570.01Eg064100.1	
21250	4	1	3	1	1	1	SoffiXsponR570.01Bg058100.1	SoffiXsponR570.01Ag062700.1|SoffiXsponR570.01Cg033900.1|SoffiXsponR570.01Eg064200.1	
21251	4	1	3	4	1	3	SoffiXsponR570.01Bg058200.1	SoffiXsponR570.01Ag062800.1|SoffiXsponR570.01Cg034000.1|SoffiXsponR570.01Eg064300.1	
21252	4	1	3	3	1	3	SoffiXsponR570.01Bg058300.1	SoffiXsponR570.01Ag062900.1|SoffiXsponR570.01Cg034100.1|SoffiXsponR570.01Eg064400.1	
21253	4	1	3	4	1	3	SoffiXsponR570.01Bg058400.1	SoffiXsponR570.01Ag063000.1|SoffiXsponR570.01Cg034200.1|SoffiXsponR570.01Eg064500.1	
21254	4	1	3	4	1	3	SoffiXsponR570.01Bg058500.1	SoffiXsponR570.01Ag063100.1|SoffiXsponR570.01Cg034300.1|SoffiXsponR570.01Eg064900.1	
335	4	1	3	4	1	3	SoffiXsponR570.01Bg058700.1	SoffiXsponR570.01Ag063300.1|SoffiXsponR570.01Ag063500.1|SoffiXsponR570.01Cg034600.1	
340	13	5	8	13	5	8	SoffiXsponR570.01Bg058800.1|SoffiXsponR570.01Bg058900.1|SoffiXsponR570.01Bg059100.1|SoffiXsponR570.01Bg059200.1|SoffiXsponR570.01Bg059400.1	SoffiXsponR570.01Ag063600.1|SoffiXsponR570.01Ag063700.1|SoffiXsponR570.01Ag063900.1|SoffiXsponR570.01Cg034900.1|SoffiXsponR570.01Cg035000.1|SoffiXsponR570.01Cg035200.1|SoffiXsponR570.01Eg065100.1|SoffiXsponR570.01Eg065500.1	
37839	3	1	2	3	1	2	SoffiXsponR570.01Bg059500.1	SoffiXsponR570.01Ag063800.1|SoffiXsponR570.01Eg065400.1	
21259	4	1	3	4	1	3	SoffiXsponR570.01Bg059300.1	SoffiXsponR570.01Ag064000.1|SoffiXsponR570.01Cg035100.1|SoffiXsponR570.01Eg065600.1	
67315	1	0	1	1	0	1		SoffiXsponR570.01Ag064100.1	
67316	2	0	2	2	0	2		SoffiXsponR570.01Ag064200.1|SoffiXsponR570.01Eg065700.1	
341	3	1	2	2	1	2	SoffiXsponR570.01Bg059700.1	SoffiXsponR570.01Ag064300.1|SoffiXsponR570.01Eg065800.1	
343	3	1	2	2	1	1	SoffiXsponR570.01Bg059900.1	SoffiXsponR570.01Ag064400.1|SoffiXsponR570.01Eg065900.1	
344	3	1	2	3	1	2	SoffiXsponR570.01Bg060000.1	SoffiXsponR570.01Ag064500.1|SoffiXsponR570.01Eg066000.1	
345	7	3	4	7	3	4	SoffiXsponR570.01Bg060100.1|SoffiXsponR570.01Bg061500.1|SoffiXsponR570.01Bg061600.1	SoffiXsponR570.01Ag064600.1|SoffiXsponR570.01Ag065800.1|SoffiXsponR570.01Eg066100.1|SoffiXsponR570.01Eg067300.1	
346	3	1	2	3	1	2	SoffiXsponR570.01Bg060200.1	SoffiXsponR570.01Ag064700.1|SoffiXsponR570.01Eg066200.1	
347	3	1	2	3	1	2	SoffiXsponR570.01Bg060300.1	SoffiXsponR570.01Ag064800.1|SoffiXsponR570.01Eg066300.1	
348	9	3	6	9	3	6	SoffiXsponR570.01Bg060400.1|SoffiXsponR570.01Bg060800.1|SoffiXsponR570.01Bg060900.1	SoffiXsponR570.01Ag064900.1|SoffiXsponR570.01Ag065200.1|SoffiXsponR570.01Ag065300.1|SoffiXsponR570.01Eg066400.1|SoffiXsponR570.01Eg066700.1|SoffiXsponR570.01Eg066800.1	
349	3	1	2	3	1	2	SoffiXsponR570.01Bg060600.1	SoffiXsponR570.01Ag065000.1|SoffiXsponR570.01Eg066500.1	
350	3	1	2	3	1	2	SoffiXsponR570.01Bg060700.1	SoffiXsponR570.01Ag065100.1|SoffiXsponR570.01Eg066600.1	
351	3	1	2	2	1	2	SoffiXsponR570.01Bg061000.1	SoffiXsponR570.01Ag065400.1|SoffiXsponR570.01Eg066900.1	
354	3	1	2	2	1	1	SoffiXsponR570.01Bg061100.1	SoffiXsponR570.01Ag065500.1|SoffiXsponR570.01Eg067000.1	
67317	1	0	1	1	0	1		SoffiXsponR570.01Ag065600.1	
67318	1	0	1	1	0	1		SoffiXsponR570.01Ag065700.1	
355	3	1	2	3	1	2	SoffiXsponR570.01Bg061700.1	SoffiXsponR570.01Ag065900.1|SoffiXsponR570.01Eg067400.1	
356	3	1	2	3	1	2	SoffiXsponR570.01Bg061800.1	SoffiXsponR570.01Ag066000.1|SoffiXsponR570.01Eg067600.1	
21264	2	1	1	2	1	1	SoffiXsponR570.01Bg061900.1	SoffiXsponR570.01Ag066100.1	
360	3	1	2	3	1	2	SoffiXsponR570.01Bg062000.1	SoffiXsponR570.01Ag066200.1|SoffiXsponR570.01Eg067700.1	
361	8	2	6	5	2	4	SoffiXsponR570.01Bg062100.1|SoffiXsponR570.01Bg094700.1	SoffiXsponR570.01Ag066300.1|SoffiXsponR570.01Ag103300.1|SoffiXsponR570.01Cg049000.1|SoffiXsponR570.01Dg027300.1|SoffiXsponR570.01Eg067800.1|SoffiXsponR570.01Eg103100.1	
362	3	1	2	3	1	2	SoffiXsponR570.01Bg062200.1	SoffiXsponR570.01Ag066400.1|SoffiXsponR570.01Eg067900.1	
363	3	1	2	3	1	2	SoffiXsponR570.01Bg062300.1	SoffiXsponR570.01Ag066600.1|SoffiXsponR570.01Eg068100.1	
67319	1	0	1	1	0	1		SoffiXsponR570.01Ag066700.1	
21266	3	1	2	3	1	2	SoffiXsponR570.01Bg062600.1	SoffiXsponR570.01Ag066900.1|SoffiXsponR570.01Eg068300.1	
21268	4	1	3	4	1	3	SoffiXsponR570.01Bg062700.1	SoffiXsponR570.01Ag067000.1|SoffiXsponR570.01Cg035300.1|SoffiXsponR570.01Eg068500.1	
67320	1	0	1	1	0	1		SoffiXsponR570.01Ag067100.1	
21269	4	1	3	4	1	3	SoffiXsponR570.01Bg062900.1	SoffiXsponR570.01Ag067200.1|SoffiXsponR570.01Cg035500.1|SoffiXsponR570.01Eg068600.1	
21270	4	1	3	4	1	3	SoffiXsponR570.01Bg063000.1	SoffiXsponR570.01Ag067300.1|SoffiXsponR570.01Cg035800.1|SoffiXsponR570.01Eg068700.1	
365	4	1	3	3	1	2	SoffiXsponR570.01Bg063100.1	SoffiXsponR570.01Ag067400.1|SoffiXsponR570.01Cg035900.1|SoffiXsponR570.01Eg068800.1	
366	4	1	3	4	1	3	SoffiXsponR570.01Bg063200.1	SoffiXsponR570.01Ag067500.1|SoffiXsponR570.01Cg036100.1|SoffiXsponR570.01Eg069000.1	
367	4	1	3	4	1	3	SoffiXsponR570.01Bg063300.1	SoffiXsponR570.01Ag067600.1|SoffiXsponR570.01Cg036200.1|SoffiXsponR570.01Eg069100.1	
368	4	1	3	3	1	2	SoffiXsponR570.01Bg063400.1	SoffiXsponR570.01Ag067700.1|SoffiXsponR570.01Cg036300.1|SoffiXsponR570.01Eg069200.1	
370	4	1	3	4	1	3	SoffiXsponR570.01Bg063500.1	SoffiXsponR570.01Ag067800.1|SoffiXsponR570.01Cg036400.1|SoffiXsponR570.01Eg069400.1	
371	4	1	3	4	1	3	SoffiXsponR570.01Bg063600.1	SoffiXsponR570.01Ag067900.1|SoffiXsponR570.01Cg036500.1|SoffiXsponR570.01Eg069500.1	
372	4	1	3	4	1	3	SoffiXsponR570.01Bg063700.1	SoffiXsponR570.01Ag068000.1|SoffiXsponR570.01Cg036600.1|SoffiXsponR570.01Eg069700.1	
373	9	3	6	9	3	6	SoffiXsponR570.01Bg063800.1|SoffiXsponR570.01Bg063900.1|SoffiXsponR570.01Bg064100.1	SoffiXsponR570.01Ag068100.1|SoffiXsponR570.01Ag068500.1|SoffiXsponR570.01Cg036700.1|SoffiXsponR570.01Cg036900.1|SoffiXsponR570.01Eg069800.1|SoffiXsponR570.01Eg070100.1	
67321	2	0	2	2	0	2		SoffiXsponR570.01Ag068200.1|SoffiXsponR570.01Ag068300.1	
37833	4	1	3	4	1	3	SoffiXsponR570.01Bg064000.1	SoffiXsponR570.01Ag068400.1|SoffiXsponR570.01Cg036800.1|SoffiXsponR570.01Eg069900.1	
375	4	1	3	3	1	2	SoffiXsponR570.01Bg064200.1	SoffiXsponR570.01Ag068600.1|SoffiXsponR570.01Cg037000.1|SoffiXsponR570.01Eg070200.1	
376	4	1	3	4	1	3	SoffiXsponR570.01Bg064300.1	SoffiXsponR570.01Ag068700.1|SoffiXsponR570.01Cg037100.1|SoffiXsponR570.01Eg070300.1	
377	4	1	3	4	1	3	SoffiXsponR570.01Bg064400.1	SoffiXsponR570.01Ag068800.1|SoffiXsponR570.01Cg037200.1|SoffiXsponR570.01Eg070400.1	
21271	4	1	3	3	1	2	SoffiXsponR570.01Bg064500.1	SoffiXsponR570.01Ag068900.1|SoffiXsponR570.01Cg037300.1|SoffiXsponR570.01Eg070500.1	
378	4	1	3	3	1	2	SoffiXsponR570.01Bg064600.1	SoffiXsponR570.01Ag069000.1|SoffiXsponR570.01Cg037400.1|SoffiXsponR570.01Eg070600.1	
380	4	1	3	4	1	3	SoffiXsponR570.01Bg064700.1	SoffiXsponR570.01Ag069100.1|SoffiXsponR570.01Cg037500.1|SoffiXsponR570.01Eg070700.1	
381	4	1	3	3	1	2	SoffiXsponR570.01Bg064800.1	SoffiXsponR570.01Ag069200.1|SoffiXsponR570.01Cg037600.1|SoffiXsponR570.01Eg070800.1	
382	4	1	3	4	1	3	SoffiXsponR570.01Bg064900.1	SoffiXsponR570.01Ag069300.1|SoffiXsponR570.01Cg037700.1|SoffiXsponR570.01Eg070900.1	
383	7	1	6	7	1	6	SoffiXsponR570.01Bg065000.1	SoffiXsponR570.01Ag069400.1|SoffiXsponR570.01Ag069500.1|SoffiXsponR570.01Cg037800.1|SoffiXsponR570.01Cg037900.1|SoffiXsponR570.01Eg071000.1|SoffiXsponR570.01Eg071100.1	
385	4	1	3	2	1	2	SoffiXsponR570.01Bg065100.1	SoffiXsponR570.01Ag069600.1|SoffiXsponR570.01Cg038000.1|SoffiXsponR570.01Eg071200.1	
67322	1	0	1	1	0	1		SoffiXsponR570.01Ag069800.1	
67323	1	0	1	1	0	1		SoffiXsponR570.01Ag069900.1	
67324	1	0	1	1	0	1		SoffiXsponR570.01Ag070000.1	
21278	4	1	3	4	1	3	SoffiXsponR570.01Bg065400.1	SoffiXsponR570.01Ag070100.1|SoffiXsponR570.01Cg038200.1|SoffiXsponR570.01Eg071800.1	
21280	3	1	2	2	1	1	SoffiXsponR570.01Bg065500.1	SoffiXsponR570.01Ag070200.1|SoffiXsponR570.01Eg071900.1	
21281	4	1	3	4	1	3	SoffiXsponR570.01Bg065600.1	SoffiXsponR570.01Ag070300.1|SoffiXsponR570.01Cg038400.1|SoffiXsponR570.01Eg072000.1	
21282	4	1	3	3	1	2	SoffiXsponR570.01Bg065700.1	SoffiXsponR570.01Ag070400.1|SoffiXsponR570.01Cg038500.1|SoffiXsponR570.01Eg072100.1	
21283	4	1	3	3	1	2	SoffiXsponR570.01Bg065800.1	SoffiXsponR570.01Ag070500.1|SoffiXsponR570.01Cg038600.1|SoffiXsponR570.01Eg072200.1	
21285	4	1	3	4	1	3	SoffiXsponR570.01Bg065900.1	SoffiXsponR570.01Ag070600.1|SoffiXsponR570.01Cg038700.1|SoffiXsponR570.01Eg072300.1	
387	4	1	3	4	1	3	SoffiXsponR570.01Bg066000.1	SoffiXsponR570.01Ag070700.1|SoffiXsponR570.01Cg038800.1|SoffiXsponR570.01Eg072500.1	
21287	4	1	3	4	1	3	SoffiXsponR570.01Bg066100.1	SoffiXsponR570.01Ag070800.1|SoffiXsponR570.01Cg038900.1|SoffiXsponR570.01Eg072600.1	
388	4	1	3	4	1	3	SoffiXsponR570.01Bg066200.1	SoffiXsponR570.01Ag070900.1|SoffiXsponR570.01Cg039000.1|SoffiXsponR570.01Eg072700.1	
389	4	1	3	3	1	2	SoffiXsponR570.01Bg066300.1	SoffiXsponR570.01Ag071000.1|SoffiXsponR570.01Cg039100.1|SoffiXsponR570.01Eg072800.1	
391	4	1	3	3	1	2	SoffiXsponR570.01Bg066400.1	SoffiXsponR570.01Ag071100.1|SoffiXsponR570.01Cg039200.1|SoffiXsponR570.01Eg072900.1	
393	4	1	3	2	1	1	SoffiXsponR570.01Bg066500.1	SoffiXsponR570.01Ag071200.1|SoffiXsponR570.01Cg039300.1|SoffiXsponR570.01Eg073100.1	
394	4	1	3	3	1	2	SoffiXsponR570.01Bg066600.1	SoffiXsponR570.01Ag071300.1|SoffiXsponR570.01Cg039500.1|SoffiXsponR570.01Eg073300.1	
396	4	1	3	4	1	3	SoffiXsponR570.01Bg066700.1	SoffiXsponR570.01Ag071400.1|SoffiXsponR570.01Cg039600.1|SoffiXsponR570.01Eg073400.1	
397	4	1	3	3	1	3	SoffiXsponR570.01Bg066800.1	SoffiXsponR570.01Ag071500.1|SoffiXsponR570.01Cg039700.1|SoffiXsponR570.01Eg073500.1	
398	4	1	3	3	1	3	SoffiXsponR570.01Bg066900.1	SoffiXsponR570.01Ag071600.1|SoffiXsponR570.01Cg039800.1|SoffiXsponR570.01Eg073600.1	
38780	3	1	2	2	1	1	SoffiXsponR570.01Bg067000.1	SoffiXsponR570.01Ag071700.1|SoffiXsponR570.01Cg039900.1	
399	4	1	3	4	1	3	SoffiXsponR570.01Bg067100.1	SoffiXsponR570.01Ag071800.1|SoffiXsponR570.01Cg040000.1|SoffiXsponR570.01Eg073700.1	
67325	1	0	1	1	0	1		SoffiXsponR570.01Ag071900.1	
67326	1	0	1	1	0	1		SoffiXsponR570.01Ag072000.1	
21290	4	1	3	4	1	3	SoffiXsponR570.01Bg067300.1	SoffiXsponR570.01Ag072100.1|SoffiXsponR570.01Cg040200.1|SoffiXsponR570.01Eg074000.1	
67327	2	0	2	1	0	1		SoffiXsponR570.01Ag072200.1|SoffiXsponR570.01Eg074100.1	
67328	1	0	1	1	0	1		SoffiXsponR570.01Ag072300.1	
21291	4	1	3	4	1	3	SoffiXsponR570.01Bg067400.1	SoffiXsponR570.01Ag072400.1|SoffiXsponR570.01Cg040300.1|SoffiXsponR570.01Eg074400.1	
400	8	2	6	7	2	5	SoffiXsponR570.01Bg067500.1|SoffiXsponR570.01Bg067600.1	SoffiXsponR570.01Ag072500.1|SoffiXsponR570.01Ag072600.1|SoffiXsponR570.01Cg040400.1|SoffiXsponR570.01Cg040500.1|SoffiXsponR570.01Eg074500.1|SoffiXsponR570.01Eg074600.1	
402	4	1	3	2	1	2	SoffiXsponR570.01Bg067700.1	SoffiXsponR570.01Ag072700.1|SoffiXsponR570.01Cg040600.1|SoffiXsponR570.01Eg074700.1	
403	4	1	3	3	1	2	SoffiXsponR570.01Bg067800.1	SoffiXsponR570.01Ag072800.1|SoffiXsponR570.01Cg040700.1|SoffiXsponR570.01Eg074800.1	
404	4	1	3	3	1	2	SoffiXsponR570.01Bg067900.1	SoffiXsponR570.01Ag072900.1|SoffiXsponR570.01Cg040800.1|SoffiXsponR570.01Eg074900.1	
405	4	1	3	2	1	2	SoffiXsponR570.01Bg068000.1	SoffiXsponR570.01Ag073000.1|SoffiXsponR570.01Cg040900.1|SoffiXsponR570.01Eg075000.1	
406	8	1	7	8	1	7	SoffiXsponR570.01Bg068100.1	SoffiXsponR570.01Ag073100.1|SoffiXsponR570.01Ag073300.1|SoffiXsponR570.01Ag073400.1|SoffiXsponR570.01Cg041000.1|SoffiXsponR570.01Cg041100.1|SoffiXsponR570.01Cg041200.1|SoffiXsponR570.01Eg075100.1	
67329	1	0	1	1	0	1		SoffiXsponR570.01Ag073200.1	
21294	4	1	3	4	1	3	SoffiXsponR570.01Bg068200.1	SoffiXsponR570.01Ag073500.1|SoffiXsponR570.01Cg041300.1|SoffiXsponR570.01Eg075200.1	
67330	3	0	3	3	0	3		SoffiXsponR570.01Ag073600.1|SoffiXsponR570.01Eg068400.1|SoffiXsponR570.01Eg073900.1	
21293	4	1	3	4	1	3	SoffiXsponR570.01Bg068300.1	SoffiXsponR570.01Ag073700.1|SoffiXsponR570.01Cg041400.1|SoffiXsponR570.01Eg075300.1	
67331	2	0	2	2	0	2		SoffiXsponR570.01Ag073800.1|SoffiXsponR570.01Eg075400.1	
21296	4	1	3	4	1	3	SoffiXsponR570.01Bg068500.1	SoffiXsponR570.01Ag073900.1|SoffiXsponR570.01Cg041600.1|SoffiXsponR570.01Eg075500.1	
21297	4	1	3	4	1	3	SoffiXsponR570.01Bg068600.1	SoffiXsponR570.01Ag074000.1|SoffiXsponR570.01Cg041700.1|SoffiXsponR570.01Eg075600.1	
21298	4	1	3	4	1	3	SoffiXsponR570.01Bg068700.1	SoffiXsponR570.01Ag074100.1|SoffiXsponR570.01Cg041800.1|SoffiXsponR570.01Eg075700.1	
21300	2	0	2	2	0	2		SoffiXsponR570.01Ag074200.1|SoffiXsponR570.01Eg075800.1	
67332	2	0	2	2	0	2		SoffiXsponR570.01Ag074300.1|SoffiXsponR570.01Cg042000.1	
67333	1	0	1	1	0	1		SoffiXsponR570.01Ag074400.1	
67334	2	0	2	2	0	2		SoffiXsponR570.01Ag074500.1|SoffiXsponR570.01Ag080900.1	
407	4	1	3	3	1	3	SoffiXsponR570.01Bg068900.1	SoffiXsponR570.01Ag074600.1|SoffiXsponR570.01Cg042100.1|SoffiXsponR570.01Eg075900.1	
408	2	0	2	2	0	2		SoffiXsponR570.01Ag074700.1|SoffiXsponR570.01Cg042200.1	
409	4	1	3	3	1	3	SoffiXsponR570.01Bg069000.1	SoffiXsponR570.01Ag074800.1|SoffiXsponR570.01Cg042300.1|SoffiXsponR570.01Eg076000.1	
412	4	1	3	4	1	3	SoffiXsponR570.01Bg069100.1	SoffiXsponR570.01Ag074900.1|SoffiXsponR570.01Cg042500.1|SoffiXsponR570.01Eg076200.1	
413	4	1	3	3	1	2	SoffiXsponR570.01Bg069200.1	SoffiXsponR570.01Ag075000.1|SoffiXsponR570.01Cg042600.1|SoffiXsponR570.01Eg076300.1	
414	4	1	3	3	1	2	SoffiXsponR570.01Bg069300.1	SoffiXsponR570.01Ag075100.1|SoffiXsponR570.01Cg042700.1|SoffiXsponR570.01Eg076500.1	
21304	4	1	3	4	1	3	SoffiXsponR570.01Bg069400.1	SoffiXsponR570.01Ag075200.1|SoffiXsponR570.01Cg042800.1|SoffiXsponR570.01Eg076600.1	
416	8	2	6	8	2	6	SoffiXsponR570.01Bg069600.1|SoffiXsponR570.01Bg069700.1	SoffiXsponR570.01Ag075300.1|SoffiXsponR570.01Ag075400.1|SoffiXsponR570.01Cg043000.1|SoffiXsponR570.01Cg043100.1|SoffiXsponR570.01Eg076800.1|SoffiXsponR570.01Eg076900.1	
418	4	1	3	4	1	3	SoffiXsponR570.01Bg069800.1	SoffiXsponR570.01Ag075500.1|SoffiXsponR570.01Cg043200.1|SoffiXsponR570.01Eg077000.1	
419	4	1	3	4	1	3	SoffiXsponR570.01Bg069900.1	SoffiXsponR570.01Ag075600.1|SoffiXsponR570.01Cg043300.1|SoffiXsponR570.01Eg077100.1	
420	4	1	3	4	1	3	SoffiXsponR570.01Bg070000.1	SoffiXsponR570.01Ag075700.1|SoffiXsponR570.01Cg043400.1|SoffiXsponR570.01Eg077200.1	
421	4	1	3	1	1	1	SoffiXsponR570.01Bg070100.1	SoffiXsponR570.01Ag075800.1|SoffiXsponR570.01Cg043500.1|SoffiXsponR570.01Eg077400.1	
422	10	3	7	6	3	5	SoffiXsponR570.01Bg070200.1|SoffiXsponR570.01Bg102500.1|SoffiXsponR570.01Bg102600.1	SoffiXsponR570.01Ag075900.1|SoffiXsponR570.01Ag111900.1|SoffiXsponR570.01Cg043600.1|SoffiXsponR570.01Cg057600.1|SoffiXsponR570.01Cg057700.1|SoffiXsponR570.01Eg077500.1|SoffiXsponR570.01Eg111600.1	
67335	1	0	1	1	0	1		SoffiXsponR570.01Ag076000.1	
425	4	1	3	4	1	3	SoffiXsponR570.01Bg070400.1	SoffiXsponR570.01Ag076100.1|SoffiXsponR570.01Cg043800.1|SoffiXsponR570.01Eg077700.1	
21307	4	1	3	4	1	3	SoffiXsponR570.01Bg070500.1	SoffiXsponR570.01Ag076200.1|SoffiXsponR570.01Cg043900.1|SoffiXsponR570.01Eg077800.1	
428	4	1	3	4	1	3	SoffiXsponR570.01Bg070600.1	SoffiXsponR570.01Ag076300.1|SoffiXsponR570.01Cg044000.1|SoffiXsponR570.01Eg077900.1	
429	4	1	3	4	1	3	SoffiXsponR570.01Bg070700.1	SoffiXsponR570.01Ag076400.1|SoffiXsponR570.01Cg044100.1|SoffiXsponR570.01Eg078000.1	
430	4	1	3	2	1	2	SoffiXsponR570.01Bg070800.1	SoffiXsponR570.01Ag076500.1|SoffiXsponR570.01Cg044200.1|SoffiXsponR570.01Eg078100.1	
431	4	1	3	4	1	3	SoffiXsponR570.01Bg070900.1	SoffiXsponR570.01Ag076600.1|SoffiXsponR570.01Cg044300.1|SoffiXsponR570.01Eg078200.1	
435	4	1	3	4	1	3	SoffiXsponR570.01Bg071000.1	SoffiXsponR570.01Ag076700.1|SoffiXsponR570.01Cg044400.1|SoffiXsponR570.01Eg078300.1	
436	4	1	3	2	1	1	SoffiXsponR570.01Bg071100.1	SoffiXsponR570.01Ag076800.1|SoffiXsponR570.01Cg044500.1|SoffiXsponR570.01Eg078400.1	
437	10	2	8	10	2	8	SoffiXsponR570.01Bg071200.1|SoffiXsponR570.01Bg071400.1	SoffiXsponR570.01Ag076900.1|SoffiXsponR570.01Ag077000.1|SoffiXsponR570.01Ag077100.1|SoffiXsponR570.01Cg044600.1|SoffiXsponR570.01Cg044900.1|SoffiXsponR570.01Eg078500.1|SoffiXsponR570.01Eg078700.1|SoffiXsponR570.01Eg078800.1	
21309	4	1	3	4	1	3	SoffiXsponR570.01Bg071500.1	SoffiXsponR570.01Ag077200.1|SoffiXsponR570.01Cg045000.1|SoffiXsponR570.01Eg078900.1	
439	4	1	3	4	1	3	SoffiXsponR570.01Bg071700.1	SoffiXsponR570.01Ag077300.1|SoffiXsponR570.01Cg045100.1|SoffiXsponR570.01Eg079100.1	
21311	1	0	1	1	0	1		SoffiXsponR570.01Ag077400.1	
440	4	1	3	4	1	3	SoffiXsponR570.01Bg071800.1	SoffiXsponR570.01Ag077500.1|SoffiXsponR570.01Cg045200.1|SoffiXsponR570.01Eg079200.1	
442	4	1	3	4	1	3	SoffiXsponR570.01Bg071900.1	SoffiXsponR570.01Ag077600.1|SoffiXsponR570.01Cg045300.1|SoffiXsponR570.01Eg079300.1	
443	4	1	3	4	1	3	SoffiXsponR570.01Bg072000.1	SoffiXsponR570.01Ag077700.1|SoffiXsponR570.01Cg045400.1|SoffiXsponR570.01Eg079500.1	
21313	4	1	3	3	1	2	SoffiXsponR570.01Bg072100.1	SoffiXsponR570.01Ag077800.1|SoffiXsponR570.01Cg045500.1|SoffiXsponR570.01Eg079600.1	
21314	4	1	3	4	1	3	SoffiXsponR570.01Bg072200.1	SoffiXsponR570.01Ag077900.1|SoffiXsponR570.01Cg045600.1|SoffiXsponR570.01Eg079700.1	
21316	2	1	1	2	1	1	SoffiXsponR570.01Bg072300.1	SoffiXsponR570.01Ag078100.1	
21317	4	1	3	3	1	2	SoffiXsponR570.01Bg072400.1	SoffiXsponR570.01Ag078200.1|SoffiXsponR570.01Cg046100.1|SoffiXsponR570.01Eg080000.1	
448	4	1	3	4	1	3	SoffiXsponR570.01Bg072500.1	SoffiXsponR570.01Ag078300.1|SoffiXsponR570.01Cg046000.1|SoffiXsponR570.01Eg080200.1	
447	4	1	3	4	1	3	SoffiXsponR570.01Bg072600.1	SoffiXsponR570.01Ag078400.1|SoffiXsponR570.01Cg045900.1|SoffiXsponR570.01Eg080300.1	
446	4	1	3	4	1	3	SoffiXsponR570.01Bg072700.1	SoffiXsponR570.01Ag078500.1|SoffiXsponR570.01Cg045800.1|SoffiXsponR570.01Eg080400.1	
449	4	1	3	4	1	3	SoffiXsponR570.01Bg072800.1	SoffiXsponR570.01Ag078600.1|SoffiXsponR570.01Cg046200.1|SoffiXsponR570.01Eg080500.1	
450	4	1	3	4	1	3	SoffiXsponR570.01Bg072900.1	SoffiXsponR570.01Ag078700.1|SoffiXsponR570.01Cg046300.1|SoffiXsponR570.01Eg080700.1	
451	3	1	2	3	1	2	SoffiXsponR570.01Bg073000.1	SoffiXsponR570.01Ag078800.1|SoffiXsponR570.01Eg080800.1	
21318	3	1	2	3	1	2	SoffiXsponR570.01Bg073100.1	SoffiXsponR570.01Ag078900.1|SoffiXsponR570.01Eg080900.1	
452	3	1	2	3	1	2	SoffiXsponR570.01Bg073300.1	SoffiXsponR570.01Ag079000.1|SoffiXsponR570.01Eg081000.1	
454	3	1	2	3	1	2	SoffiXsponR570.01Bg073400.1	SoffiXsponR570.01Ag079100.1|SoffiXsponR570.01Eg081100.1	
21320	3	1	2	3	1	2	SoffiXsponR570.01Bg073500.1	SoffiXsponR570.01Ag079200.1|SoffiXsponR570.01Eg081200.1	
456	3	1	2	3	1	2	SoffiXsponR570.01Bg073600.1	SoffiXsponR570.01Ag079300.1|SoffiXsponR570.01Eg081300.1	
457	3	1	2	2	1	1	SoffiXsponR570.01Bg073700.1	SoffiXsponR570.01Ag079400.1|SoffiXsponR570.01Eg081400.1	
458	3	1	2	2	1	1	SoffiXsponR570.01Bg073800.1	SoffiXsponR570.01Ag079500.1|SoffiXsponR570.01Eg081500.1	
459	3	1	2	2	1	1	SoffiXsponR570.01Bg073900.1	SoffiXsponR570.01Ag079600.1|SoffiXsponR570.01Eg081600.1	
67336	2	0	2	1	0	1		SoffiXsponR570.01Ag079700.1|SoffiXsponR570.01Eg081700.1	
21322	3	1	2	3	1	2	SoffiXsponR570.01Bg074200.1	SoffiXsponR570.01Ag079800.1|SoffiXsponR570.01Eg081900.1	
461	3	1	2	2	1	2	SoffiXsponR570.01Bg074300.1	SoffiXsponR570.01Ag079900.1|SoffiXsponR570.01Eg082000.1	
462	3	1	2	3	1	2	SoffiXsponR570.01Bg074400.1	SoffiXsponR570.01Ag080000.1|SoffiXsponR570.01Eg082100.1	
463	3	1	2	3	1	2	SoffiXsponR570.01Bg074500.1	SoffiXsponR570.01Ag080100.1|SoffiXsponR570.01Eg082300.1	
464	3	1	2	3	1	2	SoffiXsponR570.01Bg074600.1	SoffiXsponR570.01Ag080200.1|SoffiXsponR570.01Eg082400.1	
465	3	1	2	3	1	2	SoffiXsponR570.01Bg074700.1	SoffiXsponR570.01Ag080300.1|SoffiXsponR570.01Eg082500.1	
67337	1	0	1	1	0	1		SoffiXsponR570.01Ag080400.1	
21323	3	1	2	3	1	2	SoffiXsponR570.01Bg074800.1	SoffiXsponR570.01Ag080500.1|SoffiXsponR570.01Eg082600.1	
466	3	1	2	3	1	2	SoffiXsponR570.01Bg074900.1	SoffiXsponR570.01Ag080600.1|SoffiXsponR570.01Eg082800.1	
557	6	2	4	5	2	3	SoffiXsponR570.01Bg075000.1|SoffiXsponR570.01Bg085700.1	SoffiXsponR570.01Ag080700.1|SoffiXsponR570.01Ag092500.1|SoffiXsponR570.01Eg082900.1|SoffiXsponR570.01Eg093400.1	
469	3	1	2	3	1	2	SoffiXsponR570.01Bg075100.1	SoffiXsponR570.01Ag080800.1|SoffiXsponR570.01Eg083000.1	
470	3	1	2	3	1	2	SoffiXsponR570.01Bg075200.1	SoffiXsponR570.01Ag081000.1|SoffiXsponR570.01Eg083100.1	
67338	1	0	1	1	0	1		SoffiXsponR570.01Ag081100.1	
471	3	1	2	3	1	2	SoffiXsponR570.01Bg075400.1	SoffiXsponR570.01Ag081200.1|SoffiXsponR570.01Eg083200.1	
473	3	1	2	3	1	2	SoffiXsponR570.01Bg075600.1	SoffiXsponR570.01Ag081300.1|SoffiXsponR570.01Eg083300.1	
530	11	3	8	10	3	7	SoffiXsponR570.01Bg075700.1|SoffiXsponR570.01Bg082400.1|SoffiXsponR570.01Bg082500.1	SoffiXsponR570.01Ag081400.1|SoffiXsponR570.01Ag089200.1|SoffiXsponR570.01Ag089300.1|SoffiXsponR570.01Ag089400.1|SoffiXsponR570.01Eg083400.1|SoffiXsponR570.01Eg090200.1|SoffiXsponR570.01Eg090300.1|SoffiXsponR570.01Eg090400.1	
21327	3	1	2	3	1	2	SoffiXsponR570.01Bg075800.1	SoffiXsponR570.01Ag081500.1|SoffiXsponR570.01Eg083700.1	
21328	3	1	2	3	1	2	SoffiXsponR570.01Bg075900.1	SoffiXsponR570.01Ag081600.1|SoffiXsponR570.01Eg083800.1	
63359	3	1	2	1	1	1	SoffiXsponR570.01Bg076000.1	SoffiXsponR570.01Ag081700.1|SoffiXsponR570.01Eg083900.1	
475	6	2	4	5	2	4	SoffiXsponR570.01Bg076100.1|SoffiXsponR570.01Bg076900.1	SoffiXsponR570.01Ag081800.1|SoffiXsponR570.01Ag082500.1|SoffiXsponR570.01Eg084000.1|SoffiXsponR570.01Eg084700.1	
21329	3	1	2	2	1	1	SoffiXsponR570.01Bg076300.1	SoffiXsponR570.01Ag081900.1|SoffiXsponR570.01Eg084100.1	
21330	3	1	2	3	1	2	SoffiXsponR570.01Bg076400.1	SoffiXsponR570.01Ag082000.1|SoffiXsponR570.01Eg084200.1	
21331	3	1	2	3	1	2	SoffiXsponR570.01Bg076500.1	SoffiXsponR570.01Ag082100.1|SoffiXsponR570.01Eg084300.1	
21332	3	1	2	2	1	1	SoffiXsponR570.01Bg076600.1	SoffiXsponR570.01Ag082200.1|SoffiXsponR570.01Eg084400.1	
21333	3	1	2	3	1	2	SoffiXsponR570.01Bg076700.1	SoffiXsponR570.01Ag082300.1|SoffiXsponR570.01Eg084500.1	
21335	3	1	2	3	1	2	SoffiXsponR570.01Bg076800.1	SoffiXsponR570.01Ag082400.1|SoffiXsponR570.01Eg084600.1	
67339	1	0	1	1	0	1		SoffiXsponR570.01Ag082600.1	
476	3	1	2	3	1	2	SoffiXsponR570.01Bg077000.1	SoffiXsponR570.01Ag082700.1|SoffiXsponR570.01Eg084800.1	
477	3	1	2	3	1	2	SoffiXsponR570.01Bg077100.1	SoffiXsponR570.01Ag082800.1|SoffiXsponR570.01Eg084900.1	
67340	1	0	1	1	0	1		SoffiXsponR570.01Ag082900.1	
478	3	1	2	3	1	2	SoffiXsponR570.01Bg077200.1	SoffiXsponR570.01Ag083000.1|SoffiXsponR570.01Eg085000.1	
479	1	0	1	1	0	1		SoffiXsponR570.01Ag083100.1	
21338	4	1	3	4	1	3	SoffiXsponR570.01Bg077400.1	SoffiXsponR570.01Ag083200.1|SoffiXsponR570.01Ag083500.1|SoffiXsponR570.01Eg085200.1	
67341	1	0	1	1	0	1		SoffiXsponR570.01Ag083300.1	
37807	3	1	2	3	1	2	SoffiXsponR570.01Bg077300.1	SoffiXsponR570.01Ag083400.1|SoffiXsponR570.01Eg085100.1	
21340	3	1	2	2	1	1	SoffiXsponR570.01Bg077500.1	SoffiXsponR570.01Ag083600.1|SoffiXsponR570.01Eg085300.1	
481	3	1	2	3	1	2	SoffiXsponR570.01Bg077600.1	SoffiXsponR570.01Ag083700.1|SoffiXsponR570.01Eg085400.1	
483	3	1	2	3	1	2	SoffiXsponR570.01Bg077700.1	SoffiXsponR570.01Ag083800.1|SoffiXsponR570.01Eg085500.1	
484	3	1	2	2	1	1	SoffiXsponR570.01Bg077800.1	SoffiXsponR570.01Ag083900.1|SoffiXsponR570.01Eg085600.1	
21343	3	1	2	2	1	1	SoffiXsponR570.01Bg077900.1	SoffiXsponR570.01Ag084000.1|SoffiXsponR570.01Eg085700.1	
485	3	1	2	3	1	2	SoffiXsponR570.01Bg078000.1	SoffiXsponR570.01Ag084100.1|SoffiXsponR570.01Eg085800.1	
487	3	1	2	3	1	2	SoffiXsponR570.01Bg078100.1	SoffiXsponR570.01Ag084200.1|SoffiXsponR570.01Eg085900.1	
490	17	5	12	17	5	12	SoffiXsponR570.01Bg078200.1|SoffiXsponR570.01Bg078300.1|SoffiXsponR570.01Bg078400.1|SoffiXsponR570.01Bg078500.1|SoffiXsponR570.01Bg078600.1	SoffiXsponR570.01Ag084300.1|SoffiXsponR570.01Ag084500.1|SoffiXsponR570.01Ag084600.1|SoffiXsponR570.01Ag084800.1|SoffiXsponR570.01Ag084900.1|SoffiXsponR570.01Ag085000.1|SoffiXsponR570.01Eg086000.1|SoffiXsponR570.01Eg086100.1|SoffiXsponR570.01Eg086200.1|SoffiXsponR570.01Eg086300.1|SoffiXsponR570.01Eg086500.1|SoffiXsponR570.01Eg086600.1	
67342	1	0	1	1	0	1		SoffiXsponR570.01Ag084400.1	
67343	1	0	1	1	0	1		SoffiXsponR570.01Ag084700.1	
495	3	1	2	3	1	2	SoffiXsponR570.01Bg078700.1	SoffiXsponR570.01Ag085100.1|SoffiXsponR570.01Eg086700.1	
496	3	1	2	3	1	2	SoffiXsponR570.01Bg078800.1	SoffiXsponR570.01Ag085200.1|SoffiXsponR570.01Eg086800.1	
497	3	1	2	3	1	2	SoffiXsponR570.01Bg078900.1	SoffiXsponR570.01Ag085300.1|SoffiXsponR570.01Eg086900.1	
498	3	1	2	3	1	2	SoffiXsponR570.01Bg079000.1	SoffiXsponR570.01Ag085400.1|SoffiXsponR570.01Eg087000.1	
499	3	1	2	3	1	2	SoffiXsponR570.01Bg079100.1	SoffiXsponR570.01Ag085500.1|SoffiXsponR570.01Eg087100.1	
501	3	1	2	3	1	2	SoffiXsponR570.01Bg079200.1	SoffiXsponR570.01Ag085600.1|SoffiXsponR570.01Eg087200.1	
21344	3	1	2	3	1	2	SoffiXsponR570.01Bg079300.1	SoffiXsponR570.01Ag085700.1|SoffiXsponR570.01Eg087300.1	
21345	3	1	2	2	1	1	SoffiXsponR570.01Bg079400.1	SoffiXsponR570.01Ag085800.1|SoffiXsponR570.01Eg087400.1	
21346	3	1	2	3	1	2	SoffiXsponR570.01Bg079500.1	SoffiXsponR570.01Ag085900.1|SoffiXsponR570.01Eg087500.1	
67344	1	0	1	1	0	1		SoffiXsponR570.01Ag086000.1	
67345	1	0	1	1	0	1		SoffiXsponR570.01Ag086100.1	
21348	3	1	2	2	1	1	SoffiXsponR570.01Bg079700.1	SoffiXsponR570.01Ag086200.1|SoffiXsponR570.01Eg087600.1	
502	3	1	2	3	1	2	SoffiXsponR570.01Bg079800.1	SoffiXsponR570.01Ag086300.1|SoffiXsponR570.01Eg087700.1	
503	3	1	2	3	1	2	SoffiXsponR570.01Bg079900.1	SoffiXsponR570.01Ag086400.1|SoffiXsponR570.01Eg087800.1	
506	3	1	2	3	1	2	SoffiXsponR570.01Bg080000.1	SoffiXsponR570.01Ag086500.1|SoffiXsponR570.01Eg087900.1	
507	3	1	2	3	1	2	SoffiXsponR570.01Bg080100.1	SoffiXsponR570.01Ag086600.1|SoffiXsponR570.01Eg088000.1	
509	3	1	2	3	1	2	SoffiXsponR570.01Bg080300.1	SoffiXsponR570.01Ag086700.1|SoffiXsponR570.01Eg088100.1	
511	4	2	2	4	2	2	SoffiXsponR570.01Bg080400.1|SoffiXsponR570.01Bg080600.1	SoffiXsponR570.01Ag086800.1|SoffiXsponR570.01Eg088200.1	
512	7	2	5	7	2	5	SoffiXsponR570.01Bg080500.1|SoffiXsponR570.01Bg080700.1	SoffiXsponR570.01Ag086900.1|SoffiXsponR570.01Ag087000.1|SoffiXsponR570.01Eg088300.1|SoffiXsponR570.01Eg088400.1|SoffiXsponR570.01Eg088600.1	
67346	1	0	1	1	0	1		SoffiXsponR570.01Ag087100.1	
513	2	0	2	2	0	2		SoffiXsponR570.01Ag087200.1|SoffiXsponR570.01Eg088700.1	
514	6	2	4	6	2	4	SoffiXsponR570.01Bg080800.1|SoffiXsponR570.01Bg081200.1	SoffiXsponR570.01Ag087300.1|SoffiXsponR570.01Ag087700.1|SoffiXsponR570.01Eg088800.1|SoffiXsponR570.01Eg089000.1	
515	3	1	2	3	1	2	SoffiXsponR570.01Bg081000.1	SoffiXsponR570.01Ag087400.1|SoffiXsponR570.01Eg088900.1	
67347	1	0	1	1	0	1		SoffiXsponR570.01Ag087500.1	
67348	1	0	1	1	0	1		SoffiXsponR570.01Ag087600.1	
517	2	1	1	2	1	1	SoffiXsponR570.01Bg081300.1	SoffiXsponR570.01Ag087800.1	
518	3	1	2	3	1	2	SoffiXsponR570.01Bg081400.1	SoffiXsponR570.01Ag087900.1|SoffiXsponR570.01Eg089100.1	
519	3	1	2	3	1	2	SoffiXsponR570.01Bg081500.1	SoffiXsponR570.01Ag088000.1|SoffiXsponR570.01Eg089200.1	
520	3	1	2	3	1	2	SoffiXsponR570.01Bg081600.1	SoffiXsponR570.01Ag088100.1|SoffiXsponR570.01Eg089300.1	
67349	1	0	1	1	0	1		SoffiXsponR570.01Ag088200.1	
521	3	1	2	3	1	2	SoffiXsponR570.01Bg081700.1	SoffiXsponR570.01Ag088300.1|SoffiXsponR570.01Eg089400.1	
522	3	1	2	3	1	2	SoffiXsponR570.01Bg081800.1	SoffiXsponR570.01Ag088400.1|SoffiXsponR570.01Eg089500.1	
523	3	1	2	2	1	1	SoffiXsponR570.01Bg081900.1	SoffiXsponR570.01Ag088500.1|SoffiXsponR570.01Eg089600.1	
524	3	1	2	1	1	1	SoffiXsponR570.01Bg082000.1	SoffiXsponR570.01Ag088600.1|SoffiXsponR570.01Eg089700.1	
67350	2	0	2	2	0	2		SoffiXsponR570.01Ag088700.1|SoffiXsponR570.01Eg089800.1	
525	3	1	2	2	1	1	SoffiXsponR570.01Bg082100.1	SoffiXsponR570.01Ag088800.1|SoffiXsponR570.01Eg089900.1	
21352	3	1	2	3	1	2	SoffiXsponR570.01Bg082200.1	SoffiXsponR570.01Ag088900.1|SoffiXsponR570.01Eg090000.1	
526	3	1	2	1	1	1	SoffiXsponR570.01Bg082300.1	SoffiXsponR570.01Ag089000.1|SoffiXsponR570.01Eg090100.1	
67351	1	0	1	1	0	1		SoffiXsponR570.01Ag089100.1	
67352	1	0	1	1	0	1		SoffiXsponR570.01Ag089500.1	
532	7	1	6	6	1	6	SoffiXsponR570.01Bg082800.1	SoffiXsponR570.01Ag089600.1|SoffiXsponR570.01Ag089700.1|SoffiXsponR570.01Ag089800.1|SoffiXsponR570.01Eg090500.1|SoffiXsponR570.01Eg090600.1|SoffiXsponR570.01Eg090700.1	
536	3	1	2	2	1	1	SoffiXsponR570.01Bg082900.1	SoffiXsponR570.01Ag089900.1|SoffiXsponR570.01Eg090800.1	
537	6	2	4	5	2	4	SoffiXsponR570.01Bg083000.1|SoffiXsponR570.01Bg083200.1	SoffiXsponR570.01Ag090000.1|SoffiXsponR570.01Ag090100.1|SoffiXsponR570.01Eg090900.1|SoffiXsponR570.01Eg091000.1	
539	3	1	2	3	1	2	SoffiXsponR570.01Bg083400.1	SoffiXsponR570.01Ag090200.1|SoffiXsponR570.01Eg091100.1	
67353	3	0	3	3	0	3		SoffiXsponR570.01Ag090300.1|SoffiXsponR570.01Eg091300.1|SoffiXsponR570.01Eg092400.1	
67354	1	0	1	1	0	1		SoffiXsponR570.01Ag090400.1	
540	3	1	2	3	1	2	SoffiXsponR570.01Bg083800.1	SoffiXsponR570.01Ag090600.1|SoffiXsponR570.01Eg091500.1	
21355	3	1	2	3	1	2	SoffiXsponR570.01Bg083900.1	SoffiXsponR570.01Ag090700.1|SoffiXsponR570.01Eg091600.1	
542	7	2	5	7	2	5	SoffiXsponR570.01Bg084000.1|SoffiXsponR570.01Bg106200.1	SoffiXsponR570.01Ag090800.1|SoffiXsponR570.01Ag116100.1|SoffiXsponR570.01Cg061000.1|SoffiXsponR570.01Eg091800.1|SoffiXsponR570.01Eg116300.1	
21358	3	1	2	3	1	2	SoffiXsponR570.01Bg084100.1	SoffiXsponR570.01Ag090900.1|SoffiXsponR570.01Eg091900.1	
544	3	1	2	3	1	2	SoffiXsponR570.01Bg084200.1	SoffiXsponR570.01Ag091000.1|SoffiXsponR570.01Eg092000.1	
546	3	1	2	3	1	2	SoffiXsponR570.01Bg084400.1	SoffiXsponR570.01Ag091100.1|SoffiXsponR570.01Eg092100.1	
547	3	1	2	3	1	2	SoffiXsponR570.01Bg084500.1	SoffiXsponR570.01Ag091200.1|SoffiXsponR570.01Eg092200.1	
549	3	1	2	3	1	2	SoffiXsponR570.01Bg084600.1	SoffiXsponR570.01Ag091300.1|SoffiXsponR570.01Eg092300.1	
67355	1	0	1	1	0	1		SoffiXsponR570.01Ag091400.1	
67356	1	0	1	1	0	1		SoffiXsponR570.01Ag091500.1	
67357	2	0	2	1	0	1		SoffiXsponR570.01Ag091600.1|SoffiXsponR570.01Eg092500.1	
21360	3	1	2	3	1	2	SoffiXsponR570.01Bg084700.1	SoffiXsponR570.01Ag091700.1|SoffiXsponR570.01Eg092600.1	
550	3	1	2	3	1	2	SoffiXsponR570.01Bg084800.1	SoffiXsponR570.01Ag091800.1|SoffiXsponR570.01Eg092700.1	
551	3	1	2	3	1	2	SoffiXsponR570.01Bg084900.1	SoffiXsponR570.01Ag091900.1|SoffiXsponR570.01Eg092800.1	
21361	3	1	2	3	1	2	SoffiXsponR570.01Bg085100.1	SoffiXsponR570.01Ag092000.1|SoffiXsponR570.01Eg092900.1	
552	3	1	2	3	1	2	SoffiXsponR570.01Bg085200.1	SoffiXsponR570.01Ag092100.1|SoffiXsponR570.01Eg093000.1	
553	3	1	2	3	1	2	SoffiXsponR570.01Bg085300.1	SoffiXsponR570.01Ag092200.1|SoffiXsponR570.01Eg093100.1	
555	3	1	2	2	1	1	SoffiXsponR570.01Bg085500.1	SoffiXsponR570.01Ag092300.1|SoffiXsponR570.01Eg093200.1	
556	3	1	2	3	1	2	SoffiXsponR570.01Bg085600.1	SoffiXsponR570.01Ag092400.1|SoffiXsponR570.01Eg093300.1	
558	3	1	2	3	1	2	SoffiXsponR570.01Bg085800.1	SoffiXsponR570.01Ag092600.1|SoffiXsponR570.01Eg093500.1	
67358	1	0	1	1	0	1		SoffiXsponR570.01Ag092700.1	
560	3	1	2	3	1	2	SoffiXsponR570.01Bg085900.1	SoffiXsponR570.01Ag092800.1|SoffiXsponR570.01Eg093600.1	
562	3	1	2	3	1	2	SoffiXsponR570.01Bg086000.1	SoffiXsponR570.01Ag092900.1|SoffiXsponR570.01Eg093700.1	
564	7	2	5	7	2	5	SoffiXsponR570.01Bg086100.1|SoffiXsponR570.01Bg086500.1	SoffiXsponR570.01Ag093000.1|SoffiXsponR570.01Ag093400.1|SoffiXsponR570.01Dg017800.1|SoffiXsponR570.01Eg093800.1|SoffiXsponR570.01Eg094200.1	
565	3	1	2	3	1	2	SoffiXsponR570.01Bg086200.1	SoffiXsponR570.01Ag093100.1|SoffiXsponR570.01Eg093900.1	
566	3	1	2	3	1	2	SoffiXsponR570.01Bg086300.1	SoffiXsponR570.01Ag093200.1|SoffiXsponR570.01Eg094000.1	
567	4	1	3	4	1	3	SoffiXsponR570.01Bg086400.1	SoffiXsponR570.01Ag093300.1|SoffiXsponR570.01Dg017700.1|SoffiXsponR570.01Eg094100.1	
67359	2	0	2	2	0	2		SoffiXsponR570.01Ag093500.1|SoffiXsponR570.01Eg094300.1	
67360	1	0	1	1	0	1		SoffiXsponR570.01Ag093600.1	
67361	1	0	1	1	0	1		SoffiXsponR570.01Ag093700.1	
67362	5	1	4	5	1	4	SoffiXsponR570.01Bg086800.1	SoffiXsponR570.01Ag093800.1|SoffiXsponR570.01Ag093900.1|SoffiXsponR570.01Dg018200.1|SoffiXsponR570.01Eg094800.1	
67363	1	0	1	1	0	1		SoffiXsponR570.01Ag094000.1	
21366	4	1	3	3	1	2	SoffiXsponR570.01Bg087000.1	SoffiXsponR570.01Ag094100.1|SoffiXsponR570.01Dg018300.1|SoffiXsponR570.01Eg095000.1	
21367	4	1	3	4	1	3	SoffiXsponR570.01Bg087100.1	SoffiXsponR570.01Ag094200.1|SoffiXsponR570.01Dg018400.1|SoffiXsponR570.01Eg095100.1	
67364	4	1	3	4	1	3	SoffiXsponR570.01Bg087200.1	SoffiXsponR570.01Ag094300.1|SoffiXsponR570.01Dg018500.1|SoffiXsponR570.01Eg095200.1	
67365	1	0	1	1	0	1		SoffiXsponR570.01Ag094400.1	
21368	4	1	3	4	1	3	SoffiXsponR570.01Bg087300.1	SoffiXsponR570.01Ag094500.1|SoffiXsponR570.01Dg018800.1|SoffiXsponR570.01Eg095300.1	
21369	4	1	3	4	1	3	SoffiXsponR570.01Bg087400.1	SoffiXsponR570.01Ag094600.1|SoffiXsponR570.01Dg018900.1|SoffiXsponR570.01Eg095400.1	
21370	4	1	3	2	1	2	SoffiXsponR570.01Bg087500.1	SoffiXsponR570.01Ag094700.1|SoffiXsponR570.01Dg019100.1|SoffiXsponR570.01Eg095600.1	
572	4	1	3	4	1	3	SoffiXsponR570.01Bg087700.1	SoffiXsponR570.01Ag094800.1|SoffiXsponR570.01Dg019200.1|SoffiXsponR570.01Eg095700.1	
574	4	1	3	4	1	3	SoffiXsponR570.01Bg087800.1	SoffiXsponR570.01Ag094900.1|SoffiXsponR570.01Dg019300.1|SoffiXsponR570.01Eg095800.1	
575	4	1	3	2	1	2	SoffiXsponR570.01Bg087900.1	SoffiXsponR570.01Ag095000.1|SoffiXsponR570.01Dg019400.1|SoffiXsponR570.01Eg095900.1	
576	4	1	3	4	1	3	SoffiXsponR570.01Bg088000.1	SoffiXsponR570.01Ag095100.1|SoffiXsponR570.01Dg019500.1|SoffiXsponR570.01Eg096000.1	
577	2	0	2	2	0	2		SoffiXsponR570.01Ag095200.1|SoffiXsponR570.01Dg019600.1	
578	2	0	2	2	0	2		SoffiXsponR570.01Ag095300.1|SoffiXsponR570.01Dg019700.1	
579	4	1	3	2	1	1	SoffiXsponR570.01Bg088100.1	SoffiXsponR570.01Ag095400.1|SoffiXsponR570.01Dg019800.1|SoffiXsponR570.01Eg096100.1	
580	4	1	3	4	1	3	SoffiXsponR570.01Bg088300.1	SoffiXsponR570.01Ag095500.1|SoffiXsponR570.01Dg019900.1|SoffiXsponR570.01Eg096200.1	
21373	4	1	3	4	1	3	SoffiXsponR570.01Bg088400.1	SoffiXsponR570.01Ag095600.1|SoffiXsponR570.01Dg020000.1|SoffiXsponR570.01Eg096400.1	
581	4	1	3	3	1	2	SoffiXsponR570.01Bg088500.1	SoffiXsponR570.01Ag095700.1|SoffiXsponR570.01Dg020100.1|SoffiXsponR570.01Eg096500.1	
584	8	2	6	5	2	3	SoffiXsponR570.01Bg088700.1|SoffiXsponR570.01Bg088800.1	SoffiXsponR570.01Ag095800.1|SoffiXsponR570.01Ag095900.1|SoffiXsponR570.01Dg020200.1|SoffiXsponR570.01Dg020300.1|SoffiXsponR570.01Eg096600.1|SoffiXsponR570.01Eg096700.1	
585	4	1	3	4	1	3	SoffiXsponR570.01Bg088900.1	SoffiXsponR570.01Ag096000.1|SoffiXsponR570.01Dg020400.1|SoffiXsponR570.01Eg096800.1	
21374	4	1	3	4	1	3	SoffiXsponR570.01Bg089000.1	SoffiXsponR570.01Ag096100.1|SoffiXsponR570.01Dg020500.1|SoffiXsponR570.01Eg096900.1	
586	4	1	3	4	1	3	SoffiXsponR570.01Bg089100.1	SoffiXsponR570.01Ag096200.1|SoffiXsponR570.01Dg020600.1|SoffiXsponR570.01Eg097000.1	
587	4	1	3	4	1	3	SoffiXsponR570.01Bg089200.1	SoffiXsponR570.01Ag096300.1|SoffiXsponR570.01Dg020700.1|SoffiXsponR570.01Eg097100.1	
21376	4	1	3	4	1	3	SoffiXsponR570.01Bg089300.1	SoffiXsponR570.01Ag096400.1|SoffiXsponR570.01Dg020900.1|SoffiXsponR570.01Eg097200.1	
67366	1	0	1	1	0	1		SoffiXsponR570.01Ag096500.1	
21378	4	1	3	4	1	3	SoffiXsponR570.01Bg089400.1	SoffiXsponR570.01Ag096600.1|SoffiXsponR570.01Dg021000.1|SoffiXsponR570.01Eg097300.1	
588	4	1	3	4	1	3	SoffiXsponR570.01Bg089500.1	SoffiXsponR570.01Ag096700.1|SoffiXsponR570.01Dg021100.1|SoffiXsponR570.01Eg097400.1	
67367	2	0	2	2	0	2		SoffiXsponR570.01Ag096800.1|SoffiXsponR570.01Eg097500.1	
593	4	1	3	4	1	3	SoffiXsponR570.01Bg089600.1	SoffiXsponR570.01Ag096900.1|SoffiXsponR570.01Dg021400.1|SoffiXsponR570.01Eg097600.1	
595	4	1	3	4	1	3	SoffiXsponR570.01Bg089700.1	SoffiXsponR570.01Ag097000.1|SoffiXsponR570.01Dg021500.1|SoffiXsponR570.01Eg097700.1	
67368	1	0	1	1	0	1		SoffiXsponR570.01Ag097100.1	
596	4	1	3	4	1	3	SoffiXsponR570.01Bg089800.1	SoffiXsponR570.01Ag097200.1|SoffiXsponR570.01Dg021600.1|SoffiXsponR570.01Eg097800.1	
597	4	1	3	3	1	2	SoffiXsponR570.01Bg089900.1	SoffiXsponR570.01Ag097300.1|SoffiXsponR570.01Dg021700.1|SoffiXsponR570.01Eg097900.1	
598	4	1	3	3	1	2	SoffiXsponR570.01Bg090000.1	SoffiXsponR570.01Ag097400.1|SoffiXsponR570.01Dg021800.1|SoffiXsponR570.01Eg098000.1	
21383	4	1	3	4	1	3	SoffiXsponR570.01Bg090100.1	SoffiXsponR570.01Ag097500.1|SoffiXsponR570.01Dg022000.1|SoffiXsponR570.01Eg098100.1	
601	4	1	3	3	1	2	SoffiXsponR570.01Bg090200.1	SoffiXsponR570.01Ag097600.1|SoffiXsponR570.01Dg022100.1|SoffiXsponR570.01Eg098200.1	
67369	1	0	1	1	0	1		SoffiXsponR570.01Ag097700.1	
67370	1	0	1	1	0	1		SoffiXsponR570.01Ag097800.1	
602	4	1	3	4	1	3	SoffiXsponR570.01Bg090300.1	SoffiXsponR570.01Ag097900.1|SoffiXsponR570.01Dg022200.1|SoffiXsponR570.01Eg098300.1	
603	4	1	3	3	1	3	SoffiXsponR570.01Bg090400.1	SoffiXsponR570.01Ag098000.1|SoffiXsponR570.01Dg022300.1|SoffiXsponR570.01Eg098400.1	
67371	1	0	1	1	0	1		SoffiXsponR570.01Ag098100.1	
604	4	1	3	4	1	3	SoffiXsponR570.01Bg090500.1	SoffiXsponR570.01Ag098200.1|SoffiXsponR570.01Dg022400.1|SoffiXsponR570.01Eg098500.1	
605	4	1	3	1	1	1	SoffiXsponR570.01Bg090600.1	SoffiXsponR570.01Ag098300.1|SoffiXsponR570.01Dg022500.1|SoffiXsponR570.01Eg098600.1	
606	4	1	3	1	1	1	SoffiXsponR570.01Bg090700.1	SoffiXsponR570.01Ag098400.1|SoffiXsponR570.01Dg022600.1|SoffiXsponR570.01Eg098700.1	
607	4	1	3	2	1	2	SoffiXsponR570.01Bg090800.1	SoffiXsponR570.01Ag098500.1|SoffiXsponR570.01Dg022700.1|SoffiXsponR570.01Eg098800.1	
21386	3	1	2	3	1	2	SoffiXsponR570.01Bg090900.1	SoffiXsponR570.01Ag098600.1|SoffiXsponR570.01Dg022900.1	
21388	4	1	3	3	1	2	SoffiXsponR570.01Bg091000.1	SoffiXsponR570.01Ag098700.1|SoffiXsponR570.01Dg023000.1|SoffiXsponR570.01Eg099000.1	
21389	4	1	3	4	1	3	SoffiXsponR570.01Bg091100.1	SoffiXsponR570.01Ag098800.1|SoffiXsponR570.01Dg023100.1|SoffiXsponR570.01Eg099100.1	
21390	4	1	3	4	1	3	SoffiXsponR570.01Bg091200.1	SoffiXsponR570.01Ag098900.1|SoffiXsponR570.01Dg023200.1|SoffiXsponR570.01Eg099200.1	
21391	4	1	3	3	1	3	SoffiXsponR570.01Bg091300.1	SoffiXsponR570.01Ag099000.1|SoffiXsponR570.01Dg023300.1|SoffiXsponR570.01Eg099300.1	
21392	4	1	3	4	1	3	SoffiXsponR570.01Bg091400.1	SoffiXsponR570.01Ag099100.1|SoffiXsponR570.01Dg023400.1|SoffiXsponR570.01Eg099400.1	
609	4	1	3	4	1	3	SoffiXsponR570.01Bg091500.1	SoffiXsponR570.01Ag099200.1|SoffiXsponR570.01Dg023500.1|SoffiXsponR570.01Eg099500.1	
612	4	1	3	4	1	3	SoffiXsponR570.01Bg091600.1	SoffiXsponR570.01Ag099300.1|SoffiXsponR570.01Dg023700.1|SoffiXsponR570.01Eg099600.1	
613	5	1	4	5	1	4	SoffiXsponR570.01Bg091700.1	SoffiXsponR570.01Ag099400.1|SoffiXsponR570.01Ag099500.1|SoffiXsponR570.01Dg023800.1|SoffiXsponR570.01Eg099700.1	
614	4	1	3	4	1	3	SoffiXsponR570.01Bg091800.1	SoffiXsponR570.01Ag099600.1|SoffiXsponR570.01Dg023900.1|SoffiXsponR570.01Eg099800.1	
67372	1	0	1	1	0	1		SoffiXsponR570.01Ag099700.1	
617	4	1	3	4	1	3	SoffiXsponR570.01Bg091900.1	SoffiXsponR570.01Ag099800.1|SoffiXsponR570.01Dg024000.1|SoffiXsponR570.01Eg100000.1	
620	5	1	4	5	1	4	SoffiXsponR570.01Bg092000.1	SoffiXsponR570.01Ag099900.1|SoffiXsponR570.01Cg046400.1|SoffiXsponR570.01Dg024200.1|SoffiXsponR570.01Eg100100.1	
67373	4	1	3	4	1	3	SoffiXsponR570.01Bg092100.1	SoffiXsponR570.01Ag100000.1|SoffiXsponR570.01Cg046500.1|SoffiXsponR570.01Dg024300.1	
622	5	1	4	5	1	4	SoffiXsponR570.01Bg092200.1	SoffiXsponR570.01Ag100100.1|SoffiXsponR570.01Cg046600.1|SoffiXsponR570.01Dg024500.1|SoffiXsponR570.01Eg100400.1	
625	5	1	4	5	1	4	SoffiXsponR570.01Bg092300.1	SoffiXsponR570.01Ag100200.1|SoffiXsponR570.01Cg046700.1|SoffiXsponR570.01Dg024600.1|SoffiXsponR570.01Eg100500.1	
67374	2	0	2	1	0	1		SoffiXsponR570.01Ag100300.1|SoffiXsponR570.01Eg100600.1	
713	5	1	4	4	1	3	SoffiXsponR570.01Bg103600.1	SoffiXsponR570.01Ag100400.1|SoffiXsponR570.01Ag113400.1|SoffiXsponR570.01Eg100700.1|SoffiXsponR570.01Eg113000.1	
67375	1	0	1	1	0	1		SoffiXsponR570.01Ag100500.1	
67376	1	0	1	1	0	1		SoffiXsponR570.01Ag100600.1	
67377	1	0	1	1	0	1		SoffiXsponR570.01Ag100700.1	
67378	2	0	2	2	0	2		SoffiXsponR570.01Ag100800.1|SoffiXsponR570.01Eg100800.1	
628	5	1	4	2	1	2	SoffiXsponR570.01Bg092400.1	SoffiXsponR570.01Ag100900.1|SoffiXsponR570.01Cg046800.1|SoffiXsponR570.01Dg024700.1|SoffiXsponR570.01Eg100900.1	
629	5	1	4	3	1	2	SoffiXsponR570.01Bg092500.1	SoffiXsponR570.01Ag101000.1|SoffiXsponR570.01Cg046900.1|SoffiXsponR570.01Dg024800.1|SoffiXsponR570.01Eg101000.1	
631	5	1	4	3	1	2	SoffiXsponR570.01Bg092600.1	SoffiXsponR570.01Ag101100.1|SoffiXsponR570.01Cg047000.1|SoffiXsponR570.01Dg024900.1|SoffiXsponR570.01Eg101100.1	
21395	5	1	4	5	1	4	SoffiXsponR570.01Bg092700.1	SoffiXsponR570.01Ag101200.1|SoffiXsponR570.01Cg047200.1|SoffiXsponR570.01Dg025000.1|SoffiXsponR570.01Eg101200.1	
634	5	1	4	4	1	3	SoffiXsponR570.01Bg092800.1	SoffiXsponR570.01Ag101300.1|SoffiXsponR570.01Cg047300.1|SoffiXsponR570.01Dg025200.1|SoffiXsponR570.01Eg101300.1	
21399	4	1	3	4	1	3	SoffiXsponR570.01Bg092900.1	SoffiXsponR570.01Ag101400.1|SoffiXsponR570.01Dg025300.1|SoffiXsponR570.01Eg101400.1	
635	5	1	4	4	1	3	SoffiXsponR570.01Bg093000.1	SoffiXsponR570.01Ag101500.1|SoffiXsponR570.01Cg047400.1|SoffiXsponR570.01Dg025400.1|SoffiXsponR570.01Eg101500.1	
21402	5	1	4	3	1	3	SoffiXsponR570.01Bg093100.1	SoffiXsponR570.01Ag101600.1|SoffiXsponR570.01Cg047500.1|SoffiXsponR570.01Dg025500.1|SoffiXsponR570.01Eg101600.1	
636	5	1	4	4	1	3	SoffiXsponR570.01Bg093200.1	SoffiXsponR570.01Ag101700.1|SoffiXsponR570.01Cg047600.1|SoffiXsponR570.01Dg025600.1|SoffiXsponR570.01Eg101700.1	
637	5	1	4	5	1	4	SoffiXsponR570.01Bg093300.1	SoffiXsponR570.01Ag101800.1|SoffiXsponR570.01Cg047700.1|SoffiXsponR570.01Dg025700.1|SoffiXsponR570.01Eg101800.1	
639	5	1	4	5	1	4	SoffiXsponR570.01Bg093400.1	SoffiXsponR570.01Ag101900.1|SoffiXsponR570.01Cg047800.1|SoffiXsponR570.01Dg026000.1|SoffiXsponR570.01Eg101900.1	
640	10	2	8	9	2	8	SoffiXsponR570.01Bg093500.1|SoffiXsponR570.01Bg093600.1	SoffiXsponR570.01Ag102000.1|SoffiXsponR570.01Ag102100.1|SoffiXsponR570.01Cg047900.1|SoffiXsponR570.01Cg048000.1|SoffiXsponR570.01Dg026100.1|SoffiXsponR570.01Dg026200.1|SoffiXsponR570.01Eg102000.1|SoffiXsponR570.01Eg102100.1	
21403	4	1	3	3	1	2	SoffiXsponR570.01Bg093700.1	SoffiXsponR570.01Ag102200.1|SoffiXsponR570.01Cg048100.1|SoffiXsponR570.01Dg026300.1	
641	5	1	4	5	1	4	SoffiXsponR570.01Bg093800.1	SoffiXsponR570.01Ag102300.1|SoffiXsponR570.01Cg048200.1|SoffiXsponR570.01Dg026400.1|SoffiXsponR570.01Eg102200.1	
643	5	1	4	4	1	3	SoffiXsponR570.01Bg093900.1	SoffiXsponR570.01Ag102400.1|SoffiXsponR570.01Cg048300.1|SoffiXsponR570.01Dg026600.1|SoffiXsponR570.01Eg102300.1	
644	5	1	4	4	1	4	SoffiXsponR570.01Bg094000.1	SoffiXsponR570.01Ag102500.1|SoffiXsponR570.01Cg048400.1|SoffiXsponR570.01Dg026700.1|SoffiXsponR570.01Eg102400.1	
645	5	1	4	2	1	2	SoffiXsponR570.01Bg094100.1	SoffiXsponR570.01Ag102600.1|SoffiXsponR570.01Cg048500.1|SoffiXsponR570.01Dg026800.1|SoffiXsponR570.01Eg102500.1	
646	5	1	4	5	1	4	SoffiXsponR570.01Bg094200.1	SoffiXsponR570.01Ag102700.1|SoffiXsponR570.01Cg048600.1|SoffiXsponR570.01Dg026900.1|SoffiXsponR570.01Eg102600.1	
647	5	1	4	2	1	2	SoffiXsponR570.01Bg094300.1	SoffiXsponR570.01Ag102800.1|SoffiXsponR570.01Cg048700.1|SoffiXsponR570.01Dg027000.1|SoffiXsponR570.01Eg102700.1	
648	5	1	4	5	1	4	SoffiXsponR570.01Bg094400.1	SoffiXsponR570.01Ag102900.1|SoffiXsponR570.01Cg048800.1|SoffiXsponR570.01Dg027100.1|SoffiXsponR570.01Eg102800.1	
649	3	1	2	3	1	2	SoffiXsponR570.01Bg094500.1	SoffiXsponR570.01Ag103000.1|SoffiXsponR570.01Eg102900.1	
67379	1	0	1	1	0	1		SoffiXsponR570.01Ag103100.1	
650	5	1	4	5	1	4	SoffiXsponR570.01Bg094600.1	SoffiXsponR570.01Ag103200.1|SoffiXsponR570.01Cg048900.1|SoffiXsponR570.01Dg027200.1|SoffiXsponR570.01Eg103000.1	
651	5	1	4	4	1	3	SoffiXsponR570.01Bg094800.1	SoffiXsponR570.01Ag103400.1|SoffiXsponR570.01Cg049100.1|SoffiXsponR570.01Dg027400.1|SoffiXsponR570.01Eg103200.1	
653	5	1	4	2	1	2	SoffiXsponR570.01Bg094900.1	SoffiXsponR570.01Ag103500.1|SoffiXsponR570.01Cg049300.1|SoffiXsponR570.01Dg027500.1|SoffiXsponR570.01Eg103400.1	
21406	5	1	4	4	1	3	SoffiXsponR570.01Bg095000.1	SoffiXsponR570.01Ag103600.1|SoffiXsponR570.01Cg049400.1|SoffiXsponR570.01Dg027600.1|SoffiXsponR570.01Eg103500.1	
21407	5	1	4	4	1	3	SoffiXsponR570.01Bg095100.1	SoffiXsponR570.01Ag103700.1|SoffiXsponR570.01Cg049500.1|SoffiXsponR570.01Dg027700.1|SoffiXsponR570.01Eg103600.1	
655	5	1	4	4	1	3	SoffiXsponR570.01Bg095300.1	SoffiXsponR570.01Ag103800.1|SoffiXsponR570.01Cg049700.1|SoffiXsponR570.01Dg027900.1|SoffiXsponR570.01Eg103800.1	
656	5	1	4	5	1	4	SoffiXsponR570.01Bg095400.1	SoffiXsponR570.01Ag103900.1|SoffiXsponR570.01Cg049800.1|SoffiXsponR570.01Dg028000.1|SoffiXsponR570.01Eg103900.1	
657	5	1	4	4	1	3	SoffiXsponR570.01Bg095600.1	SoffiXsponR570.01Ag104000.1|SoffiXsponR570.01Cg049900.1|SoffiXsponR570.01Dg028100.1|SoffiXsponR570.01Eg104000.1	
21409	5	1	4	5	1	4	SoffiXsponR570.01Bg095700.1	SoffiXsponR570.01Ag104100.1|SoffiXsponR570.01Cg050000.1|SoffiXsponR570.01Dg028200.1|SoffiXsponR570.01Eg104100.1	
675	5	1	4	4	1	3	SoffiXsponR570.01Bg095800.1	SoffiXsponR570.01Ag104200.1|SoffiXsponR570.01Cg050100.1|SoffiXsponR570.01Dg028300.1|SoffiXsponR570.01Eg104200.1	
67380	1	0	1	1	0	1		SoffiXsponR570.01Ag104300.1	
661	5	1	4	5	1	4	SoffiXsponR570.01Bg095900.1	SoffiXsponR570.01Ag104400.1|SoffiXsponR570.01Cg050200.1|SoffiXsponR570.01Dg028400.1|SoffiXsponR570.01Eg104300.1	
659	5	1	4	4	1	3	SoffiXsponR570.01Bg096000.1	SoffiXsponR570.01Ag104500.1|SoffiXsponR570.01Cg050300.1|SoffiXsponR570.01Dg028500.1|SoffiXsponR570.01Eg104400.1	
662	8	2	6	5	2	3	SoffiXsponR570.01Bg096100.1|SoffiXsponR570.01Bg096700.1	SoffiXsponR570.01Ag104600.1|SoffiXsponR570.01Cg050900.1|SoffiXsponR570.01Dg028600.1|SoffiXsponR570.01Dg029200.1|SoffiXsponR570.01Eg104500.1|SoffiXsponR570.01Eg105000.1	
664	5	1	4	4	1	3	SoffiXsponR570.01Bg096200.1	SoffiXsponR570.01Ag104700.1|SoffiXsponR570.01Cg050400.1|SoffiXsponR570.01Dg028700.1|SoffiXsponR570.01Eg104600.1	
665	10	2	8	6	2	5	SoffiXsponR570.01Bg096300.1|SoffiXsponR570.01Bg096500.1	SoffiXsponR570.01Ag104800.1|SoffiXsponR570.01Ag104900.1|SoffiXsponR570.01Cg050600.1|SoffiXsponR570.01Cg050700.1|SoffiXsponR570.01Dg028900.1|SoffiXsponR570.01Dg029000.1|SoffiXsponR570.01Eg104700.1|SoffiXsponR570.01Eg104800.1	
67381	1	0	1	1	0	1		SoffiXsponR570.01Ag105000.1	
667	5	1	4	3	1	2	SoffiXsponR570.01Bg096600.1	SoffiXsponR570.01Ag105100.1|SoffiXsponR570.01Cg050800.1|SoffiXsponR570.01Dg029100.1|SoffiXsponR570.01Eg104900.1	
67382	1	0	1	1	0	1		SoffiXsponR570.01Ag105200.1	
669	5	1	4	4	1	3	SoffiXsponR570.01Bg096800.1	SoffiXsponR570.01Ag105300.1|SoffiXsponR570.01Cg051000.1|SoffiXsponR570.01Dg029300.1|SoffiXsponR570.01Eg105100.1	
671	5	1	4	3	1	2	SoffiXsponR570.01Bg097000.1	SoffiXsponR570.01Ag105400.1|SoffiXsponR570.01Cg051200.1|SoffiXsponR570.01Dg029500.1|SoffiXsponR570.01Eg105300.1	
673	5	1	4	5	1	4	SoffiXsponR570.01Bg097100.1	SoffiXsponR570.01Ag105500.1|SoffiXsponR570.01Cg051300.1|SoffiXsponR570.01Dg029600.1|SoffiXsponR570.01Eg105400.1	
677	5	1	4	3	1	2	SoffiXsponR570.01Bg097200.1	SoffiXsponR570.01Ag105600.1|SoffiXsponR570.01Cg051500.1|SoffiXsponR570.01Dg029800.1|SoffiXsponR570.01Eg105600.1	
678	5	1	4	4	1	3	SoffiXsponR570.01Bg097300.1	SoffiXsponR570.01Ag105700.1|SoffiXsponR570.01Cg051600.1|SoffiXsponR570.01Dg029900.1|SoffiXsponR570.01Eg105700.1	
679	5	1	4	4	1	3	SoffiXsponR570.01Bg097400.1	SoffiXsponR570.01Ag105800.1|SoffiXsponR570.01Cg051700.1|SoffiXsponR570.01Dg030000.1|SoffiXsponR570.01Eg105800.1	
67383	4	1	3	3	1	2	SoffiXsponR570.01Bg097600.1	SoffiXsponR570.01Ag105900.1|SoffiXsponR570.01Cg052100.1|SoffiXsponR570.01Dg030300.1	
21416	5	1	4	2	1	2	SoffiXsponR570.01Bg097700.1	SoffiXsponR570.01Ag106000.1|SoffiXsponR570.01Cg052200.1|SoffiXsponR570.01Dg030400.1|SoffiXsponR570.01Eg106000.1	
681	11	3	8	10	3	7	SoffiXsponR570.01Bg097800.1|SoffiXsponR570.01Bg129900.1|SoffiXsponR570.01Bg130000.1	SoffiXsponR570.01Ag106100.1|SoffiXsponR570.01Ag141600.1|SoffiXsponR570.01Ag141700.1|SoffiXsponR570.01Cg052300.1|SoffiXsponR570.01Dg030500.1|SoffiXsponR570.01Eg106100.1|SoffiXsponR570.01Eg141200.1|SoffiXsponR570.01Eg141300.1	
804	10	2	8	7	2	7	SoffiXsponR570.01Bg113800.1|SoffiXsponR570.01Bg113900.1	SoffiXsponR570.01Ag106200.1|SoffiXsponR570.01Ag124300.1|SoffiXsponR570.01Ag124400.1|SoffiXsponR570.01Cg068600.1|SoffiXsponR570.01Cg068700.1|SoffiXsponR570.01Eg106200.1|SoffiXsponR570.01Eg123900.1|SoffiXsponR570.01Eg124000.1	
67384	2	0	2	2	0	2		SoffiXsponR570.01Ag106300.1|SoffiXsponR570.01Eg106300.1	
683	1	0	1	1	0	1		SoffiXsponR570.01Ag106400.1	
684	5	1	4	5	1	4	SoffiXsponR570.01Bg097900.1	SoffiXsponR570.01Ag106500.1|SoffiXsponR570.01Cg052400.1|SoffiXsponR570.01Dg030600.1|SoffiXsponR570.01Eg106400.1	
686	5	1	4	4	1	3	SoffiXsponR570.01Bg098000.1	SoffiXsponR570.01Ag106600.1|SoffiXsponR570.01Cg052500.1|SoffiXsponR570.01Dg030700.1|SoffiXsponR570.01Eg106500.1	
687	5	1	4	4	1	3	SoffiXsponR570.01Bg098100.1	SoffiXsponR570.01Ag106700.1|SoffiXsponR570.01Cg052600.1|SoffiXsponR570.01Dg030800.1|SoffiXsponR570.01Eg106600.1	
67385	2	0	2	2	0	2		SoffiXsponR570.01Ag106800.1|SoffiXsponR570.01Eg106800.1	
690	3	1	2	3	1	2	SoffiXsponR570.01Bg098200.1	SoffiXsponR570.01Ag106900.1|SoffiXsponR570.01Eg106900.1	
67386	1	0	1	1	0	1		SoffiXsponR570.01Ag107000.1	
688	5	1	4	2	1	1	SoffiXsponR570.01Bg098300.1	SoffiXsponR570.01Ag107100.1|SoffiXsponR570.01Cg052700.1|SoffiXsponR570.01Dg031000.1|SoffiXsponR570.01Eg107000.1	
21418	14	3	11	13	3	10	SoffiXsponR570.01Bg098400.1|SoffiXsponR570.01Bg098500.1|SoffiXsponR570.01Bg098600.1	SoffiXsponR570.01Ag107200.1|SoffiXsponR570.01Ag107300.1|SoffiXsponR570.01Ag107400.1|SoffiXsponR570.01Cg052800.1|SoffiXsponR570.01Cg052900.1|SoffiXsponR570.01Cg053000.1|SoffiXsponR570.01Dg031100.1|SoffiXsponR570.01Dg031200.1|SoffiXsponR570.01Eg107100.1|SoffiXsponR570.01Eg107200.1|SoffiXsponR570.01Eg107300.1	
21419	4	1	3	4	1	3	SoffiXsponR570.01Bg098700.1	SoffiXsponR570.01Ag107500.1|SoffiXsponR570.01Cg053100.1|SoffiXsponR570.01Eg107400.1	
21420	4	1	3	4	1	3	SoffiXsponR570.01Bg098800.1	SoffiXsponR570.01Ag107600.1|SoffiXsponR570.01Cg053200.1|SoffiXsponR570.01Eg107500.1	
40010	4	1	3	4	1	3	SoffiXsponR570.01Bg098900.1	SoffiXsponR570.01Ag107700.1|SoffiXsponR570.01Cg053300.1|SoffiXsponR570.01Eg107600.1	
40009	4	1	3	4	1	3	SoffiXsponR570.01Bg099200.1	SoffiXsponR570.01Ag107800.1|SoffiXsponR570.01Cg053500.1|SoffiXsponR570.01Eg107900.1	
67387	1	0	1	1	0	1		SoffiXsponR570.01Ag107900.1	
67388	1	0	1	1	0	1		SoffiXsponR570.01Ag108000.1	
21422	4	1	3	4	1	3	SoffiXsponR570.01Bg099300.1	SoffiXsponR570.01Ag108100.1|SoffiXsponR570.01Cg053600.1|SoffiXsponR570.01Eg108000.1	
21423	4	1	3	4	1	3	SoffiXsponR570.01Bg099400.1	SoffiXsponR570.01Ag108200.1|SoffiXsponR570.01Cg053700.1|SoffiXsponR570.01Eg108100.1	
67389	2	0	2	2	0	2		SoffiXsponR570.01Ag108300.1|SoffiXsponR570.01Eg108200.1	
21424	4	1	3	4	1	3	SoffiXsponR570.01Bg099500.1	SoffiXsponR570.01Ag108400.1|SoffiXsponR570.01Cg053800.1|SoffiXsponR570.01Eg108300.1	
21426	4	1	3	4	1	3	SoffiXsponR570.01Bg099600.1	SoffiXsponR570.01Ag108500.1|SoffiXsponR570.01Cg053900.1|SoffiXsponR570.01Eg108400.1	
21427	3	0	3	2	0	2		SoffiXsponR570.01Ag108600.1|SoffiXsponR570.01Cg054100.1|SoffiXsponR570.01Eg108600.1	
21428	4	1	3	4	1	3	SoffiXsponR570.01Bg099700.1	SoffiXsponR570.01Ag108700.1|SoffiXsponR570.01Cg054200.1|SoffiXsponR570.01Eg108700.1	
21429	4	1	3	4	1	3	SoffiXsponR570.01Bg099800.1	SoffiXsponR570.01Ag108800.1|SoffiXsponR570.01Cg054300.1|SoffiXsponR570.01Eg108800.1	
21431	4	1	3	4	1	3	SoffiXsponR570.01Bg099900.1	SoffiXsponR570.01Ag108900.1|SoffiXsponR570.01Cg054400.1|SoffiXsponR570.01Eg109000.1	
21432	4	1	3	4	1	3	SoffiXsponR570.01Bg100000.1	SoffiXsponR570.01Ag109000.1|SoffiXsponR570.01Cg054500.1|SoffiXsponR570.01Eg109100.1	
21433	4	1	3	4	1	3	SoffiXsponR570.01Bg100100.1	SoffiXsponR570.01Ag109100.1|SoffiXsponR570.01Cg054600.1|SoffiXsponR570.01Eg109200.1	
21434	4	1	3	4	1	3	SoffiXsponR570.01Bg100200.1	SoffiXsponR570.01Ag109200.1|SoffiXsponR570.01Cg054800.1|SoffiXsponR570.01Eg109300.1	
67390	3	0	3	2	0	2		SoffiXsponR570.01Ag109300.1|SoffiXsponR570.01Cg054900.1|SoffiXsponR570.01Eg109400.1	
21435	4	1	3	3	1	2	SoffiXsponR570.01Bg100300.1	SoffiXsponR570.01Ag109400.1|SoffiXsponR570.01Cg055000.1|SoffiXsponR570.01Eg109500.1	
21436	4	1	3	2	1	1	SoffiXsponR570.01Bg100400.1	SoffiXsponR570.01Ag109500.1|SoffiXsponR570.01Cg055100.1|SoffiXsponR570.01Eg109600.1	
812	8	2	6	8	2	6	SoffiXsponR570.01Bg100500.1|SoffiXsponR570.01Bg114400.1	SoffiXsponR570.01Ag109600.1|SoffiXsponR570.01Ag125000.1|SoffiXsponR570.01Cg055300.1|SoffiXsponR570.01Cg069200.1|SoffiXsponR570.01Eg109700.1|SoffiXsponR570.01Eg124400.1	
21437	4	1	3	4	1	3	SoffiXsponR570.01Bg100600.1	SoffiXsponR570.01Ag109700.1|SoffiXsponR570.01Cg055400.1|SoffiXsponR570.01Eg109800.1	
21438	8	2	6	7	2	5	SoffiXsponR570.01Bg100700.1|SoffiXsponR570.01Bg100800.1	SoffiXsponR570.01Ag109800.1|SoffiXsponR570.01Ag109900.1|SoffiXsponR570.01Cg055500.1|SoffiXsponR570.01Cg055600.1|SoffiXsponR570.01Eg109900.1|SoffiXsponR570.01Eg110000.1	
21439	4	1	3	3	1	2	SoffiXsponR570.01Bg100900.1	SoffiXsponR570.01Ag110000.1|SoffiXsponR570.01Cg055700.1|SoffiXsponR570.01Eg110100.1	
21440	4	1	3	3	1	2	SoffiXsponR570.01Bg101000.1	SoffiXsponR570.01Ag110100.1|SoffiXsponR570.01Cg055800.1|SoffiXsponR570.01Eg110200.1	
21441	4	1	3	4	1	3	SoffiXsponR570.01Bg101100.1	SoffiXsponR570.01Ag110200.1|SoffiXsponR570.01Cg056000.1|SoffiXsponR570.01Eg110300.1	
692	4	1	3	4	1	3	SoffiXsponR570.01Bg101400.1	SoffiXsponR570.01Ag110300.1|SoffiXsponR570.01Cg056100.1|SoffiXsponR570.01Eg110400.1	
67391	1	0	1	1	0	1		SoffiXsponR570.01Ag110400.1	
695	8	2	6	7	2	5	SoffiXsponR570.01Bg101500.1|SoffiXsponR570.01Bg101700.1	SoffiXsponR570.01Ag110500.1|SoffiXsponR570.01Ag110700.1|SoffiXsponR570.01Cg056200.1|SoffiXsponR570.01Cg056400.1|SoffiXsponR570.01Eg110500.1|SoffiXsponR570.01Eg110700.1	
696	4	1	3	4	1	3	SoffiXsponR570.01Bg101600.1	SoffiXsponR570.01Ag110600.1|SoffiXsponR570.01Cg056300.1|SoffiXsponR570.01Eg110600.1	
698	4	1	3	4	1	3	SoffiXsponR570.01Bg101800.1	SoffiXsponR570.01Ag110800.1|SoffiXsponR570.01Cg056500.1|SoffiXsponR570.01Eg110800.1	
699	4	1	3	4	1	3	SoffiXsponR570.01Bg101900.1	SoffiXsponR570.01Ag110900.1|SoffiXsponR570.01Cg056600.1|SoffiXsponR570.01Eg110900.1	
21442	9	1	8	9	1	8	SoffiXsponR570.01Bg102000.1	SoffiXsponR570.01Ag111000.1|SoffiXsponR570.01Ag111400.1|SoffiXsponR570.01Ag111500.1|SoffiXsponR570.01Cg056700.1|SoffiXsponR570.01Cg057100.1|SoffiXsponR570.01Eg111000.1|SoffiXsponR570.01Eg111100.1|SoffiXsponR570.01Eg111200.1	
67392	1	0	1	1	0	1		SoffiXsponR570.01Ag111100.1	
67393	1	0	1	1	0	1		SoffiXsponR570.01Ag111200.1	
67394	1	0	1	1	0	1		SoffiXsponR570.01Ag111300.1	
21444	4	1	3	4	1	3	SoffiXsponR570.01Bg102200.1	SoffiXsponR570.01Ag111600.1|SoffiXsponR570.01Cg057200.1|SoffiXsponR570.01Eg111300.1	
701	4	1	3	4	1	3	SoffiXsponR570.01Bg102300.1	SoffiXsponR570.01Ag111700.1|SoffiXsponR570.01Cg057300.1|SoffiXsponR570.01Eg111400.1	
702	4	1	3	3	1	2	SoffiXsponR570.01Bg102400.1	SoffiXsponR570.01Ag111800.1|SoffiXsponR570.01Cg057500.1|SoffiXsponR570.01Eg111500.1	
67395	1	0	1	1	0	1		SoffiXsponR570.01Ag112000.1	
67396	1	0	1	1	0	1		SoffiXsponR570.01Ag112100.1	
21447	4	1	3	3	1	2	SoffiXsponR570.01Bg102700.1	SoffiXsponR570.01Ag112200.1|SoffiXsponR570.01Cg057800.1|SoffiXsponR570.01Eg111700.1	
67397	1	0	1	1	0	1		SoffiXsponR570.01Ag112300.1	
706	4	1	3	3	1	2	SoffiXsponR570.01Bg102800.1	SoffiXsponR570.01Ag112400.1|SoffiXsponR570.01Cg057900.1|SoffiXsponR570.01Eg111900.1	
21448	4	1	3	2	1	2	SoffiXsponR570.01Bg102900.1	SoffiXsponR570.01Ag112500.1|SoffiXsponR570.01Cg058000.1|SoffiXsponR570.01Eg112000.1	
708	4	1	3	4	1	3	SoffiXsponR570.01Bg103000.1	SoffiXsponR570.01Ag112600.1|SoffiXsponR570.01Cg058100.1|SoffiXsponR570.01Eg112100.1	
709	4	1	3	4	1	3	SoffiXsponR570.01Bg103100.1	SoffiXsponR570.01Ag112700.1|SoffiXsponR570.01Cg058200.1|SoffiXsponR570.01Eg112200.1	
67398	2	0	2	2	0	2		SoffiXsponR570.01Ag112800.1|SoffiXsponR570.01Eg112300.1	
67399	2	0	2	2	0	2		SoffiXsponR570.01Ag112900.1|SoffiXsponR570.01Eg112400.1	
67400	2	0	2	2	0	2		SoffiXsponR570.01Ag113000.1|SoffiXsponR570.01Eg112500.1	
711	3	1	2	3	1	2	SoffiXsponR570.01Bg103300.1	SoffiXsponR570.01Ag113100.1|SoffiXsponR570.01Eg112600.1	
21451	3	1	2	2	1	1	SoffiXsponR570.01Bg103400.1	SoffiXsponR570.01Ag113200.1|SoffiXsponR570.01Eg112700.1	
712	3	1	2	3	1	2	SoffiXsponR570.01Bg103500.1	SoffiXsponR570.01Ag113300.1|SoffiXsponR570.01Eg112900.1	
714	3	1	2	3	1	2	SoffiXsponR570.01Bg103700.1	SoffiXsponR570.01Ag113500.1|SoffiXsponR570.01Eg113100.1	
715	9	3	6	9	3	6	SoffiXsponR570.01Bg103800.1|SoffiXsponR570.01Bg103900.1|SoffiXsponR570.01Bg104000.1	SoffiXsponR570.01Ag113600.1|SoffiXsponR570.01Ag113700.1|SoffiXsponR570.01Ag113800.1|SoffiXsponR570.01Eg113200.1|SoffiXsponR570.01Eg113300.1|SoffiXsponR570.01Eg113400.1	
21454	4	1	3	4	1	3	SoffiXsponR570.01Bg104100.1	SoffiXsponR570.01Ag113900.1|SoffiXsponR570.01Cg058600.1|SoffiXsponR570.01Eg113500.1	
718	4	1	3	4	1	3	SoffiXsponR570.01Bg104200.1	SoffiXsponR570.01Ag114000.1|SoffiXsponR570.01Cg058700.1|SoffiXsponR570.01Eg113600.1	
720	4	1	3	4	1	3	SoffiXsponR570.01Bg104300.1	SoffiXsponR570.01Ag114100.1|SoffiXsponR570.01Cg059000.1|SoffiXsponR570.01Eg113800.1	
721	4	1	3	4	1	3	SoffiXsponR570.01Bg104400.1	SoffiXsponR570.01Ag114200.1|SoffiXsponR570.01Cg059100.1|SoffiXsponR570.01Eg113900.1	
722	4	1	3	4	1	3	SoffiXsponR570.01Bg104600.1	SoffiXsponR570.01Ag114300.1|SoffiXsponR570.01Cg059200.1|SoffiXsponR570.01Eg114000.1	
724	4	1	3	4	1	3	SoffiXsponR570.01Bg104700.1	SoffiXsponR570.01Ag114400.1|SoffiXsponR570.01Cg059300.1|SoffiXsponR570.01Eg114100.1	
725	4	1	3	4	1	3	SoffiXsponR570.01Bg104800.1	SoffiXsponR570.01Ag114500.1|SoffiXsponR570.01Cg059400.1|SoffiXsponR570.01Eg114200.1	
726	4	1	3	4	1	3	SoffiXsponR570.01Bg104900.1	SoffiXsponR570.01Ag114600.1|SoffiXsponR570.01Cg059500.1|SoffiXsponR570.01Eg114300.1	
727	4	1	3	4	1	3	SoffiXsponR570.01Bg105000.1	SoffiXsponR570.01Ag114700.1|SoffiXsponR570.01Cg059600.1|SoffiXsponR570.01Eg114400.1	
21456	5	1	4	4	1	4	SoffiXsponR570.01Bg105100.1	SoffiXsponR570.01Ag114800.1|SoffiXsponR570.01Cg059700.1|SoffiXsponR570.01Eg114500.1|SoffiXsponR570.01Eg114900.1	
21457	3	1	2	3	1	2	SoffiXsponR570.01Bg105200.1	SoffiXsponR570.01Ag114900.1|SoffiXsponR570.01Eg115000.1	
67401	1	0	1	1	0	1		SoffiXsponR570.01Ag115000.1	
730	4	1	3	4	1	3	SoffiXsponR570.01Bg105400.1	SoffiXsponR570.01Ag115100.1|SoffiXsponR570.01Cg059800.1|SoffiXsponR570.01Eg115100.1	
731	5	1	4	4	1	3	SoffiXsponR570.01Bg105500.1	SoffiXsponR570.01Ag115200.1|SoffiXsponR570.01Cg059900.1|SoffiXsponR570.01Eg114700.1|SoffiXsponR570.01Eg115300.1	
732	6	2	4	6	2	4	SoffiXsponR570.01Bg105600.1|SoffiXsponR570.01Bg107100.1	SoffiXsponR570.01Ag115300.1|SoffiXsponR570.01Cg060000.1|SoffiXsponR570.01Eg114800.1|SoffiXsponR570.01Eg115400.1	
67402	3	1	2	3	1	2	SoffiXsponR570.01Bg105700.1	SoffiXsponR570.01Ag115400.1|SoffiXsponR570.01Eg115600.1	
67403	1	0	1	1	0	1		SoffiXsponR570.01Ag115500.1	
733	4	1	3	4	1	3	SoffiXsponR570.01Bg105800.1	SoffiXsponR570.01Ag115600.1|SoffiXsponR570.01Cg060300.1|SoffiXsponR570.01Eg115700.1	
734	4	1	3	3	1	2	SoffiXsponR570.01Bg105900.1	SoffiXsponR570.01Ag115700.1|SoffiXsponR570.01Cg060400.1|SoffiXsponR570.01Eg115900.1	
67404	1	0	1	1	0	1		SoffiXsponR570.01Ag115800.1	
735	8	2	6	7	2	5	SoffiXsponR570.01Bg106000.1|SoffiXsponR570.01Bg126600.1	SoffiXsponR570.01Ag115900.1|SoffiXsponR570.01Ag138100.1|SoffiXsponR570.01Cg060800.1|SoffiXsponR570.01Eg116000.1|SoffiXsponR570.01Eg116100.1|SoffiXsponR570.01Eg137500.1	
21465	4	1	3	3	1	2	SoffiXsponR570.01Bg106100.1	SoffiXsponR570.01Ag116000.1|SoffiXsponR570.01Cg060900.1|SoffiXsponR570.01Eg116200.1	
67405	2	0	2	2	0	2		SoffiXsponR570.01Ag116200.1|SoffiXsponR570.01Eg116400.1	
67406	1	0	1	1	0	1		SoffiXsponR570.01Ag116300.1	
21599	9	1	8	8	1	7	SoffiXsponR570.01Bg136000.1	SoffiXsponR570.01Ag116400.1|SoffiXsponR570.01Ag147800.1|SoffiXsponR570.01Ag147900.1|SoffiXsponR570.01Dg034700.1|SoffiXsponR570.01Dg034800.1|SoffiXsponR570.01Eg116500.1|SoffiXsponR570.01Eg147300.1|SoffiXsponR570.01Eg147400.1	
737	4	1	3	4	1	3	SoffiXsponR570.01Bg106300.1	SoffiXsponR570.01Ag116500.1|SoffiXsponR570.01Cg061100.1|SoffiXsponR570.01Eg116600.1	
739	4	1	3	4	1	3	SoffiXsponR570.01Bg106400.1	SoffiXsponR570.01Ag116600.1|SoffiXsponR570.01Cg061200.1|SoffiXsponR570.01Eg116800.1	
740	8	2	6	7	2	5	SoffiXsponR570.01Bg106500.1|SoffiXsponR570.01Bg106600.1	SoffiXsponR570.01Ag116700.1|SoffiXsponR570.01Ag116800.1|SoffiXsponR570.01Cg061300.1|SoffiXsponR570.01Cg061400.1|SoffiXsponR570.01Eg116900.1|SoffiXsponR570.01Eg117000.1	
741	4	1	3	4	1	3	SoffiXsponR570.01Bg106700.1	SoffiXsponR570.01Ag116900.1|SoffiXsponR570.01Cg061500.1|SoffiXsponR570.01Eg117100.1	
742	5	2	3	4	2	3	SoffiXsponR570.01Bg106800.1|SoffiXsponR570.01Bg107200.1	SoffiXsponR570.01Ag117000.1|SoffiXsponR570.01Cg061600.1|SoffiXsponR570.01Eg117200.1	
743	4	1	3	4	1	3	SoffiXsponR570.01Bg107400.1	SoffiXsponR570.01Ag117100.1|SoffiXsponR570.01Cg061700.1|SoffiXsponR570.01Eg117300.1	
21474	4	1	3	3	1	2	SoffiXsponR570.01Bg107500.1	SoffiXsponR570.01Ag117200.1|SoffiXsponR570.01Cg061800.1|SoffiXsponR570.01Eg117400.1	
67407	1	0	1	1	0	1		SoffiXsponR570.01Ag117300.1	
744	7	2	5	2	2	2	SoffiXsponR570.01Bg107600.1|SoffiXsponR570.01Fg003900.1	SoffiXsponR570.01Ag117400.1|SoffiXsponR570.01Ag203800.1|SoffiXsponR570.01Cg061900.1|SoffiXsponR570.01Eg117500.1|SoffiXsponR570.1Z015400.1	
745	4	1	3	4	1	3	SoffiXsponR570.01Bg107700.1	SoffiXsponR570.01Ag117500.1|SoffiXsponR570.01Cg062100.1|SoffiXsponR570.01Eg117600.1	
746	4	1	3	3	1	2	SoffiXsponR570.01Bg107800.1	SoffiXsponR570.01Ag117600.1|SoffiXsponR570.01Cg062200.1|SoffiXsponR570.01Eg117700.1	
747	4	1	3	4	1	3	SoffiXsponR570.01Bg107900.1	SoffiXsponR570.01Ag117700.1|SoffiXsponR570.01Cg062300.1|SoffiXsponR570.01Eg117900.1	
67408	1	0	1	1	0	1		SoffiXsponR570.01Ag117800.1	
67409	1	0	1	1	0	1		SoffiXsponR570.01Ag117900.1	
751	4	1	3	2	1	2	SoffiXsponR570.01Bg108000.1	SoffiXsponR570.01Ag118000.1|SoffiXsponR570.01Cg062500.1|SoffiXsponR570.01Eg118000.1	
752	4	1	3	3	1	2	SoffiXsponR570.01Bg108100.1	SoffiXsponR570.01Ag118100.1|SoffiXsponR570.01Cg062600.1|SoffiXsponR570.01Eg118100.1	
21479	4	1	3	3	1	2	SoffiXsponR570.01Bg108200.1	SoffiXsponR570.01Ag118200.1|SoffiXsponR570.01Cg062700.1|SoffiXsponR570.01Eg118200.1	
21480	4	1	3	4	1	3	SoffiXsponR570.01Bg108300.1	SoffiXsponR570.01Ag118300.1|SoffiXsponR570.01Cg062800.1|SoffiXsponR570.01Eg118300.1	
67410	3	1	2	3	1	2	SoffiXsponR570.01Bg108400.1	SoffiXsponR570.01Ag118400.1|SoffiXsponR570.01Cg062900.1	
67411	3	0	3	3	0	3		SoffiXsponR570.01Ag118500.1|SoffiXsponR570.01Cg063000.1|SoffiXsponR570.01Eg118400.1	
67412	2	0	2	2	0	2		SoffiXsponR570.01Ag118600.1|SoffiXsponR570.01Eg118500.1	
753	4	1	3	4	1	3	SoffiXsponR570.01Bg108700.1	SoffiXsponR570.01Ag118700.1|SoffiXsponR570.01Cg063100.1|SoffiXsponR570.01Eg118600.1	
67413	1	0	1	1	0	1		SoffiXsponR570.01Ag118800.1	
21481	4	1	3	4	1	3	SoffiXsponR570.01Bg108800.1	SoffiXsponR570.01Ag118900.1|SoffiXsponR570.01Cg063200.1|SoffiXsponR570.01Eg118700.1	
67414	1	0	1	1	0	1		SoffiXsponR570.01Ag119000.1	
757	4	1	3	4	1	3	SoffiXsponR570.01Bg109200.1	SoffiXsponR570.01Ag119100.1|SoffiXsponR570.01Cg063400.1|SoffiXsponR570.01Eg118900.1	
758	4	1	3	4	1	3	SoffiXsponR570.01Bg109300.1	SoffiXsponR570.01Ag119200.1|SoffiXsponR570.01Cg063600.1|SoffiXsponR570.01Eg119000.1	
759	4	1	3	3	1	3	SoffiXsponR570.01Bg109400.1	SoffiXsponR570.01Ag119300.1|SoffiXsponR570.01Cg063700.1|SoffiXsponR570.01Eg119100.1	
761	6	2	4	6	2	4	SoffiXsponR570.01Bg109500.1|SoffiXsponR570.01Bg109600.1	SoffiXsponR570.01Ag119400.1|SoffiXsponR570.01Cg063800.1|SoffiXsponR570.01Cg064100.1|SoffiXsponR570.01Eg119200.1	
63446	4	1	3	3	1	2	SoffiXsponR570.01Bg109700.1	SoffiXsponR570.01Ag119500.1|SoffiXsponR570.01Cg064200.1|SoffiXsponR570.01Eg119300.1	
762	4	1	3	4	1	3	SoffiXsponR570.01Bg109800.1	SoffiXsponR570.01Ag119600.1|SoffiXsponR570.01Cg064300.1|SoffiXsponR570.01Eg119400.1	
763	4	1	3	2	1	2	SoffiXsponR570.01Bg109900.1	SoffiXsponR570.01Ag119700.1|SoffiXsponR570.01Cg064400.1|SoffiXsponR570.01Eg119500.1	
67415	1	0	1	1	0	1		SoffiXsponR570.01Ag119800.1	
767	11	3	8	10	3	7	SoffiXsponR570.01Bg110000.1|SoffiXsponR570.01Bg110100.1|SoffiXsponR570.01Bg110300.1	SoffiXsponR570.01Ag119900.1|SoffiXsponR570.01Ag120400.1|SoffiXsponR570.01Cg064500.1|SoffiXsponR570.01Cg064600.1|SoffiXsponR570.01Cg064800.1|SoffiXsponR570.01Eg119600.1|SoffiXsponR570.01Eg119700.1|SoffiXsponR570.01Eg119900.1	
67416	1	0	1	1	0	1		SoffiXsponR570.01Ag120000.1	
768	1	0	1	1	0	1		SoffiXsponR570.01Ag120100.1	
67417	1	0	1	1	0	1		SoffiXsponR570.01Ag120200.1	
769	4	1	3	4	1	3	SoffiXsponR570.01Bg110200.1	SoffiXsponR570.01Ag120300.1|SoffiXsponR570.01Cg064700.1|SoffiXsponR570.01Eg119800.1	
770	4	1	3	3	1	2	SoffiXsponR570.01Bg110400.1	SoffiXsponR570.01Ag120500.1|SoffiXsponR570.01Cg064900.1|SoffiXsponR570.01Eg120000.1	
771	4	1	3	4	1	3	SoffiXsponR570.01Bg110500.1	SoffiXsponR570.01Ag120600.1|SoffiXsponR570.01Cg065000.1|SoffiXsponR570.01Eg120100.1	
772	4	1	3	4	1	3	SoffiXsponR570.01Bg110600.1	SoffiXsponR570.01Ag120700.1|SoffiXsponR570.01Cg065100.1|SoffiXsponR570.01Eg120200.1	
21487	4	1	3	4	1	3	SoffiXsponR570.01Bg110700.1	SoffiXsponR570.01Ag120800.1|SoffiXsponR570.01Cg065200.1|SoffiXsponR570.01Eg120300.1	
773	4	1	3	4	1	3	SoffiXsponR570.01Bg110800.1	SoffiXsponR570.01Ag120900.1|SoffiXsponR570.01Cg065300.1|SoffiXsponR570.01Eg120500.1	
774	4	1	3	4	1	3	SoffiXsponR570.01Bg110900.1	SoffiXsponR570.01Ag121000.1|SoffiXsponR570.01Cg065400.1|SoffiXsponR570.01Eg120700.1	
776	4	1	3	4	1	3	SoffiXsponR570.01Bg111000.1	SoffiXsponR570.01Ag121100.1|SoffiXsponR570.01Cg065600.1|SoffiXsponR570.01Eg120800.1	
777	4	1	3	4	1	3	SoffiXsponR570.01Bg111100.1	SoffiXsponR570.01Ag121200.1|SoffiXsponR570.01Cg065700.1|SoffiXsponR570.01Eg120900.1	
21488	4	1	3	4	1	3	SoffiXsponR570.01Bg111300.1	SoffiXsponR570.01Ag121300.1|SoffiXsponR570.01Cg065800.1|SoffiXsponR570.01Eg121000.1	
779	4	1	3	2	1	2	SoffiXsponR570.01Bg111500.1	SoffiXsponR570.01Ag121400.1|SoffiXsponR570.01Cg065900.1|SoffiXsponR570.01Eg121100.1	
781	4	1	3	4	1	3	SoffiXsponR570.01Bg111600.1	SoffiXsponR570.01Ag121500.1|SoffiXsponR570.01Cg066000.1|SoffiXsponR570.01Eg121200.1	
782	4	1	3	3	1	2	SoffiXsponR570.01Bg111700.1	SoffiXsponR570.01Ag121600.1|SoffiXsponR570.01Cg066100.1|SoffiXsponR570.01Eg121300.1	
783	5	1	4	5	1	4	SoffiXsponR570.01Bg111800.1	SoffiXsponR570.01Ag121700.1|SoffiXsponR570.01Cg066200.1|SoffiXsponR570.01Eg121400.1|SoffiXsponR570.01Eg121600.1	
784	4	1	3	4	1	3	SoffiXsponR570.01Bg111900.1	SoffiXsponR570.01Ag121800.1|SoffiXsponR570.01Cg066400.1|SoffiXsponR570.01Eg121700.1	
786	4	1	3	4	1	3	SoffiXsponR570.01Bg112000.1	SoffiXsponR570.01Ag121900.1|SoffiXsponR570.01Cg066600.1|SoffiXsponR570.01Eg121800.1	
21492	4	1	3	4	1	3	SoffiXsponR570.01Bg112100.1	SoffiXsponR570.01Ag122000.1|SoffiXsponR570.01Cg066800.1|SoffiXsponR570.01Eg121900.1	
21493	4	1	3	3	1	2	SoffiXsponR570.01Bg112200.1	SoffiXsponR570.01Ag122100.1|SoffiXsponR570.01Cg066900.1|SoffiXsponR570.01Eg122000.1	
788	4	1	3	4	1	3	SoffiXsponR570.01Bg112300.1	SoffiXsponR570.01Ag122200.1|SoffiXsponR570.01Cg067000.1|SoffiXsponR570.01Eg122100.1	
789	4	1	3	4	1	3	SoffiXsponR570.01Bg112400.1	SoffiXsponR570.01Ag122300.1|SoffiXsponR570.01Cg067100.1|SoffiXsponR570.01Eg122200.1	
67418	1	0	1	1	0	1		SoffiXsponR570.01Ag122400.1	
791	5	1	4	5	1	4	SoffiXsponR570.01Bg112600.1	SoffiXsponR570.01Ag122500.1|SoffiXsponR570.01Ag122600.1|SoffiXsponR570.01Cg067300.1|SoffiXsponR570.01Eg122400.1	
792	4	1	3	4	1	3	SoffiXsponR570.01Bg112700.1	SoffiXsponR570.01Ag122800.1|SoffiXsponR570.01Cg067500.1|SoffiXsponR570.01Eg122600.1	
21495	4	1	3	4	1	3	SoffiXsponR570.01Bg112800.1	SoffiXsponR570.01Ag122900.1|SoffiXsponR570.01Cg067600.1|SoffiXsponR570.01Eg122700.1	
67420	2	0	2	2	0	2		SoffiXsponR570.01Ag123000.1|SoffiXsponR570.01Cg057400.1	
793	4	1	3	4	1	3	SoffiXsponR570.01Bg112900.1	SoffiXsponR570.01Ag123100.1|SoffiXsponR570.01Cg067700.1|SoffiXsponR570.01Eg122800.1	
794	3	0	3	3	0	3		SoffiXsponR570.01Ag123200.1|SoffiXsponR570.01Cg067800.1|SoffiXsponR570.01Eg122900.1	
67421	1	0	1	1	0	1		SoffiXsponR570.01Ag123300.1	
21496	3	1	2	2	1	2	SoffiXsponR570.01Bg113000.1	SoffiXsponR570.01Ag123400.1|SoffiXsponR570.01Eg123000.1	
796	4	1	3	4	1	3	SoffiXsponR570.01Bg113100.1	SoffiXsponR570.01Ag123500.1|SoffiXsponR570.01Cg067900.1|SoffiXsponR570.01Eg123100.1	
798	2	0	2	2	0	2		SoffiXsponR570.01Ag123600.1|SoffiXsponR570.01Eg123200.1	
799	4	1	3	4	1	3	SoffiXsponR570.01Bg113200.1	SoffiXsponR570.01Ag123700.1|SoffiXsponR570.01Cg068000.1|SoffiXsponR570.01Eg123300.1	
808	4	1	3	3	1	2	SoffiXsponR570.01Bg113300.1	SoffiXsponR570.01Ag123800.1|SoffiXsponR570.01Cg068100.1|SoffiXsponR570.01Eg123400.1	
807	7	2	5	7	2	5	SoffiXsponR570.01Bg113400.1|SoffiXsponR570.01Bg113500.1	SoffiXsponR570.01Ag123900.1|SoffiXsponR570.01Ag124000.1|SoffiXsponR570.01Cg068300.1|SoffiXsponR570.01Eg123500.1|SoffiXsponR570.01Eg123600.1	
806	4	1	3	1	1	1	SoffiXsponR570.01Bg113600.1	SoffiXsponR570.01Ag124100.1|SoffiXsponR570.01Cg068400.1|SoffiXsponR570.01Eg123700.1	
805	4	1	3	4	1	3	SoffiXsponR570.01Bg113700.1	SoffiXsponR570.01Ag124200.1|SoffiXsponR570.01Cg068500.1|SoffiXsponR570.01Eg123800.1	
801	4	1	3	4	1	3	SoffiXsponR570.01Bg114000.1	SoffiXsponR570.01Ag124500.1|SoffiXsponR570.01Cg068800.1|SoffiXsponR570.01Eg124100.1	
67422	1	0	1	1	0	1		SoffiXsponR570.01Ag124600.1	
800	5	2	3	5	2	3	SoffiXsponR570.01Bg114100.1|SoffiXsponR570.01Bg114200.1	SoffiXsponR570.01Ag124700.1|SoffiXsponR570.01Cg069000.1|SoffiXsponR570.01Eg124200.1	
67423	1	0	1	1	0	1		SoffiXsponR570.01Ag124800.1	
811	4	1	3	4	1	3	SoffiXsponR570.01Bg114300.1	SoffiXsponR570.01Ag124900.1|SoffiXsponR570.01Cg069100.1|SoffiXsponR570.01Eg124300.1	
813	4	1	3	4	1	3	SoffiXsponR570.01Bg114500.1	SoffiXsponR570.01Ag125100.1|SoffiXsponR570.01Cg069300.1|SoffiXsponR570.01Eg124500.1	
810	4	1	3	4	1	3	SoffiXsponR570.01Bg114600.1	SoffiXsponR570.01Ag125200.1|SoffiXsponR570.01Cg069400.1|SoffiXsponR570.01Eg124600.1	
809	4	1	3	4	1	3	SoffiXsponR570.01Bg114700.1	SoffiXsponR570.01Ag125300.1|SoffiXsponR570.01Cg069600.1|SoffiXsponR570.01Eg124700.1	
815	4	1	3	4	1	3	SoffiXsponR570.01Bg114800.1	SoffiXsponR570.01Ag125400.1|SoffiXsponR570.01Cg069700.1|SoffiXsponR570.01Eg124800.1	
816	4	1	3	2	1	1	SoffiXsponR570.01Bg114900.1	SoffiXsponR570.01Ag125500.1|SoffiXsponR570.01Cg069800.1|SoffiXsponR570.01Eg124900.1	
817	4	1	3	4	1	3	SoffiXsponR570.01Bg115100.1	SoffiXsponR570.01Ag125600.1|SoffiXsponR570.01Cg069900.1|SoffiXsponR570.01Eg125000.1	
814	4	1	3	3	1	2	SoffiXsponR570.01Bg115200.1	SoffiXsponR570.01Ag125700.1|SoffiXsponR570.01Cg070000.1|SoffiXsponR570.01Eg125100.1	
819	4	1	3	4	1	3	SoffiXsponR570.01Bg115300.1	SoffiXsponR570.01Ag125800.1|SoffiXsponR570.01Cg070100.1|SoffiXsponR570.01Eg125300.1	
21503	4	1	3	4	1	3	SoffiXsponR570.01Bg115400.1	SoffiXsponR570.01Ag125900.1|SoffiXsponR570.01Cg070200.1|SoffiXsponR570.01Eg125400.1	
67424	1	0	1	1	0	1		SoffiXsponR570.01Ag126000.1	
820	4	1	3	3	1	2	SoffiXsponR570.01Bg115500.1	SoffiXsponR570.01Ag126100.1|SoffiXsponR570.01Cg070300.1|SoffiXsponR570.01Eg125500.1	
824	7	2	5	7	2	5	SoffiXsponR570.01Bg115700.1|SoffiXsponR570.01Bg115800.1	SoffiXsponR570.01Ag126200.1|SoffiXsponR570.01Cg070400.1|SoffiXsponR570.01Cg070800.1|SoffiXsponR570.01Eg125600.1|SoffiXsponR570.01Eg125700.1	
826	4	1	3	4	1	3	SoffiXsponR570.01Bg115900.1	SoffiXsponR570.01Ag126300.1|SoffiXsponR570.01Cg070900.1|SoffiXsponR570.01Eg125800.1	
827	8	2	6	8	2	6	SoffiXsponR570.01Bg116000.1|SoffiXsponR570.01Bg118400.1	SoffiXsponR570.01Ag126400.1|SoffiXsponR570.01Ag128600.1|SoffiXsponR570.01Cg071000.1|SoffiXsponR570.01Cg073700.1|SoffiXsponR570.01Eg125900.1|SoffiXsponR570.01Eg128500.1	
829	4	1	3	4	1	3	SoffiXsponR570.01Bg116100.1	SoffiXsponR570.01Ag126500.1|SoffiXsponR570.01Cg071100.1|SoffiXsponR570.01Eg126100.1	
830	4	1	3	4	1	3	SoffiXsponR570.01Bg116200.1	SoffiXsponR570.01Ag126600.1|SoffiXsponR570.01Cg071200.1|SoffiXsponR570.01Eg126200.1	
831	4	1	3	4	1	3	SoffiXsponR570.01Bg116300.1	SoffiXsponR570.01Ag126700.1|SoffiXsponR570.01Cg071300.1|SoffiXsponR570.01Eg126300.1	
832	4	1	3	3	1	2	SoffiXsponR570.01Bg116400.1	SoffiXsponR570.01Ag126800.1|SoffiXsponR570.01Cg071400.1|SoffiXsponR570.01Eg126400.1	
834	4	1	3	2	1	2	SoffiXsponR570.01Bg116600.1	SoffiXsponR570.01Ag126900.1|SoffiXsponR570.01Cg071500.1|SoffiXsponR570.01Eg126500.1	
67425	2	0	2	1	0	1		SoffiXsponR570.01Ag127000.1|SoffiXsponR570.01Cg071600.1	
837	4	1	3	3	1	2	SoffiXsponR570.01Bg116800.1	SoffiXsponR570.01Ag127100.1|SoffiXsponR570.01Cg071700.1|SoffiXsponR570.01Eg126800.1	
838	4	1	3	4	1	3	SoffiXsponR570.01Bg116900.1	SoffiXsponR570.01Ag127200.1|SoffiXsponR570.01Cg071800.1|SoffiXsponR570.01Eg126900.1	
21509	4	1	3	4	1	3	SoffiXsponR570.01Bg117000.1	SoffiXsponR570.01Ag127300.1|SoffiXsponR570.01Cg071900.1|SoffiXsponR570.01Eg127000.1	
840	4	1	3	4	1	3	SoffiXsponR570.01Bg117100.1	SoffiXsponR570.01Ag127400.1|SoffiXsponR570.01Cg072000.1|SoffiXsponR570.01Eg127100.1	
21510	4	1	3	4	1	3	SoffiXsponR570.01Bg117200.1	SoffiXsponR570.01Ag127500.1|SoffiXsponR570.01Cg072100.1|SoffiXsponR570.01Eg127200.1	
843	11	3	8	11	3	8	SoffiXsponR570.01Bg117300.1|SoffiXsponR570.01Bg117400.1|SoffiXsponR570.01Bg117500.1	SoffiXsponR570.01Ag127600.1|SoffiXsponR570.01Ag127800.1|SoffiXsponR570.01Cg072200.1|SoffiXsponR570.01Cg072300.1|SoffiXsponR570.01Cg072700.1|SoffiXsponR570.01Eg127400.1|SoffiXsponR570.01Eg127500.1|SoffiXsponR570.01Eg127700.1	
844	2	0	2	2	0	2		SoffiXsponR570.01Ag127700.1|SoffiXsponR570.01Cg072500.1	
846	4	1	3	4	1	3	SoffiXsponR570.01Bg117700.1	SoffiXsponR570.01Ag127900.1|SoffiXsponR570.01Cg072900.1|SoffiXsponR570.01Eg127800.1	
847	1	0	1	1	0	1		SoffiXsponR570.01Ag128000.1	
848	4	1	3	4	1	3	SoffiXsponR570.01Bg117900.1	SoffiXsponR570.01Ag128100.1|SoffiXsponR570.01Cg073100.1|SoffiXsponR570.01Eg128000.1	
849	4	1	3	3	1	2	SoffiXsponR570.01Bg118000.1	SoffiXsponR570.01Ag128200.1|SoffiXsponR570.01Cg073200.1|SoffiXsponR570.01Eg128100.1	
21512	4	1	3	4	1	3	SoffiXsponR570.01Bg118100.1	SoffiXsponR570.01Ag128300.1|SoffiXsponR570.01Cg073300.1|SoffiXsponR570.01Eg128200.1	
21513	4	1	3	4	1	3	SoffiXsponR570.01Bg118200.1	SoffiXsponR570.01Ag128400.1|SoffiXsponR570.01Cg073500.1|SoffiXsponR570.01Eg128300.1	
850	4	1	3	4	1	3	SoffiXsponR570.01Bg118300.1	SoffiXsponR570.01Ag128500.1|SoffiXsponR570.01Cg073600.1|SoffiXsponR570.01Eg128400.1	
851	4	1	3	4	1	3	SoffiXsponR570.01Bg118500.1	SoffiXsponR570.01Ag128700.1|SoffiXsponR570.01Cg074000.1|SoffiXsponR570.01Eg128700.1	
67426	1	0	1	1	0	1		SoffiXsponR570.01Ag128800.1	
852	4	1	3	2	1	1	SoffiXsponR570.01Bg118600.1	SoffiXsponR570.01Ag128900.1|SoffiXsponR570.01Cg074100.1|SoffiXsponR570.01Eg128800.1	
37713	3	0	3	2	0	2		SoffiXsponR570.01Ag129000.1|SoffiXsponR570.01Cg074200.1|SoffiXsponR570.01Eg128900.1	
853	4	1	3	3	1	2	SoffiXsponR570.01Bg118700.1	SoffiXsponR570.01Ag129100.1|SoffiXsponR570.01Cg074300.1|SoffiXsponR570.01Eg129000.1	
854	4	1	3	4	1	3	SoffiXsponR570.01Bg118800.1	SoffiXsponR570.01Ag129200.1|SoffiXsponR570.01Cg074400.1|SoffiXsponR570.01Eg129100.1	
855	4	1	3	2	1	1	SoffiXsponR570.01Bg118900.1	SoffiXsponR570.01Ag129300.1|SoffiXsponR570.01Cg074500.1|SoffiXsponR570.01Eg129200.1	
856	4	1	3	4	1	3	SoffiXsponR570.01Bg119000.1	SoffiXsponR570.01Ag129400.1|SoffiXsponR570.01Cg074600.1|SoffiXsponR570.01Eg129300.1	
857	3	1	2	3	1	2	SoffiXsponR570.01Bg119100.1	SoffiXsponR570.01Ag129500.1|SoffiXsponR570.01Eg129400.1	
858	4	1	3	4	1	3	SoffiXsponR570.01Bg119200.1	SoffiXsponR570.01Ag129600.1|SoffiXsponR570.01Cg074700.1|SoffiXsponR570.01Eg129500.1	
21515	4	1	3	3	1	3	SoffiXsponR570.01Bg119300.1	SoffiXsponR570.01Ag129700.1|SoffiXsponR570.01Cg074800.1|SoffiXsponR570.01Eg129600.1	
21516	4	1	3	4	1	3	SoffiXsponR570.01Bg119400.1	SoffiXsponR570.01Ag129800.1|SoffiXsponR570.01Cg074900.1|SoffiXsponR570.01Eg129700.1	
859	11	2	9	11	2	9	SoffiXsponR570.01Bg119500.1|SoffiXsponR570.01Bg119600.1	SoffiXsponR570.01Ag129900.1|SoffiXsponR570.01Ag130200.1|SoffiXsponR570.01Cg075000.1|SoffiXsponR570.01Cg075100.1|SoffiXsponR570.01Cg075200.1|SoffiXsponR570.01Cg075300.1|SoffiXsponR570.01Eg129800.1|SoffiXsponR570.01Eg129900.1|SoffiXsponR570.01Eg130000.1	
67427	1	0	1	1	0	1		SoffiXsponR570.01Ag130000.1	
67428	1	0	1	1	0	1		SoffiXsponR570.01Ag130100.1	
67429	1	0	1	1	0	1		SoffiXsponR570.01Ag130300.1	
860	7	2	5	6	2	4	SoffiXsponR570.01Bg119700.1|SoffiXsponR570.01Bg119800.1	SoffiXsponR570.01Ag130400.1|SoffiXsponR570.01Cg075400.1|SoffiXsponR570.01Cg075500.1|SoffiXsponR570.01Eg130100.1|SoffiXsponR570.01Eg130200.1	
67430	1	0	1	1	0	1		SoffiXsponR570.01Ag130500.1	
67431	1	0	1	1	0	1		SoffiXsponR570.01Ag130600.1	
862	4	1	3	4	1	3	SoffiXsponR570.01Bg120000.1	SoffiXsponR570.01Ag130700.1|SoffiXsponR570.01Cg075600.1|SoffiXsponR570.01Eg130300.1	
863	4	1	3	4	1	3	SoffiXsponR570.01Bg120100.1	SoffiXsponR570.01Ag130800.1|SoffiXsponR570.01Cg075700.1|SoffiXsponR570.01Eg130500.1	
866	4	1	3	1	1	1	SoffiXsponR570.01Bg120200.1	SoffiXsponR570.01Ag130900.1|SoffiXsponR570.01Cg075800.1|SoffiXsponR570.01Eg130600.1	
867	4	1	3	4	1	3	SoffiXsponR570.01Bg120300.1	SoffiXsponR570.01Ag131000.1|SoffiXsponR570.01Cg075900.1|SoffiXsponR570.01Eg130800.1	
868	4	1	3	4	1	3	SoffiXsponR570.01Bg120400.1	SoffiXsponR570.01Ag131100.1|SoffiXsponR570.01Cg076000.1|SoffiXsponR570.01Eg130900.1	
870	4	1	3	4	1	3	SoffiXsponR570.01Bg120500.1	SoffiXsponR570.01Ag131200.1|SoffiXsponR570.01Cg076100.1|SoffiXsponR570.01Eg131000.1	
67432	1	0	1	1	0	1		SoffiXsponR570.01Ag131300.1	
871	4	1	3	4	1	3	SoffiXsponR570.01Bg120600.1	SoffiXsponR570.01Ag131400.1|SoffiXsponR570.01Cg076200.1|SoffiXsponR570.01Eg131100.1	
67433	3	0	3	3	0	3		SoffiXsponR570.01Ag131500.1|SoffiXsponR570.01Cg076300.1|SoffiXsponR570.01Eg131200.1	
872	4	1	3	2	1	1	SoffiXsponR570.01Bg120700.1	SoffiXsponR570.01Ag131600.1|SoffiXsponR570.01Cg076400.1|SoffiXsponR570.01Eg131300.1	
873	7	1	6	4	1	3	SoffiXsponR570.01Bg120900.1	SoffiXsponR570.01Ag131700.1|SoffiXsponR570.01Ag131800.1|SoffiXsponR570.01Cg076500.1|SoffiXsponR570.01Cg076600.1|SoffiXsponR570.01Eg131400.1|SoffiXsponR570.01Eg131500.1	
875	4	1	3	4	1	3	SoffiXsponR570.01Bg121000.1	SoffiXsponR570.01Ag131900.1|SoffiXsponR570.01Cg076700.1|SoffiXsponR570.01Eg131600.1	
876	4	1	3	3	1	2	SoffiXsponR570.01Bg121100.1	SoffiXsponR570.01Ag132000.1|SoffiXsponR570.01Cg076800.1|SoffiXsponR570.01Eg131700.1	
877	4	1	3	2	1	1	SoffiXsponR570.01Bg121200.1	SoffiXsponR570.01Ag132100.1|SoffiXsponR570.01Cg076900.1|SoffiXsponR570.01Eg131800.1	
878	4	1	3	4	1	3	SoffiXsponR570.01Bg121300.1	SoffiXsponR570.01Ag132200.1|SoffiXsponR570.01Cg077000.1|SoffiXsponR570.01Eg131900.1	
21521	4	1	3	4	1	3	SoffiXsponR570.01Bg121400.1	SoffiXsponR570.01Ag132300.1|SoffiXsponR570.01Cg077100.1|SoffiXsponR570.01Eg132000.1	
67434	2	0	2	2	0	2		SoffiXsponR570.01Ag132400.1|SoffiXsponR570.01Eg132100.1	
67435	2	0	2	2	0	2		SoffiXsponR570.01Ag132500.1|SoffiXsponR570.01Eg132200.1	
67436	2	0	2	2	0	2		SoffiXsponR570.01Ag132600.1|SoffiXsponR570.01Eg132300.1	
67437	4	0	4	4	0	4		SoffiXsponR570.01Ag132700.1|SoffiXsponR570.01Eg126000.1|SoffiXsponR570.01Eg132400.1|SoffiXsponR570.01Eg135200.1	
21522	4	1	3	3	1	2	SoffiXsponR570.01Bg121500.1	SoffiXsponR570.01Ag132800.1|SoffiXsponR570.01Cg077200.1|SoffiXsponR570.01Eg132500.1	
1054	6	2	4	6	2	4	SoffiXsponR570.01Bg121600.1|SoffiXsponR570.01Bg145700.1	SoffiXsponR570.01Ag132900.1|SoffiXsponR570.01Ag161400.1|SoffiXsponR570.01Eg132600.1|SoffiXsponR570.01Eg157900.1	
21523	3	1	2	3	1	2	SoffiXsponR570.01Bg121700.1	SoffiXsponR570.01Ag133000.1|SoffiXsponR570.01Eg132700.1	
21524	3	1	2	2	1	2	SoffiXsponR570.01Bg121800.1	SoffiXsponR570.01Ag133100.1|SoffiXsponR570.01Eg132800.1	
21525	3	1	2	2	1	2	SoffiXsponR570.01Bg121900.1	SoffiXsponR570.01Ag133200.1|SoffiXsponR570.01Eg132900.1	
21526	3	1	2	3	1	2	SoffiXsponR570.01Bg122000.1	SoffiXsponR570.01Ag133300.1|SoffiXsponR570.01Eg133000.1	
21527	3	1	2	2	1	2	SoffiXsponR570.01Bg122100.1	SoffiXsponR570.01Ag133400.1|SoffiXsponR570.01Eg133100.1	
67438	1	0	1	1	0	1		SoffiXsponR570.01Ag133500.1	
21528	7	2	5	6	2	4	SoffiXsponR570.01Bg122200.1|SoffiXsponR570.01Bg137800.1	SoffiXsponR570.01Ag133600.1|SoffiXsponR570.01Ag151200.1|SoffiXsponR570.01Dg037100.1|SoffiXsponR570.01Eg133200.1|SoffiXsponR570.01Eg149000.1	
21529	3	1	2	3	1	2	SoffiXsponR570.01Bg122300.1	SoffiXsponR570.01Ag133700.1|SoffiXsponR570.01Eg133300.1	
21532	3	1	2	3	1	2	SoffiXsponR570.01Bg122500.1	SoffiXsponR570.01Ag133800.1|SoffiXsponR570.01Eg133500.1	
21536	3	1	2	3	1	2	SoffiXsponR570.01Bg122600.1	SoffiXsponR570.01Ag133900.1|SoffiXsponR570.01Eg133600.1	
21537	3	1	2	3	1	2	SoffiXsponR570.01Bg122700.1	SoffiXsponR570.01Ag134000.1|SoffiXsponR570.01Eg133700.1	
67439	1	0	1	1	0	1		SoffiXsponR570.01Ag134100.1	
21538	3	1	2	3	1	2	SoffiXsponR570.01Bg122800.1	SoffiXsponR570.01Ag134200.1|SoffiXsponR570.01Eg133800.1	
21539	3	1	2	3	1	2	SoffiXsponR570.01Bg122900.1	SoffiXsponR570.01Ag134300.1|SoffiXsponR570.01Eg133900.1	
21541	4	2	2	3	2	1	SoffiXsponR570.01Bg123000.1|SoffiXsponR570.01Bg123100.1	SoffiXsponR570.01Ag134400.1|SoffiXsponR570.01Eg134000.1	
21542	3	1	2	3	1	2	SoffiXsponR570.01Bg123400.1	SoffiXsponR570.01Ag134500.1|SoffiXsponR570.01Eg134200.1	
67440	1	0	1	1	0	1		SoffiXsponR570.01Ag134600.1	
880	4	2	2	4	2	2	SoffiXsponR570.01Bg123600.1|SoffiXsponR570.01Bg123700.1	SoffiXsponR570.01Ag134700.1|SoffiXsponR570.01Eg134400.1	
881	3	1	2	3	1	2	SoffiXsponR570.01Bg123800.1	SoffiXsponR570.01Ag134800.1|SoffiXsponR570.01Eg134500.1	
882	3	1	2	2	1	2	SoffiXsponR570.01Bg123900.1	SoffiXsponR570.01Ag134900.1|SoffiXsponR570.01Eg134600.1	
879	5	2	3	4	2	3	SoffiXsponR570.01Bg123500.1|SoffiXsponR570.01Bg124000.1	SoffiXsponR570.01Ag135000.1|SoffiXsponR570.01Eg134300.1|SoffiXsponR570.01Eg134700.1	
67441	2	0	2	2	0	2		SoffiXsponR570.01Ag135100.1|SoffiXsponR570.01Eg134800.1	
883	3	1	2	3	1	2	SoffiXsponR570.01Bg124100.1	SoffiXsponR570.01Ag135200.1|SoffiXsponR570.01Eg134900.1	
67442	1	0	1	1	0	1		SoffiXsponR570.01Ag135300.1	
885	3	1	2	3	1	2	SoffiXsponR570.01Bg124200.1	SoffiXsponR570.01Ag135400.1|SoffiXsponR570.01Eg135000.1	
889	4	1	3	4	1	3	SoffiXsponR570.01Bg124300.1	SoffiXsponR570.01Ag135500.1|SoffiXsponR570.01Ag166800.1|SoffiXsponR570.01Eg135100.1	
21544	3	1	2	3	1	2	SoffiXsponR570.01Bg124400.1	SoffiXsponR570.01Ag135600.1|SoffiXsponR570.01Eg135300.1	
890	3	1	2	3	1	2	SoffiXsponR570.01Bg124500.1	SoffiXsponR570.01Ag135700.1|SoffiXsponR570.01Eg135400.1	
891	3	1	2	3	1	2	SoffiXsponR570.01Bg124600.1	SoffiXsponR570.01Ag135800.1|SoffiXsponR570.01Eg135500.1	
892	3	1	2	3	1	2	SoffiXsponR570.01Bg124700.1	SoffiXsponR570.01Ag135900.1|SoffiXsponR570.01Eg135600.1	
893	3	1	2	3	1	2	SoffiXsponR570.01Bg124800.1	SoffiXsponR570.01Ag136000.1|SoffiXsponR570.01Eg135700.1	
21545	3	1	2	2	1	1	SoffiXsponR570.01Bg124900.1	SoffiXsponR570.01Ag136100.1|SoffiXsponR570.01Eg135800.1	
894	3	1	2	1	1	1	SoffiXsponR570.01Bg125000.1	SoffiXsponR570.01Ag136200.1|SoffiXsponR570.01Eg135900.1	
895	3	1	2	3	1	2	SoffiXsponR570.01Bg125100.1	SoffiXsponR570.01Ag136300.1|SoffiXsponR570.01Eg136000.1	
896	3	1	2	3	1	2	SoffiXsponR570.01Bg125200.1	SoffiXsponR570.01Ag136400.1|SoffiXsponR570.01Eg136100.1	
897	3	1	2	2	1	1	SoffiXsponR570.01Bg125300.1	SoffiXsponR570.01Ag136500.1|SoffiXsponR570.01Eg136200.1	
898	3	1	2	3	1	2	SoffiXsponR570.01Bg125400.1	SoffiXsponR570.01Ag136600.1|SoffiXsponR570.01Eg136300.1	
899	3	1	2	3	1	2	SoffiXsponR570.01Bg125500.1	SoffiXsponR570.01Ag136700.1|SoffiXsponR570.01Eg136400.1	
900	3	1	2	3	1	2	SoffiXsponR570.01Bg125600.1	SoffiXsponR570.01Ag136800.1|SoffiXsponR570.01Eg136500.1	
21547	11	4	7	10	4	6	SoffiXsponR570.01Bg125700.1|SoffiXsponR570.01Bg125800.1|SoffiXsponR570.01Bg125900.1|SoffiXsponR570.01Bg126000.1	SoffiXsponR570.01Ag136900.1|SoffiXsponR570.01Ag137000.1|SoffiXsponR570.01Ag137200.1|SoffiXsponR570.01Ag137300.1|SoffiXsponR570.01Eg136600.1|SoffiXsponR570.01Eg136800.1|SoffiXsponR570.01Eg136900.1	
67443	2	0	2	2	0	2		SoffiXsponR570.01Ag137100.1|SoffiXsponR570.01Eg136700.1	
903	3	1	2	3	1	2	SoffiXsponR570.01Bg126100.1	SoffiXsponR570.01Ag137400.1|SoffiXsponR570.01Eg137000.1	
904	3	1	2	3	1	2	SoffiXsponR570.01Bg126200.1	SoffiXsponR570.01Ag137500.1|SoffiXsponR570.01Eg137100.1	
67444	1	0	1	1	0	1		SoffiXsponR570.01Ag137600.1	
67445	1	0	1	1	0	1		SoffiXsponR570.01Ag137700.1	
907	3	1	2	3	1	2	SoffiXsponR570.01Bg126300.1	SoffiXsponR570.01Ag137800.1|SoffiXsponR570.01Eg137200.1	
911	3	1	2	3	1	2	SoffiXsponR570.01Bg126400.1	SoffiXsponR570.01Ag137900.1|SoffiXsponR570.01Eg137300.1	
21549	3	1	2	3	1	2	SoffiXsponR570.01Bg126500.1	SoffiXsponR570.01Ag138000.1|SoffiXsponR570.01Eg137400.1	
21556	3	1	2	3	1	2	SoffiXsponR570.01Bg126700.1	SoffiXsponR570.01Ag138200.1|SoffiXsponR570.01Eg137600.1	
21558	3	1	2	2	1	1	SoffiXsponR570.01Bg126800.1	SoffiXsponR570.01Ag138300.1|SoffiXsponR570.01Eg137800.1	
67446	1	0	1	1	0	1		SoffiXsponR570.01Ag138400.1	
21559	3	1	2	3	1	2	SoffiXsponR570.01Bg126900.1	SoffiXsponR570.01Ag138500.1|SoffiXsponR570.01Eg137900.1	
21560	3	1	2	2	1	2	SoffiXsponR570.01Bg127000.1	SoffiXsponR570.01Ag138600.1|SoffiXsponR570.01Eg138000.1	
21561	3	1	2	3	1	2	SoffiXsponR570.01Bg127100.1	SoffiXsponR570.01Ag138700.1|SoffiXsponR570.01Eg138100.1	
21562	3	1	2	3	1	2	SoffiXsponR570.01Bg127200.1	SoffiXsponR570.01Ag138800.1|SoffiXsponR570.01Eg138200.1	
21563	5	1	4	5	1	4	SoffiXsponR570.01Bg127300.1	SoffiXsponR570.01Ag138900.1|SoffiXsponR570.01Ag154000.1|SoffiXsponR570.01Eg138300.1|SoffiXsponR570.01Eg151700.1	
38651	3	1	2	2	1	1	SoffiXsponR570.01Bg127400.1	SoffiXsponR570.01Ag139000.1|SoffiXsponR570.01Eg138500.1	
912	3	1	2	3	1	2	SoffiXsponR570.01Bg127500.1	SoffiXsponR570.01Ag139100.1|SoffiXsponR570.01Eg138600.1	
913	3	1	2	3	1	2	SoffiXsponR570.01Bg127600.1	SoffiXsponR570.01Ag139200.1|SoffiXsponR570.01Eg138700.1	
67447	1	0	1	1	0	1		SoffiXsponR570.01Ag139300.1	
917	4	2	2	4	2	2	SoffiXsponR570.01Bg127800.1|SoffiXsponR570.01Bg135500.1	SoffiXsponR570.01Ag139500.1|SoffiXsponR570.01Eg138900.1	
918	4	2	2	4	2	2	SoffiXsponR570.01Bg127900.1|SoffiXsponR570.01Bg135400.1	SoffiXsponR570.01Ag139600.1|SoffiXsponR570.01Eg139000.1	
919	3	1	2	3	1	2	SoffiXsponR570.01Bg128000.1	SoffiXsponR570.01Ag139700.1|SoffiXsponR570.01Eg139100.1	
67448	1	0	1	1	0	1		SoffiXsponR570.01Ag139800.1	
922	3	1	2	3	1	2	SoffiXsponR570.01Bg128100.1	SoffiXsponR570.01Ag139900.1|SoffiXsponR570.01Eg139300.1	
21564	3	1	2	3	1	2	SoffiXsponR570.01Bg128200.1	SoffiXsponR570.01Ag140000.1|SoffiXsponR570.01Eg139500.1	
923	3	1	2	2	1	1	SoffiXsponR570.01Bg128300.1	SoffiXsponR570.01Ag140100.1|SoffiXsponR570.01Eg139600.1	
924	2	0	2	2	0	2		SoffiXsponR570.01Ag140200.1|SoffiXsponR570.01Eg139700.1	
926	3	1	2	2	1	1	SoffiXsponR570.01Bg128400.1	SoffiXsponR570.01Ag140300.1|SoffiXsponR570.01Eg139900.1	
67449	1	0	1	1	0	1		SoffiXsponR570.01Ag140400.1	
927	9	3	6	9	3	6	SoffiXsponR570.01Bg128600.1|SoffiXsponR570.01Bg128700.1|SoffiXsponR570.01Bg144700.1	SoffiXsponR570.01Ag140500.1|SoffiXsponR570.01Ag140600.1|SoffiXsponR570.01Ag160500.1|SoffiXsponR570.01Eg140000.1|SoffiXsponR570.01Eg140100.1|SoffiXsponR570.01Eg156900.1	
67450	1	0	1	1	0	1		SoffiXsponR570.01Ag140700.1	
929	3	1	2	3	1	2	SoffiXsponR570.01Bg128900.1	SoffiXsponR570.01Ag140800.1|SoffiXsponR570.01Eg140200.1	
930	4	2	2	4	2	2	SoffiXsponR570.01Bg129000.1|SoffiXsponR570.01Bg129100.1	SoffiXsponR570.01Ag140900.1|SoffiXsponR570.01Eg140300.1	
21569	7	2	5	6	2	4	SoffiXsponR570.01Bg129200.1|SoffiXsponR570.01Bg133800.1	SoffiXsponR570.01Ag141000.1|SoffiXsponR570.01Ag145700.1|SoffiXsponR570.01Dg032500.1|SoffiXsponR570.01Eg140400.1|SoffiXsponR570.01Eg145700.1	
931	3	1	2	3	1	2	SoffiXsponR570.01Bg129300.1	SoffiXsponR570.01Ag141100.1|SoffiXsponR570.01Eg140500.1	
932	3	1	2	2	1	2	SoffiXsponR570.01Bg129500.1	SoffiXsponR570.01Ag141200.1|SoffiXsponR570.01Eg140600.1	
67451	1	0	1	1	0	1		SoffiXsponR570.01Ag141300.1	
67452	2	0	2	1	0	1		SoffiXsponR570.01Ag141400.1|SoffiXsponR570.01Eg140800.1	
936	3	1	2	3	1	2	SoffiXsponR570.01Bg129700.1	SoffiXsponR570.01Ag141500.1|SoffiXsponR570.01Eg141000.1	
67453	1	0	1	1	0	1		SoffiXsponR570.01Ag141800.1	
938	3	1	2	3	1	2	SoffiXsponR570.01Bg130100.1	SoffiXsponR570.01Ag141900.1|SoffiXsponR570.01Eg141400.1	
939	5	2	3	5	2	3	SoffiXsponR570.01Bg130200.1|SoffiXsponR570.01Bg136600.1	SoffiXsponR570.01Ag142000.1|SoffiXsponR570.01Eg141500.1|SoffiXsponR570.01Eg141700.1	
67454	1	0	1	1	0	1		SoffiXsponR570.01Ag142100.1	
941	3	1	2	3	1	2	SoffiXsponR570.01Bg130500.1	SoffiXsponR570.01Ag142200.1|SoffiXsponR570.01Eg142000.1	
942	3	1	2	3	1	2	SoffiXsponR570.01Bg130600.1	SoffiXsponR570.01Ag142300.1|SoffiXsponR570.01Eg142200.1	
67455	1	0	1	1	0	1		SoffiXsponR570.01Ag142400.1	
945	3	1	2	2	1	2	SoffiXsponR570.01Bg130700.1	SoffiXsponR570.01Ag142500.1|SoffiXsponR570.01Eg142400.1	
946	3	1	2	3	1	2	SoffiXsponR570.01Bg130800.1	SoffiXsponR570.01Ag142600.1|SoffiXsponR570.01Eg142500.1	
67456	2	0	2	2	0	2		SoffiXsponR570.01Ag142700.1|SoffiXsponR570.01Eg142600.1	
949	3	1	2	3	1	2	SoffiXsponR570.01Bg131000.1	SoffiXsponR570.01Ag142800.1|SoffiXsponR570.01Eg142900.1	
21575	3	1	2	3	1	2	SoffiXsponR570.01Bg131200.1	SoffiXsponR570.01Ag142900.1|SoffiXsponR570.01Eg143000.1	
951	3	1	2	3	1	2	SoffiXsponR570.01Bg131300.1	SoffiXsponR570.01Ag143000.1|SoffiXsponR570.01Eg143100.1	
952	3	1	2	2	1	2	SoffiXsponR570.01Bg131400.1	SoffiXsponR570.01Ag143100.1|SoffiXsponR570.01Eg143200.1	
953	2	0	2	2	0	2		SoffiXsponR570.01Ag143200.1|SoffiXsponR570.01Eg143300.1	
21576	3	1	2	3	1	2	SoffiXsponR570.01Bg131500.1	SoffiXsponR570.01Ag143300.1|SoffiXsponR570.01Eg143400.1	
957	3	1	2	3	1	2	SoffiXsponR570.01Bg131600.1	SoffiXsponR570.01Ag143400.1|SoffiXsponR570.01Eg143500.1	
21580	6	2	4	5	2	3	SoffiXsponR570.01Bg131800.1|SoffiXsponR570.01Bg131900.1	SoffiXsponR570.01Ag143500.1|SoffiXsponR570.01Ag143700.1|SoffiXsponR570.01Eg143600.1|SoffiXsponR570.01Eg143700.1	
67457	1	0	1	1	0	1		SoffiXsponR570.01Ag143600.1	
958	3	1	2	3	1	2	SoffiXsponR570.01Bg132000.1	SoffiXsponR570.01Ag143800.1|SoffiXsponR570.01Eg143800.1	
960	3	1	2	2	1	1	SoffiXsponR570.01Bg132100.1	SoffiXsponR570.01Ag143900.1|SoffiXsponR570.01Eg144000.1	
37689	3	1	2	3	1	2	SoffiXsponR570.01Bg132300.1	SoffiXsponR570.01Ag144000.1|SoffiXsponR570.01Eg144100.1	
67458	1	0	1	1	0	1		SoffiXsponR570.01Ag144100.1	
21583	3	1	2	3	1	2	SoffiXsponR570.01Bg132400.1	SoffiXsponR570.01Ag144200.1|SoffiXsponR570.01Eg144200.1	
37701	5	1	4	3	1	2	SoffiXsponR570.01Bg132500.1	SoffiXsponR570.01Ag144300.1|SoffiXsponR570.01Ag144400.1|SoffiXsponR570.01Eg144300.1|SoffiXsponR570.01Eg144400.1	
67459	1	0	1	1	0	1		SoffiXsponR570.01Ag144500.1	
67460	1	0	1	1	0	1		SoffiXsponR570.01Ag144600.1	
961	4	1	3	4	1	3	SoffiXsponR570.01Bg132700.1	SoffiXsponR570.01Ag144700.1|SoffiXsponR570.01Dg031400.1|SoffiXsponR570.01Eg144500.1	
962	4	1	3	4	1	3	SoffiXsponR570.01Bg132800.1	SoffiXsponR570.01Ag144800.1|SoffiXsponR570.01Dg031500.1|SoffiXsponR570.01Eg144600.1	
963	4	1	3	3	1	2	SoffiXsponR570.01Bg132900.1	SoffiXsponR570.01Ag144900.1|SoffiXsponR570.01Dg031600.1|SoffiXsponR570.01Eg144700.1	
965	4	1	3	4	1	3	SoffiXsponR570.01Bg133000.1	SoffiXsponR570.01Ag145000.1|SoffiXsponR570.01Dg031800.1|SoffiXsponR570.01Eg144900.1	
966	4	1	3	3	1	2	SoffiXsponR570.01Bg133100.1	SoffiXsponR570.01Ag145100.1|SoffiXsponR570.01Dg031900.1|SoffiXsponR570.01Eg145000.1	
967	4	1	3	4	1	3	SoffiXsponR570.01Bg133200.1	SoffiXsponR570.01Ag145200.1|SoffiXsponR570.01Dg032000.1|SoffiXsponR570.01Eg145100.1	
67461	2	0	2	2	0	2		SoffiXsponR570.01Ag145300.1|SoffiXsponR570.01Eg145200.1	
21585	3	1	2	3	1	2	SoffiXsponR570.01Bg133300.1	SoffiXsponR570.01Ag145400.1|SoffiXsponR570.01Eg145400.1	
21588	4	1	3	4	1	3	SoffiXsponR570.01Bg133400.1	SoffiXsponR570.01Ag145500.1|SoffiXsponR570.01Dg032300.1|SoffiXsponR570.01Eg145500.1	
21589	4	1	3	2	1	1	SoffiXsponR570.01Bg133700.1	SoffiXsponR570.01Ag145600.1|SoffiXsponR570.01Dg032400.1|SoffiXsponR570.01Eg145600.1	
1062	8	2	6	8	2	6	SoffiXsponR570.01Bg133900.1|SoffiXsponR570.01Bg146500.1	SoffiXsponR570.01Ag145800.1|SoffiXsponR570.01Ag162200.1|SoffiXsponR570.01Dg032600.1|SoffiXsponR570.01Dg044100.1|SoffiXsponR570.01Eg145800.1|SoffiXsponR570.01Eg158500.1	
67462	2	0	2	1	0	1		SoffiXsponR570.01Ag145900.1|SoffiXsponR570.01Dg032700.1	
21592	4	1	3	4	1	3	SoffiXsponR570.01Bg134000.1	SoffiXsponR570.01Ag146000.1|SoffiXsponR570.01Dg032800.1|SoffiXsponR570.01Eg145900.1	
21593	4	1	3	4	1	3	SoffiXsponR570.01Bg134100.1	SoffiXsponR570.01Ag146100.1|SoffiXsponR570.01Dg032900.1|SoffiXsponR570.01Eg146000.1	
21594	7	2	5	7	2	5	SoffiXsponR570.01Bg134200.1|SoffiXsponR570.01Bg134300.1	SoffiXsponR570.01Ag146200.1|SoffiXsponR570.01Ag146300.1|SoffiXsponR570.01Dg033000.1|SoffiXsponR570.01Eg146100.1|SoffiXsponR570.01Eg146200.1	
21595	4	1	3	4	1	3	SoffiXsponR570.01Bg134400.1	SoffiXsponR570.01Ag146400.1|SoffiXsponR570.01Dg033200.1|SoffiXsponR570.01Eg146300.1	
1088	8	2	6	5	2	4	SoffiXsponR570.01Bg134500.1|SoffiXsponR570.01Bg149100.1	SoffiXsponR570.01Ag146500.1|SoffiXsponR570.01Ag164600.1|SoffiXsponR570.01Dg033300.1|SoffiXsponR570.01Dg046600.1|SoffiXsponR570.01Eg146400.1|SoffiXsponR570.01Eg161000.1	
974	4	1	3	4	1	3	SoffiXsponR570.01Bg134600.1	SoffiXsponR570.01Ag146600.1|SoffiXsponR570.01Dg033400.1|SoffiXsponR570.01Eg146500.1	
973	4	1	3	1	1	1	SoffiXsponR570.01Bg134700.1	SoffiXsponR570.01Ag146700.1|SoffiXsponR570.01Dg033500.1|SoffiXsponR570.01Eg146600.1	
993	14	3	11	13	3	10	SoffiXsponR570.01Bg134900.1|SoffiXsponR570.01Bg138200.1|SoffiXsponR570.01Bg138500.1	SoffiXsponR570.01Ag146800.1|SoffiXsponR570.01Ag151600.1|SoffiXsponR570.01Ag152000.1|SoffiXsponR570.01Ag159600.1|SoffiXsponR570.01Dg033600.1|SoffiXsponR570.01Dg037500.1|SoffiXsponR570.01Dg037800.1|SoffiXsponR570.01Dg043400.1|SoffiXsponR570.01Eg146700.1|SoffiXsponR570.01Eg149700.1|SoffiXsponR570.01Eg156000.1	
67463	1	0	1	1	0	1		SoffiXsponR570.01Ag147100.1	
21597	4	1	3	4	1	3	SoffiXsponR570.01Bg135300.1	SoffiXsponR570.01Ag147200.1|SoffiXsponR570.01Dg034300.1|SoffiXsponR570.01Eg147000.1	
1076	8	2	6	6	2	4	SoffiXsponR570.01Bg135800.1|SoffiXsponR570.01Bg148000.1	SoffiXsponR570.01Ag147300.1|SoffiXsponR570.01Ag163800.1|SoffiXsponR570.01Dg034400.1|SoffiXsponR570.01Dg045900.1|SoffiXsponR570.01Eg147100.1|SoffiXsponR570.01Eg160200.1	
67464	2	0	2	2	0	2		SoffiXsponR570.01Ag147400.1|SoffiXsponR570.01Dg034500.1	
67465	1	0	1	1	0	1		SoffiXsponR570.01Ag147500.1	
67466	1	0	1	1	0	1		SoffiXsponR570.01Ag147600.1	
21598	4	1	3	4	1	3	SoffiXsponR570.01Bg135900.1	SoffiXsponR570.01Ag147700.1|SoffiXsponR570.01Dg034600.1|SoffiXsponR570.01Eg147200.1	
975	4	1	3	4	1	3	SoffiXsponR570.01Bg136100.1	SoffiXsponR570.01Ag148000.1|SoffiXsponR570.01Dg035000.1|SoffiXsponR570.01Eg147500.1	
977	4	1	3	2	1	2	SoffiXsponR570.01Bg136200.1	SoffiXsponR570.01Ag148100.1|SoffiXsponR570.01Dg035100.1|SoffiXsponR570.01Eg147600.1	
21600	4	1	3	4	1	3	SoffiXsponR570.01Bg136300.1	SoffiXsponR570.01Ag148200.1|SoffiXsponR570.01Dg035400.1|SoffiXsponR570.01Eg147700.1	
979	4	1	3	4	1	3	SoffiXsponR570.01Bg136400.1	SoffiXsponR570.01Ag148300.1|SoffiXsponR570.01Dg035500.1|SoffiXsponR570.01Eg147800.1	
981	4	1	3	4	1	3	SoffiXsponR570.01Bg136500.1	SoffiXsponR570.01Ag148400.1|SoffiXsponR570.01Dg035600.1|SoffiXsponR570.01Eg147900.1	
67467	1	0	1	1	0	1		SoffiXsponR570.01Ag148500.1	
67468	1	0	1	1	0	1		SoffiXsponR570.01Ag148600.1	
67469	4	2	2	2	1	1	SoffiXsponR570.01Bg136700.1|SoffiXsponR570.01Bg136800.1	SoffiXsponR570.01Ag148700.1|SoffiXsponR570.01Ag148800.1	
984	11	4	7	10	4	6	SoffiXsponR570.01Bg130300.1|SoffiXsponR570.01Bg136900.1|SoffiXsponR570.01Bg137000.1|SoffiXsponR570.01Bg137100.1	SoffiXsponR570.01Ag148900.1|SoffiXsponR570.01Ag149100.1|SoffiXsponR570.01Ag149200.1|SoffiXsponR570.01Dg035900.1|SoffiXsponR570.01Dg036100.1|SoffiXsponR570.01Dg036300.1|SoffiXsponR570.01Eg141600.1	
67470	2	0	2	1	0	1		SoffiXsponR570.01Ag149000.1|SoffiXsponR570.01Dg036000.1	
67471	1	0	1	1	0	1		SoffiXsponR570.01Ag149300.1	
985	4	1	3	4	1	3	SoffiXsponR570.01Bg137200.1	SoffiXsponR570.01Ag149400.1|SoffiXsponR570.01Dg036400.1|SoffiXsponR570.01Eg148400.1	
987	4	1	3	2	1	2	SoffiXsponR570.01Bg137300.1	SoffiXsponR570.01Ag149500.1|SoffiXsponR570.01Dg036500.1|SoffiXsponR570.01Eg148500.1	
21603	4	1	3	4	1	3	SoffiXsponR570.01Bg137400.1	SoffiXsponR570.01Ag149600.1|SoffiXsponR570.01Dg036700.1|SoffiXsponR570.01Eg148600.1	
67472	1	0	1	1	0	1		SoffiXsponR570.01Ag149700.1	
67473	1	0	1	1	0	1		SoffiXsponR570.01Ag149800.1	
67474	1	0	1	1	0	1		SoffiXsponR570.01Ag149900.1	
67475	1	0	1	1	0	1		SoffiXsponR570.01Ag150000.1	
67476	2	0	2	2	0	2		SoffiXsponR570.01Ag150100.1|SoffiXsponR570.01Ag150200.1	
67477	1	0	1	1	0	1		SoffiXsponR570.01Ag150300.1	
67478	1	0	1	1	0	1		SoffiXsponR570.01Ag150400.1	
67479	1	0	1	1	0	1		SoffiXsponR570.01Ag150500.1	
67480	1	0	1	1	0	1		SoffiXsponR570.01Ag150600.1	
67481	1	0	1	1	0	1		SoffiXsponR570.01Ag150700.1	
67482	1	0	1	1	0	1		SoffiXsponR570.01Ag150800.1	
67483	1	0	1	1	0	1		SoffiXsponR570.01Ag150900.1	
67484	1	0	1	1	0	1		SoffiXsponR570.01Ag151000.1	
21606	4	1	3	4	1	3	SoffiXsponR570.01Bg137700.1	SoffiXsponR570.01Ag151100.1|SoffiXsponR570.01Dg037000.1|SoffiXsponR570.01Eg148900.1	
21607	4	1	3	3	1	2	SoffiXsponR570.01Bg137900.1	SoffiXsponR570.01Ag151300.1|SoffiXsponR570.01Dg037200.1|SoffiXsponR570.01Eg149100.1	
21608	4	1	3	4	1	3	SoffiXsponR570.01Bg138000.1	SoffiXsponR570.01Ag151400.1|SoffiXsponR570.01Dg037300.1|SoffiXsponR570.01Eg149200.1	
990	4	1	3	4	1	3	SoffiXsponR570.01Bg138100.1	SoffiXsponR570.01Ag151500.1|SoffiXsponR570.01Dg037400.1|SoffiXsponR570.01Eg149300.1	
991	4	1	3	4	1	3	SoffiXsponR570.01Bg138300.1	SoffiXsponR570.01Ag151700.1|SoffiXsponR570.01Dg037600.1|SoffiXsponR570.01Eg149400.1	
67485	1	0	1	1	0	1		SoffiXsponR570.01Ag151800.1	
992	4	1	3	4	1	3	SoffiXsponR570.01Bg138400.1	SoffiXsponR570.01Ag151900.1|SoffiXsponR570.01Dg037700.1|SoffiXsponR570.01Eg149600.1	
994	4	1	3	1	1	1	SoffiXsponR570.01Bg138700.1	SoffiXsponR570.01Ag152100.1|SoffiXsponR570.01Dg037900.1|SoffiXsponR570.01Eg149900.1	
995	8	2	6	6	2	4	SoffiXsponR570.01Bg138800.1|SoffiXsponR570.01Bg138900.1	SoffiXsponR570.01Ag152200.1|SoffiXsponR570.01Ag152300.1|SoffiXsponR570.01Dg038000.1|SoffiXsponR570.01Dg038100.1|SoffiXsponR570.01Eg150000.1|SoffiXsponR570.01Eg150100.1	
21612	4	1	3	4	1	3	SoffiXsponR570.01Bg139000.1	SoffiXsponR570.01Ag152400.1|SoffiXsponR570.01Dg038200.1|SoffiXsponR570.01Eg150200.1	
996	4	1	3	2	1	2	SoffiXsponR570.01Bg139100.1	SoffiXsponR570.01Ag152500.1|SoffiXsponR570.01Dg038300.1|SoffiXsponR570.01Eg150300.1	
997	4	1	3	4	1	3	SoffiXsponR570.01Bg139200.1	SoffiXsponR570.01Ag152600.1|SoffiXsponR570.01Dg038700.1|SoffiXsponR570.01Eg150600.1	
998	3	0	3	2	0	2		SoffiXsponR570.01Ag152700.1|SoffiXsponR570.01Dg038800.1|SoffiXsponR570.01Eg150700.1	
67486	1	0	1	1	0	1		SoffiXsponR570.01Ag152800.1	
999	6	2	4	6	2	4	SoffiXsponR570.01Bg139300.1|SoffiXsponR570.01Bg139400.1	SoffiXsponR570.01Ag152900.1|SoffiXsponR570.01Ag153000.1|SoffiXsponR570.01Dg038900.1|SoffiXsponR570.01Eg150800.1	
67487	2	0	2	2	0	2		SoffiXsponR570.01Ag153100.1|SoffiXsponR570.01Eg150900.1	
1000	4	1	3	4	1	3	SoffiXsponR570.01Bg139500.1	SoffiXsponR570.01Ag153200.1|SoffiXsponR570.01Dg039000.1|SoffiXsponR570.01Eg151000.1	
67488	1	0	1	1	0	1		SoffiXsponR570.01Ag153300.1	
1002	4	1	3	4	1	3	SoffiXsponR570.01Bg139700.1	SoffiXsponR570.01Ag153400.1|SoffiXsponR570.01Dg039100.1|SoffiXsponR570.01Eg151100.1	
1004	4	1	3	3	1	2	SoffiXsponR570.01Bg139800.1	SoffiXsponR570.01Ag153500.1|SoffiXsponR570.01Dg039200.1|SoffiXsponR570.01Eg151200.1	
1005	4	1	3	4	1	3	SoffiXsponR570.01Bg139900.1	SoffiXsponR570.01Ag153600.1|SoffiXsponR570.01Dg039300.1|SoffiXsponR570.01Eg151300.1	
1006	4	1	3	4	1	3	SoffiXsponR570.01Bg140000.1	SoffiXsponR570.01Ag153700.1|SoffiXsponR570.01Dg039400.1|SoffiXsponR570.01Eg151400.1	
1008	4	1	3	4	1	3	SoffiXsponR570.01Bg140100.1	SoffiXsponR570.01Ag153800.1|SoffiXsponR570.01Dg039500.1|SoffiXsponR570.01Eg151500.1	
21616	2	0	2	2	0	2		SoffiXsponR570.01Ag153900.1|SoffiXsponR570.01Eg151600.1	
1009	27	2	25	16	2	14	SoffiXsponR570.01Bg140200.1|SoffiXsponR570.01Bg156000.1	SoffiXsponR570.01Ag154100.1|SoffiXsponR570.01Ag173200.1|SoffiXsponR570.01Ag173300.1|SoffiXsponR570.01Dg053500.1|SoffiXsponR570.01Dg053600.1|SoffiXsponR570.01Dg053700.1|SoffiXsponR570.01Dg053800.1|SoffiXsponR570.01Dg053900.1|SoffiXsponR570.01Dg054000.1|SoffiXsponR570.01Dg054100.1|SoffiXsponR570.01Dg054200.1|SoffiXsponR570.01Dg054300.1|SoffiXsponR570.01Dg054400.1|SoffiXsponR570.01Dg054500.1|SoffiXsponR570.01Dg054600.1|SoffiXsponR570.01Dg054700.1|SoffiXsponR570.01Dg054800.1|SoffiXsponR570.01Dg054900.1|SoffiXsponR570.01Dg055000.1|SoffiXsponR570.01Dg055100.1|SoffiXsponR570.01Dg055200.1|SoffiXsponR570.01Eg151800.1|SoffiXsponR570.01Eg152100.1|SoffiXsponR570.01Eg167800.1|SoffiXsponR570.01Eg167900.1	
1013	5	1	4	5	1	4	SoffiXsponR570.01Bg140300.1	SoffiXsponR570.01Ag154200.1|SoffiXsponR570.01Dg039600.1|SoffiXsponR570.01Eg152200.1|SoffiXsponR570.01Eg152300.1	
21618	4	1	3	4	1	3	SoffiXsponR570.01Bg140500.1	SoffiXsponR570.01Ag154400.1|SoffiXsponR570.01Dg039800.1|SoffiXsponR570.01Eg152500.1	
21619	4	1	3	3	1	2	SoffiXsponR570.01Bg140800.1	SoffiXsponR570.01Ag154500.1|SoffiXsponR570.01Dg039900.1|SoffiXsponR570.01Eg152600.1	
21620	4	1	3	4	1	3	SoffiXsponR570.01Bg140900.1	SoffiXsponR570.01Ag154600.1|SoffiXsponR570.01Dg040000.1|SoffiXsponR570.01Eg152700.1	
1015	4	1	3	2	1	2	SoffiXsponR570.01Bg141000.1	SoffiXsponR570.01Ag154700.1|SoffiXsponR570.01Dg040100.1|SoffiXsponR570.01Eg152800.1	
21622	4	1	3	3	1	2	SoffiXsponR570.01Bg141200.1	SoffiXsponR570.01Ag154800.1|SoffiXsponR570.01Dg040200.1|SoffiXsponR570.01Eg152900.1	
1016	4	1	3	4	1	3	SoffiXsponR570.01Bg141300.1	SoffiXsponR570.01Ag154900.1|SoffiXsponR570.01Dg040300.1|SoffiXsponR570.01Eg153000.1	
1017	4	1	3	4	1	3	SoffiXsponR570.01Bg141400.1	SoffiXsponR570.01Ag155000.1|SoffiXsponR570.01Dg040400.1|SoffiXsponR570.01Eg153100.1	
1018	4	1	3	4	1	3	SoffiXsponR570.01Bg141500.1	SoffiXsponR570.01Ag155100.1|SoffiXsponR570.01Dg040500.1|SoffiXsponR570.01Eg153200.1	
21623	4	1	3	4	1	3	SoffiXsponR570.01Bg141600.1	SoffiXsponR570.01Ag155200.1|SoffiXsponR570.01Dg040600.1|SoffiXsponR570.01Eg153300.1	
21624	4	1	3	3	1	2	SoffiXsponR570.01Bg141700.1	SoffiXsponR570.01Ag155300.1|SoffiXsponR570.01Dg040700.1|SoffiXsponR570.01Eg153400.1	
1020	4	1	3	4	1	3	SoffiXsponR570.01Bg141800.1	SoffiXsponR570.01Ag155400.1|SoffiXsponR570.01Dg040800.1|SoffiXsponR570.01Eg153500.1	
21627	4	1	3	4	1	3	SoffiXsponR570.01Bg141900.1	SoffiXsponR570.01Ag155500.1|SoffiXsponR570.01Dg040900.1|SoffiXsponR570.01Eg153600.1	
21628	4	1	3	4	1	3	SoffiXsponR570.01Bg142000.1	SoffiXsponR570.01Ag155600.1|SoffiXsponR570.01Dg041000.1|SoffiXsponR570.01Eg153700.1	
1023	4	1	3	3	1	3	SoffiXsponR570.01Bg142100.1	SoffiXsponR570.01Ag155700.1|SoffiXsponR570.01Dg041200.1|SoffiXsponR570.01Eg153800.1	
1025	4	1	3	4	1	3	SoffiXsponR570.01Bg142200.1	SoffiXsponR570.01Ag155800.1|SoffiXsponR570.01Dg041300.1|SoffiXsponR570.01Eg153900.1	
1026	2	0	2	2	0	2		SoffiXsponR570.01Ag155900.1|SoffiXsponR570.01Eg154000.1	
67489	2	0	2	2	0	2		SoffiXsponR570.01Ag156000.1|SoffiXsponR570.01Eg154100.1	
1028	4	1	3	4	1	3	SoffiXsponR570.01Bg142300.1	SoffiXsponR570.01Ag156100.1|SoffiXsponR570.01Dg041500.1|SoffiXsponR570.01Eg154200.1	
1029	4	1	3	2	1	1	SoffiXsponR570.01Bg142400.1	SoffiXsponR570.01Ag156200.1|SoffiXsponR570.01Dg041600.1|SoffiXsponR570.01Eg154300.1	
1030	4	1	3	4	1	3	SoffiXsponR570.01Bg142500.1	SoffiXsponR570.01Ag156300.1|SoffiXsponR570.01Dg041700.1|SoffiXsponR570.01Eg154400.1	
21637	8	2	6	6	2	5	SoffiXsponR570.01Bg142600.1|SoffiXsponR570.01Bg148400.1	SoffiXsponR570.01Ag156400.1|SoffiXsponR570.01Ag164100.1|SoffiXsponR570.01Dg041800.1|SoffiXsponR570.01Dg046200.1|SoffiXsponR570.01Eg154600.1|SoffiXsponR570.01Eg160500.1	
1031	4	1	3	4	1	3	SoffiXsponR570.01Bg142700.1	SoffiXsponR570.01Ag156500.1|SoffiXsponR570.01Dg041900.1|SoffiXsponR570.01Eg154700.1	
1032	4	1	3	4	1	3	SoffiXsponR570.01Bg142800.1	SoffiXsponR570.01Ag156600.1|SoffiXsponR570.01Dg042000.1|SoffiXsponR570.01Eg154800.1	
21638	3	1	2	3	1	2	SoffiXsponR570.01Bg142900.1	SoffiXsponR570.01Ag156700.1|SoffiXsponR570.01Dg042100.1	
67490	2	0	2	2	0	2		SoffiXsponR570.01Ag156800.1|SoffiXsponR570.01Dg042200.1	
1033	4	1	3	4	1	3	SoffiXsponR570.01Bg143000.1	SoffiXsponR570.01Ag156900.1|SoffiXsponR570.01Dg042300.1|SoffiXsponR570.01Eg154900.1	
1035	4	1	3	4	1	3	SoffiXsponR570.01Bg143100.1	SoffiXsponR570.01Ag157000.1|SoffiXsponR570.01Dg042400.1|SoffiXsponR570.01Eg155000.1	
1034	4	1	3	3	1	3	SoffiXsponR570.01Bg143200.1	SoffiXsponR570.01Ag157100.1|SoffiXsponR570.01Dg042500.1|SoffiXsponR570.01Eg155100.1	
21639	4	1	3	4	1	3	SoffiXsponR570.01Bg143300.1	SoffiXsponR570.01Ag157200.1|SoffiXsponR570.01Dg042600.1|SoffiXsponR570.01Eg155200.1	
21640	4	1	3	4	1	3	SoffiXsponR570.01Bg143400.1	SoffiXsponR570.01Ag157300.1|SoffiXsponR570.01Dg042800.1|SoffiXsponR570.01Eg155400.1	
21641	4	1	3	4	1	3	SoffiXsponR570.01Bg143500.1	SoffiXsponR570.01Ag157400.1|SoffiXsponR570.01Dg042900.1|SoffiXsponR570.01Eg155500.1	
67491	1	0	1	1	0	1		SoffiXsponR570.01Ag157500.1	
67492	1	0	1	1	0	1		SoffiXsponR570.01Ag157600.1	
67493	1	0	1	1	0	1		SoffiXsponR570.01Ag157700.1	
67494	1	0	1	1	0	1		SoffiXsponR570.01Ag157800.1	
67495	1	0	1	1	0	1		SoffiXsponR570.01Ag157900.1	
67496	1	0	1	1	0	1		SoffiXsponR570.01Ag158000.1	
67497	1	0	1	1	0	1		SoffiXsponR570.01Ag158100.1	
67498	1	0	1	1	0	1		SoffiXsponR570.01Ag158200.1	
67499	3	0	3	1	0	1		SoffiXsponR570.01Ag158300.1|SoffiXsponR570.01Ag158700.1|SoffiXsponR570.01Ag159000.1	
67500	1	0	1	1	0	1		SoffiXsponR570.01Ag158400.1	
67501	2	0	2	1	0	1		SoffiXsponR570.01Ag158500.1|SoffiXsponR570.01Ag159100.1	
67502	1	0	1	1	0	1		SoffiXsponR570.01Ag158600.1	
67503	1	0	1	1	0	1		SoffiXsponR570.01Ag158800.1	
67504	1	0	1	1	0	1		SoffiXsponR570.01Ag158900.1	
21642	4	1	3	4	1	3	SoffiXsponR570.01Bg143600.1	SoffiXsponR570.01Ag159200.1|SoffiXsponR570.01Dg043000.1|SoffiXsponR570.01Eg155600.1	
21643	4	1	3	4	1	3	SoffiXsponR570.01Bg143700.1	SoffiXsponR570.01Ag159300.1|SoffiXsponR570.01Dg043100.1|SoffiXsponR570.01Eg155700.1	
67505	1	0	1	1	0	1		SoffiXsponR570.01Ag159400.1	
21645	5	2	3	4	1	3	SoffiXsponR570.01Bg143900.1|SoffiXsponR570.01Bg144000.1	SoffiXsponR570.01Ag159500.1|SoffiXsponR570.01Dg043300.1|SoffiXsponR570.01Eg155900.1	
1038	4	1	3	2	1	2	SoffiXsponR570.01Bg144100.1	SoffiXsponR570.01Ag159700.1|SoffiXsponR570.01Dg043500.1|SoffiXsponR570.01Eg156100.1	
1039	4	1	3	4	1	3	SoffiXsponR570.01Bg144200.1	SoffiXsponR570.01Ag159800.1|SoffiXsponR570.01Dg043600.1|SoffiXsponR570.01Eg156200.1	
21653	1	0	1	1	0	1		SoffiXsponR570.01Ag159900.1	
67506	1	0	1	1	0	1		SoffiXsponR570.01Ag160000.1	
1041	3	1	2	3	1	2	SoffiXsponR570.01Bg144300.1	SoffiXsponR570.01Ag160100.1|SoffiXsponR570.01Eg156400.1	
1042	3	1	2	3	1	2	SoffiXsponR570.01Bg144400.1	SoffiXsponR570.01Ag160200.1|SoffiXsponR570.01Eg156600.1	
21654	3	1	2	3	1	2	SoffiXsponR570.01Bg144500.1	SoffiXsponR570.01Ag160300.1|SoffiXsponR570.01Eg156700.1	
21655	3	1	2	3	1	2	SoffiXsponR570.01Bg144600.1	SoffiXsponR570.01Ag160400.1|SoffiXsponR570.01Eg156800.1	
1043	7	3	4	7	3	4	SoffiXsponR570.01Bg144800.1|SoffiXsponR570.01Bg144900.1|SoffiXsponR570.01Bg145100.1	SoffiXsponR570.01Ag160600.1|SoffiXsponR570.01Ag160800.1|SoffiXsponR570.01Eg157000.1|SoffiXsponR570.01Eg157200.1	
21656	3	1	2	3	1	2	SoffiXsponR570.01Bg145000.1	SoffiXsponR570.01Ag160700.1|SoffiXsponR570.01Eg157100.1	
1044	3	1	2	3	1	2	SoffiXsponR570.01Bg145200.1	SoffiXsponR570.01Ag160900.1|SoffiXsponR570.01Eg157300.1	
1045	3	1	2	2	1	2	SoffiXsponR570.01Bg145300.1	SoffiXsponR570.01Ag161000.1|SoffiXsponR570.01Eg157400.1	
1048	7	2	5	7	2	5	SoffiXsponR570.01Bg145400.1|SoffiXsponR570.01Bg152400.1	SoffiXsponR570.01Ag161100.1|SoffiXsponR570.01Ag169000.1|SoffiXsponR570.01Dg049300.1|SoffiXsponR570.01Eg157500.1|SoffiXsponR570.01Eg164100.1	
1049	3	1	2	1	1	1	SoffiXsponR570.01Bg145500.1	SoffiXsponR570.01Ag161200.1|SoffiXsponR570.01Eg157700.1	
1050	3	1	2	3	1	2	SoffiXsponR570.01Bg145600.1	SoffiXsponR570.01Ag161300.1|SoffiXsponR570.01Eg157800.1	
21658	3	1	2	3	1	2	SoffiXsponR570.01Bg145800.1	SoffiXsponR570.01Ag161500.1|SoffiXsponR570.01Eg158000.1	
67507	1	0	1	1	0	1		SoffiXsponR570.01Ag161600.1	
1057	3	1	2	3	1	2	SoffiXsponR570.01Bg145900.1	SoffiXsponR570.01Ag161700.1|SoffiXsponR570.01Eg158100.1	
67508	1	0	1	1	0	1		SoffiXsponR570.01Ag161800.1	
1059	4	1	3	4	1	3	SoffiXsponR570.01Bg146200.1	SoffiXsponR570.01Ag161900.1|SoffiXsponR570.01Dg043700.1|SoffiXsponR570.01Eg158200.1	
1060	4	1	3	3	1	2	SoffiXsponR570.01Bg146300.1	SoffiXsponR570.01Ag162000.1|SoffiXsponR570.01Dg043900.1|SoffiXsponR570.01Eg158300.1	
1061	4	1	3	4	1	3	SoffiXsponR570.01Bg146400.1	SoffiXsponR570.01Ag162100.1|SoffiXsponR570.01Dg044000.1|SoffiXsponR570.01Eg158400.1	
1064	4	1	3	4	1	3	SoffiXsponR570.01Bg146600.1	SoffiXsponR570.01Ag162300.1|SoffiXsponR570.01Dg044300.1|SoffiXsponR570.01Eg158600.1	
67509	1	0	1	1	0	1		SoffiXsponR570.01Ag162400.1	
1065	4	1	3	4	1	3	SoffiXsponR570.01Bg146800.1	SoffiXsponR570.01Ag162500.1|SoffiXsponR570.01Dg044400.1|SoffiXsponR570.01Eg158700.1	
1066	4	1	3	3	1	2	SoffiXsponR570.01Bg146900.1	SoffiXsponR570.01Ag162600.1|SoffiXsponR570.01Dg044500.1|SoffiXsponR570.01Eg158800.1	
1067	4	1	3	4	1	3	SoffiXsponR570.01Bg147000.1	SoffiXsponR570.01Ag162700.1|SoffiXsponR570.01Dg044600.1|SoffiXsponR570.01Eg158900.1	
1068	5	1	4	4	1	3	SoffiXsponR570.01Bg147100.1	SoffiXsponR570.01Ag162800.1|SoffiXsponR570.01Dg044700.1|SoffiXsponR570.01Eg159000.1|SoffiXsponR570.01Eg159100.1	
21660	4	1	3	4	1	3	SoffiXsponR570.01Bg147200.1	SoffiXsponR570.01Ag162900.1|SoffiXsponR570.01Dg044800.1|SoffiXsponR570.01Eg159200.1	
21661	4	1	3	4	1	3	SoffiXsponR570.01Bg147300.1	SoffiXsponR570.01Ag163000.1|SoffiXsponR570.01Dg044900.1|SoffiXsponR570.01Eg159300.1	
1069	4	1	3	4	1	3	SoffiXsponR570.01Bg147400.1	SoffiXsponR570.01Ag163100.1|SoffiXsponR570.01Dg045100.1|SoffiXsponR570.01Eg159400.1	
21662	4	1	3	4	1	3	SoffiXsponR570.01Bg147500.1	SoffiXsponR570.01Ag163200.1|SoffiXsponR570.01Dg045200.1|SoffiXsponR570.01Eg159500.1	
1070	3	0	3	3	0	3		SoffiXsponR570.01Ag163300.1|SoffiXsponR570.01Dg045300.1|SoffiXsponR570.01Eg159700.1	
1072	4	1	3	4	1	3	SoffiXsponR570.01Bg147600.1	SoffiXsponR570.01Ag163400.1|SoffiXsponR570.01Dg045400.1|SoffiXsponR570.01Eg159800.1	
1073	4	1	3	4	1	3	SoffiXsponR570.01Bg147700.1	SoffiXsponR570.01Ag163500.1|SoffiXsponR570.01Dg045500.1|SoffiXsponR570.01Eg159900.1	
21664	4	1	3	4	1	3	SoffiXsponR570.01Bg147800.1	SoffiXsponR570.01Ag163600.1|SoffiXsponR570.01Dg045600.1|SoffiXsponR570.01Eg160000.1	
21665	4	1	3	4	1	3	SoffiXsponR570.01Bg147900.1	SoffiXsponR570.01Ag163700.1|SoffiXsponR570.01Dg045700.1|SoffiXsponR570.01Eg160100.1	
21666	4	1	3	4	1	3	SoffiXsponR570.01Bg148200.1	SoffiXsponR570.01Ag163900.1|SoffiXsponR570.01Dg046000.1|SoffiXsponR570.01Eg160300.1	
21668	4	1	3	4	1	3	SoffiXsponR570.01Bg148300.1	SoffiXsponR570.01Ag164000.1|SoffiXsponR570.01Dg046100.1|SoffiXsponR570.01Eg160400.1	
67510	1	0	1	1	0	1		SoffiXsponR570.01Ag164300.1	
67511	1	0	1	1	0	1		SoffiXsponR570.01Ag164400.1	
1089	8	2	6	8	2	6	SoffiXsponR570.01Bg149500.1|SoffiXsponR570.01Bg149800.1	SoffiXsponR570.01Ag164500.1|SoffiXsponR570.01Ag165700.1|SoffiXsponR570.01Dg046700.1|SoffiXsponR570.01Dg046900.1|SoffiXsponR570.01Eg161200.1|SoffiXsponR570.01Eg161400.1	
67512	1	0	1	1	0	1		SoffiXsponR570.01Ag164700.1	
1078	5	1	4	4	1	3	SoffiXsponR570.01Bg148800.1	SoffiXsponR570.01Ag164800.1|SoffiXsponR570.01Dg046400.1|SoffiXsponR570.01Eg160700.1|SoffiXsponR570.01Eg160900.1	
67513	1	0	1	1	0	1		SoffiXsponR570.01Ag164900.1	
21669	4	1	3	4	1	3	SoffiXsponR570.01Bg148600.1	SoffiXsponR570.01Ag165000.1|SoffiXsponR570.01Dg046300.1|SoffiXsponR570.01Eg160600.1	
1099	4	1	3	4	1	3	SoffiXsponR570.01Bg150300.1	SoffiXsponR570.01Ag165100.1|SoffiXsponR570.01Ag166400.1|SoffiXsponR570.01Dg047700.1	
67514	1	0	1	1	0	1		SoffiXsponR570.01Ag165200.1	
67515	1	0	1	1	0	1		SoffiXsponR570.01Ag165300.1	
67516	1	0	1	1	0	1		SoffiXsponR570.01Ag165400.1	
67517	1	0	1	1	0	1		SoffiXsponR570.01Ag165500.1	
1090	4	1	3	4	1	3	SoffiXsponR570.01Bg149400.1	SoffiXsponR570.01Ag165600.1|SoffiXsponR570.01Dg046800.1|SoffiXsponR570.01Eg161300.1	
67518	3	0	3	3	0	3		SoffiXsponR570.01Ag165900.1|SoffiXsponR570.01Dg047100.1|SoffiXsponR570.01Eg161600.1	
1094	4	1	3	3	1	2	SoffiXsponR570.01Bg149900.1	SoffiXsponR570.01Ag166000.1|SoffiXsponR570.01Dg047300.1|SoffiXsponR570.01Eg161900.1	
67519	1	0	1	1	0	1		SoffiXsponR570.01Ag166100.1	
1095	4	1	3	3	1	2	SoffiXsponR570.01Bg150000.1	SoffiXsponR570.01Ag166200.1|SoffiXsponR570.01Dg047400.1|SoffiXsponR570.01Eg162000.1	
1096	4	1	3	4	1	3	SoffiXsponR570.01Bg150100.1	SoffiXsponR570.01Ag166300.1|SoffiXsponR570.01Dg047500.1|SoffiXsponR570.01Eg162100.1	
1100	4	1	3	4	1	3	SoffiXsponR570.01Bg150400.1	SoffiXsponR570.01Ag166500.1|SoffiXsponR570.01Dg047800.1|SoffiXsponR570.01Eg162200.1	
1102	4	1	3	4	1	3	SoffiXsponR570.01Bg150700.1	SoffiXsponR570.01Ag166600.1|SoffiXsponR570.01Dg048000.1|SoffiXsponR570.01Eg162400.1	
1166	1	0	1	1	0	1		SoffiXsponR570.01Ag166700.1	
21673	4	1	3	4	1	3	SoffiXsponR570.01Bg150800.1	SoffiXsponR570.01Ag166900.1|SoffiXsponR570.01Dg048100.1|SoffiXsponR570.01Eg162500.1	
67520	4	0	4	4	0	4		SoffiXsponR570.01Ag167000.1|SoffiXsponR570.01Ag167800.1|SoffiXsponR570.01Dg048400.1|SoffiXsponR570.01Eg162800.1	
21676	9	3	6	9	3	6	SoffiXsponR570.01Bg150900.1|SoffiXsponR570.01Bg151000.1|SoffiXsponR570.01Bg151200.1	SoffiXsponR570.01Ag167100.1|SoffiXsponR570.01Ag167300.1|SoffiXsponR570.01Dg048200.1|SoffiXsponR570.01Dg048300.1|SoffiXsponR570.01Eg162600.1|SoffiXsponR570.01Eg162700.1	
67521	1	0	1	1	0	1		SoffiXsponR570.01Ag167200.1	
67522	1	0	1	1	0	1		SoffiXsponR570.01Ag167400.1	
67523	1	0	1	1	0	1		SoffiXsponR570.01Ag167500.1	
67524	1	0	1	1	0	1		SoffiXsponR570.01Ag167600.1	
67525	1	0	1	1	0	1		SoffiXsponR570.01Ag167700.1	
38586	2	0	2	1	0	1		SoffiXsponR570.01Ag167900.1|SoffiXsponR570.01Eg162900.1	
67526	1	0	1	1	0	1		SoffiXsponR570.01Ag168000.1	
67527	2	0	2	2	0	2		SoffiXsponR570.01Ag168100.1|SoffiXsponR570.01Dg048500.1	
21677	4	1	3	3	1	2	SoffiXsponR570.01Bg151400.1	SoffiXsponR570.01Ag168200.1|SoffiXsponR570.01Dg048600.1|SoffiXsponR570.01Eg163100.1	
21678	4	1	3	4	1	3	SoffiXsponR570.01Bg151500.1	SoffiXsponR570.01Ag168300.1|SoffiXsponR570.01Dg048700.1|SoffiXsponR570.01Eg163200.1	
21679	8	2	6	7	2	5	SoffiXsponR570.01Bg151700.1|SoffiXsponR570.01Bg152000.1	SoffiXsponR570.01Ag168400.1|SoffiXsponR570.01Ag168600.1|SoffiXsponR570.01Dg048800.1|SoffiXsponR570.01Dg048900.1|SoffiXsponR570.01Eg163300.1|SoffiXsponR570.01Eg163500.1	
67528	3	1	2	3	1	2	SoffiXsponR570.01Bg151900.1	SoffiXsponR570.01Ag168500.1|SoffiXsponR570.01Eg163400.1	
1104	4	1	3	4	1	3	SoffiXsponR570.01Bg152100.1	SoffiXsponR570.01Ag168700.1|SoffiXsponR570.01Dg049000.1|SoffiXsponR570.01Eg163600.1	
1106	4	1	3	4	1	3	SoffiXsponR570.01Bg152200.1	SoffiXsponR570.01Ag168800.1|SoffiXsponR570.01Dg049100.1|SoffiXsponR570.01Eg163700.1	
1107	4	1	3	4	1	3	SoffiXsponR570.01Bg152300.1	SoffiXsponR570.01Ag168900.1|SoffiXsponR570.01Dg049200.1|SoffiXsponR570.01Eg164000.1	
1108	4	1	3	4	1	3	SoffiXsponR570.01Bg152600.1	SoffiXsponR570.01Ag169100.1|SoffiXsponR570.01Dg049400.1|SoffiXsponR570.01Eg164200.1	
1109	6	2	4	5	2	3	SoffiXsponR570.01Bg152700.1|SoffiXsponR570.01Bg152800.1	SoffiXsponR570.01Ag169200.1|SoffiXsponR570.01Ag169400.1|SoffiXsponR570.01Dg049500.1|SoffiXsponR570.01Eg164400.1	
67529	1	0	1	1	0	1		SoffiXsponR570.01Ag169300.1	
1114	4	1	3	2	1	1	SoffiXsponR570.01Bg152900.1	SoffiXsponR570.01Ag169500.1|SoffiXsponR570.01Dg050000.1|SoffiXsponR570.01Eg164500.1	
21683	4	1	3	4	1	3	SoffiXsponR570.01Bg153000.1	SoffiXsponR570.01Ag169600.1|SoffiXsponR570.01Dg050100.1|SoffiXsponR570.01Eg164600.1	
1116	4	1	3	4	1	3	SoffiXsponR570.01Bg153100.1	SoffiXsponR570.01Ag169700.1|SoffiXsponR570.01Dg050200.1|SoffiXsponR570.01Eg164700.1	
21684	3	1	2	3	1	2	SoffiXsponR570.01Bg153200.1	SoffiXsponR570.01Ag169800.1|SoffiXsponR570.01Dg050300.1	
1117	8	2	6	7	2	5	SoffiXsponR570.01Bg153300.1|SoffiXsponR570.01Bg159800.1	SoffiXsponR570.01Ag169900.1|SoffiXsponR570.01Ag176400.1|SoffiXsponR570.01Dg050400.1|SoffiXsponR570.01Dg059300.1|SoffiXsponR570.01Eg164800.1|SoffiXsponR570.01Eg171400.1	
67530	1	0	1	1	0	1		SoffiXsponR570.01Ag170000.1	
1121	4	1	3	4	1	3	SoffiXsponR570.01Bg153400.1	SoffiXsponR570.01Ag170100.1|SoffiXsponR570.01Dg050500.1|SoffiXsponR570.01Eg164900.1	
1122	4	1	3	4	1	3	SoffiXsponR570.01Bg153500.1	SoffiXsponR570.01Ag170200.1|SoffiXsponR570.01Dg050600.1|SoffiXsponR570.01Eg165200.1	
67531	2	1	1	2	1	1	SoffiXsponR570.01Bg153600.1	SoffiXsponR570.01Ag170300.1	
37674	4	1	3	4	1	3	SoffiXsponR570.01Bg153700.1	SoffiXsponR570.01Ag170400.1|SoffiXsponR570.01Dg050800.1|SoffiXsponR570.01Eg165400.1	
1125	4	1	3	4	1	3	SoffiXsponR570.01Bg153800.1	SoffiXsponR570.01Ag170500.1|SoffiXsponR570.01Dg050900.1|SoffiXsponR570.01Eg165500.1	
1126	4	1	3	4	1	3	SoffiXsponR570.01Bg153900.1	SoffiXsponR570.01Ag170600.1|SoffiXsponR570.01Dg051000.1|SoffiXsponR570.01Eg165600.1	
1127	4	1	3	1	1	1	SoffiXsponR570.01Bg154000.1	SoffiXsponR570.01Ag170700.1|SoffiXsponR570.01Dg051100.1|SoffiXsponR570.01Eg165700.1	
1128	4	1	3	4	1	3	SoffiXsponR570.01Bg154100.1	SoffiXsponR570.01Ag170800.1|SoffiXsponR570.01Dg051200.1|SoffiXsponR570.01Eg165800.1	
37672	4	1	3	4	1	3	SoffiXsponR570.01Bg154300.1	SoffiXsponR570.01Ag170900.1|SoffiXsponR570.01Dg051400.1|SoffiXsponR570.01Eg165900.1	
1129	5	1	4	5	1	4	SoffiXsponR570.01Bg154400.1	SoffiXsponR570.01Ag171000.1|SoffiXsponR570.01Dg051300.1|SoffiXsponR570.01Dg051500.1|SoffiXsponR570.01Eg166000.1	
38585	1	0	1	1	0	1		SoffiXsponR570.01Ag171100.1	
63576	4	1	3	4	1	3	SoffiXsponR570.01Bg154500.1	SoffiXsponR570.01Ag171200.1|SoffiXsponR570.01Dg051600.1|SoffiXsponR570.01Eg166100.1	
1131	4	1	3	4	1	3	SoffiXsponR570.01Bg154600.1	SoffiXsponR570.01Ag171300.1|SoffiXsponR570.01Dg051700.1|SoffiXsponR570.01Eg166200.1	
37671	5	1	4	4	1	3	SoffiXsponR570.01Bg154700.1	SoffiXsponR570.01Ag171400.1|SoffiXsponR570.01Dg051800.1|SoffiXsponR570.01Dg051900.1|SoffiXsponR570.01Eg166300.1	
37670	4	1	3	2	1	2	SoffiXsponR570.01Bg154800.1	SoffiXsponR570.01Ag171500.1|SoffiXsponR570.01Dg052000.1|SoffiXsponR570.01Eg166400.1	
67532	1	0	1	1	0	1		SoffiXsponR570.01Ag171600.1	
21688	4	1	3	4	1	3	SoffiXsponR570.01Bg154900.1	SoffiXsponR570.01Ag171700.1|SoffiXsponR570.01Dg052100.1|SoffiXsponR570.01Eg166500.1	
67533	2	0	2	2	0	2		SoffiXsponR570.01Ag171800.1|SoffiXsponR570.01Eg166600.1	
67534	1	0	1	1	0	1		SoffiXsponR570.01Ag171900.1	
21689	4	1	3	3	1	3	SoffiXsponR570.01Bg155000.1	SoffiXsponR570.01Ag172000.1|SoffiXsponR570.01Dg052300.1|SoffiXsponR570.01Eg166800.1	
21691	4	1	3	4	1	3	SoffiXsponR570.01Bg155100.1	SoffiXsponR570.01Ag172100.1|SoffiXsponR570.01Dg052400.1|SoffiXsponR570.01Eg166900.1	
21692	4	1	3	2	1	1	SoffiXsponR570.01Bg155200.1	SoffiXsponR570.01Ag172200.1|SoffiXsponR570.01Dg052500.1|SoffiXsponR570.01Eg167000.1	
21693	4	1	3	4	1	3	SoffiXsponR570.01Bg155300.1	SoffiXsponR570.01Ag172300.1|SoffiXsponR570.01Dg052600.1|SoffiXsponR570.01Eg167100.1	
21695	4	1	3	4	1	3	SoffiXsponR570.01Bg155400.1	SoffiXsponR570.01Ag172400.1|SoffiXsponR570.01Dg052700.1|SoffiXsponR570.01Eg167200.1	
1132	4	1	3	3	1	2	SoffiXsponR570.01Bg155500.1	SoffiXsponR570.01Ag172500.1|SoffiXsponR570.01Dg052800.1|SoffiXsponR570.01Eg167300.1	
67535	2	0	2	2	0	2		SoffiXsponR570.01Ag172600.1|SoffiXsponR570.01Dg052900.1	
67536	1	0	1	1	0	1		SoffiXsponR570.01Ag172700.1	
21697	4	1	3	4	1	3	SoffiXsponR570.01Bg155600.1	SoffiXsponR570.01Ag172800.1|SoffiXsponR570.01Dg053000.1|SoffiXsponR570.01Eg167400.1	
1135	6	2	4	6	2	4	SoffiXsponR570.01Bg155700.1|SoffiXsponR570.01Bg155800.1	SoffiXsponR570.01Ag172900.1|SoffiXsponR570.01Ag173000.1|SoffiXsponR570.01Dg053300.1|SoffiXsponR570.01Eg167500.1	
1136	4	1	3	4	1	3	SoffiXsponR570.01Bg155900.1	SoffiXsponR570.01Ag173100.1|SoffiXsponR570.01Dg053400.1|SoffiXsponR570.01Eg167700.1	
67537	1	0	1	1	0	1		SoffiXsponR570.01Ag173400.1	
21702	4	1	3	4	1	3	SoffiXsponR570.01Bg156100.1	SoffiXsponR570.01Ag173500.1|SoffiXsponR570.01Dg055300.1|SoffiXsponR570.01Eg168000.1	
21703	4	1	3	4	1	3	SoffiXsponR570.01Bg156200.1	SoffiXsponR570.01Ag173600.1|SoffiXsponR570.01Dg055400.1|SoffiXsponR570.01Eg168100.1	
1137	4	1	3	4	1	3	SoffiXsponR570.01Bg156300.1	SoffiXsponR570.01Ag173700.1|SoffiXsponR570.01Dg055500.1|SoffiXsponR570.01Eg168200.1	
1138	4	1	3	4	1	3	SoffiXsponR570.01Bg156400.1	SoffiXsponR570.01Ag173800.1|SoffiXsponR570.01Dg055600.1|SoffiXsponR570.01Eg168300.1	
1139	11	3	8	11	3	8	SoffiXsponR570.01Bg156600.1|SoffiXsponR570.01Bg156700.1|SoffiXsponR570.01Bg156800.1	SoffiXsponR570.01Ag173900.1|SoffiXsponR570.01Dg055700.1|SoffiXsponR570.01Dg056000.1|SoffiXsponR570.01Dg056100.1|SoffiXsponR570.01Dg056300.1|SoffiXsponR570.01Eg168400.1|SoffiXsponR570.01Eg168500.1|SoffiXsponR570.01Eg168700.1	
1140	4	1	3	4	1	3	SoffiXsponR570.01Bg157100.1	SoffiXsponR570.01Ag174000.1|SoffiXsponR570.01Dg056600.1|SoffiXsponR570.01Eg168900.1	
67538	1	0	1	1	0	1		SoffiXsponR570.01Ag174100.1	
1141	7	2	5	7	2	5	SoffiXsponR570.01Bg157200.1|SoffiXsponR570.01Bg157300.1	SoffiXsponR570.01Ag174200.1|SoffiXsponR570.01Dg056700.1|SoffiXsponR570.01Dg056800.1|SoffiXsponR570.01Eg169000.1|SoffiXsponR570.01Eg169100.1	
1142	9	3	6	9	3	6	SoffiXsponR570.01Bg157500.1|SoffiXsponR570.01Bg157600.1|SoffiXsponR570.01Bg157700.1	SoffiXsponR570.01Ag174300.1|SoffiXsponR570.01Ag174500.1|SoffiXsponR570.01Dg057000.1|SoffiXsponR570.01Dg057100.1|SoffiXsponR570.01Eg169300.1|SoffiXsponR570.01Eg169500.1	
67539	1	0	1	1	0	1		SoffiXsponR570.01Ag174400.1	
1147	19	4	15	19	4	15	SoffiXsponR570.01Bg157800.1|SoffiXsponR570.01Bg157900.1|SoffiXsponR570.01Bg158100.1|SoffiXsponR570.01Bg159000.1	SoffiXsponR570.01Ag174600.1|SoffiXsponR570.01Ag174700.1|SoffiXsponR570.01Ag174800.1|SoffiXsponR570.01Ag174900.1|SoffiXsponR570.01Ag175800.1|SoffiXsponR570.01Ag175900.1|SoffiXsponR570.01Dg057200.1|SoffiXsponR570.01Dg057300.1|SoffiXsponR570.01Dg057400.1|SoffiXsponR570.01Dg057500.1|SoffiXsponR570.01Dg058300.1|SoffiXsponR570.01Dg058400.1|SoffiXsponR570.01Eg169600.1|SoffiXsponR570.01Eg169700.1|SoffiXsponR570.01Eg169800.1	
21704	4	1	3	4	1	3	SoffiXsponR570.01Bg158200.1	SoffiXsponR570.01Ag175000.1|SoffiXsponR570.01Dg057600.1|SoffiXsponR570.01Eg169900.1	
21705	4	1	3	3	1	2	SoffiXsponR570.01Bg158300.1	SoffiXsponR570.01Ag175100.1|SoffiXsponR570.01Dg057700.1|SoffiXsponR570.01Eg170100.1	
67540	1	0	1	1	0	1		SoffiXsponR570.01Ag175200.1	
21707	4	1	3	4	1	3	SoffiXsponR570.01Bg158500.1	SoffiXsponR570.01Ag175300.1|SoffiXsponR570.01Dg057900.1|SoffiXsponR570.01Eg170300.1	
21708	4	1	3	4	1	3	SoffiXsponR570.01Bg158700.1	SoffiXsponR570.01Ag175400.1|SoffiXsponR570.01Dg058000.1|SoffiXsponR570.01Eg170400.1	
67541	1	0	1	1	0	1		SoffiXsponR570.01Ag175500.1	
67542	2	0	2	2	0	2		SoffiXsponR570.01Ag175600.1|SoffiXsponR570.01Eg170500.1	
21710	4	1	3	4	1	3	SoffiXsponR570.01Bg158800.1	SoffiXsponR570.01Ag175700.1|SoffiXsponR570.01Dg058100.1|SoffiXsponR570.01Eg170600.1	
1151	4	1	3	4	1	3	SoffiXsponR570.01Bg159100.1	SoffiXsponR570.01Ag176000.1|SoffiXsponR570.01Dg058500.1|SoffiXsponR570.01Eg170700.1	
1152	7	2	5	7	2	5	SoffiXsponR570.01Bg159200.1|SoffiXsponR570.01Bg159300.1	SoffiXsponR570.01Ag176100.1|SoffiXsponR570.01Dg058600.1|SoffiXsponR570.01Dg058700.1|SoffiXsponR570.01Eg170800.1|SoffiXsponR570.01Eg170900.1	
1155	4	1	3	4	1	3	SoffiXsponR570.01Bg159500.1	SoffiXsponR570.01Ag176200.1|SoffiXsponR570.01Dg058800.1|SoffiXsponR570.01Eg171000.1	
1157	4	1	3	4	1	3	SoffiXsponR570.01Bg159600.1	SoffiXsponR570.01Ag176300.1|SoffiXsponR570.01Dg058900.1|SoffiXsponR570.01Eg171100.1	
1159	7	2	5	7	2	5	SoffiXsponR570.01Bg159900.1|SoffiXsponR570.01Bg160000.1	SoffiXsponR570.01Ag176500.1|SoffiXsponR570.01Ag176800.1|SoffiXsponR570.01Dg059500.1|SoffiXsponR570.01Eg171500.1|SoffiXsponR570.01Eg171600.1	
67543	1	0	1	1	0	1		SoffiXsponR570.01Ag176600.1	
67544	1	0	1	1	0	1		SoffiXsponR570.01Ag176700.1	
21715	4	1	3	3	1	3	SoffiXsponR570.01Bg160100.1	SoffiXsponR570.01Ag176900.1|SoffiXsponR570.01Dg059600.1|SoffiXsponR570.01Eg171700.1	
37665	3	1	2	3	1	2	SoffiXsponR570.01Bg160200.1	SoffiXsponR570.01Ag177000.1|SoffiXsponR570.01Eg171800.1	
67545	1	0	1	1	0	1		SoffiXsponR570.01Ag177100.1	
21716	4	1	3	3	1	2	SoffiXsponR570.01Bg160300.1	SoffiXsponR570.01Ag177200.1|SoffiXsponR570.01Dg059800.1|SoffiXsponR570.01Eg171900.1	
21717	8	2	6	8	2	6	SoffiXsponR570.01Bg160400.1|SoffiXsponR570.01Bg171000.1	SoffiXsponR570.01Ag177300.1|SoffiXsponR570.01Ag189000.1|SoffiXsponR570.01Dg059900.1|SoffiXsponR570.01Dg070700.1|SoffiXsponR570.01Eg172000.1|SoffiXsponR570.01Eg184700.1	
63595	5	2	3	5	2	3	SoffiXsponR570.01Bg160500.1|SoffiXsponR570.01Bg160600.1	SoffiXsponR570.01Ag177400.1|SoffiXsponR570.01Dg060000.1|SoffiXsponR570.01Eg172100.1	
67546	3	0	3	3	0	3		SoffiXsponR570.01Ag177500.1|SoffiXsponR570.01Dg060100.1|SoffiXsponR570.01Eg172200.1	
1160	4	1	3	4	1	3	SoffiXsponR570.01Bg160700.1	SoffiXsponR570.01Ag177600.1|SoffiXsponR570.01Dg060200.1|SoffiXsponR570.01Eg172300.1	
1161	4	1	3	3	1	2	SoffiXsponR570.01Bg160800.1	SoffiXsponR570.01Ag177700.1|SoffiXsponR570.01Dg060300.1|SoffiXsponR570.01Eg172400.1	
1162	1	0	1	1	0	1		SoffiXsponR570.01Ag177800.1	
1163	4	1	3	4	1	3	SoffiXsponR570.01Bg160900.1	SoffiXsponR570.01Ag177900.1|SoffiXsponR570.01Dg060400.1|SoffiXsponR570.01Eg172500.1	
67547	3	1	2	3	1	2	SoffiXsponR570.01Bg161000.1	SoffiXsponR570.01Ag178000.1|SoffiXsponR570.01Eg172600.1	
1164	4	1	3	3	1	2	SoffiXsponR570.01Bg161100.1	SoffiXsponR570.01Ag178100.1|SoffiXsponR570.01Dg060500.1|SoffiXsponR570.01Eg172700.1	
1165	4	1	3	4	1	3	SoffiXsponR570.01Bg161200.1	SoffiXsponR570.01Ag178200.1|SoffiXsponR570.01Dg060600.1|SoffiXsponR570.01Eg172800.1	
37663	1	0	1	1	0	1		SoffiXsponR570.01Ag178300.1	
21720	5	1	4	4	1	3	SoffiXsponR570.01Bg161400.1	SoffiXsponR570.01Ag178400.1|SoffiXsponR570.01Dg060800.1|SoffiXsponR570.01Eg173000.1|SoffiXsponR570.01Eg173200.1	
1167	4	1	3	3	1	2	SoffiXsponR570.01Bg161500.1	SoffiXsponR570.01Ag178500.1|SoffiXsponR570.01Dg060900.1|SoffiXsponR570.01Eg173400.1	
67548	1	0	1	1	0	1		SoffiXsponR570.01Ag178600.1	
1169	4	1	3	4	1	3	SoffiXsponR570.01Bg161600.1	SoffiXsponR570.01Ag178700.1|SoffiXsponR570.01Dg061000.1|SoffiXsponR570.01Eg173500.1	
1170	4	1	3	3	1	2	SoffiXsponR570.01Bg161700.1	SoffiXsponR570.01Ag178800.1|SoffiXsponR570.01Dg061100.1|SoffiXsponR570.01Eg173600.1	
1171	4	1	3	4	1	3	SoffiXsponR570.01Bg161800.1	SoffiXsponR570.01Ag178900.1|SoffiXsponR570.01Dg061200.1|SoffiXsponR570.01Eg173700.1	
1172	4	1	3	4	1	3	SoffiXsponR570.01Bg161900.1	SoffiXsponR570.01Ag179000.1|SoffiXsponR570.01Dg061400.1|SoffiXsponR570.01Eg173800.1	
1174	4	1	3	4	1	3	SoffiXsponR570.01Bg162000.1	SoffiXsponR570.01Ag179100.1|SoffiXsponR570.01Dg061500.1|SoffiXsponR570.01Eg173900.1	
21722	4	1	3	3	1	2	SoffiXsponR570.01Bg162100.1	SoffiXsponR570.01Ag179200.1|SoffiXsponR570.01Dg061700.1|SoffiXsponR570.01Eg174100.1	
1176	4	1	3	4	1	3	SoffiXsponR570.01Bg162300.1	SoffiXsponR570.01Ag179300.1|SoffiXsponR570.01Dg061800.1|SoffiXsponR570.01Eg174200.1	
67549	1	0	1	1	0	1		SoffiXsponR570.01Ag179400.1	
1177	4	1	3	4	1	3	SoffiXsponR570.01Bg162400.1	SoffiXsponR570.01Ag179500.1|SoffiXsponR570.01Dg061900.1|SoffiXsponR570.01Eg174300.1	
67550	1	0	1	1	0	1		SoffiXsponR570.01Ag179600.1	
1178	4	1	3	4	1	3	SoffiXsponR570.01Bg162500.1	SoffiXsponR570.01Ag179700.1|SoffiXsponR570.01Dg062000.1|SoffiXsponR570.01Eg174500.1	
1179	4	1	3	4	1	3	SoffiXsponR570.01Bg162600.1	SoffiXsponR570.01Ag179800.1|SoffiXsponR570.01Dg062100.1|SoffiXsponR570.01Eg174600.1	
21724	4	1	3	4	1	3	SoffiXsponR570.01Bg162700.1	SoffiXsponR570.01Ag179900.1|SoffiXsponR570.01Dg062200.1|SoffiXsponR570.01Eg174700.1	
1180	4	1	3	4	1	3	SoffiXsponR570.01Bg162900.1	SoffiXsponR570.01Ag180000.1|SoffiXsponR570.01Dg062400.1|SoffiXsponR570.01Eg174800.1	
1181	8	2	6	8	2	6	SoffiXsponR570.01Bg163000.1|SoffiXsponR570.01Bg163100.1	SoffiXsponR570.01Ag180100.1|SoffiXsponR570.01Ag180200.1|SoffiXsponR570.01Dg062500.1|SoffiXsponR570.01Dg062600.1|SoffiXsponR570.01Eg174900.1|SoffiXsponR570.01Eg175000.1	
1183	4	1	3	4	1	3	SoffiXsponR570.01Bg163200.1	SoffiXsponR570.01Ag180300.1|SoffiXsponR570.01Dg062700.1|SoffiXsponR570.01Eg175200.1	
21725	4	1	3	4	1	3	SoffiXsponR570.01Bg163300.1	SoffiXsponR570.01Ag180400.1|SoffiXsponR570.01Dg062900.1|SoffiXsponR570.01Eg175300.1	
37656	4	1	3	3	1	3	SoffiXsponR570.01Bg163500.1	SoffiXsponR570.01Ag180500.1|SoffiXsponR570.01Dg063000.1|SoffiXsponR570.01Eg175600.1	
1188	6	1	5	5	1	4	SoffiXsponR570.01Bg163700.1	SoffiXsponR570.01Ag180600.1|SoffiXsponR570.01Dg063100.1|SoffiXsponR570.01Dg063300.1|SoffiXsponR570.01Eg175400.1|SoffiXsponR570.01Eg175700.1	
21728	5	1	4	2	1	1	SoffiXsponR570.01Bg163800.1	SoffiXsponR570.01Ag180700.1|SoffiXsponR570.01Dg063200.1|SoffiXsponR570.01Dg063400.1|SoffiXsponR570.01Eg175800.1	
21731	3	1	2	3	1	2	SoffiXsponR570.01Bg163900.1	SoffiXsponR570.01Ag180800.1|SoffiXsponR570.01Eg176000.1	
21732	3	1	2	2	1	2	SoffiXsponR570.01Bg164000.1	SoffiXsponR570.01Ag180900.1|SoffiXsponR570.01Eg176100.1	
21733	4	1	3	2	1	2	SoffiXsponR570.01Bg164100.1	SoffiXsponR570.01Ag181000.1|SoffiXsponR570.01Dg063600.1|SoffiXsponR570.01Eg176400.1	
67551	1	0	1	1	0	1		SoffiXsponR570.01Ag181100.1	
67552	1	0	1	1	0	1		SoffiXsponR570.01Ag181200.1	
1193	4	1	3	2	1	2	SoffiXsponR570.01Bg164200.1	SoffiXsponR570.01Ag181300.1|SoffiXsponR570.01Dg063800.1|SoffiXsponR570.01Eg176600.1	
1194	4	1	3	4	1	3	SoffiXsponR570.01Bg164300.1	SoffiXsponR570.01Ag181400.1|SoffiXsponR570.01Dg063900.1|SoffiXsponR570.01Eg176700.1	
1196	4	1	3	4	1	3	SoffiXsponR570.01Bg164400.1	SoffiXsponR570.01Ag181500.1|SoffiXsponR570.01Dg064000.1|SoffiXsponR570.01Eg176800.1	
67553	1	0	1	1	0	1		SoffiXsponR570.01Ag181600.1	
1197	4	1	3	3	1	3	SoffiXsponR570.01Bg164500.1	SoffiXsponR570.01Ag181700.1|SoffiXsponR570.01Dg064100.1|SoffiXsponR570.01Eg176900.1	
1198	4	1	3	2	1	1	SoffiXsponR570.01Bg164600.1	SoffiXsponR570.01Ag181800.1|SoffiXsponR570.01Dg064200.1|SoffiXsponR570.01Eg177000.1	
1201	4	1	3	4	1	3	SoffiXsponR570.01Bg164700.1	SoffiXsponR570.01Ag181900.1|SoffiXsponR570.01Dg064300.1|SoffiXsponR570.01Eg177100.1	
1202	4	1	3	3	1	2	SoffiXsponR570.01Bg164800.1	SoffiXsponR570.01Ag182000.1|SoffiXsponR570.01Dg064400.1|SoffiXsponR570.01Eg177200.1	
1205	10	2	8	10	2	8	SoffiXsponR570.01Bg165000.1|SoffiXsponR570.01Bg170400.1	SoffiXsponR570.01Ag182100.1|SoffiXsponR570.01Ag188400.1|SoffiXsponR570.01Dg064500.1|SoffiXsponR570.01Dg064600.1|SoffiXsponR570.01Dg069900.1|SoffiXsponR570.01Eg177300.1|SoffiXsponR570.01Eg177600.1|SoffiXsponR570.01Eg184100.1	
1208	4	1	3	4	1	3	SoffiXsponR570.01Bg165100.1	SoffiXsponR570.01Ag182200.1|SoffiXsponR570.01Dg064700.1|SoffiXsponR570.01Eg177700.1	
21742	4	1	3	4	1	3	SoffiXsponR570.01Bg165200.1	SoffiXsponR570.01Ag182300.1|SoffiXsponR570.01Dg064800.1|SoffiXsponR570.01Eg177800.1	
1210	4	1	3	4	1	3	SoffiXsponR570.01Bg165300.1	SoffiXsponR570.01Ag182400.1|SoffiXsponR570.01Dg064900.1|SoffiXsponR570.01Eg177900.1	
21743	4	1	3	4	1	3	SoffiXsponR570.01Bg165400.1	SoffiXsponR570.01Ag182500.1|SoffiXsponR570.01Dg065000.1|SoffiXsponR570.01Eg178100.1	
21744	3	1	2	3	1	2	SoffiXsponR570.01Bg165500.1	SoffiXsponR570.01Ag182600.1|SoffiXsponR570.01Dg065100.1	
21745	4	1	3	2	1	2	SoffiXsponR570.01Bg165600.1	SoffiXsponR570.01Ag182700.1|SoffiXsponR570.01Dg065200.1|SoffiXsponR570.01Eg178200.1	
21747	4	1	3	4	1	3	SoffiXsponR570.01Bg165700.1	SoffiXsponR570.01Ag182800.1|SoffiXsponR570.01Dg065300.1|SoffiXsponR570.01Eg178300.1	
67554	1	0	1	1	0	1		SoffiXsponR570.01Ag182900.1	
1212	4	1	3	3	1	2	SoffiXsponR570.01Bg165800.1	SoffiXsponR570.01Ag183000.1|SoffiXsponR570.01Dg065400.1|SoffiXsponR570.01Eg178500.1	
1214	4	1	3	3	1	2	SoffiXsponR570.01Bg165900.1	SoffiXsponR570.01Ag183100.1|SoffiXsponR570.01Dg065500.1|SoffiXsponR570.01Eg178600.1	
1215	4	1	3	4	1	3	SoffiXsponR570.01Bg166000.1	SoffiXsponR570.01Ag183200.1|SoffiXsponR570.01Dg065600.1|SoffiXsponR570.01Eg178700.1	
67555	1	0	1	1	0	1		SoffiXsponR570.01Ag183300.1	
21735	1	0	1	1	0	1		SoffiXsponR570.01Ag183400.1	
67556	1	0	1	1	0	1		SoffiXsponR570.01Ag183500.1	
67557	1	0	1	1	0	1		SoffiXsponR570.01Ag183600.1	
67558	2	0	2	2	0	2		SoffiXsponR570.01Ag183700.1|SoffiXsponR570.01Eg176200.1	
67559	1	0	1	1	0	1		SoffiXsponR570.01Ag183800.1	
67560	1	0	1	1	0	1		SoffiXsponR570.01Ag183900.1	
1217	11	3	8	11	3	8	SoffiXsponR570.01Bg166100.1|SoffiXsponR570.01Bg166200.1|SoffiXsponR570.01Bg166400.1	SoffiXsponR570.01Ag184000.1|SoffiXsponR570.01Ag184100.1|SoffiXsponR570.01Dg065700.1|SoffiXsponR570.01Dg065800.1|SoffiXsponR570.01Dg066100.1|SoffiXsponR570.01Eg178800.1|SoffiXsponR570.01Eg178900.1|SoffiXsponR570.01Eg179200.1	
21750	4	1	3	4	1	3	SoffiXsponR570.01Bg166300.1	SoffiXsponR570.01Ag184200.1|SoffiXsponR570.01Dg065900.1|SoffiXsponR570.01Eg179000.1	
67561	1	0	1	1	0	1		SoffiXsponR570.01Ag184300.1	
1219	4	1	3	4	1	3	SoffiXsponR570.01Bg166700.1	SoffiXsponR570.01Ag184400.1|SoffiXsponR570.01Dg066200.1|SoffiXsponR570.01Eg179300.1	
1225	4	1	3	4	1	3	SoffiXsponR570.01Bg166800.1	SoffiXsponR570.01Ag184500.1|SoffiXsponR570.01Dg066300.1|SoffiXsponR570.01Eg179400.1	
21752	4	1	3	4	1	3	SoffiXsponR570.01Bg166900.1	SoffiXsponR570.01Ag184600.1|SoffiXsponR570.01Dg066400.1|SoffiXsponR570.01Eg179500.1	
1227	4	1	3	3	1	3	SoffiXsponR570.01Bg167000.1	SoffiXsponR570.01Ag184700.1|SoffiXsponR570.01Dg066500.1|SoffiXsponR570.01Eg179600.1	
21753	4	1	3	4	1	3	SoffiXsponR570.01Bg167100.1	SoffiXsponR570.01Ag184800.1|SoffiXsponR570.01Dg066600.1|SoffiXsponR570.01Eg179700.1	
1228	4	1	3	4	1	3	SoffiXsponR570.01Bg167200.1	SoffiXsponR570.01Ag184900.1|SoffiXsponR570.01Dg066700.1|SoffiXsponR570.01Eg179800.1	
21754	10	2	8	10	2	8	SoffiXsponR570.01Bg167300.1|SoffiXsponR570.01Bg167400.1	SoffiXsponR570.01Ag185000.1|SoffiXsponR570.01Ag185100.1|SoffiXsponR570.01Dg052200.1|SoffiXsponR570.01Dg066800.1|SoffiXsponR570.01Dg066900.1|SoffiXsponR570.01Eg166700.1|SoffiXsponR570.01Eg179900.1|SoffiXsponR570.01Eg180000.1	
21756	4	1	3	4	1	3	SoffiXsponR570.01Bg167500.1	SoffiXsponR570.01Ag185200.1|SoffiXsponR570.01Dg067000.1|SoffiXsponR570.01Eg180200.1	
1230	4	1	3	4	1	3	SoffiXsponR570.01Bg167600.1	SoffiXsponR570.01Ag185300.1|SoffiXsponR570.01Dg067100.1|SoffiXsponR570.01Eg180300.1	
67562	2	0	2	2	0	2		SoffiXsponR570.01Ag185400.1|SoffiXsponR570.01Eg180500.1	
1240	4	1	3	4	1	3	SoffiXsponR570.01Bg167800.1	SoffiXsponR570.01Ag185500.1|SoffiXsponR570.01Dg067200.1|SoffiXsponR570.01Eg180600.1	
67563	1	0	1	1	0	1		SoffiXsponR570.01Ag185600.1	
67564	1	0	1	1	0	1		SoffiXsponR570.01Ag185700.1	
1241	8	1	7	8	1	7	SoffiXsponR570.01Bg174900.1	SoffiXsponR570.01Ag185800.1|SoffiXsponR570.01Ag193100.1|SoffiXsponR570.01Dg074800.1|SoffiXsponR570.01Eg180700.1|SoffiXsponR570.01Eg188800.1|SoffiXsponR570.1Z076100.1|SoffiXsponR570.1Z076200.1	
1242	4	1	3	4	1	3	SoffiXsponR570.01Bg167900.1	SoffiXsponR570.01Ag185900.1|SoffiXsponR570.01Dg067300.1|SoffiXsponR570.01Eg180800.1	
1243	4	1	3	4	1	3	SoffiXsponR570.01Bg168000.1	SoffiXsponR570.01Ag186000.1|SoffiXsponR570.01Dg067400.1|SoffiXsponR570.01Eg180900.1	
1244	4	1	3	4	1	3	SoffiXsponR570.01Bg168100.1	SoffiXsponR570.01Ag186100.1|SoffiXsponR570.01Dg067500.1|SoffiXsponR570.01Eg181000.1	
1246	4	1	3	3	1	3	SoffiXsponR570.01Bg168200.1	SoffiXsponR570.01Ag186200.1|SoffiXsponR570.01Dg067600.1|SoffiXsponR570.01Eg181100.1	
1247	4	1	3	3	1	2	SoffiXsponR570.01Bg168300.1	SoffiXsponR570.01Ag186300.1|SoffiXsponR570.01Dg067700.1|SoffiXsponR570.01Eg181200.1	
1248	4	1	3	4	1	3	SoffiXsponR570.01Bg168500.1	SoffiXsponR570.01Ag186400.1|SoffiXsponR570.01Dg067800.1|SoffiXsponR570.01Eg181300.1	
1252	5	1	4	2	1	1	SoffiXsponR570.01Bg168800.1	SoffiXsponR570.01Ag186500.1|SoffiXsponR570.01Dg067900.1|SoffiXsponR570.01Eg181400.1|SoffiXsponR570.01Eg181800.1	
1253	5	1	4	5	1	4	SoffiXsponR570.01Bg168900.1	SoffiXsponR570.01Ag186600.1|SoffiXsponR570.01Dg068000.1|SoffiXsponR570.01Eg181500.1|SoffiXsponR570.01Eg181900.1	
67565	1	0	1	1	0	1		SoffiXsponR570.01Ag186700.1	
67566	1	0	1	1	0	1		SoffiXsponR570.01Ag186800.1	
1254	5	1	4	5	1	4	SoffiXsponR570.01Bg169000.1	SoffiXsponR570.01Ag186900.1|SoffiXsponR570.01Dg068200.1|SoffiXsponR570.01Eg181700.1|SoffiXsponR570.01Eg182100.1	
37649	4	1	3	4	1	3	SoffiXsponR570.01Bg169100.1	SoffiXsponR570.01Ag187000.1|SoffiXsponR570.01Dg068300.1|SoffiXsponR570.01Eg182200.1	
21762	4	1	3	4	1	3	SoffiXsponR570.01Bg169200.1	SoffiXsponR570.01Ag187100.1|SoffiXsponR570.01Dg068400.1|SoffiXsponR570.01Eg182300.1	
21768	4	1	3	2	1	2	SoffiXsponR570.01Bg169400.1	SoffiXsponR570.01Ag187200.1|SoffiXsponR570.01Dg068600.1|SoffiXsponR570.01Eg182900.1	
1255	9	2	7	9	2	7	SoffiXsponR570.01Bg169500.1|SoffiXsponR570.01Bg169600.1	SoffiXsponR570.01Ag187300.1|SoffiXsponR570.01Ag187400.1|SoffiXsponR570.01Dg068700.1|SoffiXsponR570.01Dg068800.1|SoffiXsponR570.01Dg069000.1|SoffiXsponR570.01Eg183000.1|SoffiXsponR570.01Eg183100.1	
1257	4	1	3	4	1	3	SoffiXsponR570.01Bg169700.1	SoffiXsponR570.01Ag187500.1|SoffiXsponR570.01Dg069100.1|SoffiXsponR570.01Eg183200.1	
21769	4	1	3	4	1	3	SoffiXsponR570.01Bg169800.1	SoffiXsponR570.01Ag187600.1|SoffiXsponR570.01Dg069200.1|SoffiXsponR570.01Eg183300.1	
1258	8	2	6	7	2	5	SoffiXsponR570.01Bg169900.1|SoffiXsponR570.01Bg170100.1	SoffiXsponR570.01Ag187700.1|SoffiXsponR570.01Ag187800.1|SoffiXsponR570.01Ag188000.1|SoffiXsponR570.01Dg069400.1|SoffiXsponR570.01Eg183500.1|SoffiXsponR570.01Eg183700.1	
21771	2	1	1	2	1	1	SoffiXsponR570.01Bg170000.1	SoffiXsponR570.01Ag187900.1	
1259	4	1	3	4	1	3	SoffiXsponR570.01Bg170200.1	SoffiXsponR570.01Ag188100.1|SoffiXsponR570.01Dg069500.1|SoffiXsponR570.01Eg183800.1	
21772	4	1	3	4	1	3	SoffiXsponR570.01Bg170300.1	SoffiXsponR570.01Ag188200.1|SoffiXsponR570.01Dg069600.1|SoffiXsponR570.01Eg183900.1	
21774	3	0	3	3	0	3		SoffiXsponR570.01Ag188300.1|SoffiXsponR570.01Dg069700.1|SoffiXsponR570.01Eg184000.1	
21776	4	1	3	4	1	3	SoffiXsponR570.01Bg170500.1	SoffiXsponR570.01Ag188500.1|SoffiXsponR570.01Dg070100.1|SoffiXsponR570.01Eg184200.1	
21778	4	1	3	4	1	3	SoffiXsponR570.01Bg170600.1	SoffiXsponR570.01Ag188600.1|SoffiXsponR570.01Dg070200.1|SoffiXsponR570.01Eg184300.1	
21779	4	1	3	4	1	3	SoffiXsponR570.01Bg170700.1	SoffiXsponR570.01Ag188700.1|SoffiXsponR570.01Dg070300.1|SoffiXsponR570.01Eg184400.1	
21780	4	1	3	4	1	3	SoffiXsponR570.01Bg170800.1	SoffiXsponR570.01Ag188800.1|SoffiXsponR570.01Dg070400.1|SoffiXsponR570.01Eg184500.1	
21781	4	1	3	4	1	3	SoffiXsponR570.01Bg171100.1	SoffiXsponR570.01Ag189100.1|SoffiXsponR570.01Dg070800.1|SoffiXsponR570.01Eg184800.1	
67567	1	0	1	1	0	1		SoffiXsponR570.01Ag189200.1	
21782	3	0	3	3	0	3		SoffiXsponR570.01Ag189300.1|SoffiXsponR570.01Dg070900.1|SoffiXsponR570.01Eg185100.1	
21784	5	1	4	5	1	4	SoffiXsponR570.01Bg171200.1	SoffiXsponR570.01Ag189400.1|SoffiXsponR570.01Dg071100.1|SoffiXsponR570.01Eg185200.1|SoffiXsponR570.1Z129900.1	
21785	5	1	4	5	1	4	SoffiXsponR570.01Bg171300.1	SoffiXsponR570.01Ag189500.1|SoffiXsponR570.01Dg071200.1|SoffiXsponR570.01Eg185300.1|SoffiXsponR570.1Z129800.1	
21788	5	1	4	4	1	3	SoffiXsponR570.01Bg171400.1	SoffiXsponR570.01Ag189600.1|SoffiXsponR570.01Dg071300.1|SoffiXsponR570.01Eg185400.1|SoffiXsponR570.1Z129700.1	
21789	5	1	4	5	1	4	SoffiXsponR570.01Bg171500.1	SoffiXsponR570.01Ag189700.1|SoffiXsponR570.01Dg071400.1|SoffiXsponR570.01Eg185500.1|SoffiXsponR570.1Z129600.1	
67568	2	1	1	2	1	1	SoffiXsponR570.01Bg184900.1	SoffiXsponR570.01Ag189800.1	
21792	4	1	3	4	1	3	SoffiXsponR570.01Bg171800.1	SoffiXsponR570.01Ag189900.1|SoffiXsponR570.01Dg071700.1|SoffiXsponR570.1Z129300.1	
67569	1	0	1	1	0	1		SoffiXsponR570.01Ag190000.1	
67570	1	0	1	1	0	1		SoffiXsponR570.01Ag190100.1	
1261	5	1	4	5	1	4	SoffiXsponR570.01Bg171900.1	SoffiXsponR570.01Ag190200.1|SoffiXsponR570.01Dg071900.1|SoffiXsponR570.01Eg185600.1|SoffiXsponR570.1Z129200.1	
1263	5	1	4	5	1	4	SoffiXsponR570.01Bg172000.1	SoffiXsponR570.01Ag190300.1|SoffiXsponR570.01Dg072000.1|SoffiXsponR570.01Eg185700.1|SoffiXsponR570.1Z129100.1	
1264	10	2	8	10	2	8	SoffiXsponR570.01Bg172100.1|SoffiXsponR570.01Bg172200.1	SoffiXsponR570.01Ag190400.1|SoffiXsponR570.01Ag190500.1|SoffiXsponR570.01Dg072200.1|SoffiXsponR570.01Dg072300.1|SoffiXsponR570.01Eg185800.1|SoffiXsponR570.01Eg185900.1|SoffiXsponR570.1Z128900.1|SoffiXsponR570.1Z129000.1	
21798	5	1	4	3	1	2	SoffiXsponR570.01Bg172300.1	SoffiXsponR570.01Ag190600.1|SoffiXsponR570.01Dg072400.1|SoffiXsponR570.01Eg186000.1|SoffiXsponR570.1Z128800.1	
21802	4	0	4	3	0	3		SoffiXsponR570.01Ag190700.1|SoffiXsponR570.01Dg072500.1|SoffiXsponR570.01Eg186100.1|SoffiXsponR570.1Z128700.1	
21804	5	1	4	5	1	4	SoffiXsponR570.01Bg172500.1	SoffiXsponR570.01Ag190800.1|SoffiXsponR570.01Dg072600.1|SoffiXsponR570.01Eg186200.1|SoffiXsponR570.1Z128600.1	
1266	9	2	7	9	2	7	SoffiXsponR570.01Bg172600.1|SoffiXsponR570.01Bg172700.1	SoffiXsponR570.01Ag190900.1|SoffiXsponR570.01Ag191000.1|SoffiXsponR570.01Dg072700.1|SoffiXsponR570.01Eg186300.1|SoffiXsponR570.01Eg186400.1|SoffiXsponR570.1Z128400.1|SoffiXsponR570.1Z128500.1	
1267	5	1	4	5	1	4	SoffiXsponR570.01Bg172800.1	SoffiXsponR570.01Ag191100.1|SoffiXsponR570.01Dg072800.1|SoffiXsponR570.01Eg186500.1|SoffiXsponR570.1Z128300.1	
67571	1	0	1	1	0	1		SoffiXsponR570.01Ag191200.1	
1270	8	2	6	8	2	6	SoffiXsponR570.01Bg172900.1|SoffiXsponR570.01Bg173200.1	SoffiXsponR570.01Ag191300.1|SoffiXsponR570.01Ag191500.1|SoffiXsponR570.01Dg072900.1|SoffiXsponR570.01Dg073200.1|SoffiXsponR570.01Eg186800.1|SoffiXsponR570.01Eg187100.1	
1273	5	1	4	5	1	4	SoffiXsponR570.01Bg173000.1	SoffiXsponR570.01Ag191400.1|SoffiXsponR570.01Dg073000.1|SoffiXsponR570.01Eg186900.1|SoffiXsponR570.1Z128100.1	
1275	5	1	4	5	1	4	SoffiXsponR570.01Bg173300.1	SoffiXsponR570.01Ag191600.1|SoffiXsponR570.01Dg073300.1|SoffiXsponR570.01Eg187200.1|SoffiXsponR570.1Z127900.1	
21807	4	1	3	3	1	2	SoffiXsponR570.01Bg173400.1	SoffiXsponR570.01Ag191700.1|SoffiXsponR570.01Dg073400.1|SoffiXsponR570.01Eg187300.1	
21809	5	1	4	5	1	4	SoffiXsponR570.01Bg173600.1	SoffiXsponR570.01Ag191800.1|SoffiXsponR570.01Dg073600.1|SoffiXsponR570.01Eg187500.1|SoffiXsponR570.1Z127600.1	
1278	8	1	7	8	1	7	SoffiXsponR570.01Bg173700.1	SoffiXsponR570.01Ag191900.1|SoffiXsponR570.01Ag193400.1|SoffiXsponR570.01Dg073700.1|SoffiXsponR570.01Dg075100.1|SoffiXsponR570.01Eg187600.1|SoffiXsponR570.1Z075800.1|SoffiXsponR570.1Z127500.1	
21811	5	1	4	5	1	4	SoffiXsponR570.01Bg173800.1	SoffiXsponR570.01Ag192000.1|SoffiXsponR570.01Dg073800.1|SoffiXsponR570.01Eg187700.1|SoffiXsponR570.1Z127400.1	
1289	6	1	5	6	1	5	SoffiXsponR570.01Bg173900.1	SoffiXsponR570.01Ag192100.1|SoffiXsponR570.01Dg073900.1|SoffiXsponR570.01Eg187800.1|SoffiXsponR570.01Eg190100.1|SoffiXsponR570.1Z074500.1	
21812	5	1	4	4	1	3	SoffiXsponR570.01Bg174000.1	SoffiXsponR570.01Ag192200.1|SoffiXsponR570.01Dg074000.1|SoffiXsponR570.01Eg187900.1|SoffiXsponR570.1Z127200.1	
21813	5	1	4	3	1	2	SoffiXsponR570.01Bg174100.1	SoffiXsponR570.01Ag192300.1|SoffiXsponR570.01Dg074100.1|SoffiXsponR570.01Eg188000.1|SoffiXsponR570.1Z127100.1	
21814	4	1	3	4	1	3	SoffiXsponR570.01Bg174300.1	SoffiXsponR570.01Ag192400.1|SoffiXsponR570.01Dg074200.1|SoffiXsponR570.01Eg188100.1	
1281	10	1	9	8	1	7	SoffiXsponR570.01Bg174500.1	SoffiXsponR570.01Ag192500.1|SoffiXsponR570.01Ag192700.1|SoffiXsponR570.01Dg074300.1|SoffiXsponR570.01Dg074500.1|SoffiXsponR570.01Eg188200.1|SoffiXsponR570.01Eg188500.1|SoffiXsponR570.1Z076500.1|SoffiXsponR570.1Z076900.1|SoffiXsponR570.1Z077100.1	
21815	9	1	8	6	1	5	SoffiXsponR570.01Bg174600.1	SoffiXsponR570.01Ag192600.1|SoffiXsponR570.01Ag192800.1|SoffiXsponR570.01Dg074400.1|SoffiXsponR570.01Dg074600.1|SoffiXsponR570.01Eg188600.1|SoffiXsponR570.1Z076400.1|SoffiXsponR570.1Z076800.1|SoffiXsponR570.1Z077000.1	
1282	5	1	4	5	1	4	SoffiXsponR570.01Bg174700.1	SoffiXsponR570.01Ag192900.1|SoffiXsponR570.01Dg074700.1|SoffiXsponR570.01Eg188700.1|SoffiXsponR570.1Z076300.1	
67572	1	0	1	1	0	1		SoffiXsponR570.01Ag193000.1	
1285	5	1	4	4	1	3	SoffiXsponR570.01Bg175000.1	SoffiXsponR570.01Ag193200.1|SoffiXsponR570.01Dg074900.1|SoffiXsponR570.01Eg188900.1|SoffiXsponR570.1Z076000.1	
1280	5	1	4	5	1	4	SoffiXsponR570.01Bg175100.1	SoffiXsponR570.01Ag193300.1|SoffiXsponR570.01Dg075000.1|SoffiXsponR570.01Eg189000.1|SoffiXsponR570.1Z075900.1	
67573	1	0	1	1	0	1		SoffiXsponR570.01Ag193500.1	
67574	3	0	3	3	0	3		SoffiXsponR570.01Ag193600.1|SoffiXsponR570.01Eg189100.1|SoffiXsponR570.1Z075700.1	
67575	2	0	2	2	0	2		SoffiXsponR570.01Ag193700.1|SoffiXsponR570.01Dg075300.1	
21816	5	1	4	5	1	4	SoffiXsponR570.01Bg175400.1	SoffiXsponR570.01Ag193800.1|SoffiXsponR570.01Dg075400.1|SoffiXsponR570.01Eg189300.1|SoffiXsponR570.1Z075600.1	
67576	1	0	1	1	0	1		SoffiXsponR570.01Ag193900.1	
21817	5	1	4	5	1	4	SoffiXsponR570.01Bg175500.1	SoffiXsponR570.01Ag194000.1|SoffiXsponR570.01Dg075500.1|SoffiXsponR570.01Eg189400.1|SoffiXsponR570.1Z075500.1	
67577	3	0	3	3	0	3		SoffiXsponR570.01Ag194100.1|SoffiXsponR570.01Dg075600.1|SoffiXsponR570.1Z075400.1	
21818	5	1	4	5	1	4	SoffiXsponR570.01Bg175600.1	SoffiXsponR570.01Ag194200.1|SoffiXsponR570.01Dg075700.1|SoffiXsponR570.01Eg189500.1|SoffiXsponR570.1Z075300.1	
21819	5	1	4	4	1	4	SoffiXsponR570.01Bg175700.1	SoffiXsponR570.01Ag194300.1|SoffiXsponR570.01Dg075800.1|SoffiXsponR570.01Eg189600.1|SoffiXsponR570.1Z075200.1	
21820	4	1	3	4	1	3	SoffiXsponR570.01Bg175800.1	SoffiXsponR570.01Ag194400.1|SoffiXsponR570.01Dg075900.1|SoffiXsponR570.1Z075100.1	
21821	7	1	6	7	1	6	SoffiXsponR570.01Bg175900.1	SoffiXsponR570.01Ag194500.1|SoffiXsponR570.01Dg076000.1|SoffiXsponR570.01Eg189700.1|SoffiXsponR570.01Eg189800.1|SoffiXsponR570.1Z074900.1|SoffiXsponR570.1Z075000.1	
67578	2	0	2	1	0	1		SoffiXsponR570.01Ag194600.1|SoffiXsponR570.01Dg076100.1	
1286	5	1	4	5	1	4	SoffiXsponR570.01Bg176000.1	SoffiXsponR570.01Ag194700.1|SoffiXsponR570.01Dg076200.1|SoffiXsponR570.01Eg189900.1|SoffiXsponR570.1Z074800.1	
1287	4	1	3	4	1	3	SoffiXsponR570.01Bg176100.1	SoffiXsponR570.01Ag194800.1|SoffiXsponR570.01Dg076300.1|SoffiXsponR570.1Z074700.1	
1288	5	1	4	5	1	4	SoffiXsponR570.01Bg176200.1	SoffiXsponR570.01Ag194900.1|SoffiXsponR570.01Dg076400.1|SoffiXsponR570.01Eg190000.1|SoffiXsponR570.1Z074600.1	
37634	5	0	5	3	0	3		SoffiXsponR570.01Ag195000.1|SoffiXsponR570.01Dg076500.1|SoffiXsponR570.01Dg076700.1|SoffiXsponR570.01Eg190200.1|SoffiXsponR570.1Z074300.1	
67579	1	0	1	1	0	1		SoffiXsponR570.01Ag195100.1	
21823	5	1	4	5	1	4	SoffiXsponR570.01Bg176300.1	SoffiXsponR570.01Ag195200.1|SoffiXsponR570.01Dg076800.1|SoffiXsponR570.01Eg190300.1|SoffiXsponR570.1Z074200.1	
1290	7	2	5	7	2	5	SoffiXsponR570.01Bg176400.1|SoffiXsponR570.01Bg176900.1	SoffiXsponR570.01Ag195300.1|SoffiXsponR570.01Dg076900.1|SoffiXsponR570.01Eg190400.1|SoffiXsponR570.1Z073600.1|SoffiXsponR570.1Z074100.1	
21824	10	1	9	10	1	9	SoffiXsponR570.01Bg176500.1	SoffiXsponR570.01Ag195400.1|SoffiXsponR570.01Ag195500.1|SoffiXsponR570.01Dg077000.1|SoffiXsponR570.01Dg077100.1|SoffiXsponR570.01Dg077200.1|SoffiXsponR570.01Eg190500.1|SoffiXsponR570.01Eg190600.1|SoffiXsponR570.1Z073500.1|SoffiXsponR570.1Z074000.1	
1293	15	3	12	14	3	11	SoffiXsponR570.01Bg177000.1|SoffiXsponR570.01Bg177100.1|SoffiXsponR570.01Bg177200.1	SoffiXsponR570.01Ag195600.1|SoffiXsponR570.01Ag195700.1|SoffiXsponR570.01Ag195800.1|SoffiXsponR570.01Dg077300.1|SoffiXsponR570.01Dg077400.1|SoffiXsponR570.01Dg077500.1|SoffiXsponR570.01Eg190700.1|SoffiXsponR570.01Eg190800.1|SoffiXsponR570.01Eg190900.1|SoffiXsponR570.1Z073100.1|SoffiXsponR570.1Z073200.1|SoffiXsponR570.1Z073300.1	
21826	5	1	4	5	1	4	SoffiXsponR570.01Bg177300.1	SoffiXsponR570.01Ag195900.1|SoffiXsponR570.01Dg077600.1|SoffiXsponR570.01Eg191000.1|SoffiXsponR570.1Z073000.1	
1297	5	1	4	5	1	4	SoffiXsponR570.01Bg177400.1	SoffiXsponR570.01Ag196000.1|SoffiXsponR570.01Dg077700.1|SoffiXsponR570.01Eg191100.1|SoffiXsponR570.1Z072900.1	
21827	5	1	4	5	1	4	SoffiXsponR570.01Bg177500.1	SoffiXsponR570.01Ag196100.1|SoffiXsponR570.01Dg077800.1|SoffiXsponR570.01Eg191200.1|SoffiXsponR570.1Z072800.1	
21828	5	1	4	5	1	4	SoffiXsponR570.01Bg177600.1	SoffiXsponR570.01Ag196200.1|SoffiXsponR570.01Dg077900.1|SoffiXsponR570.01Eg191300.1|SoffiXsponR570.1Z072700.1	
21829	5	1	4	5	1	4	SoffiXsponR570.01Bg177700.1	SoffiXsponR570.01Ag196300.1|SoffiXsponR570.01Dg078000.1|SoffiXsponR570.01Eg191400.1|SoffiXsponR570.1Z072600.1	
21830	3	1	2	3	1	2	SoffiXsponR570.01Bg177800.1	SoffiXsponR570.01Ag196400.1|SoffiXsponR570.1Z072500.1	
1301	4	1	3	3	1	2	SoffiXsponR570.01Bg177900.1	SoffiXsponR570.01Ag196500.1|SoffiXsponR570.01Eg191600.1|SoffiXsponR570.1Z072400.1	
1302	4	1	3	4	1	3	SoffiXsponR570.01Bg178000.1	SoffiXsponR570.01Ag196600.1|SoffiXsponR570.01Eg191700.1|SoffiXsponR570.1Z072300.1	
1303	4	1	3	4	1	3	SoffiXsponR570.01Bg178100.1	SoffiXsponR570.01Ag196700.1|SoffiXsponR570.01Eg191800.1|SoffiXsponR570.1Z072200.1	
1304	4	1	3	4	1	3	SoffiXsponR570.01Bg178200.1	SoffiXsponR570.01Ag196800.1|SoffiXsponR570.01Eg191900.1|SoffiXsponR570.1Z072100.1	
1306	4	1	3	4	1	3	SoffiXsponR570.01Bg178300.1	SoffiXsponR570.01Ag196900.1|SoffiXsponR570.01Eg192100.1|SoffiXsponR570.1Z072000.1	
1308	4	1	3	4	1	3	SoffiXsponR570.01Bg178400.1	SoffiXsponR570.01Ag197000.1|SoffiXsponR570.01Eg192200.1|SoffiXsponR570.1Z071900.1	
21831	4	1	3	4	1	3	SoffiXsponR570.01Bg178600.1	SoffiXsponR570.01Ag197100.1|SoffiXsponR570.01Eg192300.1|SoffiXsponR570.1Z071800.1	
1309	4	1	3	3	1	2	SoffiXsponR570.01Bg178700.1	SoffiXsponR570.01Ag197200.1|SoffiXsponR570.01Eg192400.1|SoffiXsponR570.1Z071700.1	
1310	4	1	3	3	1	2	SoffiXsponR570.01Bg178800.1	SoffiXsponR570.01Ag197300.1|SoffiXsponR570.01Eg192500.1|SoffiXsponR570.1Z071600.1	
21832	4	1	3	4	1	3	SoffiXsponR570.01Bg178900.1	SoffiXsponR570.01Ag197400.1|SoffiXsponR570.01Eg192600.1|SoffiXsponR570.1Z071500.1	
21833	4	1	3	4	1	3	SoffiXsponR570.01Bg179000.1	SoffiXsponR570.01Ag197500.1|SoffiXsponR570.01Eg192700.1|SoffiXsponR570.1Z071400.1	
21834	4	1	3	4	1	3	SoffiXsponR570.01Bg179100.1	SoffiXsponR570.01Ag197600.1|SoffiXsponR570.01Eg192800.1|SoffiXsponR570.1Z071300.1	
37621	6	1	5	6	1	5	SoffiXsponR570.01Bg179200.1	SoffiXsponR570.01Ag197700.1|SoffiXsponR570.01Eg192900.1|SoffiXsponR570.1Z071100.1|SoffiXsponR570.1Z071200.1|SoffiXsponR570.1os4g000100.1	
67580	3	0	3	3	0	3		SoffiXsponR570.01Ag197800.1|SoffiXsponR570.01Eg193000.1|SoffiXsponR570.1os4g000200.1	
67581	1	0	1	1	0	1		SoffiXsponR570.01Ag197900.1	
67582	1	0	1	1	0	1		SoffiXsponR570.01Ag198000.1	
21835	12	3	9	12	3	9	SoffiXsponR570.01Bg179300.1|SoffiXsponR570.01Bg179400.1|SoffiXsponR570.01Bg179500.1	SoffiXsponR570.01Ag198100.1|SoffiXsponR570.01Ag198200.1|SoffiXsponR570.01Ag198300.1|SoffiXsponR570.01Eg193100.1|SoffiXsponR570.01Eg193200.1|SoffiXsponR570.01Eg193300.1|SoffiXsponR570.1Z070900.1|SoffiXsponR570.1os4g000300.1|SoffiXsponR570.1os4g000400.1	
21837	5	1	4	5	1	4	SoffiXsponR570.01Bg179600.1	SoffiXsponR570.01Ag198400.1|SoffiXsponR570.01Eg193400.1|SoffiXsponR570.1Z070800.1|SoffiXsponR570.1os4g000600.1	
21838	5	1	4	5	1	4	SoffiXsponR570.01Bg179700.1	SoffiXsponR570.01Ag198500.1|SoffiXsponR570.01Eg193500.1|SoffiXsponR570.1Z070700.1|SoffiXsponR570.1os4g000700.1	
21839	5	1	4	3	1	2	SoffiXsponR570.01Bg179800.1	SoffiXsponR570.01Ag198600.1|SoffiXsponR570.01Eg193600.1|SoffiXsponR570.1Z070600.1|SoffiXsponR570.1os4g000800.1	
21840	5	1	4	5	1	4	SoffiXsponR570.01Bg179900.1	SoffiXsponR570.01Ag198700.1|SoffiXsponR570.01Eg193700.1|SoffiXsponR570.1Z070500.1|SoffiXsponR570.1os4g000900.1	
21842	5	1	3	5	1	3	SoffiXsponR570.01Bg180000.1	SoffiXsponR570.01Ag198800.1|SoffiXsponR570.01Eg193800.1|SoffiXsponR570.1Z070400.1	
21843	4	1	3	4	1	3	SoffiXsponR570.01Bg180100.1	SoffiXsponR570.01Ag198900.1|SoffiXsponR570.01Eg193900.1|SoffiXsponR570.1Z070300.1	
21844	4	1	3	4	1	3	SoffiXsponR570.01Bg180200.1	SoffiXsponR570.01Ag199000.1|SoffiXsponR570.01Eg194000.1|SoffiXsponR570.1Z070200.1	
21845	5	1	3	5	1	3	SoffiXsponR570.01Bg180400.1	SoffiXsponR570.01Ag199100.1|SoffiXsponR570.01Eg194100.1|SoffiXsponR570.1Z070100.1	
21846	5	1	3	2	1	2	SoffiXsponR570.01Bg180500.1	SoffiXsponR570.01Ag199200.1|SoffiXsponR570.01Eg194200.1|SoffiXsponR570.1Z070000.1	
21847	5	1	3	5	1	3	SoffiXsponR570.01Bg180600.1	SoffiXsponR570.01Ag199300.1|SoffiXsponR570.01Eg194300.1|SoffiXsponR570.1Z069900.1	
21848	5	1	3	5	1	3	SoffiXsponR570.01Bg180700.1	SoffiXsponR570.01Ag199400.1|SoffiXsponR570.01Eg194400.1|SoffiXsponR570.1Z069800.1	
1311	5	1	4	4	1	3	SoffiXsponR570.01Bg180800.1	SoffiXsponR570.01Ag199500.1|SoffiXsponR570.01Eg194500.1|SoffiXsponR570.01Fg000500.1|SoffiXsponR570.1Z069700.1	
1314	5	1	4	5	1	4	SoffiXsponR570.01Bg180900.1	SoffiXsponR570.01Ag199600.1|SoffiXsponR570.01Eg194700.1|SoffiXsponR570.01Fg000600.1|SoffiXsponR570.1Z069600.1	
1315	5	1	4	2	1	1	SoffiXsponR570.01Bg181000.1	SoffiXsponR570.01Ag199700.1|SoffiXsponR570.01Eg194800.1|SoffiXsponR570.01Fg000700.1|SoffiXsponR570.1Z069500.1	
67583	2	0	2	1	0	1		SoffiXsponR570.01Ag199800.1|SoffiXsponR570.01Eg194900.1	
21851	10	2	8	8	2	6	SoffiXsponR570.01Bg181100.1|SoffiXsponR570.01Bg181300.1	SoffiXsponR570.01Ag199900.1|SoffiXsponR570.01Ag200100.1|SoffiXsponR570.01Eg195000.1|SoffiXsponR570.01Eg195200.1|SoffiXsponR570.01Fg000800.1|SoffiXsponR570.01Fg000900.1|SoffiXsponR570.1Z069100.1|SoffiXsponR570.1Z069300.1	
67584	2	0	2	2	0	2		SoffiXsponR570.01Ag200000.1|SoffiXsponR570.1Z069200.1	
1316	5	1	4	5	1	4	SoffiXsponR570.01Bg181500.1	SoffiXsponR570.01Ag200200.1|SoffiXsponR570.01Eg195300.1|SoffiXsponR570.01Fg001000.1|SoffiXsponR570.1Z069000.1	
1319	5	1	4	5	1	4	SoffiXsponR570.01Bg181600.1	SoffiXsponR570.01Ag200300.1|SoffiXsponR570.01Eg195500.1|SoffiXsponR570.01Fg001100.1|SoffiXsponR570.1Z068900.1	
21854	5	1	4	5	1	4	SoffiXsponR570.01Bg181700.1	SoffiXsponR570.01Ag200400.1|SoffiXsponR570.01Eg195600.1|SoffiXsponR570.01Fg001200.1|SoffiXsponR570.1Z068800.1	
67585	1	0	1	1	0	1		SoffiXsponR570.01Ag200500.1	
67586	1	0	1	1	0	1		SoffiXsponR570.01Ag200600.1	
63664	5	1	3	5	1	3	SoffiXsponR570.01Bg182000.1	SoffiXsponR570.01Ag200800.1|SoffiXsponR570.01Eg196100.1|SoffiXsponR570.1Z068500.1	
67587	2	0	2	2	0	2		SoffiXsponR570.01Ag200900.1|SoffiXsponR570.01Eg195800.1	
21856	5	1	3	5	1	3	SoffiXsponR570.01Bg182100.1	SoffiXsponR570.01Ag201000.1|SoffiXsponR570.01Eg196200.1|SoffiXsponR570.1Z068400.1	
21857	5	1	3	5	1	3	SoffiXsponR570.01Bg182200.1	SoffiXsponR570.01Ag201100.1|SoffiXsponR570.01Eg196300.1|SoffiXsponR570.1Z068300.1	
67588	2	0	2	2	0	2		SoffiXsponR570.01Ag201200.1|SoffiXsponR570.01Eg196700.1	
1323	12	1	7	11	1	6	SoffiXsponR570.01Bg182300.1	SoffiXsponR570.01Ag201300.1|SoffiXsponR570.01Eg196500.1|SoffiXsponR570.01Eg196800.1|SoffiXsponR570.1Z067600.1|SoffiXsponR570.1Z067800.1|SoffiXsponR570.1Z067900.1|SoffiXsponR570.1Z068200.1	
67589	3	0	3	3	0	3		SoffiXsponR570.01Ag201400.1|SoffiXsponR570.1Z067700.1|SoffiXsponR570.1Z068000.1	
67590	1	0	1	1	0	1		SoffiXsponR570.01Ag201500.1	
1324	5	2	2	5	2	2	SoffiXsponR570.01Bg182500.1|SoffiXsponR570.01Fg002200.1	SoffiXsponR570.01Ag201600.1|SoffiXsponR570.01Eg196900.1	
1325	5	2	2	5	2	2	SoffiXsponR570.01Bg182700.1|SoffiXsponR570.01Fg002300.1	SoffiXsponR570.01Ag201700.1|SoffiXsponR570.01Eg197000.1	
1326	5	2	2	5	2	2	SoffiXsponR570.01Bg182900.1|SoffiXsponR570.01Fg002400.1	SoffiXsponR570.01Ag201800.1|SoffiXsponR570.01Eg197100.1	
21863	5	2	3	5	2	3	SoffiXsponR570.01Bg183000.1|SoffiXsponR570.01Fg002500.1	SoffiXsponR570.01Ag201900.1|SoffiXsponR570.01Eg197300.1|SoffiXsponR570.1Z013800.1	
1328	5	2	3	5	2	3	SoffiXsponR570.01Bg183100.1|SoffiXsponR570.01Fg002600.1	SoffiXsponR570.01Ag202000.1|SoffiXsponR570.01Eg197400.1|SoffiXsponR570.1Z013900.1	
1329	5	2	3	5	2	3	SoffiXsponR570.01Bg183200.1|SoffiXsponR570.01Fg002700.1	SoffiXsponR570.01Ag202100.1|SoffiXsponR570.01Eg197500.1|SoffiXsponR570.1Z014000.1	
1330	5	2	3	5	2	3	SoffiXsponR570.01Bg183300.1|SoffiXsponR570.01Fg002800.1	SoffiXsponR570.01Ag202200.1|SoffiXsponR570.01Eg197600.1|SoffiXsponR570.1Z014100.1	
1332	5	2	3	5	2	3	SoffiXsponR570.01Bg183500.1|SoffiXsponR570.01Fg002900.1	SoffiXsponR570.01Ag202300.1|SoffiXsponR570.01Eg197700.1|SoffiXsponR570.1Z014200.1	
1333	5	2	3	5	2	3	SoffiXsponR570.01Bg183600.1|SoffiXsponR570.01Fg003000.1	SoffiXsponR570.01Ag202400.1|SoffiXsponR570.01Eg197800.1|SoffiXsponR570.1Z014300.1	
1334	10	4	6	9	4	5	SoffiXsponR570.01Bg183700.1|SoffiXsponR570.01Bg183800.1|SoffiXsponR570.01Fg003100.1|SoffiXsponR570.01Fg003200.1	SoffiXsponR570.01Ag202500.1|SoffiXsponR570.01Ag202800.1|SoffiXsponR570.01Eg197900.1|SoffiXsponR570.01Eg198000.1|SoffiXsponR570.1Z014400.1|SoffiXsponR570.1Z014500.1	
67591	1	0	1	1	0	1		SoffiXsponR570.01Ag202600.1	
21864	4	1	3	4	1	3	SoffiXsponR570.01Bg183900.1	SoffiXsponR570.01Ag202700.1|SoffiXsponR570.01Eg198200.1|SoffiXsponR570.1Z014600.1	
1239	3	1	2	3	1	2	SoffiXsponR570.01Bg167700.1	SoffiXsponR570.01Ag202900.1|SoffiXsponR570.01Eg180400.1	
67592	1	0	1	1	0	1		SoffiXsponR570.01Ag203000.1	
63678	5	2	3	3	1	2	SoffiXsponR570.01Bg184000.1|SoffiXsponR570.01Fg003300.1	SoffiXsponR570.01Ag203100.1|SoffiXsponR570.01Eg198300.1|SoffiXsponR570.1Z014700.1	
1336	4	1	3	4	1	3	SoffiXsponR570.01Fg003400.1	SoffiXsponR570.01Ag203200.1|SoffiXsponR570.01Eg198400.1|SoffiXsponR570.1Z014800.1	
1337	5	2	3	5	2	3	SoffiXsponR570.01Bg184100.1|SoffiXsponR570.01Fg003500.1	SoffiXsponR570.01Ag203300.1|SoffiXsponR570.01Eg198500.1|SoffiXsponR570.1Z014900.1	
1339	5	2	3	5	2	3	SoffiXsponR570.01Bg184200.1|SoffiXsponR570.01Fg003600.1	SoffiXsponR570.01Ag203400.1|SoffiXsponR570.01Eg198600.1|SoffiXsponR570.1Z015000.1	
21866	4	1	3	4	1	3	SoffiXsponR570.01Fg003700.1	SoffiXsponR570.01Ag203500.1|SoffiXsponR570.01Eg198700.1|SoffiXsponR570.1Z015100.1	
67593	1	0	1	1	0	1		SoffiXsponR570.01Ag203600.1	
21867	5	2	3	3	1	2	SoffiXsponR570.01Bg184300.1|SoffiXsponR570.01Fg003800.1	SoffiXsponR570.01Ag203700.1|SoffiXsponR570.01Eg198800.1|SoffiXsponR570.1Z015200.1	
37747	4	1	3	4	1	3	SoffiXsponR570.01Fg004000.1	SoffiXsponR570.01Ag203900.1|SoffiXsponR570.01Eg199100.1|SoffiXsponR570.1Z015500.1	
21869	9	4	5	9	4	5	SoffiXsponR570.01Bg184400.1|SoffiXsponR570.01Bg184500.1|SoffiXsponR570.01Fg004100.1|SoffiXsponR570.01Fg004200.1	SoffiXsponR570.01Ag204000.1|SoffiXsponR570.01Ag204100.1|SoffiXsponR570.01Eg199200.1|SoffiXsponR570.1Z015600.1|SoffiXsponR570.1Z015700.1	
67594	1	0	1	1	0	1		SoffiXsponR570.01Ag204200.1	
67595	1	0	1	1	0	1		SoffiXsponR570.01Ag204300.1	
67596	3	0	3	2	0	2		SoffiXsponR570.01Ag204400.1|SoffiXsponR570.01Eg199400.1|SoffiXsponR570.1Z016000.1	
1342	5	2	3	5	2	3	SoffiXsponR570.01Bg185000.1|SoffiXsponR570.01Fg004500.1	SoffiXsponR570.01Ag204500.1|SoffiXsponR570.01Eg199700.1|SoffiXsponR570.1Z016300.1	
21871	5	2	3	3	1	3	SoffiXsponR570.01Bg185100.1|SoffiXsponR570.01Fg004600.1	SoffiXsponR570.01Ag204600.1|SoffiXsponR570.01Eg199800.1|SoffiXsponR570.1Z016400.1	
1343	5	2	3	5	2	3	SoffiXsponR570.01Bg185200.1|SoffiXsponR570.01Fg004700.1	SoffiXsponR570.01Ag204700.1|SoffiXsponR570.01Eg199900.1|SoffiXsponR570.1Z016500.1	
1344	7	4	3	7	4	3	SoffiXsponR570.01Bg184600.1|SoffiXsponR570.01Bg185300.1|SoffiXsponR570.01Fg004300.1|SoffiXsponR570.01Fg004800.1	SoffiXsponR570.01Ag204800.1|SoffiXsponR570.01Eg200000.1|SoffiXsponR570.1Z016100.1	
1346	3	2	1	3	2	1	SoffiXsponR570.01Bg185400.1|SoffiXsponR570.01Fg004900.1	SoffiXsponR570.01Ag204900.1	
1347	5	2	3	5	2	3	SoffiXsponR570.01Bg185500.1|SoffiXsponR570.01Fg005000.1	SoffiXsponR570.01Ag205000.1|SoffiXsponR570.01Eg200100.1|SoffiXsponR570.1Z016700.1	
1349	5	2	3	4	2	2	SoffiXsponR570.01Bg185600.1|SoffiXsponR570.01Fg005100.1	SoffiXsponR570.01Ag205100.1|SoffiXsponR570.01Eg200200.1|SoffiXsponR570.1Z016800.1	
1350	5	2	3	5	2	3	SoffiXsponR570.01Bg185700.1|SoffiXsponR570.01Fg005200.1	SoffiXsponR570.01Ag205200.1|SoffiXsponR570.01Eg200300.1|SoffiXsponR570.1Z016900.1	
21873	5	2	3	4	2	2	SoffiXsponR570.01Bg185800.1|SoffiXsponR570.01Fg005300.1	SoffiXsponR570.01Ag205300.1|SoffiXsponR570.01Eg200400.1|SoffiXsponR570.1Z017000.1	
21874	5	2	3	5	2	3	SoffiXsponR570.01Bg185900.1|SoffiXsponR570.01Fg005400.1	SoffiXsponR570.01Ag205400.1|SoffiXsponR570.01Eg200600.1|SoffiXsponR570.1Z017100.1	
1351	5	2	3	4	2	2	SoffiXsponR570.01Bg186000.1|SoffiXsponR570.01Fg005500.1	SoffiXsponR570.01Ag205500.1|SoffiXsponR570.01Eg200700.1|SoffiXsponR570.1Z017200.1	
1352	5	2	3	4	2	2	SoffiXsponR570.01Bg186100.1|SoffiXsponR570.01Fg005600.1	SoffiXsponR570.01Ag205600.1|SoffiXsponR570.01Eg200800.1|SoffiXsponR570.1Z017300.1	
21875	5	2	3	5	2	3	SoffiXsponR570.01Bg186200.1|SoffiXsponR570.01Fg005700.1	SoffiXsponR570.01Ag205700.1|SoffiXsponR570.01Eg200900.1|SoffiXsponR570.1Z017400.1	
21877	11	5	6	9	4	5	SoffiXsponR570.01Bg186300.1|SoffiXsponR570.01Bg186400.1|SoffiXsponR570.01Bg186500.1|SoffiXsponR570.01Fg005800.1|SoffiXsponR570.01Fg005900.1	SoffiXsponR570.01Ag205800.1|SoffiXsponR570.01Ag205900.1|SoffiXsponR570.01Eg201000.1|SoffiXsponR570.01Eg201100.1|SoffiXsponR570.1Z017500.1|SoffiXsponR570.1Z017600.1	
21878	5	2	3	5	2	3	SoffiXsponR570.01Bg186600.1|SoffiXsponR570.01Fg006000.1	SoffiXsponR570.01Ag206000.1|SoffiXsponR570.01Eg201200.1|SoffiXsponR570.1Z017700.1	
21879	5	2	3	4	2	3	SoffiXsponR570.01Bg186700.1|SoffiXsponR570.01Fg006100.1	SoffiXsponR570.01Ag206100.1|SoffiXsponR570.01Eg201300.1|SoffiXsponR570.1Z017800.1	
67597	1	0	1	1	0	1		SoffiXsponR570.01Ag206200.1	
1356	5	2	3	5	2	3	SoffiXsponR570.01Bg186800.1|SoffiXsponR570.01Fg006200.1	SoffiXsponR570.01Ag206300.1|SoffiXsponR570.01Eg201400.1|SoffiXsponR570.1Z017900.1	
1358	2	0	2	2	0	2		SoffiXsponR570.01Ag206400.1|SoffiXsponR570.1Z018000.1	
1361	4	2	2	4	2	2	SoffiXsponR570.01Bg187000.1|SoffiXsponR570.01Fg006600.1	SoffiXsponR570.01Ag206500.1|SoffiXsponR570.1Z018100.1	
38520	7	3	4	7	3	4	SoffiXsponR570.01Bg187100.1|SoffiXsponR570.01Bg187200.1|SoffiXsponR570.01Fg006700.1	SoffiXsponR570.01Ag206600.1|SoffiXsponR570.01Eg201800.1|SoffiXsponR570.01Eg201900.1|SoffiXsponR570.1Z018200.1	
67598	1	0	1	1	0	1		SoffiXsponR570.01Ag206700.1	
21882	5	2	3	5	2	3	SoffiXsponR570.01Bg187300.1|SoffiXsponR570.01Fg006800.1	SoffiXsponR570.01Ag206800.1|SoffiXsponR570.01Eg202000.1|SoffiXsponR570.1Z018300.1	
21883	5	2	3	5	2	3	SoffiXsponR570.01Bg187400.1|SoffiXsponR570.01Fg006900.1	SoffiXsponR570.01Ag206900.1|SoffiXsponR570.01Eg202100.1|SoffiXsponR570.1Z018400.1	
21884	6	2	4	6	2	4	SoffiXsponR570.01Bg187500.1|SoffiXsponR570.01Fg007000.1	SoffiXsponR570.01Ag207000.1|SoffiXsponR570.01Ag207100.1|SoffiXsponR570.01Eg202200.1|SoffiXsponR570.1Z018500.1	
21885	6	3	3	6	3	3	SoffiXsponR570.01Bg187600.1|SoffiXsponR570.01Bg187700.1|SoffiXsponR570.01Fg007100.1	SoffiXsponR570.01Ag207200.1|SoffiXsponR570.01Eg202300.1|SoffiXsponR570.1Z018600.1	
21886	5	2	3	5	2	3	SoffiXsponR570.01Bg187800.1|SoffiXsponR570.01Fg007200.1	SoffiXsponR570.01Ag207300.1|SoffiXsponR570.01Eg202500.1|SoffiXsponR570.1Z018700.1	
21887	5	2	3	5	2	3	SoffiXsponR570.01Bg187900.1|SoffiXsponR570.01Fg007300.1	SoffiXsponR570.01Ag207400.1|SoffiXsponR570.01Eg202600.1|SoffiXsponR570.1Z018800.1	
21888	2	0	2	2	0	2		SoffiXsponR570.01Ag207500.1|SoffiXsponR570.1Z018900.1	
21889	5	2	3	4	2	2	SoffiXsponR570.01Bg188000.1|SoffiXsponR570.01Fg007400.1	SoffiXsponR570.01Ag207600.1|SoffiXsponR570.01Eg202700.1|SoffiXsponR570.1Z019000.1	
67599	1	0	1	1	0	1		SoffiXsponR570.01Ag207700.1	
21890	6	3	3	6	3	3	SoffiXsponR570.01Bg188100.1|SoffiXsponR570.01Fg007500.1|SoffiXsponR570.01Fg007700.1	SoffiXsponR570.01Ag207800.1|SoffiXsponR570.01Eg203100.1|SoffiXsponR570.1Z019100.1	
67600	4	1	3	4	1	3	SoffiXsponR570.01Bg188200.1	SoffiXsponR570.01Ag207900.1|SoffiXsponR570.01Eg202900.1|SoffiXsponR570.1Z019300.1	
1362	5	2	3	5	2	3	SoffiXsponR570.01Bg188300.1|SoffiXsponR570.01Fg007600.1	SoffiXsponR570.01Ag208000.1|SoffiXsponR570.01Eg203200.1|SoffiXsponR570.1Z019400.1	
1363	5	2	3	4	2	2	SoffiXsponR570.01Bg188400.1|SoffiXsponR570.01Fg007800.1	SoffiXsponR570.01Ag208100.1|SoffiXsponR570.01Eg203300.1|SoffiXsponR570.1Z019500.1	
21891	5	2	3	5	2	3	SoffiXsponR570.01Bg188500.1|SoffiXsponR570.01Fg007900.1	SoffiXsponR570.01Ag208200.1|SoffiXsponR570.01Eg203400.1|SoffiXsponR570.1Z019600.1	
1364	4	2	2	4	2	2	SoffiXsponR570.01Bg188600.1|SoffiXsponR570.01Fg008000.1	SoffiXsponR570.01Ag208300.1|SoffiXsponR570.01Eg203500.1	
1365	4	2	2	4	2	2	SoffiXsponR570.01Bg188700.1|SoffiXsponR570.01Fg008100.1	SoffiXsponR570.01Ag208400.1|SoffiXsponR570.01Eg203600.1	
1366	5	2	3	5	2	3	SoffiXsponR570.01Bg188800.1|SoffiXsponR570.01Fg008200.1	SoffiXsponR570.01Ag208500.1|SoffiXsponR570.01Eg203700.1|SoffiXsponR570.1Z019700.1	
21896	5	2	3	5	2	3	SoffiXsponR570.01Bg188900.1|SoffiXsponR570.01Fg008300.1	SoffiXsponR570.01Ag208600.1|SoffiXsponR570.01Eg203800.1|SoffiXsponR570.1Z019800.1	
1371	4	1	3	4	1	3	SoffiXsponR570.01Bg189100.1	SoffiXsponR570.01Ag208700.1|SoffiXsponR570.01Eg203900.1|SoffiXsponR570.1Z019900.1	
1370	4	1	3	4	1	3	SoffiXsponR570.01Bg189200.1	SoffiXsponR570.01Ag208800.1|SoffiXsponR570.01Eg204000.1|SoffiXsponR570.1Z020000.1	
1369	5	2	3	2	2	1	SoffiXsponR570.01Bg189300.1|SoffiXsponR570.01Fg008400.1	SoffiXsponR570.01Ag208900.1|SoffiXsponR570.01Eg204100.1|SoffiXsponR570.1Z020100.1	
67601	2	0	2	2	0	2		SoffiXsponR570.01Ag209000.1|SoffiXsponR570.1Z020200.1	
1367	5	2	3	4	1	3	SoffiXsponR570.01Bg189500.1|SoffiXsponR570.01Fg008500.1	SoffiXsponR570.01Ag209100.1|SoffiXsponR570.01Eg204200.1|SoffiXsponR570.1Z020300.1	
1372	5	2	3	4	1	3	SoffiXsponR570.01Bg189600.1|SoffiXsponR570.01Fg008600.1	SoffiXsponR570.01Ag209200.1|SoffiXsponR570.01Eg204300.1|SoffiXsponR570.1Z020400.1	
21898	5	2	3	5	2	3	SoffiXsponR570.01Bg189700.1|SoffiXsponR570.01Fg008700.1	SoffiXsponR570.01Ag209300.1|SoffiXsponR570.01Eg204400.1|SoffiXsponR570.1Z020500.1	
67602	3	2	1	3	2	1	SoffiXsponR570.01Bg189800.1|SoffiXsponR570.01Fg008800.1	SoffiXsponR570.01Ag209400.1	
1433	9	3	6	9	3	6	SoffiXsponR570.01Bg196300.1|SoffiXsponR570.01Bg196400.1|SoffiXsponR570.01Fg015200.1	SoffiXsponR570.01Ag209500.1|SoffiXsponR570.01Ag213600.1|SoffiXsponR570.01Ag213900.1|SoffiXsponR570.01Eg211900.1|SoffiXsponR570.1Z020600.1|SoffiXsponR570.1Z028100.1	
21899	5	2	3	5	2	3	SoffiXsponR570.01Bg189900.1|SoffiXsponR570.01Fg008900.1	SoffiXsponR570.01Ag209600.1|SoffiXsponR570.01Eg204500.1|SoffiXsponR570.1Z020700.1	
67603	3	1	2	3	1	2	SoffiXsponR570.01Bg181800.1	SoffiXsponR570.01Ag209700.1|SoffiXsponR570.01Eg195700.1	
1376	5	2	3	5	2	3	SoffiXsponR570.01Bg190000.1|SoffiXsponR570.01Fg009100.1	SoffiXsponR570.01Ag209800.1|SoffiXsponR570.01Eg204700.1|SoffiXsponR570.1Z020800.1	
67604	1	0	1	1	0	1		SoffiXsponR570.01Ag209900.1	
1377	9	3	6	9	3	6	SoffiXsponR570.01Bg190100.1|SoffiXsponR570.01Fg009200.1|SoffiXsponR570.01Fg009300.1	SoffiXsponR570.01Ag210000.1|SoffiXsponR570.01Ag210100.1|SoffiXsponR570.01Eg204800.1|SoffiXsponR570.01Eg204900.1|SoffiXsponR570.1Z020900.1|SoffiXsponR570.1Z021000.1	
1379	5	2	3	5	2	3	SoffiXsponR570.01Bg190200.1|SoffiXsponR570.01Fg009400.1	SoffiXsponR570.01Ag210200.1|SoffiXsponR570.01Eg205000.1|SoffiXsponR570.1Z021100.1	
1380	5	2	3	5	2	3	SoffiXsponR570.01Bg190300.1|SoffiXsponR570.01Fg009500.1	SoffiXsponR570.01Ag210300.1|SoffiXsponR570.01Eg205100.1|SoffiXsponR570.1Z021200.1	
1381	5	2	3	5	2	3	SoffiXsponR570.01Bg190400.1|SoffiXsponR570.01Fg009600.1	SoffiXsponR570.01Ag210400.1|SoffiXsponR570.01Eg205200.1|SoffiXsponR570.1Z021300.1	
67605	1	0	1	1	0	1		SoffiXsponR570.01Ag210500.1	
1382	5	2	3	4	2	3	SoffiXsponR570.01Bg190600.1|SoffiXsponR570.01Fg009700.1	SoffiXsponR570.01Ag210600.1|SoffiXsponR570.01Eg205300.1|SoffiXsponR570.1Z021500.1	
67606	1	0	1	1	0	1		SoffiXsponR570.01Ag210700.1	
1383	5	2	3	5	2	3	SoffiXsponR570.01Bg190700.1|SoffiXsponR570.01Fg009800.1	SoffiXsponR570.01Ag210800.1|SoffiXsponR570.01Eg205400.1|SoffiXsponR570.1Z021600.1	
1384	5	2	3	4	2	3	SoffiXsponR570.01Bg190800.1|SoffiXsponR570.01Fg010000.1	SoffiXsponR570.01Ag210900.1|SoffiXsponR570.01Eg205600.1|SoffiXsponR570.1Z021700.1	
1386	5	2	3	5	2	3	SoffiXsponR570.01Bg191000.1|SoffiXsponR570.01Fg010200.1	SoffiXsponR570.01Ag211100.1|SoffiXsponR570.01Eg205800.1|SoffiXsponR570.1Z022000.1	
1388	5	2	3	5	2	3	SoffiXsponR570.01Bg191100.1|SoffiXsponR570.01Fg010300.1	SoffiXsponR570.01Ag211200.1|SoffiXsponR570.01Eg205900.1|SoffiXsponR570.1Z022100.1	
1398	10	2	8	9	2	7	SoffiXsponR570.01Bg192400.1|SoffiXsponR570.01Fg011100.1	SoffiXsponR570.01Ag211300.1|SoffiXsponR570.01Dg086200.1|SoffiXsponR570.01Dg086300.1|SoffiXsponR570.01Eg206000.1|SoffiXsponR570.01Eg207200.1|SoffiXsponR570.1Z023500.1|SoffiXsponR570.1Z023800.1|SoffiXsponR570.1Z147300.1	
21907	5	2	3	3	2	1	SoffiXsponR570.01Bg191500.1|SoffiXsponR570.01Fg010400.1	SoffiXsponR570.01Ag211400.1|SoffiXsponR570.01Eg206100.1|SoffiXsponR570.1Z022300.1	
67607	2	0	2	1	0	1		SoffiXsponR570.01Ag211500.1|SoffiXsponR570.01Eg206200.1	
21908	5	2	3	4	2	2	SoffiXsponR570.01Bg191700.1|SoffiXsponR570.01Fg010500.1	SoffiXsponR570.01Ag211600.1|SoffiXsponR570.01Eg206300.1|SoffiXsponR570.1Z022600.1	
37602	6	2	4	5	2	3	SoffiXsponR570.01Bg191800.1|SoffiXsponR570.01Fg010600.1	SoffiXsponR570.01Ag211700.1|SoffiXsponR570.01Dg085500.1|SoffiXsponR570.01Eg206400.1|SoffiXsponR570.1Z022700.1	
67608	5	1	4	3	1	2	SoffiXsponR570.01Bg191900.1	SoffiXsponR570.01Ag211800.1|SoffiXsponR570.01Dg085600.1|SoffiXsponR570.01Eg206500.1|SoffiXsponR570.1Z022800.1	
67609	1	0	1	1	0	1		SoffiXsponR570.01Ag211900.1	
67610	1	0	1	1	0	1		SoffiXsponR570.01Ag212000.1	
1420	7	2	5	7	2	5	SoffiXsponR570.01Bg194700.1|SoffiXsponR570.01Fg013900.1	SoffiXsponR570.01Ag212100.1|SoffiXsponR570.01Dg088900.1|SoffiXsponR570.01Eg210500.1|SoffiXsponR570.1Z026800.1|SoffiXsponR570.1Z144900.1	
1422	6	2	4	6	2	4	SoffiXsponR570.01Bg194800.1|SoffiXsponR570.01Fg014000.1	SoffiXsponR570.01Ag212200.1|SoffiXsponR570.01Dg089000.1|SoffiXsponR570.01Eg210600.1|SoffiXsponR570.1Z026900.1	
1423	6	2	3	6	2	3	SoffiXsponR570.01Bg194900.1|SoffiXsponR570.01Fg014100.1	SoffiXsponR570.01Ag212300.1|SoffiXsponR570.01Dg089100.1|SoffiXsponR570.1Z027000.1	
1424	6	2	4	6	2	4	SoffiXsponR570.01Bg195000.1|SoffiXsponR570.01Fg014200.1	SoffiXsponR570.01Ag212400.1|SoffiXsponR570.01Dg089200.1|SoffiXsponR570.01Eg210700.1|SoffiXsponR570.1Z027100.1	
20394	6	2	4	6	2	4	SoffiXsponR570.01Bg195300.1|SoffiXsponR570.01Fg014300.1	SoffiXsponR570.01Ag212500.1|SoffiXsponR570.01Dg089400.1|SoffiXsponR570.01Eg211000.1|SoffiXsponR570.1Z027200.1	
20395	6	2	4	5	2	3	SoffiXsponR570.01Bg195400.1|SoffiXsponR570.01Fg014400.1	SoffiXsponR570.01Ag212600.1|SoffiXsponR570.01Dg089500.1|SoffiXsponR570.01Eg211100.1|SoffiXsponR570.1Z027300.1	
20396	6	2	4	5	2	3	SoffiXsponR570.01Bg195500.1|SoffiXsponR570.01Fg014500.1	SoffiXsponR570.01Ag212700.1|SoffiXsponR570.01Dg089600.1|SoffiXsponR570.01Eg211200.1|SoffiXsponR570.1Z027400.1	
1426	6	2	4	5	2	3	SoffiXsponR570.01Bg195700.1|SoffiXsponR570.01Fg014600.1	SoffiXsponR570.01Ag212800.1|SoffiXsponR570.01Dg089700.1|SoffiXsponR570.01Eg211300.1|SoffiXsponR570.1Z027500.1	
1428	22	5	17	20	5	15	SoffiXsponR570.01Bg195800.1|SoffiXsponR570.01Bg195900.1|SoffiXsponR570.01Bg196000.1|SoffiXsponR570.01Fg014800.1|SoffiXsponR570.01Fg014900.1	SoffiXsponR570.01Ag212900.1|SoffiXsponR570.01Ag213000.1|SoffiXsponR570.01Ag213100.1|SoffiXsponR570.01Ag213200.1|SoffiXsponR570.01Ag213300.1|SoffiXsponR570.01Ag213400.1|SoffiXsponR570.01Dg089800.1|SoffiXsponR570.01Dg089900.1|SoffiXsponR570.01Dg090000.1|SoffiXsponR570.01Dg090100.1|SoffiXsponR570.01Dg090200.1|SoffiXsponR570.01Eg211400.1|SoffiXsponR570.01Eg211500.1|SoffiXsponR570.01Eg211600.1|SoffiXsponR570.1Z027600.1|SoffiXsponR570.1Z027700.1|SoffiXsponR570.1Z027800.1	
1430	16	6	9	12	6	7	SoffiXsponR570.01Bg196100.1|SoffiXsponR570.01Bg196200.1|SoffiXsponR570.01Bg197800.1|SoffiXsponR570.01Fg015000.1|SoffiXsponR570.01Fg015100.1|SoffiXsponR570.01Fg016200.1	SoffiXsponR570.01Ag213500.1|SoffiXsponR570.01Ag214600.1|SoffiXsponR570.01Dg090300.1|SoffiXsponR570.01Dg091200.1|SoffiXsponR570.01Eg211700.1|SoffiXsponR570.01Eg211800.1|SoffiXsponR570.01Eg212900.1|SoffiXsponR570.1Z027900.1|SoffiXsponR570.1Z028000.1	
67611	2	0	2	1	0	1		SoffiXsponR570.01Ag213700.1|SoffiXsponR570.01Dg090400.1	
67612	2	0	2	1	0	1		SoffiXsponR570.01Ag213800.1|SoffiXsponR570.01Dg090500.1	
1434	6	2	4	6	2	4	SoffiXsponR570.01Bg196600.1|SoffiXsponR570.01Fg015300.1	SoffiXsponR570.01Ag214000.1|SoffiXsponR570.01Dg090600.1|SoffiXsponR570.01Eg212100.1|SoffiXsponR570.1Z028200.1	
67613	2	0	2	2	0	2		SoffiXsponR570.01Ag214100.1|SoffiXsponR570.01Dg090700.1	
21929	5	2	2	5	2	2	SoffiXsponR570.01Bg196700.1|SoffiXsponR570.01Fg015400.1	SoffiXsponR570.01Ag214200.1|SoffiXsponR570.01Dg090800.1	
21930	6	2	3	6	2	3	SoffiXsponR570.01Bg196800.1|SoffiXsponR570.01Fg015500.1	SoffiXsponR570.01Ag214300.1|SoffiXsponR570.01Dg090900.1|SoffiXsponR570.01Eg212200.1	
67614	5	2	3	4	2	2	SoffiXsponR570.01Bg196900.1|SoffiXsponR570.01Fg015600.1	SoffiXsponR570.01Ag214400.1|SoffiXsponR570.01Dg091000.1|SoffiXsponR570.01Eg212300.1	
21931	14	9	4	11	8	3	SoffiXsponR570.01Bg197000.1|SoffiXsponR570.01Bg197100.1|SoffiXsponR570.01Bg197500.1|SoffiXsponR570.01Bg197600.1|SoffiXsponR570.01Bg197700.1|SoffiXsponR570.01Fg015700.1|SoffiXsponR570.01Fg015800.1|SoffiXsponR570.01Fg015900.1|SoffiXsponR570.01Fg016000.1	SoffiXsponR570.01Ag214500.1|SoffiXsponR570.01Dg091100.1|SoffiXsponR570.01Eg212400.1|SoffiXsponR570.01Eg212500.1	
67615	2	0	1	1	0	1		SoffiXsponR570.01Ag214700.1	
1436	27	11	15	21	10	12	SoffiXsponR570.01Bg197900.1|SoffiXsponR570.01Bg198000.1|SoffiXsponR570.01Bg198200.1|SoffiXsponR570.01Bg198300.1|SoffiXsponR570.01Bg198400.1|SoffiXsponR570.01Fg016500.1|SoffiXsponR570.01Fg016700.1|SoffiXsponR570.01Fg016800.1|SoffiXsponR570.01Fg016900.1|SoffiXsponR570.01Fg017000.1|SoffiXsponR570.01Fg017100.1	SoffiXsponR570.01Ag214800.1|SoffiXsponR570.01Ag214900.1|SoffiXsponR570.01Ag215000.1|SoffiXsponR570.01Ag215200.1|SoffiXsponR570.01Dg091400.1|SoffiXsponR570.01Dg091500.1|SoffiXsponR570.01Dg091700.1|SoffiXsponR570.01Dg091800.1|SoffiXsponR570.01Dg091900.1|SoffiXsponR570.01Dg092100.1|SoffiXsponR570.01Dg092200.1|SoffiXsponR570.01Eg213000.1|SoffiXsponR570.01Eg213200.1|SoffiXsponR570.01Eg213400.1|SoffiXsponR570.01Eg213500.1	
67616	1	0	1	1	0	1		SoffiXsponR570.01Ag215100.1	
67617	1	0	1	1	0	1		SoffiXsponR570.01Ag215300.1	
21935	4	2	2	4	2	2	SoffiXsponR570.01Bg198500.1|SoffiXsponR570.01Fg017200.1	SoffiXsponR570.01Ag215400.1|SoffiXsponR570.01Dg092300.1	
67618	1	0	1	1	0	1		SoffiXsponR570.01Ag215500.1	
1442	4	2	2	4	2	2	SoffiXsponR570.01Bg198600.1|SoffiXsponR570.01Fg017300.1	SoffiXsponR570.01Ag215600.1|SoffiXsponR570.01Dg092400.1	
1443	8	4	4	8	4	4	SoffiXsponR570.01Bg198700.1|SoffiXsponR570.01Bg198800.1|SoffiXsponR570.01Fg017400.1|SoffiXsponR570.01Fg017500.1	SoffiXsponR570.01Ag215700.1|SoffiXsponR570.01Ag216000.1|SoffiXsponR570.01Dg092500.1|SoffiXsponR570.01Dg092600.1	
67619	1	0	1	1	0	1		SoffiXsponR570.01Ag215800.1	
21940	4	2	2	4	2	2	SoffiXsponR570.01Bg198900.1|SoffiXsponR570.01Fg017600.1	SoffiXsponR570.01Ag215900.1|SoffiXsponR570.01Dg092700.1	
67620	1	0	1	1	0	1		SoffiXsponR570.01Ag216100.1	
1444	4	2	2	4	2	2	SoffiXsponR570.01Bg199000.1|SoffiXsponR570.01Fg017700.1	SoffiXsponR570.01Ag216200.1|SoffiXsponR570.01Dg092800.1	
1446	5	3	2	5	3	2	SoffiXsponR570.01Bg199100.1|SoffiXsponR570.01Fg017800.1|SoffiXsponR570.01Fg017900.1	SoffiXsponR570.01Ag216300.1|SoffiXsponR570.01Dg092900.1	
1447	7	3	4	7	3	4	SoffiXsponR570.01Bg199200.1|SoffiXsponR570.01Bg199300.1|SoffiXsponR570.01Fg018000.1	SoffiXsponR570.01Ag216400.1|SoffiXsponR570.01Ag216500.1|SoffiXsponR570.01Dg093000.1|SoffiXsponR570.01Dg093100.1	
67621	2	0	2	2	0	2		SoffiXsponR570.01Ag216600.1|SoffiXsponR570.01Dg093300.1	
1448	4	2	2	4	2	2	SoffiXsponR570.01Bg199400.1|SoffiXsponR570.01Fg018100.1	SoffiXsponR570.01Ag216700.1|SoffiXsponR570.01Dg093200.1	
21944	4	2	2	2	1	2	SoffiXsponR570.01Bg199500.1|SoffiXsponR570.01Fg018200.1	SoffiXsponR570.01Ag216800.1|SoffiXsponR570.01Dg093400.1	
21945	4	2	2	4	2	2	SoffiXsponR570.01Bg199600.1|SoffiXsponR570.01Fg018300.1	SoffiXsponR570.01Ag216900.1|SoffiXsponR570.01Dg093500.1	
21946	4	2	2	4	2	2	SoffiXsponR570.01Bg199700.1|SoffiXsponR570.01Fg018400.1	SoffiXsponR570.01Ag217000.1|SoffiXsponR570.01Dg093600.1	
67622	1	0	1	1	0	1		SoffiXsponR570.01Ag217100.1	
67623	1	0	1	1	0	1		SoffiXsponR570.01Ag217200.1	
67624	5	3	2	5	3	2	SoffiXsponR570.01Bg199800.1|SoffiXsponR570.01Fg018500.1|SoffiXsponR570.01Fg018600.1	SoffiXsponR570.01Ag217300.1|SoffiXsponR570.1os2g000200.1	
1450	4	2	2	4	2	2	SoffiXsponR570.01Bg200000.1|SoffiXsponR570.01Fg018800.1	SoffiXsponR570.01Ag217400.1|SoffiXsponR570.1os2g000300.1	
1451	3	2	1	3	2	1	SoffiXsponR570.01Bg200100.1|SoffiXsponR570.01Fg018900.1	SoffiXsponR570.01Ag217500.1	
1452	4	2	2	4	2	2	SoffiXsponR570.01Bg200200.1|SoffiXsponR570.01Fg019000.1	SoffiXsponR570.01Ag217600.1|SoffiXsponR570.1os2g000500.1	
21949	4	2	2	4	2	2	SoffiXsponR570.01Bg200300.1|SoffiXsponR570.01Fg019100.1	SoffiXsponR570.01Ag217700.1|SoffiXsponR570.1os2g000600.1	
1454	3	1	2	3	1	2	SoffiXsponR570.01Fg019200.1	SoffiXsponR570.01Ag217800.1|SoffiXsponR570.1os2g000700.1	
1455	4	2	2	4	2	2	SoffiXsponR570.01Bg200600.1|SoffiXsponR570.01Fg019300.1	SoffiXsponR570.01Ag217900.1|SoffiXsponR570.1os2g000800.1	
21951	4	2	2	2	2	1	SoffiXsponR570.01Bg200700.1|SoffiXsponR570.01Fg019400.1	SoffiXsponR570.01Ag218000.1|SoffiXsponR570.1os2g000900.1	
1456	4	2	2	4	2	2	SoffiXsponR570.01Bg200800.1|SoffiXsponR570.01Fg019500.1	SoffiXsponR570.01Ag218100.1|SoffiXsponR570.1os2g001000.1	
1457	4	2	2	4	2	2	SoffiXsponR570.01Bg200900.1|SoffiXsponR570.01Fg019600.1	SoffiXsponR570.01Ag218200.1|SoffiXsponR570.1os2g001100.1	
1458	4	2	2	4	2	2	SoffiXsponR570.01Bg201000.1|SoffiXsponR570.01Fg019700.1	SoffiXsponR570.01Ag218300.1|SoffiXsponR570.1os2g001300.1	
1461	4	2	2	4	2	2	SoffiXsponR570.01Bg201100.1|SoffiXsponR570.01Fg019800.1	SoffiXsponR570.01Ag218400.1|SoffiXsponR570.1os2g001400.1	
1464	4	2	2	4	2	2	SoffiXsponR570.01Bg201200.1|SoffiXsponR570.01Fg019900.1	SoffiXsponR570.01Ag218500.1|SoffiXsponR570.1os2g001500.1	
1465	4	2	2	4	2	2	SoffiXsponR570.01Bg201300.1|SoffiXsponR570.01Fg020000.1	SoffiXsponR570.01Ag218600.1|SoffiXsponR570.1os2g001600.1	
21954	4	2	2	4	2	2	SoffiXsponR570.01Bg201400.1|SoffiXsponR570.01Fg020100.1	SoffiXsponR570.01Ag218700.1|SoffiXsponR570.1os2g001700.1	
1466	12	6	6	10	6	4	SoffiXsponR570.01Bg201500.1|SoffiXsponR570.01Bg201600.1|SoffiXsponR570.01Fg020200.1|SoffiXsponR570.01Fg020300.1|SoffiXsponR570.01Fg020400.1|SoffiXsponR570.01Fg020500.1	SoffiXsponR570.01Ag218800.1|SoffiXsponR570.01Ag218900.1|SoffiXsponR570.01Cg077300.1|SoffiXsponR570.01Cg077400.1|SoffiXsponR570.1os2g001800.1|SoffiXsponR570.1os2g001900.1	
1468	4	2	2	4	2	2	SoffiXsponR570.01Bg201700.1|SoffiXsponR570.01Fg020700.1	SoffiXsponR570.01Ag219000.1|SoffiXsponR570.01Cg077600.1	
1470	5	2	3	5	2	3	SoffiXsponR570.01Bg201800.1|SoffiXsponR570.01Fg020800.1	SoffiXsponR570.01Ag219100.1|SoffiXsponR570.01Cg077700.1|SoffiXsponR570.1os2g002100.1	
21956	4	2	2	4	2	2	SoffiXsponR570.01Bg201900.1|SoffiXsponR570.01Fg020900.1	SoffiXsponR570.01Ag219200.1|SoffiXsponR570.1os2g002200.1	
37571	4	2	2	4	2	2	SoffiXsponR570.01Bg202000.1|SoffiXsponR570.01Fg021000.1	SoffiXsponR570.01Ag219300.1|SoffiXsponR570.01Cg077800.1	
21958	5	2	3	5	2	3	SoffiXsponR570.01Bg202200.1|SoffiXsponR570.01Fg021200.1	SoffiXsponR570.01Ag219400.1|SoffiXsponR570.01Cg078000.1|SoffiXsponR570.1os2g002600.1	
21959	3	1	2	3	1	2	SoffiXsponR570.01Fg021300.1	SoffiXsponR570.01Ag219500.1|SoffiXsponR570.01Cg078100.1	
21960	5	2	3	4	2	2	SoffiXsponR570.01Bg202300.1|SoffiXsponR570.01Fg021400.1	SoffiXsponR570.01Ag219600.1|SoffiXsponR570.01Cg078200.1|SoffiXsponR570.1os2g002800.1	
21961	4	2	2	4	2	2	SoffiXsponR570.01Bg202400.1|SoffiXsponR570.01Fg021500.1	SoffiXsponR570.01Ag219700.1|SoffiXsponR570.01Cg078300.1	
1472	5	2	3	4	2	2	SoffiXsponR570.01Bg202500.1|SoffiXsponR570.01Fg021600.1	SoffiXsponR570.01Ag219800.1|SoffiXsponR570.01Cg078400.1|SoffiXsponR570.01Dg085400.1	
1473	5	2	3	4	2	2	SoffiXsponR570.01Bg202600.1|SoffiXsponR570.01Fg021700.1	SoffiXsponR570.01Ag219900.1|SoffiXsponR570.01Cg078500.1|SoffiXsponR570.01Dg085300.1	
67625	3	0	3	3	0	3		SoffiXsponR570.01Ag220000.1|SoffiXsponR570.01Cg078700.1|SoffiXsponR570.01Dg085200.1	
21963	5	2	3	5	2	3	SoffiXsponR570.01Bg202700.1|SoffiXsponR570.01Fg021800.1	SoffiXsponR570.01Ag220100.1|SoffiXsponR570.01Cg078800.1|SoffiXsponR570.01Dg085100.1	
21964	5	2	3	5	2	3	SoffiXsponR570.01Bg202800.1|SoffiXsponR570.01Fg021900.1	SoffiXsponR570.01Ag220200.1|SoffiXsponR570.01Cg078900.1|SoffiXsponR570.01Dg085000.1	
1475	5	2	3	5	2	3	SoffiXsponR570.01Bg202900.1|SoffiXsponR570.01Fg022100.1	SoffiXsponR570.01Ag220300.1|SoffiXsponR570.01Cg079000.1|SoffiXsponR570.01Dg084900.1	
1478	5	3	2	4	2	2	SoffiXsponR570.01Bg203000.1|SoffiXsponR570.01Fg022200.1|SoffiXsponR570.01Fg022500.1	SoffiXsponR570.01Ag220400.1|SoffiXsponR570.01Ag221900.1	
1479	6	2	4	6	2	4	SoffiXsponR570.01Bg203100.1|SoffiXsponR570.01Fg022600.1	SoffiXsponR570.01Ag220500.1|SoffiXsponR570.01Ag222000.1|SoffiXsponR570.01Cg079100.1|SoffiXsponR570.01Dg084800.1	
1481	6	2	4	6	2	4	SoffiXsponR570.01Bg203200.1|SoffiXsponR570.01Fg022700.1	SoffiXsponR570.01Ag220600.1|SoffiXsponR570.01Ag222100.1|SoffiXsponR570.01Cg079200.1|SoffiXsponR570.01Dg084700.1	
1482	6	2	4	5	2	3	SoffiXsponR570.01Bg203300.1|SoffiXsponR570.01Fg022800.1	SoffiXsponR570.01Ag220700.1|SoffiXsponR570.01Ag222200.1|SoffiXsponR570.01Cg079400.1|SoffiXsponR570.01Dg084500.1	
21965	6	2	4	3	2	2	SoffiXsponR570.01Bg203500.1|SoffiXsponR570.01Fg022900.1	SoffiXsponR570.01Ag220800.1|SoffiXsponR570.01Ag222300.1|SoffiXsponR570.01Cg079500.1|SoffiXsponR570.01Dg084400.1	
21966	6	2	4	3	1	2	SoffiXsponR570.01Bg203600.1|SoffiXsponR570.01Fg023000.1	SoffiXsponR570.01Ag220900.1|SoffiXsponR570.01Ag222400.1|SoffiXsponR570.01Cg079600.1|SoffiXsponR570.01Dg084300.1	
67626	1	0	1	1	0	1		SoffiXsponR570.01Ag221000.1	
21969	7	2	5	7	2	5	SoffiXsponR570.01Bg203800.1|SoffiXsponR570.01Fg023100.1	SoffiXsponR570.01Ag221100.1|SoffiXsponR570.01Ag222500.1|SoffiXsponR570.01Cg079700.1|SoffiXsponR570.01Dg084000.1|SoffiXsponR570.01Dg084100.1	
67627	2	0	2	1	0	1		SoffiXsponR570.01Ag221200.1|SoffiXsponR570.01Dg083900.1	
21972	5	2	3	5	2	3	SoffiXsponR570.01Bg204400.1|SoffiXsponR570.01Fg023500.1	SoffiXsponR570.01Ag221300.1|SoffiXsponR570.01Ag222900.1|SoffiXsponR570.01Dg083800.1	
21971	17	6	11	15	6	10	SoffiXsponR570.01Bg204200.1|SoffiXsponR570.01Bg204300.1|SoffiXsponR570.01Bg204500.1|SoffiXsponR570.01Fg023400.1|SoffiXsponR570.01Fg023600.1|SoffiXsponR570.01Fg023700.1	SoffiXsponR570.01Ag221400.1|SoffiXsponR570.01Ag221500.1|SoffiXsponR570.01Ag221800.1|SoffiXsponR570.01Ag222700.1|SoffiXsponR570.01Ag222800.1|SoffiXsponR570.01Cg079900.1|SoffiXsponR570.01Cg080000.1|SoffiXsponR570.01Cg080200.1|SoffiXsponR570.01Dg083200.1|SoffiXsponR570.01Dg083500.1|SoffiXsponR570.01Dg083600.1	
21970	6	2	4	3	1	3	SoffiXsponR570.01Bg204000.1|SoffiXsponR570.01Fg023300.1	SoffiXsponR570.01Ag221600.1|SoffiXsponR570.01Ag222600.1|SoffiXsponR570.01Cg079800.1|SoffiXsponR570.01Dg083400.1	
67628	2	0	2	2	0	2		SoffiXsponR570.01Ag221700.1|SoffiXsponR570.01Dg083300.1	
67629	1	0	1	1	0	1		SoffiXsponR570.01Ag223000.1	
67630	1	0	1	1	0	1		SoffiXsponR570.01Ag223100.1	
1487	5	2	3	5	2	3	SoffiXsponR570.01Bg204700.1|SoffiXsponR570.01Fg023800.1	SoffiXsponR570.01Ag223200.1|SoffiXsponR570.01Cg080400.1|SoffiXsponR570.01Dg083100.1	
21973	2	1	1	2	1	1	SoffiXsponR570.01Bg204800.1	SoffiXsponR570.01Ag223300.1	
67631	2	0	2	2	0	2		SoffiXsponR570.01Ag223400.1|SoffiXsponR570.01Cg080600.1	
1490	5	2	3	5	2	3	SoffiXsponR570.01Bg204900.1|SoffiXsponR570.01Fg023900.1	SoffiXsponR570.01Ag223500.1|SoffiXsponR570.01Cg080700.1|SoffiXsponR570.01Dg082900.1	
1491	5	2	3	3	2	2	SoffiXsponR570.01Bg205000.1|SoffiXsponR570.01Fg024000.1	SoffiXsponR570.01Ag223600.1|SoffiXsponR570.01Cg080900.1|SoffiXsponR570.01Dg082800.1	
67632	1	0	1	1	0	1		SoffiXsponR570.01Ag223700.1	
67633	1	0	1	1	0	1		SoffiXsponR570.01Ag223800.1	
67634	1	0	1	1	0	1		SoffiXsponR570.01Ag223900.1	
1493	5	2	3	4	1	3	SoffiXsponR570.01Bg205400.1|SoffiXsponR570.01Fg024200.1	SoffiXsponR570.01Ag224000.1|SoffiXsponR570.01Cg081200.1|SoffiXsponR570.01Dg082400.1	
1494	5	2	3	5	2	3	SoffiXsponR570.01Bg205500.1|SoffiXsponR570.01Fg024300.1	SoffiXsponR570.01Ag224100.1|SoffiXsponR570.01Cg081400.1|SoffiXsponR570.01Dg082200.1	
67635	1	0	1	1	0	1		SoffiXsponR570.01Ag224200.1	
21974	5	2	3	5	2	3	SoffiXsponR570.01Bg205600.1|SoffiXsponR570.01Fg024400.1	SoffiXsponR570.01Ag224300.1|SoffiXsponR570.01Cg081500.1|SoffiXsponR570.01Dg082100.1	
67636	1	0	1	1	0	1		SoffiXsponR570.01Ag224400.1	
1496	5	2	3	5	2	3	SoffiXsponR570.01Bg205900.1|SoffiXsponR570.01Fg024600.1	SoffiXsponR570.01Ag224500.1|SoffiXsponR570.01Cg081600.1|SoffiXsponR570.01Dg082000.1	
1498	5	2	3	5	2	3	SoffiXsponR570.01Bg206000.1|SoffiXsponR570.01Fg024700.1	SoffiXsponR570.01Ag224600.1|SoffiXsponR570.01Cg081700.1|SoffiXsponR570.01Dg081800.1	
21975	4	2	2	4	2	2	SoffiXsponR570.01Bg206100.1|SoffiXsponR570.01Fg024800.1	SoffiXsponR570.01Ag224700.1|SoffiXsponR570.01Cg081800.1	
67637	1	0	1	1	0	1		SoffiXsponR570.01Ag224800.1	
1502	5	2	3	5	2	3	SoffiXsponR570.01Bg206200.1|SoffiXsponR570.01Fg024900.1	SoffiXsponR570.01Ag224900.1|SoffiXsponR570.01Cg081900.1|SoffiXsponR570.01Dg081700.1	
1503	5	2	3	4	2	2	SoffiXsponR570.01Bg206300.1|SoffiXsponR570.01Fg025000.1	SoffiXsponR570.01Ag225000.1|SoffiXsponR570.01Cg082000.1|SoffiXsponR570.01Dg081500.1	
21980	5	2	3	5	2	3	SoffiXsponR570.01Bg206400.1|SoffiXsponR570.01Fg025100.1	SoffiXsponR570.01Ag225200.1|SoffiXsponR570.01Cg082200.1|SoffiXsponR570.01Dg081400.1	
67638	1	0	1	1	0	1		SoffiXsponR570.01Ag225300.1	
67639	2	0	2	2	0	2		SoffiXsponR570.01Ag225400.1|SoffiXsponR570.01Dg081300.1	
1504	5	2	3	5	2	3	SoffiXsponR570.01Bg206500.1|SoffiXsponR570.01Fg025200.1	SoffiXsponR570.01Ag225500.1|SoffiXsponR570.01Cg082300.1|SoffiXsponR570.01Dg081200.1	
1505	5	2	3	4	1	3	SoffiXsponR570.01Bg206600.1|SoffiXsponR570.01Fg025300.1	SoffiXsponR570.01Ag225600.1|SoffiXsponR570.01Cg082400.1|SoffiXsponR570.01Dg081100.1	
1506	5	2	3	4	2	2	SoffiXsponR570.01Bg208500.1|SoffiXsponR570.01Fg025400.1	SoffiXsponR570.01Ag225700.1|SoffiXsponR570.01Cg082500.1|SoffiXsponR570.01Dg081000.1	
1507	15	6	9	15	6	9	SoffiXsponR570.01Bg208200.1|SoffiXsponR570.01Bg208300.1|SoffiXsponR570.01Bg208400.1|SoffiXsponR570.01Fg025500.1|SoffiXsponR570.01Fg025700.1|SoffiXsponR570.01Fg025800.1	SoffiXsponR570.01Ag225800.1|SoffiXsponR570.01Ag225900.1|SoffiXsponR570.01Ag226000.1|SoffiXsponR570.01Cg082600.1|SoffiXsponR570.01Cg082700.1|SoffiXsponR570.01Cg082800.1|SoffiXsponR570.01Dg080700.1|SoffiXsponR570.01Dg080800.1|SoffiXsponR570.01Dg080900.1	
1508	5	2	3	5	2	3	SoffiXsponR570.01Bg208100.1|SoffiXsponR570.01Fg025900.1	SoffiXsponR570.01Ag226100.1|SoffiXsponR570.01Cg082900.1|SoffiXsponR570.01Dg080600.1	
67640	2	0	2	2	0	2		SoffiXsponR570.01Ag226200.1|SoffiXsponR570.01Cg080800.1	
1511	5	2	3	5	2	3	SoffiXsponR570.01Bg208000.1|SoffiXsponR570.01Fg026000.1	SoffiXsponR570.01Ag226300.1|SoffiXsponR570.01Cg083000.1|SoffiXsponR570.01Dg080500.1	
21984	4	2	2	4	2	2	SoffiXsponR570.01Bg207900.1|SoffiXsponR570.01Fg026100.1	SoffiXsponR570.01Ag226400.1|SoffiXsponR570.01Dg080400.1	
21986	5	2	3	5	2	3	SoffiXsponR570.01Bg207800.1|SoffiXsponR570.01Fg026200.1	SoffiXsponR570.01Ag226500.1|SoffiXsponR570.01Cg083100.1|SoffiXsponR570.01Dg080300.1	
21987	5	2	3	3	1	3	SoffiXsponR570.01Bg207700.1|SoffiXsponR570.01Fg026300.1	SoffiXsponR570.01Ag226600.1|SoffiXsponR570.01Cg083200.1|SoffiXsponR570.01Dg080200.1	
21988	5	2	3	5	2	3	SoffiXsponR570.01Bg207600.1|SoffiXsponR570.01Fg026400.1	SoffiXsponR570.01Ag226700.1|SoffiXsponR570.01Cg083300.1|SoffiXsponR570.01Dg080100.1	
21991	5	2	3	5	2	3	SoffiXsponR570.01Bg207400.1|SoffiXsponR570.01Fg026500.1	SoffiXsponR570.01Ag226800.1|SoffiXsponR570.01Cg083500.1|SoffiXsponR570.01Dg080000.1	
21993	5	2	3	4	1	3	SoffiXsponR570.01Bg207300.1|SoffiXsponR570.01Fg026600.1	SoffiXsponR570.01Ag226900.1|SoffiXsponR570.01Cg083600.1|SoffiXsponR570.01Dg079900.1	
21994	5	2	3	5	2	3	SoffiXsponR570.01Bg207200.1|SoffiXsponR570.01Fg026700.1	SoffiXsponR570.01Ag227000.1|SoffiXsponR570.01Cg083700.1|SoffiXsponR570.01Dg079800.1	
21995	5	2	3	5	2	3	SoffiXsponR570.01Bg207100.1|SoffiXsponR570.01Fg026900.1	SoffiXsponR570.01Ag227100.1|SoffiXsponR570.01Cg083900.1|SoffiXsponR570.01Dg079600.1	
21997	5	2	3	3	2	2	SoffiXsponR570.01Bg207000.1|SoffiXsponR570.01Fg027000.1	SoffiXsponR570.01Ag227200.1|SoffiXsponR570.01Cg084000.1|SoffiXsponR570.01Dg079500.1	
1514	5	2	3	5	2	3	SoffiXsponR570.01Bg208700.1|SoffiXsponR570.01Fg027200.1	SoffiXsponR570.01Ag227300.1|SoffiXsponR570.01Cg084100.1|SoffiXsponR570.01Dg079400.1	
67641	1	0	1	1	0	1		SoffiXsponR570.01Ag227400.1	
1515	5	2	3	5	2	3	SoffiXsponR570.01Bg208800.1|SoffiXsponR570.01Fg027300.1	SoffiXsponR570.01Ag227500.1|SoffiXsponR570.01Cg084200.1|SoffiXsponR570.01Dg079300.1	
21998	5	2	3	4	2	2	SoffiXsponR570.01Bg208900.1|SoffiXsponR570.01Fg027400.1	SoffiXsponR570.01Ag227600.1|SoffiXsponR570.01Cg084300.1|SoffiXsponR570.01Dg079200.1	
21999	5	1	3	4	1	2	SoffiXsponR570.01Bg209000.1	SoffiXsponR570.01Ag227700.1|SoffiXsponR570.01Cg084800.1|SoffiXsponR570.01Dg079000.1	
1516	12	4	7	9	3	6	SoffiXsponR570.01Bg209100.1|SoffiXsponR570.01Bg209200.1|SoffiXsponR570.01Fg027500.1|SoffiXsponR570.01Fg027600.1	SoffiXsponR570.01Ag227800.1|SoffiXsponR570.01Ag227900.1|SoffiXsponR570.01Cg084900.1|SoffiXsponR570.01Cg085000.1|SoffiXsponR570.01Dg078700.1|SoffiXsponR570.01Dg078900.1|SoffiXsponR570.1Z121700.1	
22000	4	0	4	4	0	4		SoffiXsponR570.01Ag228000.1|SoffiXsponR570.01Cg085100.1|SoffiXsponR570.01Dg078600.1|SoffiXsponR570.1Z121800.1	
39291	3	0	3	3	0	3		SoffiXsponR570.01Ag228100.1|SoffiXsponR570.01Dg078500.1|SoffiXsponR570.1Z121900.1	
22002	6	3	3	6	3	3	SoffiXsponR570.01Bg209300.1|SoffiXsponR570.01Bg209400.1|SoffiXsponR570.01Fg027800.1	SoffiXsponR570.01Ag228200.1|SoffiXsponR570.01Dg078400.1|SoffiXsponR570.1Z122100.1	
67642	1	0	1	1	0	1		SoffiXsponR570.01Ag228300.1	
1517	11	4	7	11	4	7	SoffiXsponR570.01Bg209500.1|SoffiXsponR570.01Bg209600.1|SoffiXsponR570.01Fg027900.1|SoffiXsponR570.01Fg028000.1	SoffiXsponR570.01Ag228400.1|SoffiXsponR570.01Ag228500.1|SoffiXsponR570.01Dg078200.1|SoffiXsponR570.01Dg078300.1|SoffiXsponR570.01Dg093700.1|SoffiXsponR570.1Z122200.1|SoffiXsponR570.1Z122300.1	
1518	6	2	4	6	2	4	SoffiXsponR570.01Bg209700.1|SoffiXsponR570.01Fg028100.1	SoffiXsponR570.01Ag228600.1|SoffiXsponR570.01Dg078100.1|SoffiXsponR570.01Dg093800.1|SoffiXsponR570.1Z122400.1	
1519	6	2	4	6	2	4	SoffiXsponR570.01Bg209800.1|SoffiXsponR570.01Fg028200.1	SoffiXsponR570.01Ag228700.1|SoffiXsponR570.01Dg093900.1|SoffiXsponR570.1Z108700.1|SoffiXsponR570.1Z122500.1	
1520	5	2	3	4	2	3	SoffiXsponR570.01Bg209900.1|SoffiXsponR570.01Fg028300.1	SoffiXsponR570.01Ag228800.1|SoffiXsponR570.1Z108600.1|SoffiXsponR570.1Z122600.1	
1522	6	2	4	5	2	3	SoffiXsponR570.01Bg210000.1|SoffiXsponR570.01Fg028400.1	SoffiXsponR570.01Ag228900.1|SoffiXsponR570.01Dg094000.1|SoffiXsponR570.1Z108500.1|SoffiXsponR570.1Z122700.1	
1525	30	15	15	21	13	12	SoffiXsponR570.01Bg210100.1|SoffiXsponR570.01Bg210200.1|SoffiXsponR570.01Bg210300.1|SoffiXsponR570.01Bg210500.1|SoffiXsponR570.01Bg210600.1|SoffiXsponR570.01Bg210800.1|SoffiXsponR570.01Bg211000.1|SoffiXsponR570.01Bg211200.1|SoffiXsponR570.01Bg211300.1|SoffiXsponR570.01Bg211400.1|SoffiXsponR570.01Fg028500.1|SoffiXsponR570.01Fg028700.1|SoffiXsponR570.01Fg028800.1|SoffiXsponR570.01Fg028900.1|SoffiXsponR570.01Fg029000.1	SoffiXsponR570.01Ag229000.1|SoffiXsponR570.01Ag229100.1|SoffiXsponR570.01Ag229200.1|SoffiXsponR570.01Ag229400.1|SoffiXsponR570.01Dg094100.1|SoffiXsponR570.01Dg094200.1|SoffiXsponR570.01Dg094300.1|SoffiXsponR570.01Dg094400.1|SoffiXsponR570.1Z107800.1|SoffiXsponR570.1Z107900.1|SoffiXsponR570.1Z108400.1|SoffiXsponR570.1Z122800.1|SoffiXsponR570.1Z122900.1|SoffiXsponR570.1Z123000.1|SoffiXsponR570.1Z123200.1	
67643	4	1	3	2	1	1	SoffiXsponR570.01Bg210700.1	SoffiXsponR570.01Ag229300.1|SoffiXsponR570.1Z108000.1|SoffiXsponR570.1Z123100.1	
1526	6	2	4	2	1	2	SoffiXsponR570.01Bg211700.1|SoffiXsponR570.01Fg029100.1	SoffiXsponR570.01Ag229500.1|SoffiXsponR570.01Dg094500.1|SoffiXsponR570.1Z107700.1|SoffiXsponR570.1Z123300.1	
1527	7	3	4	7	3	4	SoffiXsponR570.01Bg211600.1|SoffiXsponR570.01Bg211800.1|SoffiXsponR570.01Fg029200.1	SoffiXsponR570.01Ag229600.1|SoffiXsponR570.01Dg094600.1|SoffiXsponR570.1Z107600.1|SoffiXsponR570.1Z123400.1	
1530	6	2	4	3	2	1	SoffiXsponR570.01Bg212100.1|SoffiXsponR570.01Fg029400.1	SoffiXsponR570.01Ag229700.1|SoffiXsponR570.01Dg094800.1|SoffiXsponR570.1Z107200.1|SoffiXsponR570.1Z123600.1	
1531	6	2	4	5	2	3	SoffiXsponR570.01Bg212200.1|SoffiXsponR570.01Fg029500.1	SoffiXsponR570.01Ag229800.1|SoffiXsponR570.01Dg094900.1|SoffiXsponR570.1Z107100.1|SoffiXsponR570.1Z123700.1	
1532	6	2	4	6	2	4	SoffiXsponR570.01Bg212300.1|SoffiXsponR570.01Fg029600.1	SoffiXsponR570.01Ag229900.1|SoffiXsponR570.01Dg095000.1|SoffiXsponR570.1Z106900.1|SoffiXsponR570.1Z123800.1	
22008	6	2	4	3	2	2	SoffiXsponR570.01Bg212400.1|SoffiXsponR570.01Fg029700.1	SoffiXsponR570.01Ag230000.1|SoffiXsponR570.01Dg095100.1|SoffiXsponR570.1Z106800.1|SoffiXsponR570.1Z123900.1	
1533	6	2	4	3	2	1	SoffiXsponR570.01Bg212500.1|SoffiXsponR570.01Fg029800.1	SoffiXsponR570.01Ag230100.1|SoffiXsponR570.01Dg095200.1|SoffiXsponR570.1Z106700.1|SoffiXsponR570.1Z124000.1	
1534	6	2	4	6	2	4	SoffiXsponR570.01Bg212600.1|SoffiXsponR570.01Fg029900.1	SoffiXsponR570.01Ag230200.1|SoffiXsponR570.01Dg095300.1|SoffiXsponR570.1Z106400.1|SoffiXsponR570.1Z124100.1	
1535	6	2	4	6	2	4	SoffiXsponR570.01Bg212700.1|SoffiXsponR570.01Fg030000.1	SoffiXsponR570.01Ag230300.1|SoffiXsponR570.01Dg095400.1|SoffiXsponR570.1Z106300.1|SoffiXsponR570.1Z124200.1	
22011	5	1	4	5	1	4	SoffiXsponR570.01Fg030300.1	SoffiXsponR570.01Ag230400.1|SoffiXsponR570.01Dg095600.1|SoffiXsponR570.1Z106100.1|SoffiXsponR570.1Z124500.1	
22012	6	2	4	6	2	4	SoffiXsponR570.01Bg213100.1|SoffiXsponR570.01Fg030400.1	SoffiXsponR570.01Ag230500.1|SoffiXsponR570.01Dg095700.1|SoffiXsponR570.1Z106000.1|SoffiXsponR570.1Z124600.1	
22013	6	2	4	4	2	2	SoffiXsponR570.01Bg213300.1|SoffiXsponR570.01Fg030500.1	SoffiXsponR570.01Ag230600.1|SoffiXsponR570.01Dg095800.1|SoffiXsponR570.1Z105900.1|SoffiXsponR570.1Z124700.1	
22014	6	2	4	5	2	3	SoffiXsponR570.01Bg213400.1|SoffiXsponR570.01Fg030600.1	SoffiXsponR570.01Ag230700.1|SoffiXsponR570.01Dg095900.1|SoffiXsponR570.1Z105800.1|SoffiXsponR570.1Z124800.1	
67644	4	0	4	4	0	4		SoffiXsponR570.01Ag230800.1|SoffiXsponR570.01Ag236000.1|SoffiXsponR570.01Dg096000.1|SoffiXsponR570.1Z125600.1	
22016	6	2	4	6	2	4	SoffiXsponR570.01Bg213500.1|SoffiXsponR570.01Fg030700.1	SoffiXsponR570.01Ag230900.1|SoffiXsponR570.01Dg096100.1|SoffiXsponR570.1Z105700.1|SoffiXsponR570.1Z124900.1	
22017	6	2	4	4	2	2	SoffiXsponR570.01Bg213600.1|SoffiXsponR570.01Fg030800.1	SoffiXsponR570.01Ag231000.1|SoffiXsponR570.01Dg096200.1|SoffiXsponR570.1Z105600.1|SoffiXsponR570.1Z125000.1	
1538	6	2	4	6	2	4	SoffiXsponR570.01Bg213700.1|SoffiXsponR570.01Fg030900.1	SoffiXsponR570.01Ag231100.1|SoffiXsponR570.01Dg096300.1|SoffiXsponR570.1Z105400.1|SoffiXsponR570.1Z125100.1	
1539	4	2	2	3	2	1	SoffiXsponR570.01Bg213800.1|SoffiXsponR570.01Fg031000.1	SoffiXsponR570.01Ag231200.1|SoffiXsponR570.01Dg096400.1	
67645	3	2	1	3	2	1	SoffiXsponR570.01Bg213900.1|SoffiXsponR570.01Fg031100.1	SoffiXsponR570.01Ag231300.1	
22019	6	2	4	6	2	4	SoffiXsponR570.01Bg214000.1|SoffiXsponR570.01Fg031200.1	SoffiXsponR570.01Ag231400.1|SoffiXsponR570.01Dg096500.1|SoffiXsponR570.1Z105300.1|SoffiXsponR570.1Z125300.1	
1540	6	2	4	4	2	2	SoffiXsponR570.01Bg214100.1|SoffiXsponR570.01Fg031300.1	SoffiXsponR570.01Ag231500.1|SoffiXsponR570.01Dg096600.1|SoffiXsponR570.1Z105200.1|SoffiXsponR570.1Z125400.1	
1541	6	2	4	6	2	4	SoffiXsponR570.01Bg214200.1|SoffiXsponR570.01Fg031400.1	SoffiXsponR570.01Ag231600.1|SoffiXsponR570.01Dg096700.1|SoffiXsponR570.1Z105100.1|SoffiXsponR570.1Z125500.1	
22020	5	2	3	5	2	3	SoffiXsponR570.01Bg214300.1|SoffiXsponR570.01Fg031500.1	SoffiXsponR570.01Ag231700.1|SoffiXsponR570.01Dg096800.1|SoffiXsponR570.1Z105000.1	
22026	12	4	8	12	4	8	SoffiXsponR570.01Bg214400.1|SoffiXsponR570.01Bg214600.1|SoffiXsponR570.01Fg031600.1|SoffiXsponR570.01Fg031900.1	SoffiXsponR570.01Ag231800.1|SoffiXsponR570.01Ag232200.1|SoffiXsponR570.01Dg096900.1|SoffiXsponR570.01Dg097300.1|SoffiXsponR570.1Z104600.1|SoffiXsponR570.1Z104800.1|SoffiXsponR570.1Z125800.1|SoffiXsponR570.1Z126000.1	
22027	6	2	4	6	2	4	SoffiXsponR570.01Bg214500.1|SoffiXsponR570.01Fg031700.1	SoffiXsponR570.01Ag231900.1|SoffiXsponR570.01Dg097000.1|SoffiXsponR570.1Z104700.1|SoffiXsponR570.1Z125900.1	
67646	2	0	2	2	0	2		SoffiXsponR570.01Ag232000.1|SoffiXsponR570.01Dg097100.1	
67647	2	0	2	1	0	1		SoffiXsponR570.01Ag232100.1|SoffiXsponR570.01Dg097200.1	
67648	1	0	1	1	0	1		SoffiXsponR570.01Ag232300.1	
39283	12	4	8	12	4	8	SoffiXsponR570.01Bg214700.1|SoffiXsponR570.01Bg214800.1|SoffiXsponR570.01Fg032000.1|SoffiXsponR570.01Fg032100.1	SoffiXsponR570.01Ag232400.1|SoffiXsponR570.01Ag232500.1|SoffiXsponR570.01Dg097400.1|SoffiXsponR570.01Dg097500.1|SoffiXsponR570.1Z104400.1|SoffiXsponR570.1Z104500.1|SoffiXsponR570.1Z126100.1|SoffiXsponR570.1Z126200.1	
22028	6	2	4	6	2	4	SoffiXsponR570.01Bg215000.1|SoffiXsponR570.01Fg032300.1	SoffiXsponR570.01Ag232600.1|SoffiXsponR570.01Dg097600.1|SoffiXsponR570.1Z104300.1|SoffiXsponR570.1Z126300.1	
67649	1	0	1	1	0	1		SoffiXsponR570.01Ag232700.1	
67650	1	0	1	1	0	1		SoffiXsponR570.01Ag232800.1	
67651	1	0	1	1	0	1		SoffiXsponR570.01Ag232900.1	
1546	6	2	4	5	1	4	SoffiXsponR570.01Bg215200.1|SoffiXsponR570.01Fg032500.1	SoffiXsponR570.01Ag233000.1|SoffiXsponR570.01Dg097800.1|SoffiXsponR570.1Z103800.1|SoffiXsponR570.1Z126700.1	
22034	6	2	4	6	2	4	SoffiXsponR570.01Bg215300.1|SoffiXsponR570.01Fg032600.1	SoffiXsponR570.01Ag233100.1|SoffiXsponR570.01Dg097900.1|SoffiXsponR570.1Z103700.1|SoffiXsponR570.1Z126800.1	
1548	6	2	4	6	2	4	SoffiXsponR570.01Bg215400.1|SoffiXsponR570.01Fg032700.1	SoffiXsponR570.01Ag233200.1|SoffiXsponR570.01Dg098000.1|SoffiXsponR570.1Z103600.1|SoffiXsponR570.1Z126900.1	
22035	5	2	3	5	2	3	SoffiXsponR570.01Bg215500.1|SoffiXsponR570.01Fg032800.1	SoffiXsponR570.01Ag233300.1|SoffiXsponR570.01Dg098100.1|SoffiXsponR570.1Z103500.1	
22036	6	2	4	4	2	2	SoffiXsponR570.01Bg215600.1|SoffiXsponR570.01Fg032900.1	SoffiXsponR570.01Ag233400.1|SoffiXsponR570.01Cg085300.1|SoffiXsponR570.01Dg098200.1|SoffiXsponR570.1Z103400.1	
22037	1	0	1	1	0	1		SoffiXsponR570.01Ag233500.1	
22038	6	2	4	6	2	4	SoffiXsponR570.01Bg215700.1|SoffiXsponR570.01Fg033000.1	SoffiXsponR570.01Ag233600.1|SoffiXsponR570.01Cg085400.1|SoffiXsponR570.01Dg098300.1|SoffiXsponR570.1Z103300.1	
1550	6	2	4	6	2	4	SoffiXsponR570.01Bg215800.1|SoffiXsponR570.01Fg033100.1	SoffiXsponR570.01Ag233700.1|SoffiXsponR570.01Cg085500.1|SoffiXsponR570.01Dg098400.1|SoffiXsponR570.1Z103200.1	
1552	6	2	4	6	2	4	SoffiXsponR570.01Bg215900.1|SoffiXsponR570.01Fg033200.1	SoffiXsponR570.01Ag233800.1|SoffiXsponR570.01Cg085600.1|SoffiXsponR570.01Dg098500.1|SoffiXsponR570.1Z103100.1	
1553	6	2	4	6	2	4	SoffiXsponR570.01Bg216000.1|SoffiXsponR570.01Fg033300.1	SoffiXsponR570.01Ag233900.1|SoffiXsponR570.01Cg085700.1|SoffiXsponR570.01Dg098600.1|SoffiXsponR570.1Z103000.1	
1554	20	7	13	19	7	12	SoffiXsponR570.01Bg216100.1|SoffiXsponR570.01Bg216600.1|SoffiXsponR570.01Bg216700.1|SoffiXsponR570.01Fg033400.1|SoffiXsponR570.01Fg033600.1|SoffiXsponR570.01Fg033700.1|SoffiXsponR570.01Fg033800.1	SoffiXsponR570.01Ag234000.1|SoffiXsponR570.01Ag234300.1|SoffiXsponR570.01Ag234400.1|SoffiXsponR570.01Ag234500.1|SoffiXsponR570.01Cg085800.1|SoffiXsponR570.01Cg086200.1|SoffiXsponR570.01Cg086300.1|SoffiXsponR570.01Dg098700.1|SoffiXsponR570.01Dg098900.1|SoffiXsponR570.01Dg099000.1|SoffiXsponR570.1Z102500.1|SoffiXsponR570.1Z102600.1|SoffiXsponR570.1Z102900.1	
1555	6	2	4	6	2	4	SoffiXsponR570.01Bg216200.1|SoffiXsponR570.01Fg033500.1	SoffiXsponR570.01Ag234100.1|SoffiXsponR570.01Cg085900.1|SoffiXsponR570.01Dg098800.1|SoffiXsponR570.1Z102800.1	
67652	1	0	1	1	0	1		SoffiXsponR570.01Ag234200.1	
67653	1	0	1	1	0	1		SoffiXsponR570.01Ag234600.1	
67654	1	0	1	1	0	1		SoffiXsponR570.01Ag234700.1	
22044	7	2	5	5	2	3	SoffiXsponR570.01Bg216900.1|SoffiXsponR570.01Bg217300.1	SoffiXsponR570.01Ag234800.1|SoffiXsponR570.01Ag234900.1|SoffiXsponR570.01Cg086500.1|SoffiXsponR570.01Dg099200.1|SoffiXsponR570.1Z102300.1	
22045	7	3	4	3	2	2	SoffiXsponR570.01Bg217400.1|SoffiXsponR570.01Fg034100.1|SoffiXsponR570.01Fg034200.1	SoffiXsponR570.01Ag235000.1|SoffiXsponR570.01Cg086600.1|SoffiXsponR570.01Dg099300.1|SoffiXsponR570.1Z102200.1	
22046	13	3	10	11	3	8	SoffiXsponR570.01Bg217600.1|SoffiXsponR570.01Bg217700.1|SoffiXsponR570.01Fg034500.1	SoffiXsponR570.01Ag235100.1|SoffiXsponR570.01Ag235300.1|SoffiXsponR570.01Ag235400.1|SoffiXsponR570.01Cg086700.1|SoffiXsponR570.01Dg099400.1|SoffiXsponR570.01Dg099600.1|SoffiXsponR570.01Dg099700.1|SoffiXsponR570.1Z101900.1|SoffiXsponR570.1Z102000.1|SoffiXsponR570.1Z102100.1	
22048	2	0	2	1	0	1		SoffiXsponR570.01Ag235200.1|SoffiXsponR570.01Dg099500.1	
67655	1	0	1	1	0	1		SoffiXsponR570.01Ag235500.1	
22051	8	3	5	7	3	4	SoffiXsponR570.01Bg217800.1|SoffiXsponR570.01Bg217900.1|SoffiXsponR570.01Fg034700.1	SoffiXsponR570.01Ag235600.1|SoffiXsponR570.01Cg087000.1|SoffiXsponR570.01Dg100100.1|SoffiXsponR570.1Z101600.1|SoffiXsponR570.1Z101800.1	
1558	6	2	3	3	2	1	SoffiXsponR570.01Bg218000.1|SoffiXsponR570.01Fg034800.1	SoffiXsponR570.01Ag235700.1|SoffiXsponR570.01Cg087200.1|SoffiXsponR570.01Dg100200.1	
1561	5	2	3	4	2	3	SoffiXsponR570.01Bg218100.1|SoffiXsponR570.01Fg034900.1	SoffiXsponR570.01Ag235800.1|SoffiXsponR570.01Cg087300.1|SoffiXsponR570.01Dg100400.1	
1565	5	2	3	5	2	3	SoffiXsponR570.01Bg218300.1|SoffiXsponR570.01Fg035100.1	SoffiXsponR570.01Ag235900.1|SoffiXsponR570.01Cg087400.1|SoffiXsponR570.01Dg100600.1	
67656	1	0	1	1	0	1		SoffiXsponR570.01Ag236100.1	
22054	5	2	3	5	2	3	SoffiXsponR570.01Bg218400.1|SoffiXsponR570.01Fg035200.1	SoffiXsponR570.01Ag236200.1|SoffiXsponR570.01Cg087600.1|SoffiXsponR570.01Dg100900.1	
22055	5	2	3	4	2	2	SoffiXsponR570.01Bg218500.1|SoffiXsponR570.01Fg035300.1	SoffiXsponR570.01Ag236300.1|SoffiXsponR570.01Cg087700.1|SoffiXsponR570.01Dg101000.1	
22056	5	2	3	5	2	3	SoffiXsponR570.01Bg218600.1|SoffiXsponR570.01Fg035400.1	SoffiXsponR570.01Ag236400.1|SoffiXsponR570.01Cg087800.1|SoffiXsponR570.01Dg101100.1	
22057	4	1	3	4	1	3	SoffiXsponR570.01Bg218700.1	SoffiXsponR570.01Ag236500.1|SoffiXsponR570.01Cg087900.1|SoffiXsponR570.01Dg101200.1	
67657	3	1	2	3	1	2	SoffiXsponR570.01Fg035500.1	SoffiXsponR570.01Ag236600.1|SoffiXsponR570.01Cg088000.1	
67658	3	0	3	2	0	2		SoffiXsponR570.01Ag236700.1|SoffiXsponR570.01Cg088100.1|SoffiXsponR570.01Dg101300.1	
1566	5	2	3	5	2	3	SoffiXsponR570.01Bg218800.1|SoffiXsponR570.01Fg035600.1	SoffiXsponR570.01Ag236800.1|SoffiXsponR570.01Cg088200.1|SoffiXsponR570.01Dg101400.1	
1567	5	2	3	3	2	1	SoffiXsponR570.01Bg218900.1|SoffiXsponR570.01Fg035800.1	SoffiXsponR570.01Ag236900.1|SoffiXsponR570.01Cg088300.1|SoffiXsponR570.01Dg101500.1	
22058	5	2	3	3	2	1	SoffiXsponR570.01Bg219100.1|SoffiXsponR570.01Fg036000.1	SoffiXsponR570.01Ag237100.1|SoffiXsponR570.01Cg088500.1|SoffiXsponR570.01Dg101700.1	
67659	2	1	1	2	1	1	SoffiXsponR570.01Bg219300.1	SoffiXsponR570.01Ag237200.1	
67660	3	2	1	3	2	1	SoffiXsponR570.01Bg219400.1|SoffiXsponR570.01Fg036100.1	SoffiXsponR570.01Ag237300.1	
1568	4	2	2	4	2	2	SoffiXsponR570.01Bg219500.1|SoffiXsponR570.01Fg036200.1	SoffiXsponR570.01Ag237400.1|SoffiXsponR570.01Cg088600.1	
1569	4	1	3	4	1	3	SoffiXsponR570.01Fg036300.1	SoffiXsponR570.01Ag237500.1|SoffiXsponR570.01Cg088700.1|SoffiXsponR570.01Dg101800.1	
1571	12	4	8	12	4	8	SoffiXsponR570.01Bg219600.1|SoffiXsponR570.01Bg219700.1|SoffiXsponR570.01Fg036400.1|SoffiXsponR570.01Fg036500.1	SoffiXsponR570.01Ag237600.1|SoffiXsponR570.01Ag237700.1|SoffiXsponR570.01Cg088800.1|SoffiXsponR570.01Cg088900.1|SoffiXsponR570.01Dg101900.1|SoffiXsponR570.01Dg102100.1|SoffiXsponR570.1Z281400.1|SoffiXsponR570.1Z281500.1	
1572	6	2	4	6	2	4	SoffiXsponR570.01Bg219800.1|SoffiXsponR570.01Fg036600.1	SoffiXsponR570.01Ag237800.1|SoffiXsponR570.01Cg089000.1|SoffiXsponR570.01Dg102200.1|SoffiXsponR570.1Z281300.1	
1575	6	2	4	6	2	4	SoffiXsponR570.01Bg219900.1|SoffiXsponR570.01Fg036700.1	SoffiXsponR570.01Ag237900.1|SoffiXsponR570.01Cg089100.1|SoffiXsponR570.01Dg102300.1|SoffiXsponR570.1Z281200.1	
22061	5	1	4	5	1	4	SoffiXsponR570.01Fg036900.1	SoffiXsponR570.01Ag238000.1|SoffiXsponR570.01Cg089300.1|SoffiXsponR570.01Dg102400.1|SoffiXsponR570.1Z281100.1	
67661	3	2	1	2	1	1	SoffiXsponR570.01Ag243400.1|SoffiXsponR570.01Bg226400.1	SoffiXsponR570.01Ag238100.1	
1577	6	2	4	5	1	4	SoffiXsponR570.01Bg220300.1|SoffiXsponR570.01Fg037300.1	SoffiXsponR570.01Ag238200.1|SoffiXsponR570.01Cg089400.1|SoffiXsponR570.01Dg102500.1|SoffiXsponR570.1Z281000.1	
1578	6	2	4	4	2	2	SoffiXsponR570.01Bg220400.1|SoffiXsponR570.01Fg037400.1	SoffiXsponR570.01Ag238300.1|SoffiXsponR570.01Cg089500.1|SoffiXsponR570.01Dg102600.1|SoffiXsponR570.1Z280900.1	
1579	6	2	4	6	2	4	SoffiXsponR570.01Bg220500.1|SoffiXsponR570.01Fg037500.1	SoffiXsponR570.01Ag238400.1|SoffiXsponR570.01Cg089600.1|SoffiXsponR570.01Dg102700.1|SoffiXsponR570.1Z280800.1	
1580	6	2	4	6	2	4	SoffiXsponR570.01Bg220700.1|SoffiXsponR570.01Fg037600.1	SoffiXsponR570.01Ag238500.1|SoffiXsponR570.01Cg089700.1|SoffiXsponR570.01Dg102800.1|SoffiXsponR570.1Z280700.1	
22066	6	2	4	6	2	4	SoffiXsponR570.01Bg220800.1|SoffiXsponR570.01Fg037700.1	SoffiXsponR570.01Ag238600.1|SoffiXsponR570.01Cg089800.1|SoffiXsponR570.01Dg103000.1|SoffiXsponR570.1Z280600.1	
1583	6	2	4	4	2	2	SoffiXsponR570.01Bg220900.1|SoffiXsponR570.01Fg037800.1	SoffiXsponR570.01Ag238700.1|SoffiXsponR570.01Cg089900.1|SoffiXsponR570.01Dg103100.1|SoffiXsponR570.1Z280500.1	
67662	2	0	2	2	0	2		SoffiXsponR570.01Ag238800.1|SoffiXsponR570.01Dg115900.1	
22067	9	4	5	8	3	5	SoffiXsponR570.01Bg221600.1|SoffiXsponR570.01Fg038300.1|SoffiXsponR570.01Fg038600.1|SoffiXsponR570.01Fg039100.1	SoffiXsponR570.01Ag238900.1|SoffiXsponR570.01Cg090100.1|SoffiXsponR570.01Dg103200.1|SoffiXsponR570.01Dg103300.1|SoffiXsponR570.1Z280300.1	
1584	9	5	4	8	5	3	SoffiXsponR570.01Bg221200.1|SoffiXsponR570.01Bg221700.1|SoffiXsponR570.01Fg038400.1|SoffiXsponR570.01Fg038700.1|SoffiXsponR570.01Fg039200.1	SoffiXsponR570.01Ag239000.1|SoffiXsponR570.01Cg090200.1|SoffiXsponR570.01Dg103400.1|SoffiXsponR570.1Z280200.1	
22069	10	4	6	10	4	6	SoffiXsponR570.01Bg221400.1|SoffiXsponR570.01Bg221900.1|SoffiXsponR570.01Fg039300.1|SoffiXsponR570.01Fg039400.1	SoffiXsponR570.01Ag239100.1|SoffiXsponR570.01Cg090300.1|SoffiXsponR570.01Cg090400.1|SoffiXsponR570.01Dg103500.1|SoffiXsponR570.01Dg103600.1|SoffiXsponR570.1Z280100.1	
22071	6	2	4	6	2	4	SoffiXsponR570.01Bg222000.1|SoffiXsponR570.01Fg039500.1	SoffiXsponR570.01Ag239200.1|SoffiXsponR570.01Cg090500.1|SoffiXsponR570.01Dg103700.1|SoffiXsponR570.1Z279800.1	
67663	1	0	1	1	0	1		SoffiXsponR570.01Ag239300.1	
1588	9	4	5	7	4	3	SoffiXsponR570.01Bg222100.1|SoffiXsponR570.01Bg222200.1|SoffiXsponR570.01Fg039600.1|SoffiXsponR570.01Fg039700.1	SoffiXsponR570.01Ag239400.1|SoffiXsponR570.01Cg090600.1|SoffiXsponR570.01Dg104000.1|SoffiXsponR570.1Z173700.1|SoffiXsponR570.1Z279600.1	
1591	7	2	5	6	2	4	SoffiXsponR570.01Bg222500.1|SoffiXsponR570.01Fg040200.1	SoffiXsponR570.01Ag239600.1|SoffiXsponR570.01Cg090800.1|SoffiXsponR570.01Dg104200.1|SoffiXsponR570.1Z173900.1|SoffiXsponR570.1Z279400.1	
38483	2	0	2	2	0	2		SoffiXsponR570.01Ag239700.1|SoffiXsponR570.01Cg090900.1	
67664	4	0	4	2	0	2		SoffiXsponR570.01Ag239800.1|SoffiXsponR570.01Cg091100.1|SoffiXsponR570.01Dg104300.1|SoffiXsponR570.1Z279100.1	
22139	2	0	2	2	0	2		SoffiXsponR570.01Ag239900.1|SoffiXsponR570.01Cg091200.1	
1601	4	0	4	2	0	2		SoffiXsponR570.01Ag240000.1|SoffiXsponR570.01Dg104600.1|SoffiXsponR570.1Z174300.1|SoffiXsponR570.1Z279000.1	
1602	7	2	5	6	2	4	SoffiXsponR570.01Bg222600.1|SoffiXsponR570.01Fg040300.1	SoffiXsponR570.01Ag240100.1|SoffiXsponR570.01Cg091400.1|SoffiXsponR570.01Dg104700.1|SoffiXsponR570.1Z174400.1|SoffiXsponR570.1Z278900.1	
22074	7	2	5	6	2	4	SoffiXsponR570.01Bg222800.1|SoffiXsponR570.01Fg040400.1	SoffiXsponR570.01Ag240200.1|SoffiXsponR570.01Cg091500.1|SoffiXsponR570.01Dg104800.1|SoffiXsponR570.1Z174500.1|SoffiXsponR570.1Z278800.1	
1604	39	16	22	37	16	21	SoffiXsponR570.01Bg222900.1|SoffiXsponR570.01Bg223000.1|SoffiXsponR570.01Bg223200.1|SoffiXsponR570.01Bg223300.1|SoffiXsponR570.01Bg223400.1|SoffiXsponR570.01Bg223500.1|SoffiXsponR570.01Bg223600.1|SoffiXsponR570.01Fg040600.1|SoffiXsponR570.01Fg040700.1|SoffiXsponR570.01Fg040900.1|SoffiXsponR570.01Fg041000.1|SoffiXsponR570.01Fg041100.1|SoffiXsponR570.01Fg041300.1|SoffiXsponR570.01Fg041400.1|SoffiXsponR570.01Fg041700.1|SoffiXsponR570.01Fg041800.1	SoffiXsponR570.01Ag240300.1|SoffiXsponR570.01Ag240400.1|SoffiXsponR570.01Ag240500.1|SoffiXsponR570.01Ag240700.1|SoffiXsponR570.01Ag240800.1|SoffiXsponR570.01Cg091600.1|SoffiXsponR570.01Cg091700.1|SoffiXsponR570.01Cg091800.1|SoffiXsponR570.01Cg091900.1|SoffiXsponR570.01Cg092000.1|SoffiXsponR570.01Cg092300.1|SoffiXsponR570.01Cg092400.1|SoffiXsponR570.01Dg104900.1|SoffiXsponR570.01Dg105000.1|SoffiXsponR570.01Dg105200.1|SoffiXsponR570.01Dg105300.1|SoffiXsponR570.01Dg105400.1|SoffiXsponR570.01Dg105500.1|SoffiXsponR570.1Z174600.1|SoffiXsponR570.1Z278200.1|SoffiXsponR570.1Z278300.1|SoffiXsponR570.1Z278600.1	
67665	3	1	2	2	1	1	SoffiXsponR570.01Fg041600.1	SoffiXsponR570.01Ag240600.1|SoffiXsponR570.1Z278400.1	
38481	6	2	4	6	2	4	SoffiXsponR570.01Bg223700.1|SoffiXsponR570.01Fg042100.1	SoffiXsponR570.01Ag240900.1|SoffiXsponR570.01Cg092700.1|SoffiXsponR570.01Dg105600.1|SoffiXsponR570.1Z278100.1	
22075	6	2	4	6	2	4	SoffiXsponR570.01Bg223800.1|SoffiXsponR570.01Fg042200.1	SoffiXsponR570.01Ag241000.1|SoffiXsponR570.01Cg092800.1|SoffiXsponR570.01Dg105700.1|SoffiXsponR570.1Z278000.1	
1606	6	2	4	5	2	3	SoffiXsponR570.01Bg223900.1|SoffiXsponR570.01Fg042300.1	SoffiXsponR570.01Ag241100.1|SoffiXsponR570.01Cg092900.1|SoffiXsponR570.01Dg105800.1|SoffiXsponR570.1Z277800.1	
1607	6	2	4	6	2	4	SoffiXsponR570.01Bg224000.1|SoffiXsponR570.01Fg042400.1	SoffiXsponR570.01Ag241200.1|SoffiXsponR570.01Cg093000.1|SoffiXsponR570.01Dg105900.1|SoffiXsponR570.1Z277700.1	
1608	6	2	4	6	2	4	SoffiXsponR570.01Bg224100.1|SoffiXsponR570.01Fg042500.1	SoffiXsponR570.01Ag241300.1|SoffiXsponR570.01Cg093100.1|SoffiXsponR570.01Dg106000.1|SoffiXsponR570.1Z277600.1	
1609	6	2	4	5	1	4	SoffiXsponR570.01Bg224200.1|SoffiXsponR570.01Fg042600.1	SoffiXsponR570.01Ag241400.1|SoffiXsponR570.01Cg093200.1|SoffiXsponR570.01Dg106100.1|SoffiXsponR570.1Z277500.1	
1610	6	2	4	6	2	4	SoffiXsponR570.01Bg224300.1|SoffiXsponR570.01Fg042700.1	SoffiXsponR570.01Ag241500.1|SoffiXsponR570.01Cg093300.1|SoffiXsponR570.01Dg106200.1|SoffiXsponR570.1Z277400.1	
1611	6	2	4	6	2	4	SoffiXsponR570.01Bg224400.1|SoffiXsponR570.01Fg042800.1	SoffiXsponR570.01Ag241600.1|SoffiXsponR570.01Cg093400.1|SoffiXsponR570.01Dg106300.1|SoffiXsponR570.1Z277300.1	
1612	6	2	4	6	2	4	SoffiXsponR570.01Bg224500.1|SoffiXsponR570.01Fg042900.1	SoffiXsponR570.01Ag241700.1|SoffiXsponR570.01Cg093500.1|SoffiXsponR570.01Dg106400.1|SoffiXsponR570.1Z277200.1	
38479	1	0	1	1	0	1		SoffiXsponR570.01Ag241800.1	
1613	6	2	4	6	2	4	SoffiXsponR570.01Bg224700.1|SoffiXsponR570.01Fg043000.1	SoffiXsponR570.01Ag241900.1|SoffiXsponR570.01Cg093600.1|SoffiXsponR570.01Dg106500.1|SoffiXsponR570.1Z277100.1	
22077	6	2	4	6	2	4	SoffiXsponR570.01Bg224800.1|SoffiXsponR570.01Fg043100.1	SoffiXsponR570.01Ag242000.1|SoffiXsponR570.01Cg093700.1|SoffiXsponR570.01Dg106600.1|SoffiXsponR570.1Z277000.1	
1615	6	2	3	5	1	3	SoffiXsponR570.01Bg225000.1|SoffiXsponR570.01Fg043300.1	SoffiXsponR570.01Ag242100.1|SoffiXsponR570.01Dg106700.1|SoffiXsponR570.1Z276800.1	
1616	6	2	3	6	2	3	SoffiXsponR570.01Bg225100.1|SoffiXsponR570.01Fg043400.1	SoffiXsponR570.01Ag242200.1|SoffiXsponR570.01Dg106800.1|SoffiXsponR570.1Z276700.1	
1617	6	2	3	4	2	2	SoffiXsponR570.01Bg225200.1|SoffiXsponR570.01Fg043500.1	SoffiXsponR570.01Ag242300.1|SoffiXsponR570.01Dg106900.1|SoffiXsponR570.1Z276600.1	
22078	6	2	4	6	2	4	SoffiXsponR570.01Bg225400.1|SoffiXsponR570.01Fg043700.1	SoffiXsponR570.01Ag242500.1|SoffiXsponR570.01Dg107100.1|SoffiXsponR570.1Z276400.1|SoffiXsponR570.1os1g000500.1	
1618	6	2	4	6	2	4	SoffiXsponR570.01Bg225500.1|SoffiXsponR570.01Fg043800.1	SoffiXsponR570.01Ag242600.1|SoffiXsponR570.01Dg107200.1|SoffiXsponR570.1Z276300.1|SoffiXsponR570.1os1g000600.1	
1620	6	2	4	5	1	4	SoffiXsponR570.01Bg225600.1|SoffiXsponR570.01Fg043900.1	SoffiXsponR570.01Ag242700.1|SoffiXsponR570.01Dg107300.1|SoffiXsponR570.1Z276200.1|SoffiXsponR570.1os1g000700.1	
1621	6	2	4	6	2	4	SoffiXsponR570.01Bg225800.1|SoffiXsponR570.01Fg044000.1	SoffiXsponR570.01Ag242800.1|SoffiXsponR570.01Dg107400.1|SoffiXsponR570.1Z276100.1|SoffiXsponR570.1os1g000800.1	
22080	6	2	4	6	2	4	SoffiXsponR570.01Bg225900.1|SoffiXsponR570.01Fg044100.1	SoffiXsponR570.01Ag242900.1|SoffiXsponR570.01Dg107500.1|SoffiXsponR570.1Z276000.1|SoffiXsponR570.1os1g000900.1	
22082	6	2	3	6	2	3	SoffiXsponR570.01Bg226000.1|SoffiXsponR570.01Fg044200.1	SoffiXsponR570.01Dg107600.1|SoffiXsponR570.1Z275900.1|SoffiXsponR570.1os1g001000.1	
22083	3	0	2	3	0	2		SoffiXsponR570.01Dg107700.1|SoffiXsponR570.1Z275800.1	
22084	6	2	3	5	2	3	SoffiXsponR570.01Bg226100.1|SoffiXsponR570.01Fg044300.1	SoffiXsponR570.01Dg107800.1|SoffiXsponR570.1Z275700.1|SoffiXsponR570.1os1g001100.1	
22086	7	4	3	6	3	3	SoffiXsponR570.01Ag243300.1|SoffiXsponR570.01Bg226200.1|SoffiXsponR570.01Bg226300.1|SoffiXsponR570.01Fg044400.1	SoffiXsponR570.01Cg093900.1|SoffiXsponR570.01Dg107900.1|SoffiXsponR570.1os1g001200.1	
22087	13	3	10	12	2	10	SoffiXsponR570.01Ag243500.1|SoffiXsponR570.01Bg226500.1|SoffiXsponR570.01Fg044500.1	SoffiXsponR570.01Cg094000.1|SoffiXsponR570.01Cg094100.1|SoffiXsponR570.01Cg094200.1|SoffiXsponR570.01Dg108000.1|SoffiXsponR570.01Dg108100.1|SoffiXsponR570.01Dg108200.1|SoffiXsponR570.1Z275400.1|SoffiXsponR570.1Z275600.1|SoffiXsponR570.1os1g001300.1|SoffiXsponR570.1os1g001400.1	
22090	6	3	3	5	2	3	SoffiXsponR570.01Ag243600.1|SoffiXsponR570.01Bg226600.1|SoffiXsponR570.01Fg044600.1	SoffiXsponR570.01Dg108300.1|SoffiXsponR570.1Z275300.1|SoffiXsponR570.1os1g001500.1	
22089	9	5	4	9	5	4	SoffiXsponR570.01Ag243700.1|SoffiXsponR570.01Ag243800.1|SoffiXsponR570.01Ag243900.1|SoffiXsponR570.01Bg226700.1|SoffiXsponR570.01Bg226800.1	SoffiXsponR570.01Dg108400.1|SoffiXsponR570.1Z275200.1|SoffiXsponR570.1os1g001600.1|SoffiXsponR570.1os1g001700.1	
67666	2	2	0	2	2	0	SoffiXsponR570.01Ag244000.1|SoffiXsponR570.01Fg044800.1		
67667	3	2	1	3	2	1	SoffiXsponR570.01Ag244100.1|SoffiXsponR570.01Bg227000.1	SoffiXsponR570.1os1g001800.1	
67668	1	1	0	1	1	0	SoffiXsponR570.01Ag244200.1		
22091	8	3	5	8	3	5	SoffiXsponR570.01Ag244300.1|SoffiXsponR570.01Bg227100.1|SoffiXsponR570.01Fg044900.1	SoffiXsponR570.01Cg094500.1|SoffiXsponR570.01Dg108600.1|SoffiXsponR570.01Dg108800.1|SoffiXsponR570.1Z275000.1|SoffiXsponR570.1os1g001900.1	
1623	11	5	6	11	5	6	SoffiXsponR570.01Ag244400.1|SoffiXsponR570.01Bg227200.1|SoffiXsponR570.01Fg045100.1|SoffiXsponR570.01Fg045200.1|SoffiXsponR570.01Fg045400.1	SoffiXsponR570.01Cg094600.1|SoffiXsponR570.01Cg094800.1|SoffiXsponR570.01Dg108700.1|SoffiXsponR570.1Z274900.1|SoffiXsponR570.1os1g002000.1|SoffiXsponR570.1os1g002100.1	
1625	7	3	4	7	3	4	SoffiXsponR570.01Ag244500.1|SoffiXsponR570.01Bg227400.1|SoffiXsponR570.01Fg045500.1	SoffiXsponR570.01Cg095000.1|SoffiXsponR570.01Dg109000.1|SoffiXsponR570.1Z274800.1|SoffiXsponR570.1os1g002300.1	
1627	15	7	8	14	6	8	SoffiXsponR570.01Ag244600.1|SoffiXsponR570.01Ag250800.1|SoffiXsponR570.01Bg227500.1|SoffiXsponR570.01Bg227600.1|SoffiXsponR570.01Bg235600.1|SoffiXsponR570.01Fg045600.1|SoffiXsponR570.01Fg053100.1	SoffiXsponR570.01Cg095200.1|SoffiXsponR570.01Cg100600.1|SoffiXsponR570.01Dg109100.1|SoffiXsponR570.01Dg114200.1|SoffiXsponR570.1Z270200.1|SoffiXsponR570.1Z274700.1|SoffiXsponR570.1os1g002500.1|SoffiXsponR570.1os1g008000.1	
1629	13	6	7	13	6	7	SoffiXsponR570.01Ag244700.1|SoffiXsponR570.01Ag248100.1|SoffiXsponR570.01Bg227700.1|SoffiXsponR570.01Bg232400.1|SoffiXsponR570.01Fg045700.1|SoffiXsponR570.01Fg050600.1	SoffiXsponR570.01Cg095300.1|SoffiXsponR570.01Cg098300.1|SoffiXsponR570.01Dg109300.1|SoffiXsponR570.01Dg112000.1|SoffiXsponR570.1Z267900.1|SoffiXsponR570.1Z274600.1|SoffiXsponR570.1os1g002600.1	
1630	7	3	4	7	3	4	SoffiXsponR570.01Ag244800.1|SoffiXsponR570.01Bg227800.1|SoffiXsponR570.01Fg045800.1	SoffiXsponR570.01Cg095400.1|SoffiXsponR570.01Dg109400.1|SoffiXsponR570.1Z274500.1|SoffiXsponR570.1os1g002700.1	
1631	10	6	4	9	5	4	SoffiXsponR570.01Ag244900.1|SoffiXsponR570.01Bg227900.1|SoffiXsponR570.01Bg228000.1|SoffiXsponR570.01Fg045900.1|SoffiXsponR570.01Fg046300.1|SoffiXsponR570.01Fg046700.1	SoffiXsponR570.01Cg095500.1|SoffiXsponR570.01Dg109500.1|SoffiXsponR570.1Z274400.1|SoffiXsponR570.1os1g002800.1	
22094	10	5	5	7	3	5	SoffiXsponR570.01Ag245000.1|SoffiXsponR570.01Bg228200.1|SoffiXsponR570.01Bg228600.1|SoffiXsponR570.01Fg046000.1|SoffiXsponR570.01Fg046400.1	SoffiXsponR570.01Cg095600.1|SoffiXsponR570.01Dg109600.1|SoffiXsponR570.1Z274200.1|SoffiXsponR570.1os1g003000.1|SoffiXsponR570.1os1g003100.1	
22096	11	7	4	7	4	3	SoffiXsponR570.01Ag245100.1|SoffiXsponR570.01Ag245300.1|SoffiXsponR570.01Bg228700.1|SoffiXsponR570.01Bg228900.1|SoffiXsponR570.01Fg046100.1|SoffiXsponR570.01Fg046500.1|SoffiXsponR570.01Fg046900.1	SoffiXsponR570.01Cg095800.1|SoffiXsponR570.01Dg109700.1|SoffiXsponR570.1Z274000.1|SoffiXsponR570.1os1g003200.1	
22097	9	6	3	9	6	3	SoffiXsponR570.01Ag245200.1|SoffiXsponR570.01Ag245400.1|SoffiXsponR570.01Bg229000.1|SoffiXsponR570.01Bg229200.1|SoffiXsponR570.01Fg046600.1|SoffiXsponR570.01Fg047000.1	SoffiXsponR570.01Cg095900.1|SoffiXsponR570.1Z273900.1|SoffiXsponR570.1os1g003300.1	
22098	15	10	5	15	10	5	SoffiXsponR570.01Ag245500.1|SoffiXsponR570.01Ag245600.1|SoffiXsponR570.01Ag245700.1|SoffiXsponR570.01Ag245800.1|SoffiXsponR570.01Bg229100.1|SoffiXsponR570.01Bg229400.1|SoffiXsponR570.01Bg229500.1|SoffiXsponR570.01Bg229600.1|SoffiXsponR570.01Bg229700.1|SoffiXsponR570.01Fg047800.1	SoffiXsponR570.01Cg096000.1|SoffiXsponR570.1Z273700.1|SoffiXsponR570.1Z273800.1|SoffiXsponR570.1os1g003400.1|SoffiXsponR570.1os1g003500.1	
1632	8	4	4	8	4	4	SoffiXsponR570.01Ag245900.1|SoffiXsponR570.01Ag246000.1|SoffiXsponR570.01Bg229800.1|SoffiXsponR570.01Fg047900.1	SoffiXsponR570.01Cg096100.1|SoffiXsponR570.01Dg109800.1|SoffiXsponR570.1os1g003600.1|SoffiXsponR570.1os1g003700.1	
1633	10	6	4	10	6	4	SoffiXsponR570.01Ag246100.1|SoffiXsponR570.01Ag246200.1|SoffiXsponR570.01Bg230100.1|SoffiXsponR570.01Bg230200.1|SoffiXsponR570.01Bg230300.1|SoffiXsponR570.01Fg048000.1	SoffiXsponR570.01Cg096200.1|SoffiXsponR570.01Dg110000.1|SoffiXsponR570.1Z273600.1|SoffiXsponR570.1os1g003800.1	
22101	7	3	4	6	3	3	SoffiXsponR570.01Ag246300.1|SoffiXsponR570.01Bg230400.1|SoffiXsponR570.01Fg048100.1	SoffiXsponR570.01Cg096300.1|SoffiXsponR570.01Dg110100.1|SoffiXsponR570.1Z273500.1|SoffiXsponR570.1os1g003900.1	
1636	7	3	4	6	3	3	SoffiXsponR570.01Ag246400.1|SoffiXsponR570.01Bg230700.1|SoffiXsponR570.01Fg048500.1	SoffiXsponR570.01Cg096400.1|SoffiXsponR570.01Dg110300.1|SoffiXsponR570.1Z273400.1|SoffiXsponR570.1os1g004000.1	
22102	7	3	4	7	3	4	SoffiXsponR570.01Ag246500.1|SoffiXsponR570.01Bg230900.1|SoffiXsponR570.01Fg048700.1	SoffiXsponR570.01Cg096600.1|SoffiXsponR570.01Dg110500.1|SoffiXsponR570.1Z273200.1|SoffiXsponR570.1os1g004200.1	
67669	1	1	0	1	1	0	SoffiXsponR570.01Ag246600.1		
1638	7	3	4	7	3	4	SoffiXsponR570.01Ag246700.1|SoffiXsponR570.01Bg231100.1|SoffiXsponR570.01Fg048900.1	SoffiXsponR570.01Cg096700.1|SoffiXsponR570.01Dg110600.1|SoffiXsponR570.1Z273000.1|SoffiXsponR570.1os1g004300.1	
1639	7	3	4	6	2	4	SoffiXsponR570.01Ag246800.1|SoffiXsponR570.01Bg231000.1|SoffiXsponR570.01Fg049000.1	SoffiXsponR570.01Cg096800.1|SoffiXsponR570.01Dg110700.1|SoffiXsponR570.1Z272900.1|SoffiXsponR570.1os1g004400.1	
1640	7	3	4	7	3	4	SoffiXsponR570.01Ag246900.1|SoffiXsponR570.01Bg231200.1|SoffiXsponR570.01Fg049100.1	SoffiXsponR570.01Cg096900.1|SoffiXsponR570.01Dg110800.1|SoffiXsponR570.1Z272800.1|SoffiXsponR570.1os1g004500.1	
1641	7	3	4	7	3	4	SoffiXsponR570.01Ag247000.1|SoffiXsponR570.01Bg231300.1|SoffiXsponR570.01Fg049200.1	SoffiXsponR570.01Cg097000.1|SoffiXsponR570.01Dg110900.1|SoffiXsponR570.1Z272700.1|SoffiXsponR570.1os1g004600.1	
22107	7	3	4	7	3	4	SoffiXsponR570.01Ag247100.1|SoffiXsponR570.01Bg231400.1|SoffiXsponR570.01Fg049400.1	SoffiXsponR570.01Cg097100.1|SoffiXsponR570.01Dg111000.1|SoffiXsponR570.1Z266700.1|SoffiXsponR570.1os1g004700.1	
1642	7	3	4	4	2	3	SoffiXsponR570.01Ag247200.1|SoffiXsponR570.01Bg231500.1|SoffiXsponR570.01Fg049500.1	SoffiXsponR570.01Cg097200.1|SoffiXsponR570.01Dg111100.1|SoffiXsponR570.1Z266800.1|SoffiXsponR570.1os1g004800.1	
22111	7	3	4	5	2	4	SoffiXsponR570.01Ag247300.1|SoffiXsponR570.01Bg231600.1|SoffiXsponR570.01Fg049600.1	SoffiXsponR570.01Cg097300.1|SoffiXsponR570.01Dg111200.1|SoffiXsponR570.1Z266900.1|SoffiXsponR570.1os1g004900.1	
1646	5	1	4	5	1	4	SoffiXsponR570.01Ag247500.1	SoffiXsponR570.01Cg097600.1|SoffiXsponR570.01Cg097700.1|SoffiXsponR570.01Dg111500.1|SoffiXsponR570.1Z267100.1	
1648	7	3	4	5	3	2	SoffiXsponR570.01Ag247600.1|SoffiXsponR570.01Bg231700.1|SoffiXsponR570.01Fg050100.1	SoffiXsponR570.01Cg098000.1|SoffiXsponR570.01Dg111700.1|SoffiXsponR570.1Z267200.1|SoffiXsponR570.1os1g005200.1	
22115	2	1	1	2	1	1	SoffiXsponR570.01Ag247900.1	SoffiXsponR570.1Z267500.1	
67670	1	1	0	1	1	0	SoffiXsponR570.01Ag248000.1		
22118	7	3	4	7	3	4	SoffiXsponR570.01Ag248200.1|SoffiXsponR570.01Bg232700.1|SoffiXsponR570.01Fg050700.1	SoffiXsponR570.01Cg098400.1|SoffiXsponR570.01Dg112100.1|SoffiXsponR570.1Z268000.1|SoffiXsponR570.1os1g005700.1	
67671	1	1	0	1	1	0	SoffiXsponR570.01Ag248300.1		
67672	2	2	0	2	2	0	SoffiXsponR570.01Ag248400.1|SoffiXsponR570.01Fg050800.1		
67673	1	1	0	1	1	0	SoffiXsponR570.01Ag248500.1		
1650	7	3	4	7	3	4	SoffiXsponR570.01Ag248600.1|SoffiXsponR570.01Bg232900.1|SoffiXsponR570.01Fg050900.1	SoffiXsponR570.01Cg098600.1|SoffiXsponR570.01Dg112200.1|SoffiXsponR570.1Z268100.1|SoffiXsponR570.1os1g005900.1	
1651	7	3	4	7	3	4	SoffiXsponR570.01Ag248700.1|SoffiXsponR570.01Bg233200.1|SoffiXsponR570.01Fg051000.1	SoffiXsponR570.01Cg098800.1|SoffiXsponR570.01Dg112400.1|SoffiXsponR570.1Z268400.1|SoffiXsponR570.1os1g006000.1	
1653	7	3	4	7	3	4	SoffiXsponR570.01Ag248800.1|SoffiXsponR570.01Bg233300.1|SoffiXsponR570.01Fg051400.1	SoffiXsponR570.01Cg099000.1|SoffiXsponR570.01Dg112500.1|SoffiXsponR570.1Z268600.1|SoffiXsponR570.1os1g006100.1	
1656	13	5	8	13	5	8	SoffiXsponR570.01Ag248900.1|SoffiXsponR570.01Ag249000.1|SoffiXsponR570.01Bg233400.1|SoffiXsponR570.01Fg051500.1|SoffiXsponR570.01Fg051600.1	SoffiXsponR570.01Cg099200.1|SoffiXsponR570.01Cg099300.1|SoffiXsponR570.01Dg112600.1|SoffiXsponR570.01Dg112700.1|SoffiXsponR570.1Z268700.1|SoffiXsponR570.1Z268800.1|SoffiXsponR570.1os1g006200.1|SoffiXsponR570.1os1g006300.1	
1657	7	3	4	7	3	4	SoffiXsponR570.01Ag249100.1|SoffiXsponR570.01Bg233500.1|SoffiXsponR570.01Fg051700.1	SoffiXsponR570.01Cg099400.1|SoffiXsponR570.01Dg112800.1|SoffiXsponR570.1Z268900.1|SoffiXsponR570.1os1g006400.1	
1658	12	6	6	12	6	6	SoffiXsponR570.01Ag249200.1|SoffiXsponR570.01Ag249300.1|SoffiXsponR570.01Bg233600.1|SoffiXsponR570.01Bg233700.1|SoffiXsponR570.01Fg051800.1|SoffiXsponR570.01Fg051900.1	SoffiXsponR570.01Dg112900.1|SoffiXsponR570.01Dg113000.1|SoffiXsponR570.1Z269000.1|SoffiXsponR570.1Z269100.1|SoffiXsponR570.1os1g006500.1|SoffiXsponR570.1os1g006600.1	
67674	1	1	0	1	1	0	SoffiXsponR570.01Ag249400.1		
67675	2	2	0	2	2	0	SoffiXsponR570.01Ag249500.1|SoffiXsponR570.01Bg233800.1		
1664	7	3	4	7	3	4	SoffiXsponR570.01Ag249600.1|SoffiXsponR570.01Bg233900.1|SoffiXsponR570.01Fg052000.1	SoffiXsponR570.01Cg099600.1|SoffiXsponR570.01Dg113100.1|SoffiXsponR570.1Z269200.1|SoffiXsponR570.1os1g006800.1	
1665	7	3	4	7	3	4	SoffiXsponR570.01Ag249700.1|SoffiXsponR570.01Bg234000.1|SoffiXsponR570.01Fg052100.1	SoffiXsponR570.01Cg099700.1|SoffiXsponR570.01Dg113200.1|SoffiXsponR570.1Z269300.1|SoffiXsponR570.1os1g006900.1	
1667	7	3	4	7	3	4	SoffiXsponR570.01Ag249800.1|SoffiXsponR570.01Bg234100.1|SoffiXsponR570.01Fg052200.1	SoffiXsponR570.01Cg099800.1|SoffiXsponR570.01Dg113300.1|SoffiXsponR570.1Z269400.1|SoffiXsponR570.1os1g007000.1	
1668	7	3	4	7	3	4	SoffiXsponR570.01Ag249900.1|SoffiXsponR570.01Bg234200.1|SoffiXsponR570.01Fg052300.1	SoffiXsponR570.01Cg099900.1|SoffiXsponR570.01Dg113400.1|SoffiXsponR570.1Z269500.1|SoffiXsponR570.1os1g007100.1	
22124	7	3	4	7	3	4	SoffiXsponR570.01Ag250000.1|SoffiXsponR570.01Bg234300.1|SoffiXsponR570.01Fg052400.1	SoffiXsponR570.01Cg100000.1|SoffiXsponR570.01Dg113500.1|SoffiXsponR570.1Z269600.1|SoffiXsponR570.1os1g007200.1	
1669	7	3	4	7	3	4	SoffiXsponR570.01Ag250100.1|SoffiXsponR570.01Bg234400.1|SoffiXsponR570.01Fg052500.1	SoffiXsponR570.01Cg100100.1|SoffiXsponR570.01Dg113600.1|SoffiXsponR570.1Z269700.1|SoffiXsponR570.1os1g007300.1	
22126	2	2	0	2	2	0	SoffiXsponR570.01Ag250200.1|SoffiXsponR570.01Bg234500.1		
22127	6	3	3	6	3	3	SoffiXsponR570.01Ag250300.1|SoffiXsponR570.01Bg234700.1|SoffiXsponR570.01Fg052600.1	SoffiXsponR570.01Dg113700.1|SoffiXsponR570.1Z269800.1|SoffiXsponR570.1os1g007500.1	
1673	6	3	3	6	3	3	SoffiXsponR570.01Ag250400.1|SoffiXsponR570.01Bg234800.1|SoffiXsponR570.01Fg052700.1	SoffiXsponR570.01Cg100200.1|SoffiXsponR570.01Dg113800.1|SoffiXsponR570.1os1g007600.1	
1674	7	3	4	5	3	2	SoffiXsponR570.01Ag250500.1|SoffiXsponR570.01Bg234900.1|SoffiXsponR570.01Fg052800.1	SoffiXsponR570.01Cg100300.1|SoffiXsponR570.01Dg113900.1|SoffiXsponR570.1Z269900.1|SoffiXsponR570.1os1g007700.1	
1675	7	3	4	6	3	4	SoffiXsponR570.01Ag250600.1|SoffiXsponR570.01Bg235000.1|SoffiXsponR570.01Fg052900.1	SoffiXsponR570.01Cg100400.1|SoffiXsponR570.01Dg114000.1|SoffiXsponR570.1Z270000.1|SoffiXsponR570.1os1g007800.1	
1677	7	3	4	7	3	4	SoffiXsponR570.01Ag250700.1|SoffiXsponR570.01Bg235500.1|SoffiXsponR570.01Fg053000.1	SoffiXsponR570.01Cg100500.1|SoffiXsponR570.01Dg114100.1|SoffiXsponR570.1Z270100.1|SoffiXsponR570.1os1g007900.1	
1679	7	3	4	7	3	4	SoffiXsponR570.01Ag250900.1|SoffiXsponR570.01Bg235700.1|SoffiXsponR570.01Fg053400.1	SoffiXsponR570.01Cg100700.1|SoffiXsponR570.01Dg114300.1|SoffiXsponR570.1Z270500.1|SoffiXsponR570.1os1g008300.1	
1680	7	3	4	4	3	2	SoffiXsponR570.01Ag251000.1|SoffiXsponR570.01Bg235800.1|SoffiXsponR570.01Fg053500.1	SoffiXsponR570.01Cg100800.1|SoffiXsponR570.01Dg114400.1|SoffiXsponR570.1Z270600.1|SoffiXsponR570.1os1g008400.1	
22132	6	2	4	6	2	4	SoffiXsponR570.01Ag251100.1|SoffiXsponR570.01Bg235900.1	SoffiXsponR570.01Cg100900.1|SoffiXsponR570.01Dg114600.1|SoffiXsponR570.1Z270700.1|SoffiXsponR570.1os1g008500.1	
1681	7	3	4	6	3	3	SoffiXsponR570.01Ag251200.1|SoffiXsponR570.01Bg236000.1|SoffiXsponR570.01Fg053600.1	SoffiXsponR570.01Cg101000.1|SoffiXsponR570.01Dg114700.1|SoffiXsponR570.1Z270800.1|SoffiXsponR570.1os1g008600.1	
1682	7	3	4	7	3	4	SoffiXsponR570.01Ag251300.1|SoffiXsponR570.01Bg236100.1|SoffiXsponR570.01Fg053700.1	SoffiXsponR570.01Cg101100.1|SoffiXsponR570.01Dg114800.1|SoffiXsponR570.1Z270900.1|SoffiXsponR570.1os1g008700.1	
22137	7	3	4	7	3	4	SoffiXsponR570.01Ag251400.1|SoffiXsponR570.01Bg236200.1|SoffiXsponR570.01Fg053800.1	SoffiXsponR570.01Cg101200.1|SoffiXsponR570.01Dg114900.1|SoffiXsponR570.1Z271000.1|SoffiXsponR570.1os1g008800.1	
1684	4	3	1	4	3	1	SoffiXsponR570.01Ag251500.1|SoffiXsponR570.01Bg236300.1|SoffiXsponR570.01Fg053900.1	SoffiXsponR570.01Dg115000.1	
1685	7	3	4	7	3	4	SoffiXsponR570.01Ag251600.1|SoffiXsponR570.01Bg236700.1|SoffiXsponR570.01Fg054200.1	SoffiXsponR570.01Cg101300.1|SoffiXsponR570.01Dg115100.1|SoffiXsponR570.1Z271100.1|SoffiXsponR570.1os1g008900.1	
1686	7	3	4	6	3	3	SoffiXsponR570.01Ag251700.1|SoffiXsponR570.01Bg236800.1|SoffiXsponR570.01Fg054300.1	SoffiXsponR570.01Cg101400.1|SoffiXsponR570.01Dg115200.1|SoffiXsponR570.1Z271200.1|SoffiXsponR570.1os1g009000.1	
1687	7	3	4	7	3	4	SoffiXsponR570.01Ag251800.1|SoffiXsponR570.01Bg236900.1|SoffiXsponR570.01Fg054400.1	SoffiXsponR570.01Cg101500.1|SoffiXsponR570.01Dg115300.1|SoffiXsponR570.1Z271300.1|SoffiXsponR570.1os1g009100.1	
67676	1	1	0	1	1	0	SoffiXsponR570.01Ag251900.1		
1688	7	3	4	3	2	2	SoffiXsponR570.01Ag252000.1|SoffiXsponR570.01Bg237000.1|SoffiXsponR570.01Fg054500.1	SoffiXsponR570.01Cg101600.1|SoffiXsponR570.01Dg115400.1|SoffiXsponR570.1Z271400.1|SoffiXsponR570.1os1g009200.1	
67677	1	1	0	1	1	0	SoffiXsponR570.01Ag252100.1		
1690	7	3	4	6	3	3	SoffiXsponR570.01Ag252200.1|SoffiXsponR570.01Bg237100.1|SoffiXsponR570.01Fg054600.1	SoffiXsponR570.01Cg101700.1|SoffiXsponR570.01Dg115500.1|SoffiXsponR570.1Z271500.1|SoffiXsponR570.1os1g009400.1	
37525	7	4	3	7	4	3	SoffiXsponR570.01Ag252300.1|SoffiXsponR570.01Bg237300.1|SoffiXsponR570.01Fg054800.1|SoffiXsponR570.01Fg054900.1	SoffiXsponR570.01Cg101800.1|SoffiXsponR570.01Dg115600.1|SoffiXsponR570.1os1g009500.1	
22140	7	3	4	6	3	3	SoffiXsponR570.01Ag252400.1|SoffiXsponR570.01Bg237400.1|SoffiXsponR570.01Fg055000.1	SoffiXsponR570.01Cg101900.1|SoffiXsponR570.01Dg115700.1|SoffiXsponR570.1Z271600.1|SoffiXsponR570.1os1g009600.1	
22141	7	3	4	7	3	4	SoffiXsponR570.01Ag252500.1|SoffiXsponR570.01Bg237500.1|SoffiXsponR570.01Fg055100.1	SoffiXsponR570.01Cg102000.1|SoffiXsponR570.01Dg115800.1|SoffiXsponR570.1Z271700.1|SoffiXsponR570.1os1g009700.1	
1691	7	3	4	6	3	3	SoffiXsponR570.01Ag252600.1|SoffiXsponR570.01Bg237700.1|SoffiXsponR570.01Fg055200.1	SoffiXsponR570.01Cg102100.1|SoffiXsponR570.01Dg116100.1|SoffiXsponR570.1Z271800.1|SoffiXsponR570.1os1g009800.1	
1692	7	3	4	7	3	4	SoffiXsponR570.01Ag252700.1|SoffiXsponR570.01Bg237800.1|SoffiXsponR570.01Fg055300.1	SoffiXsponR570.01Cg102200.1|SoffiXsponR570.01Dg116300.1|SoffiXsponR570.1Z271900.1|SoffiXsponR570.1os1g010000.1	
67678	1	1	0	1	1	0	SoffiXsponR570.01Ag252800.1		
1693	7	3	4	5	2	4	SoffiXsponR570.01Ag252900.1|SoffiXsponR570.01Bg237900.1|SoffiXsponR570.01Fg055400.1	SoffiXsponR570.01Cg102300.1|SoffiXsponR570.01Dg116400.1|SoffiXsponR570.1Z272000.1|SoffiXsponR570.1os1g010100.1	
1695	7	3	4	7	3	4	SoffiXsponR570.01Ag253000.1|SoffiXsponR570.01Bg238000.1|SoffiXsponR570.01Fg055500.1	SoffiXsponR570.01Cg102400.1|SoffiXsponR570.01Dg116500.1|SoffiXsponR570.1Z272100.1|SoffiXsponR570.1os1g010400.1	
1696	7	3	4	7	3	4	SoffiXsponR570.01Ag253100.1|SoffiXsponR570.01Bg238200.1|SoffiXsponR570.01Fg055600.1	SoffiXsponR570.01Cg102500.1|SoffiXsponR570.01Dg116600.1|SoffiXsponR570.1Z272200.1|SoffiXsponR570.1os1g010600.1	
1698	7	3	4	4	3	1	SoffiXsponR570.01Ag253200.1|SoffiXsponR570.01Bg238300.1|SoffiXsponR570.01Fg055800.1	SoffiXsponR570.01Cg102600.1|SoffiXsponR570.01Dg116700.1|SoffiXsponR570.1Z272300.1|SoffiXsponR570.1os1g010700.1	
1699	7	3	4	6	3	3	SoffiXsponR570.01Ag253300.1|SoffiXsponR570.01Bg238400.1|SoffiXsponR570.01Fg055900.1	SoffiXsponR570.01Cg102700.1|SoffiXsponR570.01Dg116800.1|SoffiXsponR570.1Z272400.1|SoffiXsponR570.1os1g010800.1	
1700	7	3	4	6	2	4	SoffiXsponR570.01Ag253400.1|SoffiXsponR570.01Bg238500.1|SoffiXsponR570.01Fg056000.1	SoffiXsponR570.01Cg102800.1|SoffiXsponR570.01Dg116900.1|SoffiXsponR570.1Z272500.1|SoffiXsponR570.1os1g010900.1	
67679	3	3	0	3	3	0	SoffiXsponR570.01Ag253500.1|SoffiXsponR570.01Ag263800.1|SoffiXsponR570.01Ag266200.1		
1701	7	3	4	6	3	3	SoffiXsponR570.01Ag253600.1|SoffiXsponR570.01Bg238600.1|SoffiXsponR570.01Fg056200.1	SoffiXsponR570.01Cg102900.1|SoffiXsponR570.01Dg117000.1|SoffiXsponR570.1Z272600.1|SoffiXsponR570.1os1g011000.1	
67680	2	1	1	2	1	1	SoffiXsponR570.01Ag253700.1	SoffiXsponR570.01Dg117100.1	
22152	6	3	3	6	3	3	SoffiXsponR570.01Ag253800.1|SoffiXsponR570.01Bg238700.1|SoffiXsponR570.01Fg056300.1	SoffiXsponR570.01Cg103000.1|SoffiXsponR570.01Dg117200.1|SoffiXsponR570.1os1g011100.1	
22155	6	3	3	6	3	3	SoffiXsponR570.01Ag253900.1|SoffiXsponR570.01Bg238800.1|SoffiXsponR570.01Fg056400.1	SoffiXsponR570.01Cg103100.1|SoffiXsponR570.01Dg117300.1|SoffiXsponR570.1os1g011200.1	
67681	10	8	2	10	8	2	SoffiXsponR570.01Ag254000.1|SoffiXsponR570.01Ag275500.1|SoffiXsponR570.01Bg232500.1|SoffiXsponR570.01Bg234600.1|SoffiXsponR570.01Fg051200.1|SoffiXsponR570.01Fg056100.1|SoffiXsponR570.01Fg067400.1|SoffiXsponR570.01Fg068700.1	SoffiXsponR570.01Cg092600.1|SoffiXsponR570.1os1g010300.1	
1702	6	3	3	5	3	2	SoffiXsponR570.01Ag254100.1|SoffiXsponR570.01Bg239000.1|SoffiXsponR570.01Fg056500.1	SoffiXsponR570.01Cg103200.1|SoffiXsponR570.01Dg117400.1|SoffiXsponR570.1os1g011500.1	
67682	3	1	2	3	1	2	SoffiXsponR570.01Ag254200.1	SoffiXsponR570.01Cg103300.1|SoffiXsponR570.01Dg117600.1	
39262	6	3	3	5	3	2	SoffiXsponR570.01Ag254300.1|SoffiXsponR570.01Bg239100.1|SoffiXsponR570.01Fg056600.1	SoffiXsponR570.01Cg103400.1|SoffiXsponR570.01Dg117700.1|SoffiXsponR570.1os1g011700.1	
1703	6	3	3	6	3	3	SoffiXsponR570.01Ag254400.1|SoffiXsponR570.01Bg239200.1|SoffiXsponR570.01Fg056700.1	SoffiXsponR570.01Cg103600.1|SoffiXsponR570.01Dg118000.1|SoffiXsponR570.1os1g011800.1	
67683	3	1	2	3	1	2	SoffiXsponR570.01Ag254500.1	SoffiXsponR570.01Cg103700.1|SoffiXsponR570.01Dg118100.1	
1706	15	9	6	15	9	6	SoffiXsponR570.01Ag254600.1|SoffiXsponR570.01Ag254700.1|SoffiXsponR570.01Ag254800.1|SoffiXsponR570.01Bg239400.1|SoffiXsponR570.01Bg239500.1|SoffiXsponR570.01Bg239600.1|SoffiXsponR570.01Fg056800.1|SoffiXsponR570.01Fg056900.1|SoffiXsponR570.01Fg057000.1	SoffiXsponR570.01Cg103800.1|SoffiXsponR570.01Cg103900.1|SoffiXsponR570.01Dg118200.1|SoffiXsponR570.01Dg118300.1|SoffiXsponR570.1os1g011900.1|SoffiXsponR570.1os1g012000.1	
22158	5	3	2	5	3	2	SoffiXsponR570.01Ag254900.1|SoffiXsponR570.01Bg239700.1|SoffiXsponR570.01Fg057100.1	SoffiXsponR570.01Dg118500.1|SoffiXsponR570.1os1g012100.1	
22159	6	3	3	6	3	3	SoffiXsponR570.01Ag255000.1|SoffiXsponR570.01Bg239800.1|SoffiXsponR570.01Fg057200.1	SoffiXsponR570.01Cg104300.1|SoffiXsponR570.01Dg118700.1|SoffiXsponR570.1os1g012200.1	
22162	6	2	3	6	2	3	SoffiXsponR570.01Ag255100.1|SoffiXsponR570.01Fg057300.1	SoffiXsponR570.01Cg104600.1|SoffiXsponR570.01Dg118800.1|SoffiXsponR570.1os1g012800.1	
67684	1	1	0	1	1	0	SoffiXsponR570.01Ag255200.1		
22166	13	4	9	13	4	9	SoffiXsponR570.01Ag255300.1|SoffiXsponR570.01Ag255400.1|SoffiXsponR570.01Fg057500.1|SoffiXsponR570.01Fg057600.1	SoffiXsponR570.01Bg240200.1|SoffiXsponR570.01Bg240300.1|SoffiXsponR570.01Cg104700.1|SoffiXsponR570.01Cg104800.1|SoffiXsponR570.01Dg118900.1|SoffiXsponR570.01Dg119000.1|SoffiXsponR570.01Dg119100.1|SoffiXsponR570.1os1g013000.1|SoffiXsponR570.1os1g013100.1	
22168	8	4	4	8	4	4	SoffiXsponR570.01Ag255500.1|SoffiXsponR570.01Ag255600.1|SoffiXsponR570.01Fg057800.1|SoffiXsponR570.01Fg057900.1	SoffiXsponR570.01Bg240400.1|SoffiXsponR570.01Cg104900.1|SoffiXsponR570.01Dg119200.1|SoffiXsponR570.1os1g013300.1	
22170	5	2	3	3	1	2	SoffiXsponR570.01Ag255700.1|SoffiXsponR570.01Fg058100.1	SoffiXsponR570.01Bg240500.1|SoffiXsponR570.01Cg105000.1|SoffiXsponR570.01Dg119300.1	
22171	6	2	4	4	2	3	SoffiXsponR570.01Ag255800.1|SoffiXsponR570.01Fg058200.1	SoffiXsponR570.01Bg240600.1|SoffiXsponR570.01Cg105100.1|SoffiXsponR570.01Dg119400.1|SoffiXsponR570.1os1g013400.1	
22173	6	2	4	6	2	4	SoffiXsponR570.01Ag255900.1|SoffiXsponR570.01Fg058300.1	SoffiXsponR570.01Bg240700.1|SoffiXsponR570.01Cg105200.1|SoffiXsponR570.01Dg119500.1|SoffiXsponR570.1os1g013500.1	
37522	3	2	1	3	2	1	SoffiXsponR570.01Ag256000.1|SoffiXsponR570.01Fg058400.1	SoffiXsponR570.01Dg119600.1	
22176	6	2	4	6	2	4	SoffiXsponR570.01Ag256100.1|SoffiXsponR570.01Fg058500.1	SoffiXsponR570.01Bg240800.1|SoffiXsponR570.01Cg105300.1|SoffiXsponR570.01Dg119700.1|SoffiXsponR570.1os1g013600.1	
22180	6	2	4	6	2	4	SoffiXsponR570.01Ag256200.1|SoffiXsponR570.01Fg059000.1	SoffiXsponR570.01Bg241200.1|SoffiXsponR570.01Cg105700.1|SoffiXsponR570.01Dg120200.1|SoffiXsponR570.1os1g014000.1	
1707	6	2	3	6	2	3	SoffiXsponR570.01Ag256300.1|SoffiXsponR570.01Fg059100.1	SoffiXsponR570.01Bg241300.1|SoffiXsponR570.01Cg105900.1|SoffiXsponR570.01Dg120400.1	
1709	6	2	3	3	2	1	SoffiXsponR570.01Ag256400.1|SoffiXsponR570.01Fg059200.1	SoffiXsponR570.01Bg241500.1|SoffiXsponR570.01Cg106100.1|SoffiXsponR570.01Dg120500.1	
1710	6	2	3	5	2	2	SoffiXsponR570.01Ag256500.1|SoffiXsponR570.01Fg059300.1	SoffiXsponR570.01Bg241600.1|SoffiXsponR570.01Cg106200.1|SoffiXsponR570.01Dg120600.1	
1713	5	2	3	5	2	3	SoffiXsponR570.01Ag256600.1|SoffiXsponR570.01Fg059400.1	SoffiXsponR570.01Bg241700.1|SoffiXsponR570.01Cg106300.1|SoffiXsponR570.01Dg120700.1	
67685	2	1	1	2	1	1	SoffiXsponR570.01Ag256700.1	SoffiXsponR570.01Cg118000.1	
22185	6	2	4	5	2	3	SoffiXsponR570.01Ag256800.1|SoffiXsponR570.01Fg059500.1	SoffiXsponR570.01Bg241800.1|SoffiXsponR570.01Cg106400.1|SoffiXsponR570.01Dg120900.1|SoffiXsponR570.1Z150000.1	
1714	5	2	3	5	2	3	SoffiXsponR570.01Ag256900.1|SoffiXsponR570.01Fg059600.1	SoffiXsponR570.01Bg241900.1|SoffiXsponR570.01Cg106500.1|SoffiXsponR570.01Dg121000.1	
22186	5	2	3	5	2	3	SoffiXsponR570.01Ag257000.1|SoffiXsponR570.01Fg059700.1	SoffiXsponR570.01Bg242000.1|SoffiXsponR570.01Cg106600.1|SoffiXsponR570.01Dg121100.1	
22187	13	7	6	13	7	6	SoffiXsponR570.01Ag257100.1|SoffiXsponR570.01Ag257200.1|SoffiXsponR570.01Ag257400.1|SoffiXsponR570.01Ag257600.1|SoffiXsponR570.01Fg059800.1|SoffiXsponR570.01Fg059900.1|SoffiXsponR570.01Fg060100.1	SoffiXsponR570.01Bg242100.1|SoffiXsponR570.01Cg106700.1|SoffiXsponR570.01Dg121200.1|SoffiXsponR570.01Dg121300.1|SoffiXsponR570.01Dg121400.1|SoffiXsponR570.1Z150400.1	
67686	2	2	0	2	2	0	SoffiXsponR570.01Ag257300.1|SoffiXsponR570.01Fg060000.1		
67687	2	1	1	2	1	1	SoffiXsponR570.01Ag257500.1	SoffiXsponR570.01Dg109900.1	
22160	1	1	0	1	1	0	SoffiXsponR570.01Ag257700.1		
22192	5	2	3	3	2	1	SoffiXsponR570.01Ag257800.1|SoffiXsponR570.01Fg060300.1	SoffiXsponR570.01Bg242200.1|SoffiXsponR570.01Cg106800.1|SoffiXsponR570.01Dg121500.1	
22194	10	5	5	10	5	5	SoffiXsponR570.01Ag258000.1|SoffiXsponR570.01Ag258100.1|SoffiXsponR570.01Fg060400.1|SoffiXsponR570.01Fg060700.1|SoffiXsponR570.01Fg060800.1	SoffiXsponR570.01Bg242400.1|SoffiXsponR570.01Cg107000.1|SoffiXsponR570.01Cg107100.1|SoffiXsponR570.01Dg121700.1|SoffiXsponR570.01Dg121800.1	
22195	10	3	7	10	3	7	SoffiXsponR570.01Ag258200.1|SoffiXsponR570.01Ag258300.1|SoffiXsponR570.01Fg060900.1	SoffiXsponR570.01Bg242500.1|SoffiXsponR570.01Bg242700.1|SoffiXsponR570.01Cg107200.1|SoffiXsponR570.01Cg107300.1|SoffiXsponR570.01Dg121900.1|SoffiXsponR570.01Dg122100.1|SoffiXsponR570.1Z150900.1	
22197	16	5	11	16	5	11	SoffiXsponR570.01Ag258400.1|SoffiXsponR570.01Ag258500.1|SoffiXsponR570.01Ag258600.1|SoffiXsponR570.01Fg061000.1|SoffiXsponR570.01Fg061200.1	SoffiXsponR570.01Bg242800.1|SoffiXsponR570.01Bg242900.1|SoffiXsponR570.01Bg243000.1|SoffiXsponR570.01Cg107400.1|SoffiXsponR570.01Cg107500.1|SoffiXsponR570.01Cg107600.1|SoffiXsponR570.01Dg122200.1|SoffiXsponR570.01Dg122300.1|SoffiXsponR570.01Dg122400.1|SoffiXsponR570.1Z151100.1|SoffiXsponR570.1Z151200.1	
22200	6	2	4	6	2	4	SoffiXsponR570.01Ag258700.1|SoffiXsponR570.01Fg061300.1	SoffiXsponR570.01Bg243100.1|SoffiXsponR570.01Cg107700.1|SoffiXsponR570.01Dg122700.1|SoffiXsponR570.1Z151300.1	
1716	6	2	4	5	2	3	SoffiXsponR570.01Ag258800.1|SoffiXsponR570.01Fg061400.1	SoffiXsponR570.01Bg243200.1|SoffiXsponR570.01Cg107800.1|SoffiXsponR570.01Dg122800.1|SoffiXsponR570.1Z151400.1	
1717	6	2	4	6	2	4	SoffiXsponR570.01Ag258900.1|SoffiXsponR570.01Fg061500.1	SoffiXsponR570.01Bg243300.1|SoffiXsponR570.01Cg107900.1|SoffiXsponR570.01Dg123000.1|SoffiXsponR570.1Z151500.1	
67688	1	1	0	1	1	0	SoffiXsponR570.01Ag259000.1		
1718	7	3	4	5	2	3	SoffiXsponR570.01Ag259100.1|SoffiXsponR570.01Ag259200.1|SoffiXsponR570.01Ag259300.1	SoffiXsponR570.01Bg243400.1|SoffiXsponR570.01Cg108000.1|SoffiXsponR570.01Dg123100.1|SoffiXsponR570.1Z151700.1	
1719	11	2	7	10	2	6	SoffiXsponR570.01Ag259400.1|SoffiXsponR570.01Ag259500.1	SoffiXsponR570.01Bg243500.1|SoffiXsponR570.01Bg243600.1|SoffiXsponR570.01Cg108100.1|SoffiXsponR570.01Cg108200.1|SoffiXsponR570.01Dg123200.1|SoffiXsponR570.01Dg123300.1|SoffiXsponR570.1Z151800.1	
67689	1	1	0	1	1	0	SoffiXsponR570.01Ag259600.1		
67690	1	1	0	1	1	0	SoffiXsponR570.01Ag259700.1		
67691	1	1	0	1	1	0	SoffiXsponR570.01Ag259800.1		
67692	1	1	0	1	1	0	SoffiXsponR570.01Ag259900.1		
38454	12	6	6	12	6	6	SoffiXsponR570.01Ag260000.1|SoffiXsponR570.01Ag260100.1|SoffiXsponR570.01Ag260500.1|SoffiXsponR570.01Ag260600.1|SoffiXsponR570.01Fg061900.1|SoffiXsponR570.01Fg062000.1	SoffiXsponR570.01Bg243900.1|SoffiXsponR570.01Bg244000.1|SoffiXsponR570.01Cg108500.1|SoffiXsponR570.01Cg108600.1|SoffiXsponR570.01Dg123700.1|SoffiXsponR570.01Dg123800.1	
67693	1	1	0	1	1	0	SoffiXsponR570.01Ag260200.1		
67694	1	1	0	1	1	0	SoffiXsponR570.01Ag260300.1		
22207	5	2	3	5	2	3	SoffiXsponR570.01Ag260700.1|SoffiXsponR570.01Fg062100.1	SoffiXsponR570.01Bg244200.1|SoffiXsponR570.01Cg108800.1|SoffiXsponR570.01Dg123900.1	
38440	9	4	5	9	4	5	SoffiXsponR570.01Ag260900.1|SoffiXsponR570.01Ag261000.1|SoffiXsponR570.01Fg062400.1|SoffiXsponR570.01Fg062600.1	SoffiXsponR570.01Bg244600.1|SoffiXsponR570.01Bg244800.1|SoffiXsponR570.01Cg109100.1|SoffiXsponR570.01Cg109200.1|SoffiXsponR570.01Dg124100.1	
37511	5	2	3	5	2	3	SoffiXsponR570.01Ag261100.1|SoffiXsponR570.01Fg062700.1	SoffiXsponR570.01Bg244900.1|SoffiXsponR570.01Cg109300.1|SoffiXsponR570.01Dg124300.1	
37512	5	2	3	4	2	3	SoffiXsponR570.01Ag261200.1|SoffiXsponR570.01Fg062800.1	SoffiXsponR570.01Bg245000.1|SoffiXsponR570.01Cg109400.1|SoffiXsponR570.01Dg124400.1	
37513	5	2	3	5	2	3	SoffiXsponR570.01Ag261300.1|SoffiXsponR570.01Fg062900.1	SoffiXsponR570.01Bg245100.1|SoffiXsponR570.01Cg109600.1|SoffiXsponR570.01Dg124500.1	
37514	5	2	3	5	2	3	SoffiXsponR570.01Ag261400.1|SoffiXsponR570.01Fg063000.1	SoffiXsponR570.01Bg245300.1|SoffiXsponR570.01Cg109700.1|SoffiXsponR570.01Dg124600.1	
37509	4	1	3	4	1	3	SoffiXsponR570.01Ag261500.1	SoffiXsponR570.01Bg245400.1|SoffiXsponR570.01Cg109800.1|SoffiXsponR570.01Dg124800.1	
67695	1	1	0	1	1	0	SoffiXsponR570.01Ag261600.1		
37508	7	4	3	7	4	3	SoffiXsponR570.01Ag261700.1|SoffiXsponR570.01Ag261800.1|SoffiXsponR570.01Fg063100.1|SoffiXsponR570.01Fg063200.1	SoffiXsponR570.01Bg245500.1|SoffiXsponR570.01Cg110000.1|SoffiXsponR570.01Dg124900.1	
37507	4	1	3	4	1	3	SoffiXsponR570.01Ag261900.1	SoffiXsponR570.01Bg245600.1|SoffiXsponR570.01Cg110100.1|SoffiXsponR570.01Dg125000.1	
37504	4	1	3	3	1	2	SoffiXsponR570.01Ag262000.1	SoffiXsponR570.01Bg245700.1|SoffiXsponR570.01Cg110200.1|SoffiXsponR570.01Dg125100.1	
37503	4	1	3	4	1	3	SoffiXsponR570.01Ag262100.1	SoffiXsponR570.01Bg245800.1|SoffiXsponR570.01Cg110300.1|SoffiXsponR570.01Dg125200.1	
37506	4	1	3	4	1	3	SoffiXsponR570.01Ag262200.1	SoffiXsponR570.01Bg245900.1|SoffiXsponR570.01Cg110400.1|SoffiXsponR570.01Dg125300.1	
22243	4	1	3	4	1	3	SoffiXsponR570.01Ag262300.1	SoffiXsponR570.01Bg246000.1|SoffiXsponR570.01Cg110500.1|SoffiXsponR570.01Dg125400.1	
38462	4	1	3	4	1	3	SoffiXsponR570.01Ag262400.1	SoffiXsponR570.01Bg246100.1|SoffiXsponR570.01Cg110600.1|SoffiXsponR570.01Dg125500.1	
37505	4	1	3	4	1	3	SoffiXsponR570.01Ag262500.1	SoffiXsponR570.01Bg246200.1|SoffiXsponR570.01Cg110800.1|SoffiXsponR570.01Dg125600.1	
22216	4	1	3	4	1	3	SoffiXsponR570.01Ag262600.1	SoffiXsponR570.01Bg246300.1|SoffiXsponR570.01Cg110900.1|SoffiXsponR570.01Dg125700.1	
22217	4	1	3	4	1	3	SoffiXsponR570.01Ag262700.1	SoffiXsponR570.01Bg246400.1|SoffiXsponR570.01Cg111000.1|SoffiXsponR570.01Dg125800.1	
22218	2	1	1	2	1	1	SoffiXsponR570.01Ag262800.1	SoffiXsponR570.01Dg125900.1	
22219	4	1	3	4	1	3	SoffiXsponR570.01Ag262900.1	SoffiXsponR570.01Bg246500.1|SoffiXsponR570.01Cg111100.1|SoffiXsponR570.01Dg126000.1	
22220	5	2	3	5	2	3	SoffiXsponR570.01Ag263000.1|SoffiXsponR570.01Fg063500.1	SoffiXsponR570.01Bg246600.1|SoffiXsponR570.01Cg111200.1|SoffiXsponR570.01Dg126100.1	
67696	1	1	0	1	1	0	SoffiXsponR570.01Ag263100.1		
22223	5	2	3	5	2	3	SoffiXsponR570.01Ag263200.1|SoffiXsponR570.01Fg063600.1	SoffiXsponR570.01Bg246700.1|SoffiXsponR570.01Cg111300.1|SoffiXsponR570.01Dg126200.1	
22228	5	2	3	5	2	3	SoffiXsponR570.01Ag263400.1|SoffiXsponR570.01Fg063800.1	SoffiXsponR570.01Bg246900.1|SoffiXsponR570.01Cg111500.1|SoffiXsponR570.01Dg126500.1	
63980	5	2	3	4	2	2	SoffiXsponR570.01Ag263600.1|SoffiXsponR570.01Fg064200.1	SoffiXsponR570.01Bg247100.1|SoffiXsponR570.01Cg111700.1|SoffiXsponR570.01Dg126700.1	
63983	5	2	3	5	2	3	SoffiXsponR570.01Ag263700.1|SoffiXsponR570.01Fg064300.1	SoffiXsponR570.01Bg247300.1|SoffiXsponR570.01Cg112000.1|SoffiXsponR570.01Dg126800.1	
37500	4	2	2	4	2	2	SoffiXsponR570.01Ag263900.1|SoffiXsponR570.01Fg064400.1	SoffiXsponR570.01Bg247400.1|SoffiXsponR570.01Cg112100.1	
22235	5	2	3	5	2	3	SoffiXsponR570.01Ag264000.1|SoffiXsponR570.01Fg064500.1	SoffiXsponR570.01Bg247500.1|SoffiXsponR570.01Cg112200.1|SoffiXsponR570.01Dg126900.1	
37501	5	2	3	5	2	3	SoffiXsponR570.01Ag264100.1|SoffiXsponR570.01Fg064600.1	SoffiXsponR570.01Bg247600.1|SoffiXsponR570.01Cg112300.1|SoffiXsponR570.01Dg127000.1	
37497	5	2	3	5	2	3	SoffiXsponR570.01Ag264200.1|SoffiXsponR570.01Fg064800.1	SoffiXsponR570.01Bg247700.1|SoffiXsponR570.01Cg112600.1|SoffiXsponR570.01Dg127100.1	
22244	5	2	3	5	2	3	SoffiXsponR570.01Ag264300.1|SoffiXsponR570.01Fg064900.1	SoffiXsponR570.01Bg247800.1|SoffiXsponR570.01Cg112700.1|SoffiXsponR570.01Dg127200.1	
22210	5	2	3	4	2	2	SoffiXsponR570.01Ag264400.1|SoffiXsponR570.01Fg065000.1	SoffiXsponR570.01Bg247900.1|SoffiXsponR570.01Cg112800.1|SoffiXsponR570.01Dg127300.1	
67697	1	1	0	1	1	0	SoffiXsponR570.01Ag264500.1		
1721	5	2	3	5	2	3	SoffiXsponR570.01Ag264600.1|SoffiXsponR570.01Fg065100.1	SoffiXsponR570.01Bg248000.1|SoffiXsponR570.01Cg112900.1|SoffiXsponR570.01Dg127400.1	
67698	1	1	0	1	1	0	SoffiXsponR570.01Ag264700.1		
67699	1	1	0	1	1	0	SoffiXsponR570.01Ag264800.1		
38436	5	2	3	5	2	3	SoffiXsponR570.01Ag264900.1|SoffiXsponR570.01Fg065200.1	SoffiXsponR570.01Bg248100.1|SoffiXsponR570.01Cg113000.1|SoffiXsponR570.01Dg127500.1	
67700	1	1	0	1	1	0	SoffiXsponR570.01Ag265000.1		
38434	5	2	3	3	2	1	SoffiXsponR570.01Ag265100.1|SoffiXsponR570.01Fg065400.1	SoffiXsponR570.01Bg248200.1|SoffiXsponR570.01Cg113100.1|SoffiXsponR570.01Dg127600.1	
63999	5	2	3	4	2	2	SoffiXsponR570.01Ag265200.1|SoffiXsponR570.01Fg065500.1	SoffiXsponR570.01Bg248300.1|SoffiXsponR570.01Cg113200.1|SoffiXsponR570.01Cg115100.1	
38435	5	1	4	5	1	4	SoffiXsponR570.01Ag265300.1	SoffiXsponR570.01Bg248400.1|SoffiXsponR570.01Cg113400.1|SoffiXsponR570.01Cg115200.1|SoffiXsponR570.01Dg127700.1	
67701	1	1	0	1	1	0	SoffiXsponR570.01Ag265400.1		
67702	2	2	0	2	2	0	SoffiXsponR570.01Ag265500.1|SoffiXsponR570.01Bg239300.1		
22252	6	2	4	5	2	3	SoffiXsponR570.01Ag265600.1|SoffiXsponR570.01Fg065800.1	SoffiXsponR570.01Bg248700.1|SoffiXsponR570.01Cg114000.1|SoffiXsponR570.01Cg115600.1|SoffiXsponR570.01Dg128100.1	
67703	1	1	0	1	1	0	SoffiXsponR570.01Ag265700.1		
64026	5	2	3	5	2	3	SoffiXsponR570.01Ag265800.1|SoffiXsponR570.01Fg066100.1	SoffiXsponR570.01Bg249300.1|SoffiXsponR570.01Cg116100.1|SoffiXsponR570.01Dg128500.1	
67704	1	1	0	1	1	0	SoffiXsponR570.01Ag265900.1		
39253	6	2	4	5	2	3	SoffiXsponR570.01Ag266000.1|SoffiXsponR570.01Fg065900.1	SoffiXsponR570.01Bg248800.1|SoffiXsponR570.01Cg114500.1|SoffiXsponR570.01Cg115800.1|SoffiXsponR570.01Dg128400.1	
67705	4	4	0	4	4	0	SoffiXsponR570.01Ag266100.1|SoffiXsponR570.01Ag270100.1|SoffiXsponR570.01Ag270700.1|SoffiXsponR570.01Ag272300.1		
38433	5	2	3	4	2	2	SoffiXsponR570.01Ag266300.1|SoffiXsponR570.01Fg066300.1	SoffiXsponR570.01Bg249500.1|SoffiXsponR570.01Cg116300.1|SoffiXsponR570.01Dg128700.1	
67706	2	2	0	2	2	0	SoffiXsponR570.01Ag266400.1|SoffiXsponR570.01Fg066400.1		
39247	4	2	2	4	2	2	SoffiXsponR570.01Ag266500.1|SoffiXsponR570.01Fg066500.1	SoffiXsponR570.01Cg116400.1|SoffiXsponR570.01Dg128800.1	
22256	5	2	3	5	2	3	SoffiXsponR570.01Ag266600.1|SoffiXsponR570.01Fg066800.1	SoffiXsponR570.01Bg249700.1|SoffiXsponR570.01Cg116600.1|SoffiXsponR570.01Dg128900.1	
64066	5	2	3	5	2	3	SoffiXsponR570.01Ag266700.1|SoffiXsponR570.01Fg066900.1	SoffiXsponR570.01Bg249900.1|SoffiXsponR570.01Cg116800.1|SoffiXsponR570.01Dg129100.1	
22214	5	2	3	5	2	3	SoffiXsponR570.01Ag266800.1|SoffiXsponR570.01Fg067000.1	SoffiXsponR570.01Bg250000.1|SoffiXsponR570.01Cg116900.1|SoffiXsponR570.01Dg129400.1	
67707	1	1	0	1	1	0	SoffiXsponR570.01Ag266900.1		
22242	4	2	2	4	2	2	SoffiXsponR570.01Ag267000.1|SoffiXsponR570.01Fg067300.1	SoffiXsponR570.01Bg250300.1|SoffiXsponR570.01Cg117100.1	
67708	1	1	0	1	1	0	SoffiXsponR570.01Ag267200.1		
22255	4	2	2	2	1	2	SoffiXsponR570.01Ag267300.1|SoffiXsponR570.01Fg067500.1	SoffiXsponR570.01Bg250900.1|SoffiXsponR570.01Cg117600.1	
22209	4	2	2	4	2	2	SoffiXsponR570.01Ag267400.1|SoffiXsponR570.01Fg067700.1	SoffiXsponR570.01Bg251000.1|SoffiXsponR570.01Cg117700.1	
22248	4	2	2	4	2	2	SoffiXsponR570.01Ag267500.1|SoffiXsponR570.01Fg067900.1	SoffiXsponR570.01Bg251100.1|SoffiXsponR570.01Cg117800.1	
67709	1	1	0	1	1	0	SoffiXsponR570.01Ag267600.1		
22258	4	2	2	4	2	2	SoffiXsponR570.01Ag267700.1|SoffiXsponR570.01Fg068000.1	SoffiXsponR570.01Bg251300.1|SoffiXsponR570.01Cg117900.1	
22239	4	2	2	4	2	2	SoffiXsponR570.01Ag267800.1|SoffiXsponR570.01Fg068100.1	SoffiXsponR570.01Bg251400.1|SoffiXsponR570.01Cg118200.1	
37440	1	1	0	1	1	0	SoffiXsponR570.01Ag267900.1		
37463	4	2	2	4	2	2	SoffiXsponR570.01Ag268000.1|SoffiXsponR570.01Fg068200.1	SoffiXsponR570.01Bg251500.1|SoffiXsponR570.01Cg118400.1	
37462	4	2	2	4	2	2	SoffiXsponR570.01Ag268100.1|SoffiXsponR570.01Fg068400.1	SoffiXsponR570.01Bg251800.1|SoffiXsponR570.01Cg118700.1	
22211	5	2	3	4	2	2	SoffiXsponR570.01Ag268200.1|SoffiXsponR570.01Fg068500.1	SoffiXsponR570.01Bg251900.1|SoffiXsponR570.01Bg252000.1|SoffiXsponR570.01Cg118800.1	
38374	2	1	1	2	1	1	SoffiXsponR570.01Ag268300.1	SoffiXsponR570.01Bg252200.1	
22257	4	2	2	4	2	2	SoffiXsponR570.01Ag268400.1|SoffiXsponR570.01Fg068600.1	SoffiXsponR570.01Bg252300.1|SoffiXsponR570.01Cg119000.1	
67710	1	1	0	1	1	0	SoffiXsponR570.01Ag268500.1		
67711	1	1	0	1	1	0	SoffiXsponR570.01Ag268600.1		
22234	5	2	3	4	2	2	SoffiXsponR570.01Ag268700.1|SoffiXsponR570.01Fg068800.1	SoffiXsponR570.01Bg252500.1|SoffiXsponR570.01Cg119100.1|SoffiXsponR570.01Dg129500.1	
38370	5	2	3	5	2	3	SoffiXsponR570.01Ag268800.1|SoffiXsponR570.01Fg069300.1	SoffiXsponR570.01Bg252800.1|SoffiXsponR570.01Cg119200.1|SoffiXsponR570.01Dg129700.1	
67712	1	1	0	1	1	0	SoffiXsponR570.01Ag268900.1		
67713	5	2	3	4	2	2	SoffiXsponR570.01Ag269000.1|SoffiXsponR570.01Fg069600.1	SoffiXsponR570.01Bg252900.1|SoffiXsponR570.01Cg119500.1|SoffiXsponR570.01Dg129800.1	
22245	5	2	3	4	2	2	SoffiXsponR570.01Ag269100.1|SoffiXsponR570.01Fg069800.1	SoffiXsponR570.01Bg253000.1|SoffiXsponR570.01Cg119600.1|SoffiXsponR570.01Dg129900.1	
37457	5	2	3	3	2	1	SoffiXsponR570.01Ag269200.1|SoffiXsponR570.01Fg069900.1	SoffiXsponR570.01Bg253300.1|SoffiXsponR570.01Cg119900.1|SoffiXsponR570.01Dg130000.1	
67714	1	1	0	1	1	0	SoffiXsponR570.01Ag269300.1		
38375	5	2	3	5	2	3	SoffiXsponR570.01Ag269400.1|SoffiXsponR570.01Fg070000.1	SoffiXsponR570.01Bg253400.1|SoffiXsponR570.01Cg120000.1|SoffiXsponR570.01Dg130100.1	
1731	5	2	3	5	2	3	SoffiXsponR570.01Ag269500.1|SoffiXsponR570.01Fg070100.1	SoffiXsponR570.01Bg253500.1|SoffiXsponR570.01Cg120100.1|SoffiXsponR570.01Dg130200.1	
1735	13	7	6	12	7	5	SoffiXsponR570.01Ag269600.1|SoffiXsponR570.01Ag269800.1|SoffiXsponR570.01Ag270200.1|SoffiXsponR570.01Ag270300.1|SoffiXsponR570.01Fg070400.1|SoffiXsponR570.01Fg070500.1|SoffiXsponR570.01Fg070600.1	SoffiXsponR570.01Bg253700.1|SoffiXsponR570.01Bg253800.1|SoffiXsponR570.01Cg120600.1|SoffiXsponR570.01Cg120700.1|SoffiXsponR570.01Dg130500.1|SoffiXsponR570.01Dg130600.1	
67715	1	1	0	1	1	0	SoffiXsponR570.01Ag269700.1		
67716	1	1	0	1	1	0	SoffiXsponR570.01Ag269900.1		
67717	1	1	0	1	1	0	SoffiXsponR570.01Ag270000.1		
1733	5	2	3	5	2	3	SoffiXsponR570.01Ag270400.1|SoffiXsponR570.01Fg070300.1	SoffiXsponR570.01Bg253600.1|SoffiXsponR570.01Cg120300.1|SoffiXsponR570.01Dg130400.1	
1736	24	8	16	24	8	16	SoffiXsponR570.01Ag270500.1|SoffiXsponR570.01Ag270600.1|SoffiXsponR570.01Ag270800.1|SoffiXsponR570.01Ag270900.1|SoffiXsponR570.01Ag272000.1|SoffiXsponR570.01Ag272100.1|SoffiXsponR570.01Fg070700.1|SoffiXsponR570.01Fg070800.1	SoffiXsponR570.01Bg253900.1|SoffiXsponR570.01Bg254000.1|SoffiXsponR570.01Bg254100.1|SoffiXsponR570.01Cg120800.1|SoffiXsponR570.01Cg120900.1|SoffiXsponR570.01Cg121000.1|SoffiXsponR570.01Cg121100.1|SoffiXsponR570.01Cg121200.1|SoffiXsponR570.01Cg121300.1|SoffiXsponR570.01Cg121400.1|SoffiXsponR570.01Cg121500.1|SoffiXsponR570.01Dg130700.1|SoffiXsponR570.01Dg130800.1|SoffiXsponR570.01Dg130900.1|SoffiXsponR570.01Dg131000.1|SoffiXsponR570.01Dg131100.1	
67718	4	4	0	4	4	0	SoffiXsponR570.01Ag271000.1|SoffiXsponR570.01Fg058000.1|SoffiXsponR570.01Fg067600.1|SoffiXsponR570.01Fg069700.1		
22270	5	2	3	5	2	3	SoffiXsponR570.01Ag271100.1|SoffiXsponR570.01Fg071700.1	SoffiXsponR570.01Bg255000.1|SoffiXsponR570.01Cg122400.1|SoffiXsponR570.01Dg132100.1	
1743	5	2	3	5	2	3	SoffiXsponR570.01Ag271200.1|SoffiXsponR570.01Fg071600.1	SoffiXsponR570.01Bg254900.1|SoffiXsponR570.01Cg122300.1|SoffiXsponR570.01Dg132000.1	
1742	5	2	3	5	2	3	SoffiXsponR570.01Ag271300.1|SoffiXsponR570.01Fg071500.1	SoffiXsponR570.01Bg254800.1|SoffiXsponR570.01Cg122200.1|SoffiXsponR570.01Dg131900.1	
1741	5	3	2	5	3	2	SoffiXsponR570.01Ag271400.1|SoffiXsponR570.01Fg071300.1|SoffiXsponR570.01Fg071400.1	SoffiXsponR570.01Bg254700.1|SoffiXsponR570.01Dg131700.1	
1739	9	3	6	9	3	6	SoffiXsponR570.01Ag271500.1|SoffiXsponR570.01Ag283700.1|SoffiXsponR570.01Fg083800.1	SoffiXsponR570.01Bg267500.1|SoffiXsponR570.01Cg122100.1|SoffiXsponR570.01Cg134500.1|SoffiXsponR570.01Dg131600.1|SoffiXsponR570.01Dg144100.1|SoffiXsponR570.1Z284000.1	
1738	4	2	2	4	2	2	SoffiXsponR570.01Ag271600.1|SoffiXsponR570.01Fg071200.1	SoffiXsponR570.01Cg122000.1|SoffiXsponR570.01Dg131500.1	
1737	5	2	3	4	2	2	SoffiXsponR570.01Ag271700.1|SoffiXsponR570.01Fg071100.1	SoffiXsponR570.01Bg254400.1|SoffiXsponR570.01Cg121900.1|SoffiXsponR570.01Dg131400.1	
22266	5	2	3	2	2	1	SoffiXsponR570.01Ag271800.1|SoffiXsponR570.01Fg071000.1	SoffiXsponR570.01Bg254300.1|SoffiXsponR570.01Cg121700.1|SoffiXsponR570.01Dg131300.1	
22263	5	2	3	5	2	3	SoffiXsponR570.01Ag271900.1|SoffiXsponR570.01Fg070900.1	SoffiXsponR570.01Bg254200.1|SoffiXsponR570.01Cg121600.1|SoffiXsponR570.01Dg131200.1	
22271	4	2	2	4	2	2	SoffiXsponR570.01Ag272200.1|SoffiXsponR570.01Fg071900.1	SoffiXsponR570.01Bg255200.1|SoffiXsponR570.01Dg132300.1	
67719	1	1	0	1	1	0	SoffiXsponR570.01Ag272400.1		
22273	8	2	6	8	2	6	SoffiXsponR570.01Ag272500.1|SoffiXsponR570.01Fg072000.1	SoffiXsponR570.01Bg255300.1|SoffiXsponR570.01Bg255400.1|SoffiXsponR570.01Cg122500.1|SoffiXsponR570.01Cg122600.1|SoffiXsponR570.01Dg132400.1|SoffiXsponR570.01Dg132500.1	
22274	5	2	3	5	2	3	SoffiXsponR570.01Ag272600.1|SoffiXsponR570.01Fg072100.1	SoffiXsponR570.01Bg255600.1|SoffiXsponR570.01Cg122800.1|SoffiXsponR570.01Dg132700.1	
22275	5	2	3	5	2	3	SoffiXsponR570.01Ag272700.1|SoffiXsponR570.01Fg072200.1	SoffiXsponR570.01Bg255800.1|SoffiXsponR570.01Cg123000.1|SoffiXsponR570.01Dg132900.1	
22276	8	4	4	8	4	4	SoffiXsponR570.01Ag272800.1|SoffiXsponR570.01Ag273000.1|SoffiXsponR570.01Fg072300.1|SoffiXsponR570.01Fg072400.1	SoffiXsponR570.01Bg255900.1|SoffiXsponR570.01Bg256000.1|SoffiXsponR570.01Cg123100.1|SoffiXsponR570.01Dg133000.1	
67720	1	1	0	1	1	0	SoffiXsponR570.01Ag272900.1		
1746	5	2	3	5	2	3	SoffiXsponR570.01Ag273100.1|SoffiXsponR570.01Fg072500.1	SoffiXsponR570.01Bg256100.1|SoffiXsponR570.01Cg123200.1|SoffiXsponR570.01Dg133100.1	
22284	5	2	3	5	2	3	SoffiXsponR570.01Ag273200.1|SoffiXsponR570.01Fg072600.1	SoffiXsponR570.01Bg256200.1|SoffiXsponR570.01Cg123300.1|SoffiXsponR570.01Dg133200.1	
22285	5	2	3	5	2	3	SoffiXsponR570.01Ag273300.1|SoffiXsponR570.01Fg072700.1	SoffiXsponR570.01Bg256300.1|SoffiXsponR570.01Cg123400.1|SoffiXsponR570.01Dg133300.1	
22287	5	2	3	5	2	3	SoffiXsponR570.01Ag273400.1|SoffiXsponR570.01Fg072800.1	SoffiXsponR570.01Bg256400.1|SoffiXsponR570.01Cg123500.1|SoffiXsponR570.01Dg133400.1	
22291	10	4	6	8	3	5	SoffiXsponR570.01Ag273500.1|SoffiXsponR570.01Ag275900.1|SoffiXsponR570.01Fg073000.1|SoffiXsponR570.01Fg074800.1	SoffiXsponR570.01Bg258300.1|SoffiXsponR570.01Cg123600.1|SoffiXsponR570.01Cg125600.1|SoffiXsponR570.01Dg133500.1|SoffiXsponR570.01Dg135600.1|SoffiXsponR570.01Dg135800.1	
22292	5	2	3	4	2	2	SoffiXsponR570.01Ag273600.1|SoffiXsponR570.01Fg073100.1	SoffiXsponR570.01Bg256500.1|SoffiXsponR570.01Cg123700.1|SoffiXsponR570.01Dg133600.1	
22293	5	2	3	5	2	3	SoffiXsponR570.01Ag273700.1|SoffiXsponR570.01Fg073200.1	SoffiXsponR570.01Bg256600.1|SoffiXsponR570.01Cg123800.1|SoffiXsponR570.01Dg133700.1	
22294	5	2	3	5	2	3	SoffiXsponR570.01Ag273800.1|SoffiXsponR570.01Fg073300.1	SoffiXsponR570.01Bg256700.1|SoffiXsponR570.01Cg123900.1|SoffiXsponR570.01Dg133800.1	
1750	18	6	12	18	6	12	SoffiXsponR570.01Ag273900.1|SoffiXsponR570.01Ag274000.1|SoffiXsponR570.01Ag274100.1|SoffiXsponR570.01Ag274300.1|SoffiXsponR570.01Fg073500.1|SoffiXsponR570.01Fg073700.1	SoffiXsponR570.01Bg256800.1|SoffiXsponR570.01Bg257000.1|SoffiXsponR570.01Bg257100.1|SoffiXsponR570.01Cg124000.1|SoffiXsponR570.01Cg124100.1|SoffiXsponR570.01Cg124200.1|SoffiXsponR570.01Cg124500.1|SoffiXsponR570.01Cg124600.1|SoffiXsponR570.01Cg124700.1|SoffiXsponR570.01Dg134000.1|SoffiXsponR570.01Dg134100.1|SoffiXsponR570.01Dg134200.1	
67721	1	1	0	1	1	0	SoffiXsponR570.01Ag274200.1		
22296	6	2	4	6	2	4	SoffiXsponR570.01Ag274400.1|SoffiXsponR570.01Fg073800.1	SoffiXsponR570.01Bg257200.1|SoffiXsponR570.01Cg124300.1|SoffiXsponR570.01Cg124800.1|SoffiXsponR570.01Dg134300.1	
67722	5	2	3	5	2	3	SoffiXsponR570.01Ag274500.1|SoffiXsponR570.01Fg074000.1	SoffiXsponR570.01Bg257300.1|SoffiXsponR570.01Cg124900.1|SoffiXsponR570.01Dg134400.1	
67723	2	1	1	2	1	1	SoffiXsponR570.01Ag274600.1	SoffiXsponR570.01Dg134500.1	
37460	2	1	1	2	1	1	SoffiXsponR570.01Ag274700.1	SoffiXsponR570.01Cg125000.1	
22298	4	1	3	4	1	3	SoffiXsponR570.01Ag274800.1	SoffiXsponR570.01Bg257400.1|SoffiXsponR570.01Cg125100.1|SoffiXsponR570.01Dg134600.1	
67724	1	1	0	1	1	0	SoffiXsponR570.01Ag274900.1		
22300	5	2	3	5	2	3	SoffiXsponR570.01Ag275000.1|SoffiXsponR570.01Fg074400.1	SoffiXsponR570.01Bg257600.1|SoffiXsponR570.01Cg125200.1|SoffiXsponR570.01Dg134800.1	
38362	4	2	2	4	2	2	SoffiXsponR570.01Ag275100.1|SoffiXsponR570.01Fg074500.1	SoffiXsponR570.01Cg125300.1|SoffiXsponR570.01Dg134900.1	
67725	5	5	0	5	5	0	SoffiXsponR570.01Ag275200.1|SoffiXsponR570.01Ag277200.1|SoffiXsponR570.01Ag277900.1|SoffiXsponR570.01Ag281300.1|SoffiXsponR570.01Ag282900.1		
22301	5	2	3	5	2	3	SoffiXsponR570.01Ag275300.1|SoffiXsponR570.01Fg074600.1	SoffiXsponR570.01Bg257700.1|SoffiXsponR570.01Cg125400.1|SoffiXsponR570.01Dg135000.1	
37451	5	2	3	5	2	3	SoffiXsponR570.01Ag275400.1|SoffiXsponR570.01Fg074700.1	SoffiXsponR570.01Bg257800.1|SoffiXsponR570.01Cg125500.1|SoffiXsponR570.01Dg135100.1	
67726	1	1	0	1	1	0	SoffiXsponR570.01Ag275600.1		
1833	7	4	3	7	4	3	SoffiXsponR570.01Ag275700.1|SoffiXsponR570.01Ag287300.1|SoffiXsponR570.01Dg147700.1|SoffiXsponR570.01Fg087100.1	SoffiXsponR570.01Bg271000.1|SoffiXsponR570.01Cg137800.1|SoffiXsponR570.1Z287600.1	
22302	5	2	3	5	2	3	SoffiXsponR570.01Ag275800.1|SoffiXsponR570.01Fg075000.1	SoffiXsponR570.01Bg258100.1|SoffiXsponR570.01Cg125700.1|SoffiXsponR570.01Dg135700.1	
22303	5	2	3	5	2	3	SoffiXsponR570.01Ag276000.1|SoffiXsponR570.01Fg075100.1	SoffiXsponR570.01Bg258000.1|SoffiXsponR570.01Cg125800.1|SoffiXsponR570.01Dg135900.1	
1752	5	2	3	4	2	3	SoffiXsponR570.01Ag276100.1|SoffiXsponR570.01Fg075200.1	SoffiXsponR570.01Bg258400.1|SoffiXsponR570.01Cg126000.1|SoffiXsponR570.01Dg136000.1	
67727	1	1	0	1	1	0	SoffiXsponR570.01Ag276200.1		
1754	10	2	8	10	2	8	SoffiXsponR570.01Ag276300.1|SoffiXsponR570.01Fg075300.1	SoffiXsponR570.01Bg258500.1|SoffiXsponR570.01Cg126100.1|SoffiXsponR570.01Cg126300.1|SoffiXsponR570.01Cg126400.1|SoffiXsponR570.01Cg126500.1|SoffiXsponR570.01Cg126600.1|SoffiXsponR570.01Dg136100.1|SoffiXsponR570.01Dg136300.1	
1778	24	10	14	23	10	13	SoffiXsponR570.01Ag276500.1|SoffiXsponR570.01Ag277600.1|SoffiXsponR570.01Ag277700.1|SoffiXsponR570.01Ag277800.1|SoffiXsponR570.01Ag278000.1|SoffiXsponR570.01Ag280800.1|SoffiXsponR570.01Fg075600.1|SoffiXsponR570.01Fg076500.1|SoffiXsponR570.01Fg076600.1|SoffiXsponR570.01Fg081100.1	SoffiXsponR570.01Bg258700.1|SoffiXsponR570.01Bg259700.1|SoffiXsponR570.01Bg259800.1|SoffiXsponR570.01Bg259900.1|SoffiXsponR570.01Bg264200.1|SoffiXsponR570.01Cg126800.1|SoffiXsponR570.01Cg127600.1|SoffiXsponR570.01Cg127700.1|SoffiXsponR570.01Cg127800.1|SoffiXsponR570.01Cg131500.1|SoffiXsponR570.01Dg136500.1|SoffiXsponR570.01Dg137500.1|SoffiXsponR570.01Dg137600.1|SoffiXsponR570.01Dg141000.1	
67728	1	1	0	1	1	0	SoffiXsponR570.01Ag276600.1		
22316	5	4	1	5	4	1	SoffiXsponR570.01Ag276700.1|SoffiXsponR570.01Ag276900.1|SoffiXsponR570.01Fg075700.1|SoffiXsponR570.01Fg075900.1	SoffiXsponR570.01Bg259100.1	
22311	6	3	3	6	3	3	SoffiXsponR570.01Ag276800.1|SoffiXsponR570.01Ag277000.1|SoffiXsponR570.01Fg075800.1	SoffiXsponR570.01Bg259000.1|SoffiXsponR570.01Cg126900.1|SoffiXsponR570.01Dg136700.1	
37446	7	2	5	6	2	4	SoffiXsponR570.01Ag277100.1|SoffiXsponR570.01Fg076000.1	SoffiXsponR570.01Bg259200.1|SoffiXsponR570.01Cg127000.1|SoffiXsponR570.01Dg136800.1|SoffiXsponR570.01Dg136900.1|SoffiXsponR570.01Dg137000.1	
1758	5	2	3	5	2	3	SoffiXsponR570.01Ag277300.1|SoffiXsponR570.01Fg076200.1	SoffiXsponR570.01Bg259400.1|SoffiXsponR570.01Cg127200.1|SoffiXsponR570.01Dg137200.1	
1760	10	4	6	10	4	6	SoffiXsponR570.01Ag277400.1|SoffiXsponR570.01Ag277500.1|SoffiXsponR570.01Fg076300.1|SoffiXsponR570.01Fg076400.1	SoffiXsponR570.01Bg259500.1|SoffiXsponR570.01Bg259600.1|SoffiXsponR570.01Cg127300.1|SoffiXsponR570.01Cg127500.1|SoffiXsponR570.01Dg137300.1|SoffiXsponR570.01Dg137400.1	
37437	4	1	3	3	1	2	SoffiXsponR570.01Ag278100.1	SoffiXsponR570.01Bg260000.1|SoffiXsponR570.01Cg127900.1|SoffiXsponR570.01Dg137700.1	
37445	5	2	3	5	2	3	SoffiXsponR570.01Ag278200.1|SoffiXsponR570.01Fg076700.1	SoffiXsponR570.01Bg260100.1|SoffiXsponR570.01Cg128000.1|SoffiXsponR570.01Dg137800.1	
22330	9	3	6	9	3	6	SoffiXsponR570.01Ag278300.1|SoffiXsponR570.01Fg078700.1|SoffiXsponR570.01Fg078800.1	SoffiXsponR570.01Bg262600.1|SoffiXsponR570.01Bg262700.1|SoffiXsponR570.01Cg129600.1|SoffiXsponR570.01Cg129700.1|SoffiXsponR570.01Dg139200.1|SoffiXsponR570.01Dg139300.1	
67729	1	1	0	1	1	0	SoffiXsponR570.01Ag278400.1		
22332	10	5	5	10	5	5	SoffiXsponR570.01Ag278500.1|SoffiXsponR570.01Ag278800.1|SoffiXsponR570.01Ag278900.1|SoffiXsponR570.01Fg079200.1|SoffiXsponR570.01Fg079300.1	SoffiXsponR570.01Bg263000.1|SoffiXsponR570.01Cg129900.1|SoffiXsponR570.01Cg130300.1|SoffiXsponR570.01Dg139400.1|SoffiXsponR570.01Dg139700.1	
67730	5	2	3	5	2	3	SoffiXsponR570.01Ag278600.1|SoffiXsponR570.01Fg079000.1	SoffiXsponR570.01Bg262800.1|SoffiXsponR570.01Cg130100.1|SoffiXsponR570.01Dg139500.1	
22335	5	2	3	5	2	3	SoffiXsponR570.01Ag278700.1|SoffiXsponR570.01Fg079100.1	SoffiXsponR570.01Bg262900.1|SoffiXsponR570.01Cg130200.1|SoffiXsponR570.01Dg139600.1	
1770	1	1	0	1	1	0	SoffiXsponR570.01Ag279000.1		
1769	13	5	8	13	5	8	SoffiXsponR570.01Ag279100.1|SoffiXsponR570.01Fg079400.1|SoffiXsponR570.01Fg079700.1|SoffiXsponR570.01Fg080000.1|SoffiXsponR570.01Fg080200.1	SoffiXsponR570.01Bg263100.1|SoffiXsponR570.01Bg263200.1|SoffiXsponR570.01Bg263400.1|SoffiXsponR570.01Cg130400.1|SoffiXsponR570.01Cg130600.1|SoffiXsponR570.01Dg139800.1|SoffiXsponR570.01Dg139900.1|SoffiXsponR570.01Dg140100.1	
1774	15	6	9	14	6	8	SoffiXsponR570.01Ag279200.1|SoffiXsponR570.01Ag279300.1|SoffiXsponR570.01Ag279400.1|SoffiXsponR570.01Fg080300.1|SoffiXsponR570.01Fg080400.1|SoffiXsponR570.01Fg080600.1	SoffiXsponR570.01Bg263500.1|SoffiXsponR570.01Bg263600.1|SoffiXsponR570.01Bg263800.1|SoffiXsponR570.01Cg130700.1|SoffiXsponR570.01Cg130800.1|SoffiXsponR570.01Cg131100.1|SoffiXsponR570.01Dg140200.1|SoffiXsponR570.01Dg140300.1|SoffiXsponR570.01Dg140400.1	
67731	1	1	0	1	1	0	SoffiXsponR570.01Ag279500.1		
22272	1	1	0	1	1	0	SoffiXsponR570.01Ag279600.1		
67732	1	1	0	1	1	0	SoffiXsponR570.01Ag279700.1		
67733	1	1	0	1	1	0	SoffiXsponR570.01Ag279800.1		
67734	1	1	0	1	1	0	SoffiXsponR570.01Ag279900.1		
67735	1	1	0	1	1	0	SoffiXsponR570.01Ag280000.1		
67736	1	1	0	1	1	0	SoffiXsponR570.01Ag280100.1		
67737	1	1	0	1	1	0	SoffiXsponR570.01Ag280200.1		
67738	1	1	0	1	1	0	SoffiXsponR570.01Ag280300.1		
67739	1	1	0	1	1	0	SoffiXsponR570.01Ag280400.1		
22340	5	2	3	5	2	3	SoffiXsponR570.01Ag280500.1|SoffiXsponR570.01Fg080800.1	SoffiXsponR570.01Bg263900.1|SoffiXsponR570.01Cg131200.1|SoffiXsponR570.01Dg140700.1	
1777	10	4	6	10	4	6	SoffiXsponR570.01Ag280600.1|SoffiXsponR570.01Ag280700.1|SoffiXsponR570.01Fg080900.1|SoffiXsponR570.01Fg081000.1	SoffiXsponR570.01Bg264000.1|SoffiXsponR570.01Bg264100.1|SoffiXsponR570.01Cg131300.1|SoffiXsponR570.01Cg131400.1|SoffiXsponR570.01Dg140800.1|SoffiXsponR570.01Dg140900.1	
1779	5	2	3	5	2	3	SoffiXsponR570.01Ag280900.1|SoffiXsponR570.01Fg081200.1	SoffiXsponR570.01Bg264300.1|SoffiXsponR570.01Cg131600.1|SoffiXsponR570.01Dg141100.1	
1786	6	2	3	6	2	3	SoffiXsponR570.01Ag281000.1|SoffiXsponR570.01Fg081300.1	SoffiXsponR570.01Bg264500.1|SoffiXsponR570.01Cg131700.1|SoffiXsponR570.01Dg141500.1	
1791	12	4	8	12	4	8	SoffiXsponR570.01Ag281200.1|SoffiXsponR570.01Ag281400.1|SoffiXsponR570.01Fg081500.1|SoffiXsponR570.01Fg081600.1	SoffiXsponR570.01Bg264900.1|SoffiXsponR570.01Bg265200.1|SoffiXsponR570.01Cg132000.1|SoffiXsponR570.01Cg132300.1|SoffiXsponR570.01Dg141900.1|SoffiXsponR570.01Dg142000.1|SoffiXsponR570.1Z282200.1|SoffiXsponR570.1Z282300.1	
67740	1	1	0	1	1	0	SoffiXsponR570.01Ag281500.1		
1790	6	2	4	4	2	2	SoffiXsponR570.01Ag281600.1|SoffiXsponR570.01Fg081700.1	SoffiXsponR570.01Bg265300.1|SoffiXsponR570.01Cg132400.1|SoffiXsponR570.01Dg142100.1|SoffiXsponR570.1Z282400.1	
1793	5	2	3	5	2	3	SoffiXsponR570.01Ag281700.1|SoffiXsponR570.01Fg081900.1	SoffiXsponR570.01Bg265400.1|SoffiXsponR570.01Cg132500.1|SoffiXsponR570.01Dg142200.1	
1795	6	2	4	6	2	4	SoffiXsponR570.01Ag281800.1|SoffiXsponR570.01Fg082000.1	SoffiXsponR570.01Bg265500.1|SoffiXsponR570.01Cg132600.1|SoffiXsponR570.01Dg142300.1|SoffiXsponR570.1Z282500.1	
39203	6	2	4	6	2	4	SoffiXsponR570.01Ag281900.1|SoffiXsponR570.01Fg082100.1	SoffiXsponR570.01Bg265600.1|SoffiXsponR570.01Cg132800.1|SoffiXsponR570.01Dg142400.1|SoffiXsponR570.1Z282600.1	
67741	1	1	0	1	1	0	SoffiXsponR570.01Ag282000.1		
22347	6	2	4	5	2	3	SoffiXsponR570.01Ag282100.1|SoffiXsponR570.01Fg082200.1	SoffiXsponR570.01Bg265700.1|SoffiXsponR570.01Cg133000.1|SoffiXsponR570.01Dg142600.1|SoffiXsponR570.1Z282700.1	
1796	6	2	4	4	2	2	SoffiXsponR570.01Ag282200.1|SoffiXsponR570.01Fg082300.1	SoffiXsponR570.01Bg265900.1|SoffiXsponR570.01Cg133100.1|SoffiXsponR570.01Dg142700.1|SoffiXsponR570.1Z282800.1	
67742	1	1	0	1	1	0	SoffiXsponR570.01Ag282300.1		
22348	17	6	11	15	6	9	SoffiXsponR570.01Ag282400.1|SoffiXsponR570.01Ag282500.1|SoffiXsponR570.01Ag282700.1|SoffiXsponR570.01Fg082400.1|SoffiXsponR570.01Fg082500.1|SoffiXsponR570.01Fg082700.1	SoffiXsponR570.01Bg266200.1|SoffiXsponR570.01Bg266300.1|SoffiXsponR570.01Bg266500.1|SoffiXsponR570.01Cg133200.1|SoffiXsponR570.01Cg133300.1|SoffiXsponR570.01Cg133500.1|SoffiXsponR570.01Dg142800.1|SoffiXsponR570.01Dg143000.1|SoffiXsponR570.1Z282900.1|SoffiXsponR570.1Z283000.1|SoffiXsponR570.1Z283100.1	
64227	5	2	3	5	2	3	SoffiXsponR570.01Ag282600.1|SoffiXsponR570.01Fg082600.1	SoffiXsponR570.01Bg266400.1|SoffiXsponR570.01Cg133400.1|SoffiXsponR570.01Dg142900.1	
22352	6	2	4	2	1	2	SoffiXsponR570.01Ag282800.1|SoffiXsponR570.01Fg082900.1	SoffiXsponR570.01Bg266600.1|SoffiXsponR570.01Cg133600.1|SoffiXsponR570.01Dg143100.1|SoffiXsponR570.1Z283200.1	
22354	6	2	4	5	2	3	SoffiXsponR570.01Ag283000.1|SoffiXsponR570.01Fg083100.1	SoffiXsponR570.01Bg266800.1|SoffiXsponR570.01Cg133800.1|SoffiXsponR570.01Dg143300.1|SoffiXsponR570.1Z283300.1	
1797	6	2	4	6	2	4	SoffiXsponR570.01Ag283100.1|SoffiXsponR570.01Fg083200.1	SoffiXsponR570.01Bg266900.1|SoffiXsponR570.01Cg133900.1|SoffiXsponR570.01Dg143500.1|SoffiXsponR570.1Z283400.1	
1799	6	2	4	6	2	4	SoffiXsponR570.01Ag283200.1|SoffiXsponR570.01Fg083300.1	SoffiXsponR570.01Bg267000.1|SoffiXsponR570.01Cg134000.1|SoffiXsponR570.01Dg143600.1|SoffiXsponR570.1Z283500.1	
1801	6	2	4	6	2	4	SoffiXsponR570.01Ag283300.1|SoffiXsponR570.01Fg083400.1	SoffiXsponR570.01Bg267100.1|SoffiXsponR570.01Cg134100.1|SoffiXsponR570.01Dg143700.1|SoffiXsponR570.1Z283600.1	
22355	6	2	4	6	2	4	SoffiXsponR570.01Ag283400.1|SoffiXsponR570.01Fg083500.1	SoffiXsponR570.01Bg267200.1|SoffiXsponR570.01Cg134200.1|SoffiXsponR570.01Dg143800.1|SoffiXsponR570.1Z283700.1	
67743	1	1	0	1	1	0	SoffiXsponR570.01Ag283500.1		
1803	6	2	4	6	2	4	SoffiXsponR570.01Ag283600.1|SoffiXsponR570.01Fg083700.1	SoffiXsponR570.01Bg267400.1|SoffiXsponR570.01Cg134400.1|SoffiXsponR570.01Dg144000.1|SoffiXsponR570.1Z283900.1	
1804	6	2	4	6	2	4	SoffiXsponR570.01Ag283800.1|SoffiXsponR570.01Fg084000.1	SoffiXsponR570.01Bg267700.1|SoffiXsponR570.01Cg134700.1|SoffiXsponR570.01Dg144400.1|SoffiXsponR570.1Z284200.1	
1805	6	2	4	6	2	4	SoffiXsponR570.01Ag283900.1|SoffiXsponR570.01Fg084100.1	SoffiXsponR570.01Bg267800.1|SoffiXsponR570.01Cg134800.1|SoffiXsponR570.01Dg144500.1|SoffiXsponR570.1Z284300.1	
1807	6	2	4	5	2	3	SoffiXsponR570.01Ag284000.1|SoffiXsponR570.01Fg084200.1	SoffiXsponR570.01Bg267900.1|SoffiXsponR570.01Cg134900.1|SoffiXsponR570.01Dg144600.1|SoffiXsponR570.1Z284400.1	
1808	6	2	4	5	2	3	SoffiXsponR570.01Ag284100.1|SoffiXsponR570.01Fg084400.1	SoffiXsponR570.01Bg268000.1|SoffiXsponR570.01Cg135000.1|SoffiXsponR570.01Dg144700.1|SoffiXsponR570.1Z284500.1	
22357	6	2	4	5	2	3	SoffiXsponR570.01Ag284300.1|SoffiXsponR570.01Fg084600.1	SoffiXsponR570.01Bg268200.1|SoffiXsponR570.01Cg135200.1|SoffiXsponR570.01Dg144900.1|SoffiXsponR570.1Z284700.1	
22358	5	2	3	5	2	3	SoffiXsponR570.01Ag284400.1|SoffiXsponR570.01Fg084700.1	SoffiXsponR570.01Bg268300.1|SoffiXsponR570.01Dg145000.1|SoffiXsponR570.1Z284800.1	
22359	5	2	3	4	2	2	SoffiXsponR570.01Ag284500.1|SoffiXsponR570.01Fg084800.1	SoffiXsponR570.01Bg268400.1|SoffiXsponR570.01Dg145100.1|SoffiXsponR570.1Z284900.1	
22360	6	2	4	1	1	1	SoffiXsponR570.01Ag284600.1|SoffiXsponR570.01Fg084900.1	SoffiXsponR570.01Bg268500.1|SoffiXsponR570.01Cg135300.1|SoffiXsponR570.01Dg145200.1|SoffiXsponR570.1Z285000.1	
1809	6	2	4	5	2	3	SoffiXsponR570.01Ag284700.1|SoffiXsponR570.01Fg085000.1	SoffiXsponR570.01Bg268600.1|SoffiXsponR570.01Cg135400.1|SoffiXsponR570.01Dg145300.1|SoffiXsponR570.1Z285100.1	
1810	6	2	4	6	2	4	SoffiXsponR570.01Ag284800.1|SoffiXsponR570.01Fg085100.1	SoffiXsponR570.01Bg268700.1|SoffiXsponR570.01Cg135500.1|SoffiXsponR570.01Dg145400.1|SoffiXsponR570.1Z285200.1	
1811	6	2	4	6	2	4	SoffiXsponR570.01Ag284900.1|SoffiXsponR570.01Fg085200.1	SoffiXsponR570.01Bg268800.1|SoffiXsponR570.01Cg135600.1|SoffiXsponR570.01Dg145500.1|SoffiXsponR570.1Z285300.1	
1812	6	2	4	5	2	3	SoffiXsponR570.01Ag285000.1|SoffiXsponR570.01Fg085300.1	SoffiXsponR570.01Bg268900.1|SoffiXsponR570.01Cg135800.1|SoffiXsponR570.01Dg145600.1|SoffiXsponR570.1Z285400.1	
22361	6	2	4	6	2	4	SoffiXsponR570.01Ag285100.1|SoffiXsponR570.01Fg085400.1	SoffiXsponR570.01Bg269000.1|SoffiXsponR570.01Cg135900.1|SoffiXsponR570.01Dg145700.1|SoffiXsponR570.1Z285500.1	
67744	1	1	0	1	1	0	SoffiXsponR570.01Ag285200.1		
22362	6	2	4	3	1	3	SoffiXsponR570.01Ag285300.1|SoffiXsponR570.01Fg085500.1	SoffiXsponR570.01Bg269100.1|SoffiXsponR570.01Cg136000.1|SoffiXsponR570.01Dg145800.1|SoffiXsponR570.1Z285600.1	
22363	6	2	4	6	2	4	SoffiXsponR570.01Ag285400.1|SoffiXsponR570.01Fg085600.1	SoffiXsponR570.01Bg269200.1|SoffiXsponR570.01Cg136100.1|SoffiXsponR570.01Dg145900.1|SoffiXsponR570.1Z285700.1	
1813	6	2	4	6	2	4	SoffiXsponR570.01Ag285500.1|SoffiXsponR570.01Fg085700.1	SoffiXsponR570.01Bg269300.1|SoffiXsponR570.01Cg136200.1|SoffiXsponR570.01Dg146000.1|SoffiXsponR570.1Z285800.1	
1815	6	2	4	6	2	4	SoffiXsponR570.01Ag285600.1|SoffiXsponR570.01Fg085800.1	SoffiXsponR570.01Bg269400.1|SoffiXsponR570.01Cg136300.1|SoffiXsponR570.01Dg146200.1|SoffiXsponR570.1Z285900.1	
1816	6	2	4	4	2	3	SoffiXsponR570.01Ag285700.1|SoffiXsponR570.01Fg085900.1	SoffiXsponR570.01Bg269600.1|SoffiXsponR570.01Cg136500.1|SoffiXsponR570.01Dg146300.1|SoffiXsponR570.1Z286100.1	
1817	10	3	7	10	3	7	SoffiXsponR570.01Ag285800.1|SoffiXsponR570.01Ag285900.1|SoffiXsponR570.01Fg086000.1	SoffiXsponR570.01Bg269700.1|SoffiXsponR570.01Bg269800.1|SoffiXsponR570.01Cg136600.1|SoffiXsponR570.01Cg136700.1|SoffiXsponR570.01Dg146400.1|SoffiXsponR570.1Z286200.1|SoffiXsponR570.1Z286300.1	
1820	6	2	4	4	2	2	SoffiXsponR570.01Ag286000.1|SoffiXsponR570.01Fg086100.1	SoffiXsponR570.01Bg269900.1|SoffiXsponR570.01Cg136800.1|SoffiXsponR570.01Dg146500.1|SoffiXsponR570.1Z286400.1	
22364	6	2	4	6	2	4	SoffiXsponR570.01Ag286100.1|SoffiXsponR570.01Fg086200.1	SoffiXsponR570.01Bg270000.1|SoffiXsponR570.01Cg136900.1|SoffiXsponR570.01Dg146600.1|SoffiXsponR570.1Z286500.1	
1822	6	2	4	6	2	4	SoffiXsponR570.01Ag286200.1|SoffiXsponR570.01Fg086300.1	SoffiXsponR570.01Bg270100.1|SoffiXsponR570.01Cg137000.1|SoffiXsponR570.01Dg146700.1|SoffiXsponR570.1Z286600.1	
1823	6	2	4	5	1	4	SoffiXsponR570.01Ag286300.1|SoffiXsponR570.01Fg086400.1	SoffiXsponR570.01Bg270200.1|SoffiXsponR570.01Cg137100.1|SoffiXsponR570.01Dg146800.1|SoffiXsponR570.1Z286700.1	
67745	1	1	0	1	1	0	SoffiXsponR570.01Ag286400.1		
67746	1	1	0	1	1	0	SoffiXsponR570.01Ag286600.1		
1825	6	2	4	6	2	4	SoffiXsponR570.01Ag286700.1|SoffiXsponR570.01Fg086600.1	SoffiXsponR570.01Bg270500.1|SoffiXsponR570.01Cg137300.1|SoffiXsponR570.01Dg147000.1|SoffiXsponR570.1Z287000.1	
1826	6	2	3	6	2	3	SoffiXsponR570.01Ag286800.1|SoffiXsponR570.01Fg086700.1	SoffiXsponR570.01Bg270600.1|SoffiXsponR570.01Cg137400.1|SoffiXsponR570.1Z287100.1	
1828	6	2	3	6	2	3	SoffiXsponR570.01Ag286900.1|SoffiXsponR570.01Fg086800.1	SoffiXsponR570.01Bg270700.1|SoffiXsponR570.01Cg137500.1|SoffiXsponR570.1Z287200.1	
1830	6	2	3	6	2	3	SoffiXsponR570.01Ag287000.1|SoffiXsponR570.01Fg086900.1	SoffiXsponR570.01Bg270800.1|SoffiXsponR570.01Cg137600.1|SoffiXsponR570.1Z287300.1	
67747	1	1	0	1	1	0	SoffiXsponR570.01Ag287100.1		
37433	6	3	3	5	2	3	SoffiXsponR570.01Ag287200.1|SoffiXsponR570.01Dg147600.1|SoffiXsponR570.01Fg087000.1	SoffiXsponR570.01Bg270900.1|SoffiXsponR570.01Cg137700.1|SoffiXsponR570.1Z287500.1	
22373	6	3	3	6	3	3	SoffiXsponR570.01Ag287500.1|SoffiXsponR570.01Dg148400.1|SoffiXsponR570.01Fg087300.1	SoffiXsponR570.01Bg271300.1|SoffiXsponR570.01Cg138000.1|SoffiXsponR570.1Z287800.1	
22374	6	3	3	6	3	3	SoffiXsponR570.01Ag287600.1|SoffiXsponR570.01Dg148500.1|SoffiXsponR570.01Fg087400.1	SoffiXsponR570.01Bg271400.1|SoffiXsponR570.01Cg138100.1|SoffiXsponR570.1Z287900.1	
67748	1	1	0	1	1	0	SoffiXsponR570.01Ag287700.1		
22375	6	3	3	6	3	3	SoffiXsponR570.01Ag287800.1|SoffiXsponR570.01Dg148700.1|SoffiXsponR570.01Fg087500.1	SoffiXsponR570.01Bg271500.1|SoffiXsponR570.01Cg138200.1|SoffiXsponR570.1Z288000.1	
22376	6	3	3	6	3	3	SoffiXsponR570.01Ag287900.1|SoffiXsponR570.01Dg148800.1|SoffiXsponR570.01Fg087700.1	SoffiXsponR570.01Bg271600.1|SoffiXsponR570.01Cg138500.1|SoffiXsponR570.1Z288300.1	
1837	6	3	3	6	3	3	SoffiXsponR570.01Ag288000.1|SoffiXsponR570.01Dg148900.1|SoffiXsponR570.01Fg087800.1	SoffiXsponR570.01Bg271800.1|SoffiXsponR570.01Cg138600.1|SoffiXsponR570.1Z288400.1	
1838	6	3	3	6	3	3	SoffiXsponR570.01Ag288100.1|SoffiXsponR570.01Dg149000.1|SoffiXsponR570.01Fg087900.1	SoffiXsponR570.01Bg271900.1|SoffiXsponR570.01Cg138700.1|SoffiXsponR570.1Z288500.1	
22381	6	3	3	3	3	1	SoffiXsponR570.01Ag288200.1|SoffiXsponR570.01Dg149100.1|SoffiXsponR570.01Fg088000.1	SoffiXsponR570.01Bg272000.1|SoffiXsponR570.01Cg138800.1|SoffiXsponR570.1Z288600.1	
38352	6	3	3	6	3	3	SoffiXsponR570.01Ag288300.1|SoffiXsponR570.01Dg149200.1|SoffiXsponR570.01Fg088200.1	SoffiXsponR570.01Bg272100.1|SoffiXsponR570.01Cg138900.1|SoffiXsponR570.1Z288800.1	
22382	6	3	3	6	3	3	SoffiXsponR570.01Ag288400.1|SoffiXsponR570.01Dg149300.1|SoffiXsponR570.01Fg088500.1	SoffiXsponR570.01Bg272200.1|SoffiXsponR570.01Cg139000.1|SoffiXsponR570.1Z288900.1	
67749	1	1	0	1	1	0	SoffiXsponR570.01Ag288500.1		
22384	6	3	3	6	3	3	SoffiXsponR570.01Ag288600.1|SoffiXsponR570.01Dg149400.1|SoffiXsponR570.01Fg088600.1	SoffiXsponR570.01Bg272500.1|SoffiXsponR570.01Cg139100.1|SoffiXsponR570.1Z289000.1	
22385	6	3	3	3	1	2	SoffiXsponR570.01Ag288700.1|SoffiXsponR570.01Dg149500.1|SoffiXsponR570.01Fg088800.1	SoffiXsponR570.01Bg272600.1|SoffiXsponR570.01Cg139200.1|SoffiXsponR570.1Z289100.1	
22386	6	3	3	5	3	2	SoffiXsponR570.01Ag288800.1|SoffiXsponR570.01Dg149600.1|SoffiXsponR570.01Fg088900.1	SoffiXsponR570.01Bg272700.1|SoffiXsponR570.01Cg139300.1|SoffiXsponR570.1Z289200.1	
22387	5	2	3	2	1	1	SoffiXsponR570.01Ag288900.1|SoffiXsponR570.01Dg149700.1	SoffiXsponR570.01Bg272800.1|SoffiXsponR570.01Cg139400.1|SoffiXsponR570.1Z289300.1	
22388	6	3	3	6	3	3	SoffiXsponR570.01Ag289000.1|SoffiXsponR570.01Dg149800.1|SoffiXsponR570.01Fg089000.1	SoffiXsponR570.01Bg272900.1|SoffiXsponR570.01Cg139500.1|SoffiXsponR570.1Z289400.1	
22389	6	3	3	6	3	3	SoffiXsponR570.01Ag289100.1|SoffiXsponR570.01Dg150000.1|SoffiXsponR570.01Fg089100.1	SoffiXsponR570.01Bg273000.1|SoffiXsponR570.01Cg139700.1|SoffiXsponR570.1Z289500.1	
22390	6	3	3	5	3	2	SoffiXsponR570.01Ag289200.1|SoffiXsponR570.01Dg150100.1|SoffiXsponR570.01Fg089200.1	SoffiXsponR570.01Bg273100.1|SoffiXsponR570.01Cg139800.1|SoffiXsponR570.1Z289600.1	
1839	6	3	3	6	3	3	SoffiXsponR570.01Ag289300.1|SoffiXsponR570.01Dg150200.1|SoffiXsponR570.01Fg089300.1	SoffiXsponR570.01Bg273200.1|SoffiXsponR570.01Cg139900.1|SoffiXsponR570.1Z289700.1	
22392	3	3	0	3	3	0	SoffiXsponR570.01Ag289400.1|SoffiXsponR570.01Dg150300.1|SoffiXsponR570.01Fg089400.1		
67750	1	1	0	1	1	0	SoffiXsponR570.01Ag289500.1		
1840	6	3	3	6	3	3	SoffiXsponR570.01Ag289600.1|SoffiXsponR570.01Dg150400.1|SoffiXsponR570.01Fg089500.1	SoffiXsponR570.01Bg273300.1|SoffiXsponR570.01Cg140000.1|SoffiXsponR570.1Z289800.1	
1842	6	3	3	6	3	3	SoffiXsponR570.01Ag289700.1|SoffiXsponR570.01Dg150500.1|SoffiXsponR570.01Fg089600.1	SoffiXsponR570.01Bg273600.1|SoffiXsponR570.01Cg140100.1|SoffiXsponR570.1Z289900.1	
1843	6	3	3	6	3	3	SoffiXsponR570.01Ag289800.1|SoffiXsponR570.01Dg150600.1|SoffiXsponR570.01Fg089700.1	SoffiXsponR570.01Bg273700.1|SoffiXsponR570.01Cg140200.1|SoffiXsponR570.1Z290000.1	
22396	6	3	3	6	3	3	SoffiXsponR570.01Ag289900.1|SoffiXsponR570.01Dg150700.1|SoffiXsponR570.01Fg089800.1	SoffiXsponR570.01Bg273800.1|SoffiXsponR570.01Cg140300.1|SoffiXsponR570.1Z290100.1	
22397	6	3	3	6	3	3	SoffiXsponR570.01Ag290000.1|SoffiXsponR570.01Dg150900.1|SoffiXsponR570.01Fg089900.1	SoffiXsponR570.01Bg273900.1|SoffiXsponR570.01Cg140400.1|SoffiXsponR570.1Z290200.1	
22398	4	3	1	4	3	1	SoffiXsponR570.01Ag290100.1|SoffiXsponR570.01Dg151000.1|SoffiXsponR570.01Fg090000.1	SoffiXsponR570.1Z290300.1	
1844	6	3	3	6	3	3	SoffiXsponR570.01Ag290200.1|SoffiXsponR570.01Dg151100.1|SoffiXsponR570.01Fg090100.1	SoffiXsponR570.01Bg274000.1|SoffiXsponR570.01Cg140500.1|SoffiXsponR570.1Z290400.1	
1845	6	3	3	3	2	2	SoffiXsponR570.01Ag290300.1|SoffiXsponR570.01Dg151200.1|SoffiXsponR570.01Fg090200.1	SoffiXsponR570.01Bg274100.1|SoffiXsponR570.01Cg140600.1|SoffiXsponR570.1Z290500.1	
1846	6	3	3	6	3	3	SoffiXsponR570.01Ag290400.1|SoffiXsponR570.01Dg151300.1|SoffiXsponR570.01Fg090300.1	SoffiXsponR570.01Bg274200.1|SoffiXsponR570.01Cg140700.1|SoffiXsponR570.1Z290600.1	
1847	6	3	3	5	3	2	SoffiXsponR570.01Ag290500.1|SoffiXsponR570.01Dg151400.1|SoffiXsponR570.01Fg090400.1	SoffiXsponR570.01Bg274300.1|SoffiXsponR570.01Cg140800.1|SoffiXsponR570.1Z290700.1	
1849	6	3	3	6	3	3	SoffiXsponR570.01Ag290600.1|SoffiXsponR570.01Dg151500.1|SoffiXsponR570.01Fg090500.1	SoffiXsponR570.01Bg274400.1|SoffiXsponR570.01Cg140900.1|SoffiXsponR570.1Z290900.1	
1850	6	3	3	5	3	2	SoffiXsponR570.01Ag290700.1|SoffiXsponR570.01Dg151600.1|SoffiXsponR570.01Fg090600.1	SoffiXsponR570.01Bg274500.1|SoffiXsponR570.01Cg141000.1|SoffiXsponR570.1Z291000.1	
1851	6	3	3	6	3	3	SoffiXsponR570.01Ag290800.1|SoffiXsponR570.01Dg151700.1|SoffiXsponR570.01Fg090700.1	SoffiXsponR570.01Bg274600.1|SoffiXsponR570.01Cg141100.1|SoffiXsponR570.1Z291100.1	
1852	6	3	3	6	3	3	SoffiXsponR570.01Ag290900.1|SoffiXsponR570.01Dg151800.1|SoffiXsponR570.01Fg090800.1	SoffiXsponR570.01Bg274700.1|SoffiXsponR570.01Cg141200.1|SoffiXsponR570.1Z291200.1	
67751	1	1	0	1	1	0	SoffiXsponR570.01Ag291000.1		
1853	6	3	3	5	2	3	SoffiXsponR570.01Ag291100.1|SoffiXsponR570.01Dg152200.1|SoffiXsponR570.01Fg090900.1	SoffiXsponR570.01Bg274800.1|SoffiXsponR570.01Cg141300.1|SoffiXsponR570.1Z291300.1	
67752	2	2	0	2	2	0	SoffiXsponR570.01Ag291300.1|SoffiXsponR570.01Fg091300.1		
22401	6	3	3	6	3	3	SoffiXsponR570.01Ag291400.1|SoffiXsponR570.01Dg152400.1|SoffiXsponR570.01Fg091400.1	SoffiXsponR570.01Bg275000.1|SoffiXsponR570.01Cg141500.1|SoffiXsponR570.1Z291500.1	
39198	6	3	3	6	3	3	SoffiXsponR570.01Ag291500.1|SoffiXsponR570.01Dg152500.1|SoffiXsponR570.01Fg091500.1	SoffiXsponR570.01Bg275100.1|SoffiXsponR570.01Cg141600.1|SoffiXsponR570.1Z291600.1	
1856	6	3	3	6	3	3	SoffiXsponR570.01Ag291600.1|SoffiXsponR570.01Dg152600.1|SoffiXsponR570.01Fg091600.1	SoffiXsponR570.01Bg275200.1|SoffiXsponR570.01Cg141700.1|SoffiXsponR570.1Z291700.1	
1857	6	3	3	6	3	3	SoffiXsponR570.01Ag291700.1|SoffiXsponR570.01Dg152700.1|SoffiXsponR570.01Fg091700.1	SoffiXsponR570.01Bg275300.1|SoffiXsponR570.01Cg141800.1|SoffiXsponR570.1Z291800.1	
67753	1	1	0	1	1	0	SoffiXsponR570.01Ag291800.1		
1858	12	6	6	12	6	6	SoffiXsponR570.01Ag291900.1|SoffiXsponR570.01Ag292200.1|SoffiXsponR570.01Dg152800.1|SoffiXsponR570.01Dg153000.1|SoffiXsponR570.01Fg091800.1|SoffiXsponR570.01Fg092100.1	SoffiXsponR570.01Bg275400.1|SoffiXsponR570.01Bg275700.1|SoffiXsponR570.01Cg141900.1|SoffiXsponR570.01Cg142200.1|SoffiXsponR570.1Z291900.1|SoffiXsponR570.1Z292400.1	
37431	4	1	3	4	1	3	SoffiXsponR570.01Ag292000.1	SoffiXsponR570.01Bg275500.1|SoffiXsponR570.01Cg142000.1|SoffiXsponR570.1Z292200.1	
22402	6	3	3	6	3	3	SoffiXsponR570.01Ag292100.1|SoffiXsponR570.01Dg152900.1|SoffiXsponR570.01Fg091900.1	SoffiXsponR570.01Bg275600.1|SoffiXsponR570.01Cg142100.1|SoffiXsponR570.1Z292300.1	
22403	12	6	6	12	6	6	SoffiXsponR570.01Ag292300.1|SoffiXsponR570.01Ag292400.1|SoffiXsponR570.01Dg153100.1|SoffiXsponR570.01Dg153200.1|SoffiXsponR570.01Fg092200.1|SoffiXsponR570.01Fg092300.1	SoffiXsponR570.01Bg275800.1|SoffiXsponR570.01Bg276000.1|SoffiXsponR570.01Cg142300.1|SoffiXsponR570.01Cg142400.1|SoffiXsponR570.1Z292500.1|SoffiXsponR570.1Z292600.1	
22404	6	3	3	6	3	3	SoffiXsponR570.01Ag292500.1|SoffiXsponR570.01Dg153300.1|SoffiXsponR570.01Fg092400.1	SoffiXsponR570.01Bg276200.1|SoffiXsponR570.01Cg142500.1|SoffiXsponR570.1Z292800.1	
22405	6	3	3	6	3	3	SoffiXsponR570.01Ag292600.1|SoffiXsponR570.01Dg153400.1|SoffiXsponR570.01Fg092500.1	SoffiXsponR570.01Bg276300.1|SoffiXsponR570.01Cg142600.1|SoffiXsponR570.1Z292900.1	
1859	6	3	3	6	3	3	SoffiXsponR570.01Ag292700.1|SoffiXsponR570.01Dg153500.1|SoffiXsponR570.01Fg092600.1	SoffiXsponR570.01Bg276400.1|SoffiXsponR570.01Cg142700.1|SoffiXsponR570.1Z293000.1	
1860	9	6	3	9	6	3	SoffiXsponR570.01Ag292800.1|SoffiXsponR570.01Ag292900.1|SoffiXsponR570.01Dg153600.1|SoffiXsponR570.01Dg153900.1|SoffiXsponR570.01Fg092700.1|SoffiXsponR570.01Fg092800.1	SoffiXsponR570.01Bg276500.1|SoffiXsponR570.01Cg142800.1|SoffiXsponR570.1Z293100.1	
1861	12	6	6	12	6	6	SoffiXsponR570.01Ag293000.1|SoffiXsponR570.01Ag293100.1|SoffiXsponR570.01Dg154000.1|SoffiXsponR570.01Dg154100.1|SoffiXsponR570.01Fg092900.1|SoffiXsponR570.01Fg093100.1	SoffiXsponR570.01Bg276600.1|SoffiXsponR570.01Bg276700.1|SoffiXsponR570.01Cg142900.1|SoffiXsponR570.01Cg143000.1|SoffiXsponR570.1Z293200.1|SoffiXsponR570.1Z293300.1	
1862	6	3	2	6	3	2	SoffiXsponR570.01Ag293200.1|SoffiXsponR570.01Dg154200.1|SoffiXsponR570.01Fg093200.1	SoffiXsponR570.01Cg143100.1|SoffiXsponR570.1Z293400.1	
1863	6	3	2	6	3	2	SoffiXsponR570.01Ag293300.1|SoffiXsponR570.01Dg154300.1|SoffiXsponR570.01Fg093300.1	SoffiXsponR570.01Cg143200.1|SoffiXsponR570.1Z293500.1	
1867	10	6	4	10	6	4	SoffiXsponR570.01Ag293400.1|SoffiXsponR570.01Ag293800.1|SoffiXsponR570.01Dg154400.1|SoffiXsponR570.01Dg154700.1|SoffiXsponR570.01Fg093400.1|SoffiXsponR570.01Fg093800.1	SoffiXsponR570.01Cg143300.1|SoffiXsponR570.01Cg143600.1|SoffiXsponR570.1Z294000.1|SoffiXsponR570.1os3g000300.1	
1865	5	3	2	5	3	2	SoffiXsponR570.01Ag293500.1|SoffiXsponR570.01Dg154500.1|SoffiXsponR570.01Fg093500.1	SoffiXsponR570.01Cg143400.1|SoffiXsponR570.1Z293700.1	
1866	15	9	6	13	8	5	SoffiXsponR570.01Ag293600.1|SoffiXsponR570.01Ag293700.1|SoffiXsponR570.01Ag293900.1|SoffiXsponR570.01Dg154600.1|SoffiXsponR570.01Dg154800.1|SoffiXsponR570.01Dg154900.1|SoffiXsponR570.01Fg093600.1|SoffiXsponR570.01Fg093700.1|SoffiXsponR570.01Fg093900.1	SoffiXsponR570.01Cg143500.1|SoffiXsponR570.01Cg143800.1|SoffiXsponR570.1Z293800.1|SoffiXsponR570.1Z293900.1|SoffiXsponR570.1os3g000500.1|SoffiXsponR570.1os3g000600.1	
1868	5	3	2	5	3	2	SoffiXsponR570.01Ag294000.1|SoffiXsponR570.01Dg155100.1|SoffiXsponR570.01Fg094000.1	SoffiXsponR570.01Cg144100.1|SoffiXsponR570.1Z294100.1	
22410	6	3	3	5	3	2	SoffiXsponR570.01Ag294100.1|SoffiXsponR570.01Dg155200.1|SoffiXsponR570.01Fg094100.1	SoffiXsponR570.01Cg144200.1|SoffiXsponR570.1Z294200.1|SoffiXsponR570.1os3g000900.1	
1869	5	2	3	5	2	3	SoffiXsponR570.01Ag294200.1|SoffiXsponR570.01Fg094200.1	SoffiXsponR570.01Cg144300.1|SoffiXsponR570.1Z294300.1|SoffiXsponR570.1os3g001000.1	
1870	12	6	6	12	6	6	SoffiXsponR570.01Ag294300.1|SoffiXsponR570.01Ag294500.1|SoffiXsponR570.01Dg160600.1|SoffiXsponR570.01Eg215800.1|SoffiXsponR570.01Fg094400.1|SoffiXsponR570.01Fg101000.1	SoffiXsponR570.01Ag301600.1|SoffiXsponR570.01Bg279400.1|SoffiXsponR570.01Cg144400.1|SoffiXsponR570.01Cg149100.1|SoffiXsponR570.1Z294400.1|SoffiXsponR570.1os3g001100.1	
1872	6	3	3	6	3	3	SoffiXsponR570.01Ag294400.1|SoffiXsponR570.01Dg155300.1|SoffiXsponR570.01Fg094500.1	SoffiXsponR570.01Cg144500.1|SoffiXsponR570.1Z294500.1|SoffiXsponR570.1os3g001200.1	
1877	6	3	3	5	3	2	SoffiXsponR570.01Ag294700.1|SoffiXsponR570.01Dg155800.1|SoffiXsponR570.01Fg095100.1	SoffiXsponR570.01Cg145200.1|SoffiXsponR570.1Z295100.1|SoffiXsponR570.1os3g001900.1	
1878	5	3	2	3	3	1	SoffiXsponR570.01Ag294900.1|SoffiXsponR570.01Dg155900.1|SoffiXsponR570.01Fg095300.1	SoffiXsponR570.1Z295300.1|SoffiXsponR570.1os3g002100.1	
1879	5	3	2	5	3	2	SoffiXsponR570.01Ag295000.1|SoffiXsponR570.01Dg156000.1|SoffiXsponR570.01Fg095400.1	SoffiXsponR570.1Z295400.1|SoffiXsponR570.1os3g002200.1	
1881	5	3	2	5	3	2	SoffiXsponR570.01Ag295100.1|SoffiXsponR570.01Dg156100.1|SoffiXsponR570.01Fg095500.1	SoffiXsponR570.1Z295500.1|SoffiXsponR570.1os3g002300.1	
1882	14	8	4	14	8	4	SoffiXsponR570.01Ag295200.1|SoffiXsponR570.01Dg156200.1|SoffiXsponR570.01Dg161800.1|SoffiXsponR570.01Eg216900.1|SoffiXsponR570.01Fg095600.1|SoffiXsponR570.01Fg095700.1|SoffiXsponR570.01Fg095800.1|SoffiXsponR570.01Fg102200.1	SoffiXsponR570.01Ag302600.1|SoffiXsponR570.01Bg280500.1|SoffiXsponR570.01Cg150100.1|SoffiXsponR570.1Z295600.1	
1883	5	3	1	5	3	1	SoffiXsponR570.01Ag295300.1|SoffiXsponR570.01Dg156300.1|SoffiXsponR570.01Fg096100.1	SoffiXsponR570.1Z295700.1	
1885	5	3	1	5	3	1	SoffiXsponR570.01Ag295400.1|SoffiXsponR570.01Dg156500.1|SoffiXsponR570.01Fg096300.1	SoffiXsponR570.1Z295900.1	
1887	4	3	1	3	3	1	SoffiXsponR570.01Ag295500.1|SoffiXsponR570.01Dg156600.1|SoffiXsponR570.01Fg096400.1	SoffiXsponR570.1Z296000.1	
1888	5	3	2	4	3	2	SoffiXsponR570.01Ag295600.1|SoffiXsponR570.01Dg156700.1|SoffiXsponR570.01Fg096600.1	SoffiXsponR570.01Ag297600.1|SoffiXsponR570.1Z296100.1	
1890	5	3	2	3	2	1	SoffiXsponR570.01Ag295700.1|SoffiXsponR570.01Dg156800.1|SoffiXsponR570.01Fg096800.1	SoffiXsponR570.01Ag297700.1|SoffiXsponR570.1Z296200.1	
22419	5	3	2	5	3	2	SoffiXsponR570.01Ag295800.1|SoffiXsponR570.01Dg156900.1|SoffiXsponR570.01Fg096900.1	SoffiXsponR570.01Ag297800.1|SoffiXsponR570.1Z296300.1	
1892	4	3	1	4	3	1	SoffiXsponR570.01Ag295900.1|SoffiXsponR570.01Dg157000.1|SoffiXsponR570.01Fg097000.1	SoffiXsponR570.1Z296400.1	
1893	5	3	2	5	3	2	SoffiXsponR570.01Ag296000.1|SoffiXsponR570.01Dg157100.1|SoffiXsponR570.01Fg097100.1	SoffiXsponR570.01Ag298000.1|SoffiXsponR570.1Z296600.1	
1894	5	3	2	5	3	2	SoffiXsponR570.01Ag296100.1|SoffiXsponR570.01Dg157200.1|SoffiXsponR570.01Fg097200.1	SoffiXsponR570.01Ag298100.1|SoffiXsponR570.1Z296700.1	
1895	6	3	2	6	3	2	SoffiXsponR570.01Ag296200.1|SoffiXsponR570.01Dg157300.1|SoffiXsponR570.01Fg097300.1	SoffiXsponR570.01Ag298200.1|SoffiXsponR570.01Cg145300.1	
1896	6	3	2	5	3	1	SoffiXsponR570.01Ag296300.1|SoffiXsponR570.01Dg157400.1|SoffiXsponR570.01Fg097400.1	SoffiXsponR570.01Ag298300.1|SoffiXsponR570.01Cg145400.1	
1898	6	3	2	4	2	2	SoffiXsponR570.01Ag296400.1|SoffiXsponR570.01Dg157500.1|SoffiXsponR570.01Fg097500.1	SoffiXsponR570.01Ag298400.1|SoffiXsponR570.01Cg145500.1	
1899	6	3	2	3	1	2	SoffiXsponR570.01Ag296500.1|SoffiXsponR570.01Dg157600.1|SoffiXsponR570.01Fg097600.1	SoffiXsponR570.01Ag298500.1|SoffiXsponR570.01Cg145600.1	
1900	6	3	2	1	1	1	SoffiXsponR570.01Ag296600.1|SoffiXsponR570.01Dg157700.1|SoffiXsponR570.01Fg097700.1	SoffiXsponR570.01Ag298600.1|SoffiXsponR570.01Cg145700.1	
1901	6	3	2	6	3	2	SoffiXsponR570.01Ag296700.1|SoffiXsponR570.01Dg157800.1|SoffiXsponR570.01Fg097800.1	SoffiXsponR570.01Ag298700.1|SoffiXsponR570.01Cg145900.1	
1902	6	3	2	6	3	2	SoffiXsponR570.01Ag296800.1|SoffiXsponR570.01Dg157900.1|SoffiXsponR570.01Fg097900.1	SoffiXsponR570.01Ag298800.1|SoffiXsponR570.01Cg146000.1	
1903	7	3	3	6	3	3	SoffiXsponR570.01Ag296900.1|SoffiXsponR570.01Dg158000.1|SoffiXsponR570.01Fg098000.1	SoffiXsponR570.01Ag298900.1|SoffiXsponR570.01Bg276800.1|SoffiXsponR570.01Cg146100.1	
1904	12	6	6	11	6	5	SoffiXsponR570.01Ag297000.1|SoffiXsponR570.01Dg158100.1|SoffiXsponR570.01Dg159600.1|SoffiXsponR570.01Eg215000.1|SoffiXsponR570.01Fg098100.1|SoffiXsponR570.01Fg099600.1	SoffiXsponR570.01Ag299000.1|SoffiXsponR570.01Ag300900.1|SoffiXsponR570.01Bg276900.1|SoffiXsponR570.01Bg278500.1|SoffiXsponR570.01Cg146200.1|SoffiXsponR570.01Cg148200.1	
1884	4	2	1	4	2	1	SoffiXsponR570.01Dg156400.1|SoffiXsponR570.01Fg096200.1	SoffiXsponR570.1Z295800.1	
67754	1	0	1	1	0	1		SoffiXsponR570.01Ag297500.1	
67755	1	0	1	1	0	1		SoffiXsponR570.01Ag297900.1	
67756	1	0	1	1	0	1		SoffiXsponR570.01Ag299100.1	
22420	5	2	3	4	2	2	SoffiXsponR570.01Dg158200.1|SoffiXsponR570.01Fg098200.1	SoffiXsponR570.01Ag299200.1|SoffiXsponR570.01Bg277000.1|SoffiXsponR570.01Cg146400.1	
22421	6	3	3	6	3	3	SoffiXsponR570.01Dg158300.1|SoffiXsponR570.01Eg213700.1|SoffiXsponR570.01Fg098300.1	SoffiXsponR570.01Ag299300.1|SoffiXsponR570.01Bg277100.1|SoffiXsponR570.01Cg146500.1	
22422	6	3	3	6	3	3	SoffiXsponR570.01Dg158400.1|SoffiXsponR570.01Eg213800.1|SoffiXsponR570.01Fg098400.1	SoffiXsponR570.01Ag299400.1|SoffiXsponR570.01Bg277200.1|SoffiXsponR570.01Cg146600.1	
22423	6	3	3	6	3	3	SoffiXsponR570.01Dg158500.1|SoffiXsponR570.01Eg213900.1|SoffiXsponR570.01Fg098500.1	SoffiXsponR570.01Ag299500.1|SoffiXsponR570.01Bg277300.1|SoffiXsponR570.01Cg146700.1	
1905	6	3	3	6	3	3	SoffiXsponR570.01Dg158600.1|SoffiXsponR570.01Eg214000.1|SoffiXsponR570.01Fg098600.1	SoffiXsponR570.01Ag299600.1|SoffiXsponR570.01Bg277400.1|SoffiXsponR570.01Cg146900.1	
1906	6	3	3	6	3	3	SoffiXsponR570.01Dg158700.1|SoffiXsponR570.01Eg214100.1|SoffiXsponR570.01Fg098700.1	SoffiXsponR570.01Ag299700.1|SoffiXsponR570.01Bg277500.1|SoffiXsponR570.01Cg147000.1	
67757	2	0	2	2	0	2		SoffiXsponR570.01Ag299800.1|SoffiXsponR570.01Cg147100.1	
1910	2	0	2	1	0	1		SoffiXsponR570.01Ag299900.1|SoffiXsponR570.01Cg147200.1	
1909	2	0	2	1	0	1		SoffiXsponR570.01Ag300000.1|SoffiXsponR570.01Cg147300.1	
1907	6	3	3	3	3	1	SoffiXsponR570.01Dg158800.1|SoffiXsponR570.01Eg214200.1|SoffiXsponR570.01Fg098800.1	SoffiXsponR570.01Ag300100.1|SoffiXsponR570.01Bg277600.1|SoffiXsponR570.01Cg147400.1	
1912	6	3	3	5	3	2	SoffiXsponR570.01Dg158900.1|SoffiXsponR570.01Eg214300.1|SoffiXsponR570.01Fg098900.1	SoffiXsponR570.01Ag300200.1|SoffiXsponR570.01Bg277800.1|SoffiXsponR570.01Cg147500.1	
22425	6	3	3	2	2	1	SoffiXsponR570.01Dg159000.1|SoffiXsponR570.01Eg214400.1|SoffiXsponR570.01Fg099000.1	SoffiXsponR570.01Ag300300.1|SoffiXsponR570.01Bg277900.1|SoffiXsponR570.01Cg147600.1	
1917	6	3	3	4	3	1	SoffiXsponR570.01Dg159100.1|SoffiXsponR570.01Eg214500.1|SoffiXsponR570.01Fg099100.1	SoffiXsponR570.01Ag300400.1|SoffiXsponR570.01Bg278000.1|SoffiXsponR570.01Cg147700.1	
1918	6	3	3	4	3	2	SoffiXsponR570.01Dg159200.1|SoffiXsponR570.01Eg214600.1|SoffiXsponR570.01Fg099200.1	SoffiXsponR570.01Ag300500.1|SoffiXsponR570.01Bg278100.1|SoffiXsponR570.01Cg147800.1	
22426	6	3	3	6	3	3	SoffiXsponR570.01Dg159300.1|SoffiXsponR570.01Eg214700.1|SoffiXsponR570.01Fg099300.1	SoffiXsponR570.01Ag300600.1|SoffiXsponR570.01Bg278200.1|SoffiXsponR570.01Cg147900.1	
22427	6	3	3	6	3	3	SoffiXsponR570.01Dg159400.1|SoffiXsponR570.01Eg214800.1|SoffiXsponR570.01Fg099400.1	SoffiXsponR570.01Ag300700.1|SoffiXsponR570.01Bg278300.1|SoffiXsponR570.01Cg148000.1	
22429	6	3	3	6	3	3	SoffiXsponR570.01Dg159700.1|SoffiXsponR570.01Eg215100.1|SoffiXsponR570.01Fg099700.1	SoffiXsponR570.01Ag301000.1|SoffiXsponR570.01Bg278600.1|SoffiXsponR570.01Cg148300.1	
1919	11	6	5	11	6	5	SoffiXsponR570.01Dg159800.1|SoffiXsponR570.01Dg159900.1|SoffiXsponR570.01Eg215200.1|SoffiXsponR570.01Eg215300.1|SoffiXsponR570.01Fg100200.1|SoffiXsponR570.01Fg100300.1	SoffiXsponR570.01Ag301100.1|SoffiXsponR570.01Bg278700.1|SoffiXsponR570.01Bg278800.1|SoffiXsponR570.01Cg148400.1|SoffiXsponR570.01Cg148500.1	
1920	7	4	3	7	4	3	SoffiXsponR570.01Dg160000.1|SoffiXsponR570.01Eg215400.1|SoffiXsponR570.01Fg074900.1|SoffiXsponR570.01Fg100400.1	SoffiXsponR570.01Ag301200.1|SoffiXsponR570.01Bg278900.1|SoffiXsponR570.01Cg148600.1	
1921	6	3	3	3	1	3	SoffiXsponR570.01Dg160200.1|SoffiXsponR570.01Eg215600.1|SoffiXsponR570.01Fg100700.1	SoffiXsponR570.01Ag301400.1|SoffiXsponR570.01Bg279200.1|SoffiXsponR570.01Cg148900.1	
22433	6	3	3	6	3	3	SoffiXsponR570.01Dg160500.1|SoffiXsponR570.01Eg215700.1|SoffiXsponR570.01Fg100900.1	SoffiXsponR570.01Ag301500.1|SoffiXsponR570.01Bg279300.1|SoffiXsponR570.01Cg149000.1	
22434	6	3	3	6	3	3	SoffiXsponR570.01Dg160800.1|SoffiXsponR570.01Eg215900.1|SoffiXsponR570.01Fg101100.1	SoffiXsponR570.01Ag301700.1|SoffiXsponR570.01Bg279500.1|SoffiXsponR570.01Cg149200.1	
22436	6	3	3	6	3	3	SoffiXsponR570.01Dg160900.1|SoffiXsponR570.01Eg216000.1|SoffiXsponR570.01Fg101300.1	SoffiXsponR570.01Ag301800.1|SoffiXsponR570.01Bg279600.1|SoffiXsponR570.01Cg149300.1	
22437	6	3	3	6	3	3	SoffiXsponR570.01Dg161000.1|SoffiXsponR570.01Eg216100.1|SoffiXsponR570.01Fg101400.1	SoffiXsponR570.01Ag301900.1|SoffiXsponR570.01Bg279800.1|SoffiXsponR570.01Cg149400.1	
1925	15	8	7	14	7	7	SoffiXsponR570.01Dg161100.1|SoffiXsponR570.01Dg161200.1|SoffiXsponR570.01Eg216200.1|SoffiXsponR570.01Eg216300.1|SoffiXsponR570.01Eg216500.1|SoffiXsponR570.01Fg101500.1|SoffiXsponR570.01Fg101600.1|SoffiXsponR570.01Fg101700.1	SoffiXsponR570.01Ag302000.1|SoffiXsponR570.01Ag302100.1|SoffiXsponR570.01Ag302200.1|SoffiXsponR570.01Bg279900.1|SoffiXsponR570.01Bg280000.1|SoffiXsponR570.01Cg149500.1|SoffiXsponR570.01Cg149600.1	
22440	6	3	3	6	3	3	SoffiXsponR570.01Dg161500.1|SoffiXsponR570.01Eg216600.1|SoffiXsponR570.01Fg101800.1	SoffiXsponR570.01Ag302300.1|SoffiXsponR570.01Bg280200.1|SoffiXsponR570.01Cg149800.1	
1927	6	3	3	6	3	3	SoffiXsponR570.01Dg161600.1|SoffiXsponR570.01Eg216700.1|SoffiXsponR570.01Fg101900.1	SoffiXsponR570.01Ag302400.1|SoffiXsponR570.01Bg280300.1|SoffiXsponR570.01Cg149900.1	
22441	6	3	3	6	3	3	SoffiXsponR570.01Dg161700.1|SoffiXsponR570.01Eg216800.1|SoffiXsponR570.01Fg102100.1	SoffiXsponR570.01Ag302500.1|SoffiXsponR570.01Bg280400.1|SoffiXsponR570.01Cg150000.1	
22448	7	3	4	6	2	4	SoffiXsponR570.01Dg161900.1|SoffiXsponR570.01Eg217000.1|SoffiXsponR570.01Fg102300.1	SoffiXsponR570.01Ag302700.1|SoffiXsponR570.01Ag302900.1|SoffiXsponR570.01Bg280900.1|SoffiXsponR570.01Cg150300.1	
67758	1	0	1	1	0	1		SoffiXsponR570.01Ag302800.1	
22450	6	3	3	5	3	2	SoffiXsponR570.01Dg162100.1|SoffiXsponR570.01Eg217100.1|SoffiXsponR570.01Fg102400.1	SoffiXsponR570.01Ag303000.1|SoffiXsponR570.01Bg281300.1|SoffiXsponR570.01Cg150400.1	
22452	19	10	9	17	10	8	SoffiXsponR570.01Dg162300.1|SoffiXsponR570.01Dg162500.1|SoffiXsponR570.01Dg162600.1|SoffiXsponR570.01Eg217200.1|SoffiXsponR570.01Eg217300.1|SoffiXsponR570.01Eg217600.1|SoffiXsponR570.01Eg217700.1|SoffiXsponR570.01Fg102500.1|SoffiXsponR570.01Fg102600.1|SoffiXsponR570.01Fg102700.1	SoffiXsponR570.01Ag303100.1|SoffiXsponR570.01Ag303300.1|SoffiXsponR570.01Ag303500.1|SoffiXsponR570.01Bg281400.1|SoffiXsponR570.01Bg281700.1|SoffiXsponR570.01Bg281800.1|SoffiXsponR570.01Cg150500.1|SoffiXsponR570.01Cg150700.1|SoffiXsponR570.01Cg150800.1	
67759	2	0	2	2	0	2		SoffiXsponR570.01Ag303200.1|SoffiXsponR570.01Cg150600.1	
67760	1	0	1	1	0	1		SoffiXsponR570.01Ag303400.1	
67761	2	0	2	2	0	2		SoffiXsponR570.01Ag303600.1|SoffiXsponR570.01Cg150900.1	
67762	5	2	3	5	2	3	SoffiXsponR570.01Dg162700.1|SoffiXsponR570.01Fg102800.1	SoffiXsponR570.01Ag303700.1|SoffiXsponR570.01Bg281900.1|SoffiXsponR570.01Cg151100.1	
1932	23	11	12	19	9	10	SoffiXsponR570.01Dg162800.1|SoffiXsponR570.01Dg163000.1|SoffiXsponR570.01Dg163100.1|SoffiXsponR570.01Dg163200.1|SoffiXsponR570.01Eg217900.1|SoffiXsponR570.01Eg218300.1|SoffiXsponR570.01Eg218400.1|SoffiXsponR570.01Eg218500.1|SoffiXsponR570.01Fg103100.1|SoffiXsponR570.01Fg103500.1|SoffiXsponR570.01Fg103600.1	SoffiXsponR570.01Ag303800.1|SoffiXsponR570.01Ag304000.1|SoffiXsponR570.01Ag304100.1|SoffiXsponR570.01Ag304200.1|SoffiXsponR570.01Bg282100.1|SoffiXsponR570.01Bg282300.1|SoffiXsponR570.01Bg282400.1|SoffiXsponR570.01Bg282500.1|SoffiXsponR570.01Cg151300.1|SoffiXsponR570.01Cg151500.1|SoffiXsponR570.01Cg151600.1|SoffiXsponR570.01Cg151700.1	
1930	6	3	3	6	3	3	SoffiXsponR570.01Dg162900.1|SoffiXsponR570.01Eg218200.1|SoffiXsponR570.01Fg103300.1	SoffiXsponR570.01Ag303900.1|SoffiXsponR570.01Bg282200.1|SoffiXsponR570.01Cg151400.1	
1933	6	3	3	6	3	3	SoffiXsponR570.01Dg163300.1|SoffiXsponR570.01Eg218600.1|SoffiXsponR570.01Fg103700.1	SoffiXsponR570.01Ag304300.1|SoffiXsponR570.01Bg282600.1|SoffiXsponR570.01Cg151800.1	
1934	6	3	3	3	2	2	SoffiXsponR570.01Dg163400.1|SoffiXsponR570.01Eg218700.1|SoffiXsponR570.01Fg103800.1	SoffiXsponR570.01Ag304400.1|SoffiXsponR570.01Bg282700.1|SoffiXsponR570.01Cg151900.1	
22456	5	2	3	5	2	3	SoffiXsponR570.01Dg163500.1|SoffiXsponR570.01Fg103900.1	SoffiXsponR570.01Ag304500.1|SoffiXsponR570.01Bg282800.1|SoffiXsponR570.01Cg152000.1	
1935	6	3	3	6	3	3	SoffiXsponR570.01Dg163600.1|SoffiXsponR570.01Eg218900.1|SoffiXsponR570.01Fg104000.1	SoffiXsponR570.01Ag304600.1|SoffiXsponR570.01Bg282900.1|SoffiXsponR570.01Cg152100.1	
1936	5	2	3	5	2	3	SoffiXsponR570.01Dg163700.1|SoffiXsponR570.01Eg219000.1	SoffiXsponR570.01Ag304700.1|SoffiXsponR570.01Bg283000.1|SoffiXsponR570.01Cg152200.1	
1937	6	3	3	6	3	3	SoffiXsponR570.01Dg163800.1|SoffiXsponR570.01Eg219100.1|SoffiXsponR570.01Fg104100.1	SoffiXsponR570.01Ag304800.1|SoffiXsponR570.01Bg283100.1|SoffiXsponR570.01Cg152300.1	
1938	6	3	3	6	3	3	SoffiXsponR570.01Dg164000.1|SoffiXsponR570.01Eg219200.1|SoffiXsponR570.01Fg104200.1	SoffiXsponR570.01Ag304900.1|SoffiXsponR570.01Bg283200.1|SoffiXsponR570.01Cg152500.1	
22457	6	3	3	6	3	3	SoffiXsponR570.01Dg164200.1|SoffiXsponR570.01Eg219600.1|SoffiXsponR570.01Fg104300.1	SoffiXsponR570.01Ag305000.1|SoffiXsponR570.01Bg283300.1|SoffiXsponR570.01Cg152600.1	
1940	7	3	4	7	3	4	SoffiXsponR570.01Dg164300.1|SoffiXsponR570.01Eg219800.1|SoffiXsponR570.01Fg104400.1	SoffiXsponR570.01Ag305100.1|SoffiXsponR570.01Ag305200.1|SoffiXsponR570.01Bg283400.1|SoffiXsponR570.01Cg152700.1	
22458	6	3	3	6	3	3	SoffiXsponR570.01Dg164400.1|SoffiXsponR570.01Eg219900.1|SoffiXsponR570.01Fg104500.1	SoffiXsponR570.01Ag305300.1|SoffiXsponR570.01Bg283500.1|SoffiXsponR570.01Cg152800.1	
22459	6	3	3	6	3	3	SoffiXsponR570.01Dg164500.1|SoffiXsponR570.01Eg220000.1|SoffiXsponR570.01Fg104600.1	SoffiXsponR570.01Ag305400.1|SoffiXsponR570.01Bg283700.1|SoffiXsponR570.01Cg152900.1	
1942	6	3	3	3	2	1	SoffiXsponR570.01Dg164600.1|SoffiXsponR570.01Eg220200.1|SoffiXsponR570.01Fg105000.1	SoffiXsponR570.01Ag305500.1|SoffiXsponR570.01Bg283800.1|SoffiXsponR570.01Cg153000.1	
1943	6	3	3	5	2	3	SoffiXsponR570.01Dg164700.1|SoffiXsponR570.01Eg220300.1|SoffiXsponR570.01Fg105100.1	SoffiXsponR570.01Ag305600.1|SoffiXsponR570.01Bg283900.1|SoffiXsponR570.01Cg153100.1	
1944	6	3	3	5	2	3	SoffiXsponR570.01Dg164800.1|SoffiXsponR570.01Eg220400.1|SoffiXsponR570.01Fg105200.1	SoffiXsponR570.01Ag305700.1|SoffiXsponR570.01Bg284000.1|SoffiXsponR570.01Cg153200.1	
1945	6	3	3	5	2	3	SoffiXsponR570.01Dg164900.1|SoffiXsponR570.01Eg220500.1|SoffiXsponR570.01Fg105300.1	SoffiXsponR570.01Ag305800.1|SoffiXsponR570.01Bg284100.1|SoffiXsponR570.01Cg153300.1	
1946	6	3	3	6	3	3	SoffiXsponR570.01Dg165000.1|SoffiXsponR570.01Eg220600.1|SoffiXsponR570.01Fg105400.1	SoffiXsponR570.01Ag305900.1|SoffiXsponR570.01Bg284200.1|SoffiXsponR570.01Cg153400.1	
67763	1	0	1	1	0	1		SoffiXsponR570.01Ag306000.1	
22462	6	3	3	6	3	3	SoffiXsponR570.01Dg165200.1|SoffiXsponR570.01Eg220800.1|SoffiXsponR570.01Fg105700.1	SoffiXsponR570.01Ag306100.1|SoffiXsponR570.01Bg284400.1|SoffiXsponR570.01Cg153800.1	
22463	6	3	3	6	3	3	SoffiXsponR570.01Dg165300.1|SoffiXsponR570.01Eg220900.1|SoffiXsponR570.01Fg105800.1	SoffiXsponR570.01Ag306200.1|SoffiXsponR570.01Bg284500.1|SoffiXsponR570.01Cg153900.1	
22464	12	6	6	7	4	3	SoffiXsponR570.01Dg165400.1|SoffiXsponR570.01Dg167600.1|SoffiXsponR570.01Eg221000.1|SoffiXsponR570.01Eg221200.1|SoffiXsponR570.01Fg105900.1|SoffiXsponR570.01Fg106100.1	SoffiXsponR570.01Ag306300.1|SoffiXsponR570.01Ag306700.1|SoffiXsponR570.01Bg284600.1|SoffiXsponR570.01Bg285900.1|SoffiXsponR570.01Cg154000.1|SoffiXsponR570.01Cg154800.1	
22465	39	21	18	14	6	9	SoffiXsponR570.01Dg165500.1|SoffiXsponR570.01Dg165600.1|SoffiXsponR570.01Dg165700.1|SoffiXsponR570.01Dg165800.1|SoffiXsponR570.01Dg165900.1|SoffiXsponR570.01Dg166000.1|SoffiXsponR570.01Dg166200.1|SoffiXsponR570.01Dg166300.1|SoffiXsponR570.01Dg166400.1|SoffiXsponR570.01Dg166500.1|SoffiXsponR570.01Dg166600.1|SoffiXsponR570.01Dg166700.1|SoffiXsponR570.01Dg166800.1|SoffiXsponR570.01Dg166900.1|SoffiXsponR570.01Dg167000.1|SoffiXsponR570.01Dg167100.1|SoffiXsponR570.01Dg167200.1|SoffiXsponR570.01Dg167300.1|SoffiXsponR570.01Dg167400.1|SoffiXsponR570.01Dg167500.1|SoffiXsponR570.01Fg106000.1	SoffiXsponR570.01Ag306400.1|SoffiXsponR570.01Ag306500.1|SoffiXsponR570.01Ag306600.1|SoffiXsponR570.01Bg284700.1|SoffiXsponR570.01Bg284800.1|SoffiXsponR570.01Bg284900.1|SoffiXsponR570.01Bg285100.1|SoffiXsponR570.01Bg285200.1|SoffiXsponR570.01Bg285300.1|SoffiXsponR570.01Bg285400.1|SoffiXsponR570.01Bg285500.1|SoffiXsponR570.01Bg285600.1|SoffiXsponR570.01Cg154100.1|SoffiXsponR570.01Cg154200.1|SoffiXsponR570.01Cg154300.1|SoffiXsponR570.01Cg154400.1|SoffiXsponR570.01Cg154500.1|SoffiXsponR570.01Cg154600.1	
22466	6	3	3	5	3	2	SoffiXsponR570.01Dg167700.1|SoffiXsponR570.01Eg221300.1|SoffiXsponR570.01Fg106200.1	SoffiXsponR570.01Ag306800.1|SoffiXsponR570.01Bg286000.1|SoffiXsponR570.01Cg154900.1	
1948	6	3	3	5	3	2	SoffiXsponR570.01Dg167800.1|SoffiXsponR570.01Eg221400.1|SoffiXsponR570.01Fg106300.1	SoffiXsponR570.01Ag306900.1|SoffiXsponR570.01Bg286100.1|SoffiXsponR570.01Cg155000.1	
1950	5	3	2	4	3	1	SoffiXsponR570.01Dg168100.1|SoffiXsponR570.01Eg221600.1|SoffiXsponR570.01Fg106500.1	SoffiXsponR570.01Ag307000.1|SoffiXsponR570.01Cg155200.1	
67764	4	2	2	3	2	2	SoffiXsponR570.01Eg221900.1|SoffiXsponR570.01Fg106800.1	SoffiXsponR570.01Ag307200.1|SoffiXsponR570.01Cg155400.1	
1953	5	3	2	4	2	2	SoffiXsponR570.01Dg168300.1|SoffiXsponR570.01Eg222000.1|SoffiXsponR570.01Fg106900.1	SoffiXsponR570.01Ag307300.1|SoffiXsponR570.01Cg155600.1	
1956	5	3	2	5	3	2	SoffiXsponR570.01Dg168400.1|SoffiXsponR570.01Eg222100.1|SoffiXsponR570.01Fg107000.1	SoffiXsponR570.01Ag307400.1|SoffiXsponR570.01Cg155700.1	
1958	5	3	2	5	3	2	SoffiXsponR570.01Dg168500.1|SoffiXsponR570.01Eg222300.1|SoffiXsponR570.01Fg107200.1	SoffiXsponR570.01Ag307500.1|SoffiXsponR570.01Cg155800.1	
1961	5	3	2	5	3	2	SoffiXsponR570.01Dg168600.1|SoffiXsponR570.01Eg222400.1|SoffiXsponR570.01Fg107300.1	SoffiXsponR570.01Ag307600.1|SoffiXsponR570.01Cg155900.1	
1962	6	3	3	6	3	3	SoffiXsponR570.01Dg168700.1|SoffiXsponR570.01Eg222500.1|SoffiXsponR570.01Fg107400.1	SoffiXsponR570.01Ag307700.1|SoffiXsponR570.01Bg286400.1|SoffiXsponR570.01Cg156100.1	
1963	6	3	3	6	3	3	SoffiXsponR570.01Dg168800.1|SoffiXsponR570.01Eg222600.1|SoffiXsponR570.01Fg107500.1	SoffiXsponR570.01Ag307800.1|SoffiXsponR570.01Bg286500.1|SoffiXsponR570.01Cg156200.1	
1965	6	3	3	6	3	3	SoffiXsponR570.01Dg168900.1|SoffiXsponR570.01Eg222700.1|SoffiXsponR570.01Fg107600.1	SoffiXsponR570.01Ag307900.1|SoffiXsponR570.01Bg286600.1|SoffiXsponR570.01Cg156300.1	
1966	6	3	3	6	3	3	SoffiXsponR570.01Dg169000.1|SoffiXsponR570.01Eg222800.1|SoffiXsponR570.01Fg107700.1	SoffiXsponR570.01Ag308000.1|SoffiXsponR570.01Bg286700.1|SoffiXsponR570.01Cg156400.1	
22473	6	3	3	5	3	2	SoffiXsponR570.01Dg169100.1|SoffiXsponR570.01Eg222900.1|SoffiXsponR570.01Fg107800.1	SoffiXsponR570.01Ag308100.1|SoffiXsponR570.01Bg286800.1|SoffiXsponR570.01Cg156500.1	
1968	16	8	8	12	6	6	SoffiXsponR570.01Dg169400.1|SoffiXsponR570.01Dg169500.1|SoffiXsponR570.01Dg169600.1|SoffiXsponR570.01Eg223100.1|SoffiXsponR570.01Eg223200.1|SoffiXsponR570.01Fg108000.1|SoffiXsponR570.01Fg108100.1|SoffiXsponR570.01Fg108200.1	SoffiXsponR570.01Ag308300.1|SoffiXsponR570.01Bg287000.1|SoffiXsponR570.01Bg287100.1|SoffiXsponR570.01Bg287200.1|SoffiXsponR570.01Bg287400.1|SoffiXsponR570.01Cg156800.1|SoffiXsponR570.01Cg156900.1|SoffiXsponR570.01Cg157000.1	
64344	3	1	2	3	1	2	SoffiXsponR570.01Eg223300.1	SoffiXsponR570.01Ag308400.1|SoffiXsponR570.01Cg157100.1	
1971	6	3	3	6	3	3	SoffiXsponR570.01Dg169800.1|SoffiXsponR570.01Eg223400.1|SoffiXsponR570.01Fg108300.1	SoffiXsponR570.01Ag308500.1|SoffiXsponR570.01Bg287500.1|SoffiXsponR570.01Cg157200.1	
1973	6	3	3	6	3	3	SoffiXsponR570.01Dg169900.1|SoffiXsponR570.01Eg223500.1|SoffiXsponR570.01Fg108400.1	SoffiXsponR570.01Ag308600.1|SoffiXsponR570.01Bg287600.1|SoffiXsponR570.01Cg157300.1	
1974	6	3	3	6	3	3	SoffiXsponR570.01Dg170100.1|SoffiXsponR570.01Eg223600.1|SoffiXsponR570.01Fg108500.1	SoffiXsponR570.01Ag308700.1|SoffiXsponR570.01Bg287700.1|SoffiXsponR570.01Cg157400.1	
1975	5	2	3	5	2	3	SoffiXsponR570.01Eg223700.1|SoffiXsponR570.01Fg108700.1	SoffiXsponR570.01Ag308800.1|SoffiXsponR570.01Bg287800.1|SoffiXsponR570.01Cg157500.1	
1976	7	3	4	7	3	4	SoffiXsponR570.01Dg170200.1|SoffiXsponR570.01Eg223800.1|SoffiXsponR570.01Fg108800.1	SoffiXsponR570.01Ag308900.1|SoffiXsponR570.01Ag309000.1|SoffiXsponR570.01Bg287900.1|SoffiXsponR570.01Cg157600.1	
67765	4	2	2	3	2	1	SoffiXsponR570.01Eg223900.1|SoffiXsponR570.01Fg108900.1	SoffiXsponR570.01Ag309100.1|SoffiXsponR570.01Cg157800.1	
22476	5	2	3	5	2	3	SoffiXsponR570.01Dg170300.1|SoffiXsponR570.01Fg109000.1	SoffiXsponR570.01Ag309200.1|SoffiXsponR570.01Bg288000.1|SoffiXsponR570.01Cg157900.1	
67766	3	1	2	3	1	2	SoffiXsponR570.01Fg109100.1	SoffiXsponR570.01Ag309300.1|SoffiXsponR570.01Cg158000.1	
22477	5	2	3	5	2	3	SoffiXsponR570.01Dg170400.1|SoffiXsponR570.01Fg109200.1	SoffiXsponR570.01Ag309400.1|SoffiXsponR570.01Bg288100.1|SoffiXsponR570.01Cg158100.1	
1745	6	3	3	6	3	3	SoffiXsponR570.01Dg170500.1|SoffiXsponR570.01Eg224000.1|SoffiXsponR570.01Fg109400.1	SoffiXsponR570.01Ag309500.1|SoffiXsponR570.01Bg288200.1|SoffiXsponR570.01Cg158200.1	
1977	8	5	3	7	4	3	SoffiXsponR570.01Dg170700.1|SoffiXsponR570.01Eg224100.1|SoffiXsponR570.01Fg109500.1|SoffiXsponR570.01Fg109700.1|SoffiXsponR570.01Fg109900.1	SoffiXsponR570.01Ag309600.1|SoffiXsponR570.01Bg288300.1|SoffiXsponR570.01Cg158300.1	
1978	8	5	3	2	1	2	SoffiXsponR570.01Dg170800.1|SoffiXsponR570.01Eg224200.1|SoffiXsponR570.01Fg109600.1|SoffiXsponR570.01Fg109800.1|SoffiXsponR570.01Fg110000.1	SoffiXsponR570.01Ag309700.1|SoffiXsponR570.01Bg288400.1|SoffiXsponR570.01Cg158500.1	
22480	6	3	3	6	3	3	SoffiXsponR570.01Dg170900.1|SoffiXsponR570.01Eg224300.1|SoffiXsponR570.01Fg110100.1	SoffiXsponR570.01Ag309800.1|SoffiXsponR570.01Bg288500.1|SoffiXsponR570.01Cg158600.1	
1980	6	3	3	6	3	3	SoffiXsponR570.01Dg171200.1|SoffiXsponR570.01Eg224500.1|SoffiXsponR570.01Fg110300.1	SoffiXsponR570.01Ag309900.1|SoffiXsponR570.01Bg288600.1|SoffiXsponR570.01Cg158700.1	
1979	6	3	3	6	3	3	SoffiXsponR570.01Dg171000.1|SoffiXsponR570.01Eg224400.1|SoffiXsponR570.01Fg110200.1	SoffiXsponR570.01Ag310000.1|SoffiXsponR570.01Bg288700.1|SoffiXsponR570.01Cg158800.1	
22481	6	3	3	6	3	3	SoffiXsponR570.01Dg171400.1|SoffiXsponR570.01Eg224600.1|SoffiXsponR570.01Fg110400.1	SoffiXsponR570.01Ag310100.1|SoffiXsponR570.01Bg288800.1|SoffiXsponR570.01Cg158900.1	
1981	7	4	3	7	4	3	SoffiXsponR570.01Dg171500.1|SoffiXsponR570.01Dg171700.1|SoffiXsponR570.01Eg224700.1|SoffiXsponR570.01Fg110500.1	SoffiXsponR570.01Ag310200.1|SoffiXsponR570.01Bg288900.1|SoffiXsponR570.01Cg159000.1	
1983	6	3	3	6	3	3	SoffiXsponR570.01Dg171800.1|SoffiXsponR570.01Eg224800.1|SoffiXsponR570.01Fg110600.1	SoffiXsponR570.01Ag310300.1|SoffiXsponR570.01Bg289000.1|SoffiXsponR570.01Cg159100.1	
37391	3	0	3	3	0	3		SoffiXsponR570.01Ag310400.1|SoffiXsponR570.01Bg306500.1|SoffiXsponR570.01Cg164800.1	
39173	4	3	1	4	3	1	SoffiXsponR570.01Dg171900.1|SoffiXsponR570.01Eg224900.1|SoffiXsponR570.01Fg110700.1	SoffiXsponR570.01Ag310500.1	
67767	1	0	1	1	0	1		SoffiXsponR570.01Ag310600.1	
1986	6	3	3	6	3	3	SoffiXsponR570.01Dg172000.1|SoffiXsponR570.01Eg225000.1|SoffiXsponR570.01Fg110800.1	SoffiXsponR570.01Ag310700.1|SoffiXsponR570.01Bg289100.1|SoffiXsponR570.01Cg159200.1	
67768	7	3	4	7	3	4	SoffiXsponR570.01Dg172200.1|SoffiXsponR570.01Eg225100.1|SoffiXsponR570.01Fg110900.1	SoffiXsponR570.01Ag310800.1|SoffiXsponR570.01Bg289300.1|SoffiXsponR570.01Bg289600.1|SoffiXsponR570.01Bg289900.1	
1987	8	2	6	7	2	5	SoffiXsponR570.01Dg172300.1|SoffiXsponR570.01Eg225200.1	SoffiXsponR570.01Ag310900.1|SoffiXsponR570.01Bg289400.1|SoffiXsponR570.01Bg289700.1|SoffiXsponR570.01Bg290000.1|SoffiXsponR570.01Cg159400.1|SoffiXsponR570.01Cg159800.1	
1988	8	3	5	6	3	3	SoffiXsponR570.01Dg172400.1|SoffiXsponR570.01Eg225300.1|SoffiXsponR570.01Fg111000.1	SoffiXsponR570.01Ag311000.1|SoffiXsponR570.01Bg289500.1|SoffiXsponR570.01Bg290100.1|SoffiXsponR570.01Bg290400.1|SoffiXsponR570.01Cg159900.1	
22483	6	2	4	6	2	4	SoffiXsponR570.01Dg172500.1|SoffiXsponR570.01Eg225400.1	SoffiXsponR570.01Ag311100.1|SoffiXsponR570.01Bg290500.1|SoffiXsponR570.01Bg290800.1|SoffiXsponR570.01Cg159600.1	
1989	6	3	3	4	3	2	SoffiXsponR570.01Dg172600.1|SoffiXsponR570.01Eg225500.1|SoffiXsponR570.01Fg111100.1	SoffiXsponR570.01Ag311200.1|SoffiXsponR570.01Bg291000.1|SoffiXsponR570.01Cg160100.1	
22484	6	3	3	5	3	2	SoffiXsponR570.01Dg172700.1|SoffiXsponR570.01Eg225600.1|SoffiXsponR570.01Fg111200.1	SoffiXsponR570.01Ag311300.1|SoffiXsponR570.01Bg291100.1|SoffiXsponR570.01Cg160200.1	
1990	6	3	3	4	2	2	SoffiXsponR570.01Dg172800.1|SoffiXsponR570.01Eg225700.1|SoffiXsponR570.01Fg111300.1	SoffiXsponR570.01Ag311400.1|SoffiXsponR570.01Bg291200.1|SoffiXsponR570.01Cg160300.1	
1991	6	3	3	5	3	2	SoffiXsponR570.01Dg172900.1|SoffiXsponR570.01Eg225800.1|SoffiXsponR570.01Fg111400.1	SoffiXsponR570.01Ag311500.1|SoffiXsponR570.01Bg291300.1|SoffiXsponR570.01Cg160400.1	
1992	6	3	3	5	3	3	SoffiXsponR570.01Dg173000.1|SoffiXsponR570.01Eg225900.1|SoffiXsponR570.01Fg111500.1	SoffiXsponR570.01Ag311600.1|SoffiXsponR570.01Bg291400.1|SoffiXsponR570.01Cg160500.1	
1994	6	3	3	5	3	2	SoffiXsponR570.01Dg173100.1|SoffiXsponR570.01Eg226000.1|SoffiXsponR570.01Fg111600.1	SoffiXsponR570.01Ag311700.1|SoffiXsponR570.01Bg291500.1|SoffiXsponR570.01Cg160600.1	
67769	4	2	2	4	2	2	SoffiXsponR570.01Dg173200.1|SoffiXsponR570.01Fg111700.1	SoffiXsponR570.01Ag311800.1|SoffiXsponR570.01Bg291600.1	
22485	6	3	3	6	3	3	SoffiXsponR570.01Dg173300.1|SoffiXsponR570.01Eg226200.1|SoffiXsponR570.01Fg111900.1	SoffiXsponR570.01Ag311900.1|SoffiXsponR570.01Bg291700.1|SoffiXsponR570.01Cg160700.1	
67770	1	0	1	1	0	1		SoffiXsponR570.01Ag312000.1	
22489	7	4	3	7	4	3	SoffiXsponR570.01Dg173500.1|SoffiXsponR570.01Eg226600.1|SoffiXsponR570.01Eg226900.1|SoffiXsponR570.01Fg112100.1	SoffiXsponR570.01Ag312200.1|SoffiXsponR570.01Bg291900.1|SoffiXsponR570.01Cg160900.1	
22491	6	3	3	6	3	3	SoffiXsponR570.01Dg173600.1|SoffiXsponR570.01Eg227000.1|SoffiXsponR570.01Fg112200.1	SoffiXsponR570.01Ag312300.1|SoffiXsponR570.01Bg292000.1|SoffiXsponR570.01Cg161000.1	
67771	1	0	1	1	0	1		SoffiXsponR570.01Ag312400.1	
22492	5	2	3	3	2	2	SoffiXsponR570.01Dg173700.1|SoffiXsponR570.01Eg227100.1	SoffiXsponR570.01Ag312500.1|SoffiXsponR570.01Bg292200.1|SoffiXsponR570.01Cg161200.1	
67772	3	0	3	2	0	2		SoffiXsponR570.01Ag312600.1|SoffiXsponR570.01Bg292300.1|SoffiXsponR570.01Cg161300.1	
22494	9	4	5	9	4	5	SoffiXsponR570.01Dg173800.1|SoffiXsponR570.01Eg227200.1|SoffiXsponR570.01Fg112600.1|SoffiXsponR570.01Fg112700.1	SoffiXsponR570.01Ag312700.1|SoffiXsponR570.01Ag313000.1|SoffiXsponR570.01Bg292400.1|SoffiXsponR570.01Cg161500.1|SoffiXsponR570.01Cg161600.1	
67773	1	0	1	1	0	1		SoffiXsponR570.01Ag312800.1	
67774	1	0	1	1	0	1		SoffiXsponR570.01Ag312900.1	
22495	4	1	3	4	1	3	SoffiXsponR570.01Dg173900.1	SoffiXsponR570.01Ag313100.1|SoffiXsponR570.01Bg292500.1|SoffiXsponR570.01Cg161700.1	
22496	7	4	3	6	4	2	SoffiXsponR570.01Dg174000.1|SoffiXsponR570.01Dg174100.1|SoffiXsponR570.01Eg227300.1|SoffiXsponR570.01Fg112800.1	SoffiXsponR570.01Ag313200.1|SoffiXsponR570.01Bg292600.1|SoffiXsponR570.01Cg161800.1	
37417	6	3	3	6	3	3	SoffiXsponR570.01Dg174200.1|SoffiXsponR570.01Eg227400.1|SoffiXsponR570.01Fg113000.1	SoffiXsponR570.01Ag313300.1|SoffiXsponR570.01Bg292700.1|SoffiXsponR570.01Cg162000.1	
1996	5	2	3	5	2	3	SoffiXsponR570.01Dg174300.1|SoffiXsponR570.01Eg227500.1	SoffiXsponR570.01Ag313400.1|SoffiXsponR570.01Bg292800.1|SoffiXsponR570.01Cg162100.1	
22497	6	3	3	6	3	3	SoffiXsponR570.01Dg174400.1|SoffiXsponR570.01Eg227600.1|SoffiXsponR570.01Fg113100.1	SoffiXsponR570.01Ag313500.1|SoffiXsponR570.01Bg292900.1|SoffiXsponR570.01Cg162200.1	
67775	1	0	1	1	0	1		SoffiXsponR570.01Ag313600.1	
22498	6	3	3	5	2	3	SoffiXsponR570.01Dg174600.1|SoffiXsponR570.01Eg227900.1|SoffiXsponR570.01Fg113300.1	SoffiXsponR570.01Ag313700.1|SoffiXsponR570.01Bg293200.1|SoffiXsponR570.01Cg162300.1	
22499	6	3	3	6	3	3	SoffiXsponR570.01Dg174700.1|SoffiXsponR570.01Eg228000.1|SoffiXsponR570.01Fg113400.1	SoffiXsponR570.01Ag313800.1|SoffiXsponR570.01Bg293300.1|SoffiXsponR570.01Cg162400.1	
1998	6	3	3	6	3	3	SoffiXsponR570.01Dg174800.1|SoffiXsponR570.01Eg228100.1|SoffiXsponR570.01Fg113500.1	SoffiXsponR570.01Ag313900.1|SoffiXsponR570.01Bg293400.1|SoffiXsponR570.01Cg162500.1	
22501	5	3	2	4	2	2	SoffiXsponR570.01Dg174900.1|SoffiXsponR570.01Eg228200.1|SoffiXsponR570.01Fg113600.1	SoffiXsponR570.01Ag314000.1|SoffiXsponR570.01Cg162600.1	
2000	6	3	3	6	3	3	SoffiXsponR570.01Dg175000.1|SoffiXsponR570.01Eg228300.1|SoffiXsponR570.01Fg113700.1	SoffiXsponR570.01Ag314100.1|SoffiXsponR570.01Bg293600.1|SoffiXsponR570.01Cg162700.1	
67776	1	0	1	1	0	1		SoffiXsponR570.01Ag314200.1	
2002	6	3	3	6	3	3	SoffiXsponR570.01Dg175200.1|SoffiXsponR570.01Eg228400.1|SoffiXsponR570.01Fg113800.1	SoffiXsponR570.01Ag314300.1|SoffiXsponR570.01Bg293700.1|SoffiXsponR570.01Cg162900.1	
2003	6	3	3	6	3	3	SoffiXsponR570.01Dg175300.1|SoffiXsponR570.01Eg228500.1|SoffiXsponR570.01Fg113900.1	SoffiXsponR570.01Ag314400.1|SoffiXsponR570.01Bg293800.1|SoffiXsponR570.01Cg163000.1	
2006	6	3	3	6	3	3	SoffiXsponR570.01Dg175500.1|SoffiXsponR570.01Eg228700.1|SoffiXsponR570.01Fg114000.1	SoffiXsponR570.01Ag314500.1|SoffiXsponR570.01Bg293900.1|SoffiXsponR570.01Cg163100.1	
2007	5	3	2	5	3	2	SoffiXsponR570.01Dg175600.1|SoffiXsponR570.01Eg228900.1|SoffiXsponR570.01Fg114100.1	SoffiXsponR570.01Ag314600.1|SoffiXsponR570.01Cg163200.1	
22508	5	3	2	5	3	2	SoffiXsponR570.01Dg175700.1|SoffiXsponR570.01Eg229000.1|SoffiXsponR570.01Fg114200.1	SoffiXsponR570.01Ag314700.1|SoffiXsponR570.01Cg163300.1	
38335	5	3	2	5	3	2	SoffiXsponR570.01Dg175800.1|SoffiXsponR570.01Eg229100.1|SoffiXsponR570.01Fg114400.1	SoffiXsponR570.01Ag314800.1|SoffiXsponR570.01Cg163400.1	
2010	5	3	2	4	3	1	SoffiXsponR570.01Dg175900.1|SoffiXsponR570.01Eg229200.1|SoffiXsponR570.01Fg114500.1	SoffiXsponR570.01Ag314900.1|SoffiXsponR570.01Cg163500.1	
2012	6	3	3	6	3	3	SoffiXsponR570.01Dg176000.1|SoffiXsponR570.01Eg229300.1|SoffiXsponR570.01Fg114600.1	SoffiXsponR570.01Ag315000.1|SoffiXsponR570.01Bg294000.1|SoffiXsponR570.01Cg163600.1	
2013	6	3	3	6	3	3	SoffiXsponR570.01Dg176200.1|SoffiXsponR570.01Eg229400.1|SoffiXsponR570.01Fg114800.1	SoffiXsponR570.01Ag315100.1|SoffiXsponR570.01Bg294200.1|SoffiXsponR570.01Cg163800.1	
2014	6	3	3	1	1	1	SoffiXsponR570.01Dg176300.1|SoffiXsponR570.01Eg229500.1|SoffiXsponR570.01Fg114900.1	SoffiXsponR570.01Ag315200.1|SoffiXsponR570.01Bg294400.1|SoffiXsponR570.01Cg163900.1	
2016	6	3	3	5	3	3	SoffiXsponR570.01Dg176400.1|SoffiXsponR570.01Eg229600.1|SoffiXsponR570.01Fg115000.1	SoffiXsponR570.01Ag315300.1|SoffiXsponR570.01Bg294500.1|SoffiXsponR570.01Cg164000.1	
2017	6	3	3	6	3	3	SoffiXsponR570.01Dg176500.1|SoffiXsponR570.01Eg229700.1|SoffiXsponR570.01Fg115100.1	SoffiXsponR570.01Ag315400.1|SoffiXsponR570.01Bg294600.1|SoffiXsponR570.01Cg164100.1	
2019	6	3	3	6	3	3	SoffiXsponR570.01Dg176600.1|SoffiXsponR570.01Eg229800.1|SoffiXsponR570.01Fg115200.1	SoffiXsponR570.01Ag315500.1|SoffiXsponR570.01Bg294700.1|SoffiXsponR570.01Cg164200.1	
2021	6	3	3	6	3	3	SoffiXsponR570.01Dg177000.1|SoffiXsponR570.01Eg230100.1|SoffiXsponR570.01Fg115400.1	SoffiXsponR570.01Ag315600.1|SoffiXsponR570.01Bg294900.1|SoffiXsponR570.01Cg164400.1	
67777	3	0	3	3	0	3		SoffiXsponR570.01Ag315700.1|SoffiXsponR570.01Bg295000.1|SoffiXsponR570.01Cg164500.1	
22511	7	3	4	5	3	2	SoffiXsponR570.01Dg177200.1|SoffiXsponR570.01Eg230200.1|SoffiXsponR570.01Fg115600.1	SoffiXsponR570.01Ag315800.1|SoffiXsponR570.01Ag315900.1|SoffiXsponR570.01Bg295500.1|SoffiXsponR570.01Cg164900.1	
2022	3	2	1	3	2	1	SoffiXsponR570.01Dg177400.1|SoffiXsponR570.01Eg230500.1	SoffiXsponR570.01Ag316100.1	
2023	6	3	3	6	3	3	SoffiXsponR570.01Dg177500.1|SoffiXsponR570.01Eg230600.1|SoffiXsponR570.01Fg115800.1	SoffiXsponR570.01Ag316200.1|SoffiXsponR570.01Bg295700.1|SoffiXsponR570.01Cg165100.1	
2024	6	3	3	5	3	2	SoffiXsponR570.01Dg177600.1|SoffiXsponR570.01Eg230700.1|SoffiXsponR570.01Fg115900.1	SoffiXsponR570.01Ag316300.1|SoffiXsponR570.01Bg295800.1|SoffiXsponR570.01Cg165200.1	
67778	1	0	1	1	0	1		SoffiXsponR570.01Ag316400.1	
2025	6	3	3	4	2	3	SoffiXsponR570.01Dg177700.1|SoffiXsponR570.01Eg230800.1|SoffiXsponR570.01Fg116100.1	SoffiXsponR570.01Ag316500.1|SoffiXsponR570.01Bg296200.1|SoffiXsponR570.01Cg165600.1	
22514	6	3	3	2	2	1	SoffiXsponR570.01Dg177800.1|SoffiXsponR570.01Eg230900.1|SoffiXsponR570.01Fg116200.1	SoffiXsponR570.01Ag316600.1|SoffiXsponR570.01Bg296300.1|SoffiXsponR570.01Cg165700.1	
22515	4	2	2	4	2	2	SoffiXsponR570.01Dg177900.1|SoffiXsponR570.01Fg116300.1	SoffiXsponR570.01Ag316700.1|SoffiXsponR570.01Bg296400.1	
22516	6	3	3	4	2	3	SoffiXsponR570.01Dg178000.1|SoffiXsponR570.01Eg231000.1|SoffiXsponR570.01Fg116400.1	SoffiXsponR570.01Ag316800.1|SoffiXsponR570.01Bg296500.1|SoffiXsponR570.01Cg165800.1	
22517	6	3	3	6	3	3	SoffiXsponR570.01Dg178100.1|SoffiXsponR570.01Eg231200.1|SoffiXsponR570.01Fg116500.1	SoffiXsponR570.01Ag316900.1|SoffiXsponR570.01Bg296600.1|SoffiXsponR570.01Cg165900.1	
67779	1	0	1	1	0	1		SoffiXsponR570.01Ag317000.1	
22518	6	3	3	6	3	3	SoffiXsponR570.01Dg178200.1|SoffiXsponR570.01Eg231600.1|SoffiXsponR570.01Fg116600.1	SoffiXsponR570.01Ag317100.1|SoffiXsponR570.01Bg296700.1|SoffiXsponR570.01Cg166000.1	
22519	6	3	3	6	3	3	SoffiXsponR570.01Dg178300.1|SoffiXsponR570.01Eg231700.1|SoffiXsponR570.01Fg116700.1	SoffiXsponR570.01Ag317200.1|SoffiXsponR570.01Bg296800.1|SoffiXsponR570.01Cg166100.1	
22520	6	3	3	6	3	3	SoffiXsponR570.01Dg178400.1|SoffiXsponR570.01Eg231800.1|SoffiXsponR570.01Fg116800.1	SoffiXsponR570.01Ag317300.1|SoffiXsponR570.01Bg296900.1|SoffiXsponR570.01Cg166200.1	
22521	6	3	3	6	3	3	SoffiXsponR570.01Dg178500.1|SoffiXsponR570.01Eg231900.1|SoffiXsponR570.01Fg116900.1	SoffiXsponR570.01Ag317400.1|SoffiXsponR570.01Bg297000.1|SoffiXsponR570.01Cg166300.1	
2027	6	3	3	5	2	3	SoffiXsponR570.01Dg178600.1|SoffiXsponR570.01Eg232100.1|SoffiXsponR570.01Fg117000.1	SoffiXsponR570.01Ag317500.1|SoffiXsponR570.01Bg297100.1|SoffiXsponR570.01Cg166400.1	
2028	6	3	3	5	3	2	SoffiXsponR570.01Dg178700.1|SoffiXsponR570.01Eg232200.1|SoffiXsponR570.01Fg117100.1	SoffiXsponR570.01Ag317600.1|SoffiXsponR570.01Bg297200.1|SoffiXsponR570.01Cg166500.1	
22523	6	3	3	3	2	2	SoffiXsponR570.01Dg178900.1|SoffiXsponR570.01Eg232400.1|SoffiXsponR570.01Fg117400.1	SoffiXsponR570.01Ag317800.1|SoffiXsponR570.01Bg297300.1|SoffiXsponR570.01Cg166600.1	
2030	6	3	3	6	3	3	SoffiXsponR570.01Dg179000.1|SoffiXsponR570.01Eg232500.1|SoffiXsponR570.01Fg117500.1	SoffiXsponR570.01Ag317900.1|SoffiXsponR570.01Bg297400.1|SoffiXsponR570.01Cg166700.1	
22525	6	3	3	6	3	3	SoffiXsponR570.01Dg179200.1|SoffiXsponR570.01Eg232900.1|SoffiXsponR570.01Fg117600.1	SoffiXsponR570.01Ag318000.1|SoffiXsponR570.01Bg297500.1|SoffiXsponR570.01Cg166800.1	
2031	6	3	3	6	3	3	SoffiXsponR570.01Dg179300.1|SoffiXsponR570.01Eg233000.1|SoffiXsponR570.01Fg117700.1	SoffiXsponR570.01Ag318100.1|SoffiXsponR570.01Bg297600.1|SoffiXsponR570.01Cg166900.1	
2032	6	3	3	6	3	3	SoffiXsponR570.01Dg179400.1|SoffiXsponR570.01Eg233100.1|SoffiXsponR570.01Fg117800.1	SoffiXsponR570.01Ag318200.1|SoffiXsponR570.01Bg297700.1|SoffiXsponR570.01Cg167000.1	
22526	6	3	3	6	3	3	SoffiXsponR570.01Dg179500.1|SoffiXsponR570.01Eg233200.1|SoffiXsponR570.01Fg117900.1	SoffiXsponR570.01Ag318300.1|SoffiXsponR570.01Bg297800.1|SoffiXsponR570.01Cg167100.1	
2033	5	3	2	3	2	1	SoffiXsponR570.01Dg179600.1|SoffiXsponR570.01Eg233300.1|SoffiXsponR570.01Fg118000.1	SoffiXsponR570.01Ag318400.1|SoffiXsponR570.01Cg167200.1	
2034	5	2	3	5	2	3	SoffiXsponR570.01Dg179700.1|SoffiXsponR570.01Fg118100.1	SoffiXsponR570.01Ag318500.1|SoffiXsponR570.01Bg297900.1|SoffiXsponR570.01Cg167300.1	
2035	6	3	3	6	3	3	SoffiXsponR570.01Dg179800.1|SoffiXsponR570.01Eg233400.1|SoffiXsponR570.01Fg118300.1	SoffiXsponR570.01Ag318600.1|SoffiXsponR570.01Bg298000.1|SoffiXsponR570.01Cg167400.1	
2036	6	3	3	6	3	3	SoffiXsponR570.01Dg179900.1|SoffiXsponR570.01Eg233500.1|SoffiXsponR570.01Fg118400.1	SoffiXsponR570.01Ag318700.1|SoffiXsponR570.01Bg298100.1|SoffiXsponR570.01Cg167500.1	
22527	6	3	3	5	3	2	SoffiXsponR570.01Dg180000.1|SoffiXsponR570.01Eg233600.1|SoffiXsponR570.01Fg118700.1	SoffiXsponR570.01Ag318800.1|SoffiXsponR570.01Bg298200.1|SoffiXsponR570.01Cg167600.1	
2037	6	3	3	5	3	2	SoffiXsponR570.01Dg180100.1|SoffiXsponR570.01Eg233700.1|SoffiXsponR570.01Fg118800.1	SoffiXsponR570.01Ag318900.1|SoffiXsponR570.01Bg298300.1|SoffiXsponR570.01Cg167800.1	
2038	5	2	3	5	2	3	SoffiXsponR570.01Dg180200.1|SoffiXsponR570.01Dg180300.1	SoffiXsponR570.01Ag319000.1|SoffiXsponR570.01Bg298400.1|SoffiXsponR570.01Cg167900.1	
2041	7	4	3	7	4	3	SoffiXsponR570.01Dg180400.1|SoffiXsponR570.01Eg233800.1|SoffiXsponR570.01Fg118900.1|SoffiXsponR570.01Fg119000.1	SoffiXsponR570.01Ag319100.1|SoffiXsponR570.01Bg298500.1|SoffiXsponR570.01Cg168000.1	
2042	13	7	6	13	7	6	SoffiXsponR570.01Dg180500.1|SoffiXsponR570.01Dg180600.1|SoffiXsponR570.01Eg233900.1|SoffiXsponR570.01Eg234000.1|SoffiXsponR570.01Fg119100.1|SoffiXsponR570.01Fg120900.1|SoffiXsponR570.01Fg121000.1	SoffiXsponR570.01Ag319200.1|SoffiXsponR570.01Ag319400.1|SoffiXsponR570.01Bg298600.1|SoffiXsponR570.01Bg298700.1|SoffiXsponR570.01Cg168100.1|SoffiXsponR570.01Cg168200.1	
67780	1	0	1	1	0	1		SoffiXsponR570.01Ag319300.1	
2043	22	11	11	20	11	10	SoffiXsponR570.01Dg180700.1|SoffiXsponR570.01Dg180800.1|SoffiXsponR570.01Dg180900.1|SoffiXsponR570.01Eg234100.1|SoffiXsponR570.01Eg234200.1|SoffiXsponR570.01Eg234300.1|SoffiXsponR570.01Fg119200.1|SoffiXsponR570.01Fg119300.1|SoffiXsponR570.01Fg121100.1|SoffiXsponR570.01Fg121200.1|SoffiXsponR570.01Fg121300.1	SoffiXsponR570.01Ag319500.1|SoffiXsponR570.01Ag319600.1|SoffiXsponR570.01Ag319700.1|SoffiXsponR570.01Ag320400.1|SoffiXsponR570.01Bg298800.1|SoffiXsponR570.01Bg298900.1|SoffiXsponR570.01Bg299000.1|SoffiXsponR570.01Cg168300.1|SoffiXsponR570.01Cg168400.1|SoffiXsponR570.01Cg168500.1|SoffiXsponR570.01Cg169200.1	
2047	23	14	9	22	14	8	SoffiXsponR570.01Dg181000.1|SoffiXsponR570.01Dg181700.1|SoffiXsponR570.01Dg181900.1|SoffiXsponR570.01Eg234400.1|SoffiXsponR570.01Eg235000.1|SoffiXsponR570.01Eg235100.1|SoffiXsponR570.01Eg235400.1|SoffiXsponR570.01Fg119500.1|SoffiXsponR570.01Fg119800.1|SoffiXsponR570.01Fg120200.1|SoffiXsponR570.01Fg121400.1|SoffiXsponR570.01Fg121800.1|SoffiXsponR570.01Fg122300.1|SoffiXsponR570.01Fg122700.1	SoffiXsponR570.01Ag319800.1|SoffiXsponR570.01Ag320300.1|SoffiXsponR570.01Ag320500.1|SoffiXsponR570.01Ag321000.1|SoffiXsponR570.01Bg299200.1|SoffiXsponR570.01Bg299700.1|SoffiXsponR570.01Cg169000.1|SoffiXsponR570.01Cg169300.1|SoffiXsponR570.01Cg170200.1	
39735	1	0	1	1	0	1		SoffiXsponR570.01Ag319900.1	
22530	8	5	3	7	4	3	SoffiXsponR570.01Dg181100.1|SoffiXsponR570.01Eg234500.1|SoffiXsponR570.01Eg234700.1|SoffiXsponR570.01Fg120300.1|SoffiXsponR570.01Fg121900.1	SoffiXsponR570.01Ag320000.1|SoffiXsponR570.01Bg299300.1|SoffiXsponR570.01Cg168700.1	
22532	13	8	5	12	8	4	SoffiXsponR570.01Dg181200.1|SoffiXsponR570.01Dg181400.1|SoffiXsponR570.01Eg234600.1|SoffiXsponR570.01Eg234800.1|SoffiXsponR570.01Fg119600.1|SoffiXsponR570.01Fg120400.1|SoffiXsponR570.01Fg121600.1|SoffiXsponR570.01Fg122000.1	SoffiXsponR570.01Ag320100.1|SoffiXsponR570.01Ag320800.1|SoffiXsponR570.01Bg299400.1|SoffiXsponR570.01Cg168800.1|SoffiXsponR570.01Cg169500.1	
2046	35	22	13	34	22	13	SoffiXsponR570.01Dg181500.1|SoffiXsponR570.01Dg181600.1|SoffiXsponR570.01Dg181800.1|SoffiXsponR570.01Dg182200.1|SoffiXsponR570.01Dg182300.1|SoffiXsponR570.01Eg234900.1|SoffiXsponR570.01Eg235200.1|SoffiXsponR570.01Eg235300.1|SoffiXsponR570.01Eg235600.1|SoffiXsponR570.01Eg235700.1|SoffiXsponR570.01Fg119700.1|SoffiXsponR570.01Fg119900.1|SoffiXsponR570.01Fg120000.1|SoffiXsponR570.01Fg120100.1|SoffiXsponR570.01Fg120500.1|SoffiXsponR570.01Fg120600.1|SoffiXsponR570.01Fg121700.1|SoffiXsponR570.01Fg122100.1|SoffiXsponR570.01Fg122200.1|SoffiXsponR570.01Fg122400.1|SoffiXsponR570.01Fg122500.1|SoffiXsponR570.01Fg122900.1	SoffiXsponR570.01Ag320200.1|SoffiXsponR570.01Ag320900.1|SoffiXsponR570.01Ag321100.1|SoffiXsponR570.01Ag321600.1|SoffiXsponR570.01Bg299500.1|SoffiXsponR570.01Bg299600.1|SoffiXsponR570.01Bg299800.1|SoffiXsponR570.01Cg168900.1|SoffiXsponR570.01Cg169100.1|SoffiXsponR570.01Cg169700.1|SoffiXsponR570.01Cg169800.1|SoffiXsponR570.01Cg169900.1|SoffiXsponR570.01Cg170500.1	
67781	2	1	1	2	1	1	SoffiXsponR570.01Fg121500.1	SoffiXsponR570.01Ag320600.1	
67782	1	0	1	1	0	1		SoffiXsponR570.01Ag320700.1	
67783	2	0	2	2	0	2		SoffiXsponR570.01Ag321200.1|SoffiXsponR570.01Cg170000.1	
67784	2	0	2	2	0	2		SoffiXsponR570.01Ag321300.1|SoffiXsponR570.01Cg170100.1	
67785	1	0	1	1	0	1		SoffiXsponR570.01Ag321400.1	
2048	6	3	3	5	3	2	SoffiXsponR570.01Dg182100.1|SoffiXsponR570.01Eg235500.1|SoffiXsponR570.01Fg122800.1	SoffiXsponR570.01Ag321500.1|SoffiXsponR570.01Bg300000.1|SoffiXsponR570.01Cg170300.1	
2049	16	8	8	15	8	7	SoffiXsponR570.01Dg182400.1|SoffiXsponR570.01Dg182500.1|SoffiXsponR570.01Dg182600.1|SoffiXsponR570.01Eg235800.1|SoffiXsponR570.01Eg235900.1|SoffiXsponR570.01Eg236000.1|SoffiXsponR570.01Eg236100.1|SoffiXsponR570.01Fg123000.1	SoffiXsponR570.01Ag321700.1|SoffiXsponR570.01Ag321800.1|SoffiXsponR570.01Ag321900.1|SoffiXsponR570.01Bg300200.1|SoffiXsponR570.01Bg300300.1|SoffiXsponR570.01Cg170600.1|SoffiXsponR570.01Cg170700.1|SoffiXsponR570.01Cg170800.1	
2051	6	3	3	6	3	3	SoffiXsponR570.01Dg182700.1|SoffiXsponR570.01Eg236200.1|SoffiXsponR570.01Fg123400.1	SoffiXsponR570.01Ag322000.1|SoffiXsponR570.01Bg300400.1|SoffiXsponR570.01Cg170900.1	
2052	6	3	3	6	3	3	SoffiXsponR570.01Dg182800.1|SoffiXsponR570.01Eg236300.1|SoffiXsponR570.01Fg123500.1	SoffiXsponR570.01Ag322100.1|SoffiXsponR570.01Bg300500.1|SoffiXsponR570.01Cg171000.1	
2053	5	3	2	4	3	1	SoffiXsponR570.01Dg182900.1|SoffiXsponR570.01Eg236400.1|SoffiXsponR570.01Fg123600.1	SoffiXsponR570.01Ag322200.1|SoffiXsponR570.01Cg171100.1	
2054	5	3	2	5	3	2	SoffiXsponR570.01Dg183000.1|SoffiXsponR570.01Eg236500.1|SoffiXsponR570.01Fg123700.1	SoffiXsponR570.01Ag322300.1|SoffiXsponR570.01Cg171200.1	
2055	5	3	2	4	3	1	SoffiXsponR570.01Dg183100.1|SoffiXsponR570.01Eg236600.1|SoffiXsponR570.01Fg123800.1	SoffiXsponR570.01Ag322400.1|SoffiXsponR570.01Cg171300.1	
67786	1	0	1	1	0	1		SoffiXsponR570.01Ag322500.1	
67787	1	0	1	1	0	1		SoffiXsponR570.01Ag322600.1	
2056	5	3	2	5	3	2	SoffiXsponR570.01Dg183200.1|SoffiXsponR570.01Eg236700.1|SoffiXsponR570.01Fg123900.1	SoffiXsponR570.01Ag322700.1|SoffiXsponR570.01Cg171400.1	
67788	1	0	1	1	0	1		SoffiXsponR570.01Ag322900.1	
2058	5	3	2	3	1	2	SoffiXsponR570.01Dg183400.1|SoffiXsponR570.01Eg236900.1|SoffiXsponR570.01Fg124100.1	SoffiXsponR570.01Ag323000.1|SoffiXsponR570.01Cg171600.1	
2059	5	3	2	5	3	2	SoffiXsponR570.01Dg183800.1|SoffiXsponR570.01Eg237000.1|SoffiXsponR570.01Fg124300.1	SoffiXsponR570.01Ag323100.1|SoffiXsponR570.01Cg171800.1	
2060	5	3	2	5	3	2	SoffiXsponR570.01Dg183900.1|SoffiXsponR570.01Eg237100.1|SoffiXsponR570.01Fg124400.1	SoffiXsponR570.01Ag323200.1|SoffiXsponR570.01Cg171900.1	
2062	5	3	2	2	2	1	SoffiXsponR570.01Dg184000.1|SoffiXsponR570.01Eg237200.1|SoffiXsponR570.01Fg124500.1	SoffiXsponR570.01Ag323300.1|SoffiXsponR570.01Cg172000.1	
2063	5	3	2	5	3	2	SoffiXsponR570.01Dg184100.1|SoffiXsponR570.01Eg237300.1|SoffiXsponR570.01Fg124600.1	SoffiXsponR570.01Ag323400.1|SoffiXsponR570.01Cg172100.1	
2064	5	3	2	5	3	2	SoffiXsponR570.01Dg184200.1|SoffiXsponR570.01Eg237400.1|SoffiXsponR570.01Fg124700.1	SoffiXsponR570.01Ag323500.1|SoffiXsponR570.01Cg172200.1	
2065	5	3	2	5	3	2	SoffiXsponR570.01Dg184300.1|SoffiXsponR570.01Eg237500.1|SoffiXsponR570.01Fg124800.1	SoffiXsponR570.01Ag323600.1|SoffiXsponR570.01Cg172300.1	
22540	10	6	4	7	4	3	SoffiXsponR570.01Dg184400.1|SoffiXsponR570.01Dg184500.1|SoffiXsponR570.01Eg237600.1|SoffiXsponR570.01Eg237700.1|SoffiXsponR570.01Fg124900.1|SoffiXsponR570.01Fg125100.1	SoffiXsponR570.01Ag323700.1|SoffiXsponR570.01Ag323800.1|SoffiXsponR570.01Cg172400.1|SoffiXsponR570.01Cg172500.1	
67789	2	0	2	1	0	1		SoffiXsponR570.01Ag323900.1|SoffiXsponR570.01Cg172600.1	
67790	5	3	2	4	2	2	SoffiXsponR570.01Dg184600.1|SoffiXsponR570.01Eg237800.1|SoffiXsponR570.01Fg125200.1	SoffiXsponR570.01Ag324000.1|SoffiXsponR570.01Cg172700.1	
22541	5	3	2	4	2	2	SoffiXsponR570.01Dg184700.1|SoffiXsponR570.01Eg237900.1|SoffiXsponR570.01Fg125300.1	SoffiXsponR570.01Ag324100.1|SoffiXsponR570.01Cg172800.1	
22542	5	3	2	4	3	1	SoffiXsponR570.01Dg184800.1|SoffiXsponR570.01Eg238000.1|SoffiXsponR570.01Fg125400.1	SoffiXsponR570.01Ag324200.1|SoffiXsponR570.01Cg173000.1	
2066	5	3	2	5	3	2	SoffiXsponR570.01Dg184900.1|SoffiXsponR570.01Eg238100.1|SoffiXsponR570.01Fg125500.1	SoffiXsponR570.01Ag324300.1|SoffiXsponR570.01Cg173100.1	
2067	10	6	4	9	6	4	SoffiXsponR570.01Dg185000.1|SoffiXsponR570.01Dg185100.1|SoffiXsponR570.01Eg238200.1|SoffiXsponR570.01Eg238300.1|SoffiXsponR570.01Fg125600.1|SoffiXsponR570.01Fg125700.1	SoffiXsponR570.01Ag324400.1|SoffiXsponR570.01Ag324600.1|SoffiXsponR570.01Cg173200.1|SoffiXsponR570.01Cg173300.1	
67791	1	0	1	1	0	1		SoffiXsponR570.01Ag324500.1	
2070	5	3	2	5	3	2	SoffiXsponR570.01Dg185200.1|SoffiXsponR570.01Eg238400.1|SoffiXsponR570.01Fg125800.1	SoffiXsponR570.01Ag324700.1|SoffiXsponR570.01Cg173500.1	
2072	1	0	1	1	0	1		SoffiXsponR570.01Ag324900.1	
2073	5	3	2	5	3	2	SoffiXsponR570.01Dg185400.1|SoffiXsponR570.01Eg238600.1|SoffiXsponR570.01Fg126000.1	SoffiXsponR570.01Ag325000.1|SoffiXsponR570.01Cg173700.1	
2074	5	3	2	5	3	2	SoffiXsponR570.01Dg185500.1|SoffiXsponR570.01Eg238700.1|SoffiXsponR570.01Fg126100.1	SoffiXsponR570.01Ag325100.1|SoffiXsponR570.01Cg173800.1	
22543	5	3	2	5	3	2	SoffiXsponR570.01Dg185600.1|SoffiXsponR570.01Eg238800.1|SoffiXsponR570.01Fg126200.1	SoffiXsponR570.01Ag325200.1|SoffiXsponR570.01Cg173900.1	
22545	5	3	2	5	3	2	SoffiXsponR570.01Dg185700.1|SoffiXsponR570.01Eg238900.1|SoffiXsponR570.01Fg126300.1	SoffiXsponR570.01Ag325300.1|SoffiXsponR570.01Cg174000.1	
22546	5	3	2	5	3	2	SoffiXsponR570.01Dg185800.1|SoffiXsponR570.01Eg239000.1|SoffiXsponR570.01Fg126400.1	SoffiXsponR570.01Ag325400.1|SoffiXsponR570.01Cg174100.1	
22547	5	3	2	5	3	2	SoffiXsponR570.01Dg185900.1|SoffiXsponR570.01Eg239100.1|SoffiXsponR570.01Fg126500.1	SoffiXsponR570.01Ag325500.1|SoffiXsponR570.01Cg174200.1	
39752	1	0	1	1	0	1		SoffiXsponR570.01Ag325600.1	
2077	5	3	2	5	3	2	SoffiXsponR570.01Dg186000.1|SoffiXsponR570.01Eg239200.1|SoffiXsponR570.01Fg126600.1	SoffiXsponR570.01Ag325700.1|SoffiXsponR570.01Cg174300.1	
2078	5	3	2	5	3	2	SoffiXsponR570.01Dg186100.1|SoffiXsponR570.01Eg239400.1|SoffiXsponR570.01Fg126700.1	SoffiXsponR570.01Ag325800.1|SoffiXsponR570.01Cg174400.1	
2079	5	3	2	5	3	2	SoffiXsponR570.01Dg186200.1|SoffiXsponR570.01Eg239500.1|SoffiXsponR570.01Fg126800.1	SoffiXsponR570.01Ag325900.1|SoffiXsponR570.01Cg174500.1	
67792	1	0	1	1	0	1		SoffiXsponR570.01Ag326000.1	
38331	1	0	1	1	0	1		SoffiXsponR570.01Ag326100.1	
2081	5	3	2	4	2	2	SoffiXsponR570.01Dg186300.1|SoffiXsponR570.01Eg239600.1|SoffiXsponR570.01Fg126900.1	SoffiXsponR570.01Ag326200.1|SoffiXsponR570.01Cg174600.1	
2083	4	2	2	2	1	1	SoffiXsponR570.01Dg186400.1|SoffiXsponR570.01Eg239700.1	SoffiXsponR570.01Ag326300.1|SoffiXsponR570.01Cg174900.1	
2085	5	3	2	5	3	2	SoffiXsponR570.01Dg186600.1|SoffiXsponR570.01Eg239900.1|SoffiXsponR570.01Fg127100.1	SoffiXsponR570.01Ag326500.1|SoffiXsponR570.01Cg175100.1	
2086	5	3	2	4	2	2	SoffiXsponR570.01Dg186700.1|SoffiXsponR570.01Eg240000.1|SoffiXsponR570.01Fg127200.1	SoffiXsponR570.01Ag326600.1|SoffiXsponR570.01Cg175200.1	
2087	3	1	2	3	1	2	SoffiXsponR570.01Eg240100.1	SoffiXsponR570.01Ag326700.1|SoffiXsponR570.01Cg175300.1	
2088	8	6	2	7	6	1	SoffiXsponR570.01Dg186800.1|SoffiXsponR570.01Dg186900.1|SoffiXsponR570.01Dg187000.1|SoffiXsponR570.01Eg240200.1|SoffiXsponR570.01Eg240300.1|SoffiXsponR570.01Fg127300.1	SoffiXsponR570.01Ag326800.1|SoffiXsponR570.01Cg175400.1	
22553	6	3	3	5	2	3	SoffiXsponR570.01Dg187100.1|SoffiXsponR570.01Eg240400.1|SoffiXsponR570.01Fg127400.1	SoffiXsponR570.01Ag326900.1|SoffiXsponR570.01Cg175500.1|SoffiXsponR570.01Cg175700.1	
22554	6	3	3	5	3	2	SoffiXsponR570.01Dg187200.1|SoffiXsponR570.01Eg240500.1|SoffiXsponR570.01Fg127500.1	SoffiXsponR570.01Ag327000.1|SoffiXsponR570.01Cg175600.1|SoffiXsponR570.01Cg175800.1	
22555	5	3	2	5	3	2	SoffiXsponR570.01Dg187300.1|SoffiXsponR570.01Eg240600.1|SoffiXsponR570.01Fg127600.1	SoffiXsponR570.01Ag327100.1|SoffiXsponR570.01Cg175900.1	
67793	5	0	5	4	0	4		SoffiXsponR570.01Ag327200.1|SoffiXsponR570.01Ag355800.1|SoffiXsponR570.01Bg290900.1|SoffiXsponR570.01Bg305700.1|SoffiXsponR570.01Cg176300.1	
2089	4	2	2	4	2	2	SoffiXsponR570.01Dg187400.1|SoffiXsponR570.01Fg127700.1	SoffiXsponR570.01Ag327300.1|SoffiXsponR570.01Cg176000.1	
67794	1	0	1	1	0	1		SoffiXsponR570.01Ag327400.1	
2091	8	4	4	8	4	4	SoffiXsponR570.01Dg188000.1|SoffiXsponR570.01Eg241000.1|SoffiXsponR570.01Fg127900.1|SoffiXsponR570.01Fg128100.1	SoffiXsponR570.01Ag327600.1|SoffiXsponR570.01Ag327800.1|SoffiXsponR570.01Cg176200.1|SoffiXsponR570.01Cg176500.1	
22556	3	1	2	3	1	2	SoffiXsponR570.01Fg128000.1	SoffiXsponR570.01Ag327700.1|SoffiXsponR570.01Cg176400.1	
38328	5	3	2	5	3	2	SoffiXsponR570.01Dg188100.1|SoffiXsponR570.01Eg241200.1|SoffiXsponR570.01Fg128200.1	SoffiXsponR570.01Ag327900.1|SoffiXsponR570.01Cg176600.1	
67795	2	0	2	2	0	2		SoffiXsponR570.01Ag328000.1|SoffiXsponR570.01Cg176700.1	
2093	5	3	2	5	3	2	SoffiXsponR570.01Dg188200.1|SoffiXsponR570.01Eg241300.1|SoffiXsponR570.01Fg128300.1	SoffiXsponR570.01Ag328100.1|SoffiXsponR570.01Cg176800.1	
2095	5	3	2	5	3	2	SoffiXsponR570.01Dg188400.1|SoffiXsponR570.01Eg241500.1|SoffiXsponR570.01Fg128500.1	SoffiXsponR570.01Ag328200.1|SoffiXsponR570.01Cg177000.1	
2096	5	3	2	5	3	2	SoffiXsponR570.01Dg188500.1|SoffiXsponR570.01Eg241600.1|SoffiXsponR570.01Fg128600.1	SoffiXsponR570.01Ag328300.1|SoffiXsponR570.01Cg177100.1	
22559	5	3	2	5	3	2	SoffiXsponR570.01Dg188600.1|SoffiXsponR570.01Eg241700.1|SoffiXsponR570.01Fg128700.1	SoffiXsponR570.01Ag328400.1|SoffiXsponR570.01Cg177200.1	
67796	2	1	1	2	1	1	SoffiXsponR570.01Eg246000.1	SoffiXsponR570.01Ag328500.1	
2098	5	3	2	5	3	2	SoffiXsponR570.01Dg188700.1|SoffiXsponR570.01Eg241800.1|SoffiXsponR570.01Fg128800.1	SoffiXsponR570.01Ag328600.1|SoffiXsponR570.01Cg177300.1	
67797	3	2	1	3	2	1	SoffiXsponR570.01Eg241900.1|SoffiXsponR570.01Fg128900.1	SoffiXsponR570.01Ag328700.1	
2099	5	3	2	5	3	2	SoffiXsponR570.01Dg188800.1|SoffiXsponR570.01Eg242100.1|SoffiXsponR570.01Fg129000.1	SoffiXsponR570.01Ag328800.1|SoffiXsponR570.01Cg177400.1	
2100	5	3	2	5	3	2	SoffiXsponR570.01Dg188900.1|SoffiXsponR570.01Eg242200.1|SoffiXsponR570.01Fg129100.1	SoffiXsponR570.01Ag328900.1|SoffiXsponR570.01Cg177500.1	
2101	6	4	2	6	4	2	SoffiXsponR570.01Dg189100.1|SoffiXsponR570.01Eg242300.1|SoffiXsponR570.01Eg242500.1|SoffiXsponR570.01Fg129300.1	SoffiXsponR570.01Ag329000.1|SoffiXsponR570.01Ag329300.1	
2102	6	3	3	6	3	3	SoffiXsponR570.01Dg189000.1|SoffiXsponR570.01Eg242400.1|SoffiXsponR570.01Fg129200.1	SoffiXsponR570.01Ag329100.1|SoffiXsponR570.01Cg177600.1|SoffiXsponR570.01Cg177700.1	
67798	1	0	1	1	0	1		SoffiXsponR570.01Ag329200.1	
2103	5	3	2	5	3	2	SoffiXsponR570.01Dg189200.1|SoffiXsponR570.01Eg242800.1|SoffiXsponR570.01Fg129500.1	SoffiXsponR570.01Ag329400.1|SoffiXsponR570.01Cg177800.1	
2104	9	5	4	9	5	4	SoffiXsponR570.01Dg189300.1|SoffiXsponR570.01Dg189400.1|SoffiXsponR570.01Dg189500.1|SoffiXsponR570.01Eg242900.1|SoffiXsponR570.01Fg129700.1	SoffiXsponR570.01Ag329500.1|SoffiXsponR570.01Ag329600.1|SoffiXsponR570.01Cg177900.1|SoffiXsponR570.01Cg178000.1	
2105	4	2	2	4	2	2	SoffiXsponR570.01Dg189600.1|SoffiXsponR570.01Eg243000.1	SoffiXsponR570.01Ag329700.1|SoffiXsponR570.01Cg178100.1	
67799	1	0	1	1	0	1		SoffiXsponR570.01Ag329800.1	
2108	5	2	3	5	2	3	SoffiXsponR570.01Dg189700.1|SoffiXsponR570.01Fg129800.1	SoffiXsponR570.01Ag329900.1|SoffiXsponR570.01Bg300600.1|SoffiXsponR570.01Cg178200.1	
67800	3	1	2	3	1	2	SoffiXsponR570.01Dg189800.1	SoffiXsponR570.01Ag330000.1|SoffiXsponR570.01Cg178300.1	
38329	6	3	3	6	3	3	SoffiXsponR570.01Dg189900.1|SoffiXsponR570.01Eg243200.1|SoffiXsponR570.01Fg130000.1	SoffiXsponR570.01Ag330100.1|SoffiXsponR570.01Bg300900.1|SoffiXsponR570.01Cg178400.1	
22563	6	3	3	5	2	3	SoffiXsponR570.01Dg190100.1|SoffiXsponR570.01Eg243300.1|SoffiXsponR570.01Fg130100.1	SoffiXsponR570.01Ag330200.1|SoffiXsponR570.01Bg301000.1|SoffiXsponR570.01Cg178500.1	
22564	6	3	3	6	3	3	SoffiXsponR570.01Dg190200.1|SoffiXsponR570.01Eg243400.1|SoffiXsponR570.01Fg130200.1	SoffiXsponR570.01Ag330300.1|SoffiXsponR570.01Bg301100.1|SoffiXsponR570.01Cg178600.1	
22565	8	4	4	8	4	4	SoffiXsponR570.01Dg190400.1|SoffiXsponR570.01Eg243600.1|SoffiXsponR570.01Eg254100.1|SoffiXsponR570.01Fg130500.1	SoffiXsponR570.01Ag330500.1|SoffiXsponR570.01Bg300800.1|SoffiXsponR570.01Bg301300.1|SoffiXsponR570.01Cg178800.1	
2109	6	3	3	6	3	3	SoffiXsponR570.01Dg190600.1|SoffiXsponR570.01Eg243700.1|SoffiXsponR570.01Fg130600.1	SoffiXsponR570.01Ag330600.1|SoffiXsponR570.01Bg301400.1|SoffiXsponR570.01Cg178900.1	
2110	6	3	3	6	3	3	SoffiXsponR570.01Dg190700.1|SoffiXsponR570.01Eg243800.1|SoffiXsponR570.01Fg130700.1	SoffiXsponR570.01Ag330700.1|SoffiXsponR570.01Bg301500.1|SoffiXsponR570.01Cg179000.1	
22566	14	6	8	13	5	8	SoffiXsponR570.01Dg190800.1|SoffiXsponR570.01Dg199400.1|SoffiXsponR570.01Eg243900.1|SoffiXsponR570.01Eg253500.1|SoffiXsponR570.01Fg131000.1|SoffiXsponR570.01Fg139100.1	SoffiXsponR570.01Ag330800.1|SoffiXsponR570.01Ag330900.1|SoffiXsponR570.01Ag331000.1|SoffiXsponR570.01Ag340500.1|SoffiXsponR570.01Bg301600.1|SoffiXsponR570.01Bg310600.1|SoffiXsponR570.01Cg179100.1|SoffiXsponR570.01Cg188700.1
[truncated: 5,688,466 more chars]
