# Supplementary material for: The complex polyploid genome architecture of sugarcane
Source: Nature. 2024 Mar 27;628(8009):804–10. doi: 10.1038/s41586-024-07231-4 (PMC11041754; doi:10.1038/s41586-024-07231-4)
Supplement: Supplementary file 10 — Intersection of genes and haplotype depth. [file 41586_2024_7231_MOESM10_ESM.txt]

#Supplemental Table 9- Gene and depth intersection in the R570 primary annotation
#Primary gene positions are overlayed with depth coverage blocks to show likely identical gene copies
#that cannot be queried due to identical collapsed haplotypes.
chromosome gene progenitor geneStart geneEnd depthBlockStart depthBlockEnd coverage
Chr1A SoffiXsponR570.01Ag000100 So 3073778 3078279 2540001 5500001 3
Chr1A SoffiXsponR570.01Ag000200 So 3140663 3147554 2540001 5500001 3
Chr1A SoffiXsponR570.01Ag000300 So 3147616 3153905 2540001 5500001 3
Chr1A SoffiXsponR570.01Ag000400 So 3153906 3156244 2540001 5500001 3
Chr1A SoffiXsponR570.01Ag000500 So 3156444 3157913 2540001 5500001 3
Chr1A SoffiXsponR570.01Ag000600 So 3159454 3162681 2540001 5500001 3
Chr1A SoffiXsponR570.01Ag000700 So 3162366 3168582 2540001 5500001 3
Chr1A SoffiXsponR570.01Ag000800 So 3168736 3177857 2540001 5500001 3
Chr1A SoffiXsponR570.01Ag000900 So 3219672 3220261 2540001 5500001 3
Chr1A SoffiXsponR570.01Ag001000 So 3220388 3232896 2540001 5500001 3
Chr1A SoffiXsponR570.01Ag001100 So 3233986 3239340 2540001 5500001 3
Chr1A SoffiXsponR570.01Ag001200 So 3263813 3302174 2540001 5500001 3
Chr1A SoffiXsponR570.01Ag001300 So 3276509 3303782 2540001 5500001 3
Chr1A SoffiXsponR570.01Ag001400 So 3304779 3307230 2540001 5500001 3
Chr1A SoffiXsponR570.01Ag001500 So 3319323 3322293 2540001 5500001 3
Chr1A SoffiXsponR570.01Ag001600 So 3326232 3327562 2540001 5500001 3
Chr1A SoffiXsponR570.01Ag001700 So 3334481 3338544 2540001 5500001 3
Chr1A SoffiXsponR570.01Ag001800 So 3353283 3358875 2540001 5500001 3
Chr1A SoffiXsponR570.01Ag001900 So 3397755 3401494 2540001 5500001 3
Chr1A SoffiXsponR570.01Ag002000 So 3401928 3405543 2540001 5500001 3
Chr1A SoffiXsponR570.01Ag002100 So 3409213 3414001 2540001 5500001 3
Chr1A SoffiXsponR570.01Ag002200 So 3414002 3416049 2540001 5500001 3
Chr1A SoffiXsponR570.01Ag002300 So 3431847 3439762 2540001 5500001 3
Chr1A SoffiXsponR570.01Ag002400 So 3434319 3434630 2540001 5500001 3
Chr1A SoffiXsponR570.01Ag002500 So 3451648 3452541 2540001 5500001 3
Chr1A SoffiXsponR570.01Ag002600 So 3487632 3496856 2540001 5500001 3
Chr1A SoffiXsponR570.01Ag002700 So 3510697 3511372 2540001 5500001 3
Chr1A SoffiXsponR570.01Ag002800 So 3514316 3516302 2540001 5500001 3
Chr1A SoffiXsponR570.01Ag002900 So 3517659 3522249 2540001 5500001 3
Chr1A SoffiXsponR570.01Ag003000 So 3518797 3522280 2540001 5500001 3
Chr1A SoffiXsponR570.01Ag003100 So 3526495 3528342 2540001 5500001 3
Chr1A SoffiXsponR570.01Ag003200 So 3531831 3537200 2540001 5500001 3
Chr1A SoffiXsponR570.01Ag003300 So 3537377 3542797 2540001 5500001 3
Chr1A SoffiXsponR570.01Ag003400 So 3543977 3545370 2540001 5500001 3
Chr1A SoffiXsponR570.01Ag003500 So 3569070 3580028 2540001 5500001 3
Chr1A SoffiXsponR570.01Ag003600 So 3580456 3581883 2540001 5500001 3
Chr1A SoffiXsponR570.01Ag003700 So 3582976 3586171 2540001 5500001 3
Chr1A SoffiXsponR570.01Ag003800 So 3621820 3626826 2540001 5500001 3
Chr1A SoffiXsponR570.01Ag003900 So 3627194 3627561 2540001 5500001 3
Chr1A SoffiXsponR570.01Ag004000 So 3630640 3631829 2540001 5500001 3
Chr1A SoffiXsponR570.01Ag004100 So 3657679 3660668 2540001 5500001 3
Chr1A SoffiXsponR570.01Ag004200 So 3660245 3664586 2540001 5500001 3
Chr1A SoffiXsponR570.01Ag004300 So 3672125 3673996 2540001 5500001 3
Chr1A SoffiXsponR570.01Ag004400 So 3678403 3682303 2540001 5500001 3
Chr1A SoffiXsponR570.01Ag004500 So 3683358 3685356 2540001 5500001 3
Chr1A SoffiXsponR570.01Ag004600 So 3718354 3719481 2540001 5500001 3
Chr1A SoffiXsponR570.01Ag004700 So 3781891 3783360 2540001 5500001 3
Chr1A SoffiXsponR570.01Ag004800 So 3783765 3790386 2540001 5500001 3
Chr1A SoffiXsponR570.01Ag004900 So 3804815 3807608 2540001 5500001 3
Chr1A SoffiXsponR570.01Ag005000 So 3807885 3815417 2540001 5500001 3
Chr1A SoffiXsponR570.01Ag005100 So 3815301 3817175 2540001 5500001 3
Chr1A SoffiXsponR570.01Ag005200 So 3817573 3820177 2540001 5500001 3
Chr1A SoffiXsponR570.01Ag005300 So 3821836 3823470 2540001 5500001 3
Chr1A SoffiXsponR570.01Ag005400 So 3833071 3834618 2540001 5500001 3
Chr1A SoffiXsponR570.01Ag005500 So 3895291 3908336 2540001 5500001 3
Chr1A SoffiXsponR570.01Ag005600 So 3904633 3905490 2540001 5500001 3
Chr1A SoffiXsponR570.01Ag005700 So 3908707 3910448 2540001 5500001 3
Chr1A SoffiXsponR570.01Ag005800 So 3970642 3976718 2540001 5500001 3
Chr1A SoffiXsponR570.01Ag005900 So 3989852 3995534 2540001 5500001 3
Chr1A SoffiXsponR570.01Ag006000 So 4005289 4012041 2540001 5500001 3
Chr1A SoffiXsponR570.01Ag006100 So 4032273 4032641 2540001 5500001 3
Chr1A SoffiXsponR570.01Ag006200 So 4061178 4061862 2540001 5500001 3
Chr1A SoffiXsponR570.01Ag006300 So 4071416 4090109 2540001 5500001 3
Chr1A SoffiXsponR570.01Ag006400 So 4090592 4092568 2540001 5500001 3
Chr1A SoffiXsponR570.01Ag006500 So 4097056 4097574 2540001 5500001 3
Chr1A SoffiXsponR570.01Ag006600 So 4099473 4102487 2540001 5500001 3
Chr1A SoffiXsponR570.01Ag006700 So 4119244 4124288 2540001 5500001 3
Chr1A SoffiXsponR570.01Ag006800 So 4125104 4129310 2540001 5500001 3
Chr1A SoffiXsponR570.01Ag006900 So 4131841 4133680 2540001 5500001 3
Chr1A SoffiXsponR570.01Ag007000 So 4134224 4137532 2540001 5500001 3
Chr1A SoffiXsponR570.01Ag007100 So 4137108 4140904 2540001 5500001 3
Chr1A SoffiXsponR570.01Ag007200 So 4183976 4187866 2540001 5500001 3
Chr1A SoffiXsponR570.01Ag007300 So 4190332 4191384 2540001 5500001 3
Chr1A SoffiXsponR570.01Ag007400 So 4192711 4199926 2540001 5500001 3
Chr1A SoffiXsponR570.01Ag007500 So 4233896 4241212 2540001 5500001 3
Chr1A SoffiXsponR570.01Ag007600 So 4241270 4243793 2540001 5500001 3
Chr1A SoffiXsponR570.01Ag007700 So 4243841 4244536 2540001 5500001 3
Chr1A SoffiXsponR570.01Ag007800 So 4248864 4252771 2540001 5500001 3
Chr1A SoffiXsponR570.01Ag007900 So 4253739 4255266 2540001 5500001 3
Chr1A SoffiXsponR570.01Ag008000 So 4255475 4259200 2540001 5500001 3
Chr1A SoffiXsponR570.01Ag008100 So 4282887 4288692 2540001 5500001 3
Chr1A SoffiXsponR570.01Ag008200 So 4288975 4295712 2540001 5500001 3
Chr1A SoffiXsponR570.01Ag008300 So 4310772 4314169 2540001 5500001 3
Chr1A SoffiXsponR570.01Ag008400 So 4322876 4347277 2540001 5500001 3
Chr1A SoffiXsponR570.01Ag008500 So 4347666 4350223 2540001 5500001 3
Chr1A SoffiXsponR570.01Ag008600 So 4350804 4353063 2540001 5500001 3
Chr1A SoffiXsponR570.01Ag008700 So 4352799 4358174 2540001 5500001 3
Chr1A SoffiXsponR570.01Ag008800 So 4376990 4378449 2540001 5500001 3
Chr1A SoffiXsponR570.01Ag008900 So 4393098 4399602 2540001 5500001 3
Chr1A SoffiXsponR570.01Ag009000 So 4439488 4444037 2540001 5500001 3
Chr1A SoffiXsponR570.01Ag009100 So 4458268 4462699 2540001 5500001 3
Chr1A SoffiXsponR570.01Ag009200 So 4464678 4467021 2540001 5500001 3
Chr1A SoffiXsponR570.01Ag009300 So 4481090 4481659 2540001 5500001 3
Chr1A SoffiXsponR570.01Ag009400 So 4490741 4494520 2540001 5500001 3
Chr1A SoffiXsponR570.01Ag009500 So 4502763 4504073 2540001 5500001 3
Chr1A SoffiXsponR570.01Ag009600 So 4556468 4562837 2540001 5500001 3
Chr1A SoffiXsponR570.01Ag009700 So 4563179 4564193 2540001 5500001 3
Chr1A SoffiXsponR570.01Ag009800 So 4586198 4589657 2540001 5500001 3
Chr1A SoffiXsponR570.01Ag009900 So 4594032 4595597 2540001 5500001 3
Chr1A SoffiXsponR570.01Ag010000 So 4596415 4602133 2540001 5500001 3
Chr1A SoffiXsponR570.01Ag010100 So 4598834 4599709 2540001 5500001 3
Chr1A SoffiXsponR570.01Ag010200 So 4599964 4600761 2540001 5500001 3
Chr1A SoffiXsponR570.01Ag010300 So 4603660 4606243 2540001 5500001 3
Chr1A SoffiXsponR570.01Ag010400 So 4607305 4609766 2540001 5500001 3
Chr1A SoffiXsponR570.01Ag010500 So 4612550 4615116 2540001 5500001 3
Chr1A SoffiXsponR570.01Ag010600 So 4615662 4621170 2540001 5500001 3
Chr1A SoffiXsponR570.01Ag010700 So 4621482 4624937 2540001 5500001 3
Chr1A SoffiXsponR570.01Ag010800 So 4671833 4675449 2540001 5500001 3
Chr1A SoffiXsponR570.01Ag010900 So 4676082 4680164 2540001 5500001 3
Chr1A SoffiXsponR570.01Ag011000 So 4694395 4698428 2540001 5500001 3
Chr1A SoffiXsponR570.01Ag011100 So 4701662 4705141 2540001 5500001 3
Chr1A SoffiXsponR570.01Ag011200 So 4705180 4709861 2540001 5500001 3
Chr1A SoffiXsponR570.01Ag011300 So 4712983 4715257 2540001 5500001 3
Chr1A SoffiXsponR570.01Ag011400 So 4746281 4752688 2540001 5500001 3
Chr1A SoffiXsponR570.01Ag011500 So 4768656 4773584 2540001 5500001 3
Chr1A SoffiXsponR570.01Ag011600 So 4788299 4792057 2540001 5500001 3
Chr1A SoffiXsponR570.01Ag011700 So 4789986 4795371 2540001 5500001 3
Chr1A SoffiXsponR570.01Ag011800 So 4804604 4810153 2540001 5500001 3
Chr1A SoffiXsponR570.01Ag011900 So 4812547 4813562 2540001 5500001 3
Chr1A SoffiXsponR570.01Ag012000 So 4857219 4859619 2540001 5500001 3
Chr1A SoffiXsponR570.01Ag012100 So 4904204 4904473 2540001 5500001 3
Chr1A SoffiXsponR570.01Ag012200 So 4908775 4910598 2540001 5500001 3
Chr1A SoffiXsponR570.01Ag012300 So 5023270 5023746 2540001 5500001 3
Chr1A SoffiXsponR570.01Ag012400 So 5036993 5039300 2540001 5500001 3
Chr1A SoffiXsponR570.01Ag012500 So 5040813 5043128 2540001 5500001 3
Chr1A SoffiXsponR570.01Ag012600 So 5091069 5092333 2540001 5500001 3
Chr1A SoffiXsponR570.01Ag012700 So 5105758 5108046 2540001 5500001 3
Chr1A SoffiXsponR570.01Ag012800 So 5146990 5149921 2540001 5500001 3
Chr1A SoffiXsponR570.01Ag012900 So 5155226 5159113 2540001 5500001 3
Chr1A SoffiXsponR570.01Ag013000 So 5174408 5180057 2540001 5500001 3
Chr1A SoffiXsponR570.01Ag013100 So 5180567 5183673 2540001 5500001 3
Chr1A SoffiXsponR570.01Ag013200 So 5185964 5189530 2540001 5500001 3
Chr1A SoffiXsponR570.01Ag013300 So 5190907 5193585 2540001 5500001 3
Chr1A SoffiXsponR570.01Ag013400 So 5197168 5199827 2540001 5500001 3
Chr1A SoffiXsponR570.01Ag013500 So 5260489 5265200 2540001 5500001 3
Chr1A SoffiXsponR570.01Ag013600 So 5286727 5288428 2540001 5500001 3
Chr1A SoffiXsponR570.01Ag013700 So 5302507 5305163 2540001 5500001 3
Chr1A SoffiXsponR570.01Ag013800 So 5332028 5336674 2540001 5500001 3
Chr1A SoffiXsponR570.01Ag013900 So 5338004 5339522 2540001 5500001 3
Chr1A SoffiXsponR570.01Ag014000 So 5344175 5350451 2540001 5500001 3
Chr1A SoffiXsponR570.01Ag014100 So 5363722 5380180 2540001 5500001 3
Chr1A SoffiXsponR570.01Ag014200 So 5365859 5366785 2540001 5500001 3
Chr1A SoffiXsponR570.01Ag014500 So 5576463 5580436 5560001 5910001 4
Chr1A SoffiXsponR570.01Ag014600 So 5597462 5608842 5560001 5910001 4
Chr1A SoffiXsponR570.01Ag014700 So 5609823 5613521 5560001 5910001 4
Chr1A SoffiXsponR570.01Ag014800 So 5615919 5617792 5560001 5910001 4
Chr1A SoffiXsponR570.01Ag014900 So 5618368 5621016 5560001 5910001 4
Chr1A SoffiXsponR570.01Ag015000 So 5621544 5625486 5560001 5910001 4
Chr1A SoffiXsponR570.01Ag015100 So 5629105 5629641 5560001 5910001 4
Chr1A SoffiXsponR570.01Ag015200 So 5685278 5686029 5560001 5910001 4
Chr1A SoffiXsponR570.01Ag015300 So 5736682 5771687 5560001 5910001 4
Chr1A SoffiXsponR570.01Ag015400 So 5777076 5790822 5560001 5910001 4
Chr1A SoffiXsponR570.01Ag015500 So 5808892 5812951 5560001 5910001 4
Chr1A SoffiXsponR570.01Ag015600 So 5813432 5820444 5560001 5910001 4
Chr1A SoffiXsponR570.01Ag015700 So 5828607 5831349 5560001 5910001 4
Chr1A SoffiXsponR570.01Ag015800 So 5831556 5836219 5560001 5910001 4
Chr1A SoffiXsponR570.01Ag015900 So 5836122 5838614 5560001 5910001 4
Chr1A SoffiXsponR570.01Ag016000 So 5840162 5842448 5560001 5910001 4
Chr1A SoffiXsponR570.01Ag016100 So 5842459 5847422 5560001 5910001 4
Chr1A SoffiXsponR570.01Ag016200 So 5875826 5878100 5560001 5910001 4
Chr1A SoffiXsponR570.01Ag016300 So 5878655 5882961 5560001 5910001 4
Chr1A SoffiXsponR570.01Ag016400 So 5888301 5895634 5560001 5910001 4
Chr1A SoffiXsponR570.01Ag016500 So 5896739 5899125 5560001 5910001 4
Chr1A SoffiXsponR570.01Ag016600 So 5901583 5907289 5560001 5910001 4
Chr1A SoffiXsponR570.01Ag016700 So 5908092 5909880 5560001 5910001 4
Chr1A SoffiXsponR570.01Ag017200 So 5971776 5972489 5970001 8680001 3
Chr1A SoffiXsponR570.01Ag017300 So 5972987 5979579 5970001 8680001 3
Chr1A SoffiXsponR570.01Ag017400 So 5978983 5989914 5970001 8680001 3
Chr1A SoffiXsponR570.01Ag017500 So 5990310 5994636 5970001 8680001 3
Chr1A SoffiXsponR570.01Ag017600 So 5994323 5998102 5970001 8680001 3
Chr1A SoffiXsponR570.01Ag017700 So 5998308 6016606 5970001 8680001 3
Chr1A SoffiXsponR570.01Ag017800 So 6018055 6024211 5970001 8680001 3
Chr1A SoffiXsponR570.01Ag017900 So 6024951 6027531 5970001 8680001 3
Chr1A SoffiXsponR570.01Ag018000 So 6034822 6035816 5970001 8680001 3
Chr1A SoffiXsponR570.01Ag018100 So 6078847 6083110 5970001 8680001 3
Chr1A SoffiXsponR570.01Ag018200 So 6086658 6089544 5970001 8680001 3
Chr1A SoffiXsponR570.01Ag018300 So 6106411 6107997 5970001 8680001 3
Chr1A SoffiXsponR570.01Ag018400 So 6132181 6134739 5970001 8680001 3
Chr1A SoffiXsponR570.01Ag018500 So 6154544 6154855 5970001 8680001 3
Chr1A SoffiXsponR570.01Ag018600 So 6163420 6180232 5970001 8680001 3
Chr1A SoffiXsponR570.01Ag018700 So 6180204 6182543 5970001 8680001 3
Chr1A SoffiXsponR570.01Ag018800 So 6262850 6263326 5970001 8680001 3
Chr1A SoffiXsponR570.01Ag018900 So 6286118 6291345 5970001 8680001 3
Chr1A SoffiXsponR570.01Ag019000 So 6292819 6293531 5970001 8680001 3
Chr1A SoffiXsponR570.01Ag019100 So 6340960 6345202 5970001 8680001 3
Chr1A SoffiXsponR570.01Ag019200 So 6346761 6354577 5970001 8680001 3
Chr1A SoffiXsponR570.01Ag019300 So 6355683 6362845 5970001 8680001 3
Chr1A SoffiXsponR570.01Ag019400 So 6362942 6364683 5970001 8680001 3
Chr1A SoffiXsponR570.01Ag019500 So 6365324 6365641 5970001 8680001 3
Chr1A SoffiXsponR570.01Ag019600 So 6365916 6367097 5970001 8680001 3
Chr1A SoffiXsponR570.01Ag019700 So 6389429 6406489 5970001 8680001 3
Chr1A SoffiXsponR570.01Ag019800 So 6428672 6431132 5970001 8680001 3
Chr1A SoffiXsponR570.01Ag019900 So 6431827 6433689 5970001 8680001 3
Chr1A SoffiXsponR570.01Ag020000 So 6433729 6435242 5970001 8680001 3
Chr1A SoffiXsponR570.01Ag020100 So 6438917 6440303 5970001 8680001 3
Chr1A SoffiXsponR570.01Ag020200 So 6447570 6448869 5970001 8680001 3
Chr1A SoffiXsponR570.01Ag020300 So 6451331 6451935 5970001 8680001 3
Chr1A SoffiXsponR570.01Ag020400 So 6452083 6455597 5970001 8680001 3
Chr1A SoffiXsponR570.01Ag020500 So 6464051 6467290 5970001 8680001 3
Chr1A SoffiXsponR570.01Ag020600 So 6468393 6473694 5970001 8680001 3
Chr1A SoffiXsponR570.01Ag020700 So 6477851 6481402 5970001 8680001 3
Chr1A SoffiXsponR570.01Ag020800 So 6483182 6486920 5970001 8680001 3
Chr1A SoffiXsponR570.01Ag020900 So 6575977 6586014 5970001 8680001 3
Chr1A SoffiXsponR570.01Ag021000 So 6597990 6598652 5970001 8680001 3
Chr1A SoffiXsponR570.01Ag021100 So 6605266 6607393 5970001 8680001 3
Chr1A SoffiXsponR570.01Ag021200 So 6607394 6608402 5970001 8680001 3
Chr1A SoffiXsponR570.01Ag021300 So 6608732 6609283 5970001 8680001 3
Chr1A SoffiXsponR570.01Ag021400 So 6614990 6619482 5970001 8680001 3
Chr1A SoffiXsponR570.01Ag021500 So 6635479 6640008 5970001 8680001 3
Chr1A SoffiXsponR570.01Ag021600 So 6652384 6656810 5970001 8680001 3
Chr1A SoffiXsponR570.01Ag021700 So 6676096 6681238 5970001 8680001 3
Chr1A SoffiXsponR570.01Ag021800 So 6710522 6731440 5970001 8680001 3
Chr1A SoffiXsponR570.01Ag021900 So 6721465 6722265 5970001 8680001 3
Chr1A SoffiXsponR570.01Ag022000 So 6738154 6747599 5970001 8680001 3
Chr1A SoffiXsponR570.01Ag022100 So 6769390 6771179 5970001 8680001 3
Chr1A SoffiXsponR570.01Ag022200 So 6774408 6775325 5970001 8680001 3
Chr1A SoffiXsponR570.01Ag022300 So 6775497 6778644 5970001 8680001 3
Chr1A SoffiXsponR570.01Ag022400 So 6778891 6781516 5970001 8680001 3
Chr1A SoffiXsponR570.01Ag022500 So 6781778 6782816 5970001 8680001 3
Chr1A SoffiXsponR570.01Ag022600 So 6783689 6786992 5970001 8680001 3
Chr1A SoffiXsponR570.01Ag022700 So 6804879 6805532 5970001 8680001 3
Chr1A SoffiXsponR570.01Ag022800 So 6810534 6811286 5970001 8680001 3
Chr1A SoffiXsponR570.01Ag022900 So 6822652 6823305 5970001 8680001 3
Chr1A SoffiXsponR570.01Ag023000 So 6844636 6861147 5970001 8680001 3
Chr1A SoffiXsponR570.01Ag023100 So 6862187 6865492 5970001 8680001 3
Chr1A SoffiXsponR570.01Ag023200 So 6865666 6867899 5970001 8680001 3
Chr1A SoffiXsponR570.01Ag023300 So 6874338 6880410 5970001 8680001 3
Chr1A SoffiXsponR570.01Ag023400 So 6881130 6883898 5970001 8680001 3
Chr1A SoffiXsponR570.01Ag023500 So 6882574 6883723 5970001 8680001 3
Chr1A SoffiXsponR570.01Ag023600 So 6885949 6892464 5970001 8680001 3
Chr1A SoffiXsponR570.01Ag023700 So 6892011 6899385 5970001 8680001 3
Chr1A SoffiXsponR570.01Ag023800 So 6953583 6956869 5970001 8680001 3
Chr1A SoffiXsponR570.01Ag023900 So 6963268 6968817 5970001 8680001 3
Chr1A SoffiXsponR570.01Ag024000 So 6968960 6973823 5970001 8680001 3
Chr1A SoffiXsponR570.01Ag024100 So 6978227 6978661 5970001 8680001 3
Chr1A SoffiXsponR570.01Ag024200 So 6978925 6982952 5970001 8680001 3
Chr1A SoffiXsponR570.01Ag024300 So 6989873 6990571 5970001 8680001 3
Chr1A SoffiXsponR570.01Ag024400 So 6993523 6999685 5970001 8680001 3
Chr1A SoffiXsponR570.01Ag024500 So 7011844 7017648 5970001 8680001 3
Chr1A SoffiXsponR570.01Ag024600 So 7063126 7064140 5970001 8680001 3
Chr1A SoffiXsponR570.01Ag024700 So 7066093 7067045 5970001 8680001 3
Chr1A SoffiXsponR570.01Ag024800 So 7068910 7070199 5970001 8680001 3
Chr1A SoffiXsponR570.01Ag024900 So 7075960 7077252 5970001 8680001 3
Chr1A SoffiXsponR570.01Ag025000 So 7079579 7080731 5970001 8680001 3
Chr1A SoffiXsponR570.01Ag025100 So 7102415 7103512 5970001 8680001 3
Chr1A SoffiXsponR570.01Ag025200 So 7113194 7119308 5970001 8680001 3
Chr1A SoffiXsponR570.01Ag025300 So 7184810 7223373 5970001 8680001 3
Chr1A SoffiXsponR570.01Ag025400 So 7223185 7226975 5970001 8680001 3
Chr1A SoffiXsponR570.01Ag025500 So 7227500 7229622 5970001 8680001 3
Chr1A SoffiXsponR570.01Ag025600 So 7230479 7232743 5970001 8680001 3
Chr1A SoffiXsponR570.01Ag025700 So 7235363 7239048 5970001 8680001 3
Chr1A SoffiXsponR570.01Ag025800 So 7247441 7256568 5970001 8680001 3
Chr1A SoffiXsponR570.01Ag025900 So 7257505 7261336 5970001 8680001 3
Chr1A SoffiXsponR570.01Ag026000 So 7262551 7265120 5970001 8680001 3
Chr1A SoffiXsponR570.01Ag026100 So 7266667 7270571 5970001 8680001 3
Chr1A SoffiXsponR570.01Ag026200 So 7272382 7276513 5970001 8680001 3
Chr1A SoffiXsponR570.01Ag026300 So 7277263 7284313 5970001 8680001 3
Chr1A SoffiXsponR570.01Ag026400 So 7311053 7319797 5970001 8680001 3
Chr1A SoffiXsponR570.01Ag026500 So 7331394 7335609 5970001 8680001 3
Chr1A SoffiXsponR570.01Ag026600 So 7336387 7348110 5970001 8680001 3
Chr1A SoffiXsponR570.01Ag026700 So 7355833 7357081 5970001 8680001 3
Chr1A SoffiXsponR570.01Ag026800 So 7357685 7361492 5970001 8680001 3
Chr1A SoffiXsponR570.01Ag026900 So 7360678 7367465 5970001 8680001 3
Chr1A SoffiXsponR570.01Ag027000 So 7402718 7405482 5970001 8680001 3
Chr1A SoffiXsponR570.01Ag027100 So 7434416 7439596 5970001 8680001 3
Chr1A SoffiXsponR570.01Ag027200 So 7440242 7442482 5970001 8680001 3
Chr1A SoffiXsponR570.01Ag027300 So 7451120 7464494 5970001 8680001 3
Chr1A SoffiXsponR570.01Ag027400 So 7491364 7492542 5970001 8680001 3
Chr1A SoffiXsponR570.01Ag027500 So 7500620 7513715 5970001 8680001 3
Chr1A SoffiXsponR570.01Ag027600 So 7506154 7506761 5970001 8680001 3
Chr1A SoffiXsponR570.01Ag027700 So 7512019 7513123 5970001 8680001 3
Chr1A SoffiXsponR570.01Ag027800 So 7515083 7515730 5970001 8680001 3
Chr1A SoffiXsponR570.01Ag027900 So 7516456 7519045 5970001 8680001 3
Chr1A SoffiXsponR570.01Ag028000 So 7519945 7520564 5970001 8680001 3
Chr1A SoffiXsponR570.01Ag028100 So 7528565 7531335 5970001 8680001 3
Chr1A SoffiXsponR570.01Ag028200 So 7537087 7542467 5970001 8680001 3
Chr1A SoffiXsponR570.01Ag028300 So 7603532 7613420 5970001 8680001 3
Chr1A SoffiXsponR570.01Ag028400 So 7609577 7616800 5970001 8680001 3
Chr1A SoffiXsponR570.01Ag028500 So 7687019 7688171 5970001 8680001 3
Chr1A SoffiXsponR570.01Ag028600 So 7697333 7704621 5970001 8680001 3
Chr1A SoffiXsponR570.01Ag028700 So 7751851 7755640 5970001 8680001 3
Chr1A SoffiXsponR570.01Ag028800 So 7756105 7759228 5970001 8680001 3
Chr1A SoffiXsponR570.01Ag028900 So 7762326 7765171 5970001 8680001 3
Chr1A SoffiXsponR570.01Ag029000 So 7777579 7778254 5970001 8680001 3
Chr1A SoffiXsponR570.01Ag029100 So 7799933 7800810 5970001 8680001 3
Chr1A SoffiXsponR570.01Ag029200 So 7801227 7804445 5970001 8680001 3
Chr1A SoffiXsponR570.01Ag029300 So 7821072 7828192 5970001 8680001 3
Chr1A SoffiXsponR570.01Ag029400 So 7853297 7856013 5970001 8680001 3
Chr1A SoffiXsponR570.01Ag029500 So 7892958 7894670 5970001 8680001 3
Chr1A SoffiXsponR570.01Ag029600 So 7896470 7900727 5970001 8680001 3
Chr1A SoffiXsponR570.01Ag029700 So 7900454 7901341 5970001 8680001 3
Chr1A SoffiXsponR570.01Ag029800 So 7950145 7953766 5970001 8680001 3
Chr1A SoffiXsponR570.01Ag029900 So 7955835 7958748 5970001 8680001 3
Chr1A SoffiXsponR570.01Ag030000 So 7962029 7964475 5970001 8680001 3
Chr1A SoffiXsponR570.01Ag030100 So 7964997 7972326 5970001 8680001 3
Chr1A SoffiXsponR570.01Ag030200 So 7977939 7978619 5970001 8680001 3
Chr1A SoffiXsponR570.01Ag030300 So 7983889 7985919 5970001 8680001 3
Chr1A SoffiXsponR570.01Ag030400 So 7985939 7989969 5970001 8680001 3
Chr1A SoffiXsponR570.01Ag030500 So 7990321 7992644 5970001 8680001 3
Chr1A SoffiXsponR570.01Ag030600 So 8018623 8023975 5970001 8680001 3
Chr1A SoffiXsponR570.01Ag030700 So 8058873 8060163 5970001 8680001 3
Chr1A SoffiXsponR570.01Ag030800 So 8064900 8066644 5970001 8680001 3
Chr1A SoffiXsponR570.01Ag030900 So 8069477 8071623 5970001 8680001 3
Chr1A SoffiXsponR570.01Ag031000 So 8076022 8076345 5970001 8680001 3
Chr1A SoffiXsponR570.01Ag031100 So 8141112 8145120 5970001 8680001 3
Chr1A SoffiXsponR570.01Ag031200 So 8146033 8148162 5970001 8680001 3
Chr1A SoffiXsponR570.01Ag031300 So 8149346 8154248 5970001 8680001 3
Chr1A SoffiXsponR570.01Ag031400 So 8154602 8155299 5970001 8680001 3
Chr1A SoffiXsponR570.01Ag031500 So 8158333 8161575 5970001 8680001 3
Chr1A SoffiXsponR570.01Ag031600 So 8164411 8168404 5970001 8680001 3
Chr1A SoffiXsponR570.01Ag031700 So 8193973 8196715 5970001 8680001 3
Chr1A SoffiXsponR570.01Ag031800 So 8198728 8201447 5970001 8680001 3
Chr1A SoffiXsponR570.01Ag031900 So 8233000 8235873 5970001 8680001 3
Chr1A SoffiXsponR570.01Ag032000 So 8267142 8268218 5970001 8680001 3
Chr1A SoffiXsponR570.01Ag032100 So 8276521 8281683 5970001 8680001 3
Chr1A SoffiXsponR570.01Ag032200 So 8327482 8329968 5970001 8680001 3
Chr1A SoffiXsponR570.01Ag032300 So 8340685 8343207 5970001 8680001 3
Chr1A SoffiXsponR570.01Ag032400 So 8394061 8402403 5970001 8680001 3
Chr1A SoffiXsponR570.01Ag032500 So 8416893 8421618 5970001 8680001 3
Chr1A SoffiXsponR570.01Ag032600 So 8422016 8423349 5970001 8680001 3
Chr1A SoffiXsponR570.01Ag032700 So 8424746 8426789 5970001 8680001 3
Chr1A SoffiXsponR570.01Ag032800 So 8427716 8428904 5970001 8680001 3
Chr1A SoffiXsponR570.01Ag032900 So 8488985 8490169 5970001 8680001 3
Chr1A SoffiXsponR570.01Ag033000 So 8494338 8495531 5970001 8680001 3
Chr1A SoffiXsponR570.01Ag033100 So 8497455 8499125 5970001 8680001 3
Chr1A SoffiXsponR570.01Ag033200 So 8499325 8500932 5970001 8680001 3
Chr1A SoffiXsponR570.01Ag033300 So 8500980 8504332 5970001 8680001 3
Chr1A SoffiXsponR570.01Ag033400 So 8520907 8535789 5970001 8680001 3
Chr1A SoffiXsponR570.01Ag033500 So 8535905 8538210 5970001 8680001 3
Chr1A SoffiXsponR570.01Ag033600 So 8538536 8541481 5970001 8680001 3
Chr1A SoffiXsponR570.01Ag033700 So 8558341 8561817 5970001 8680001 3
Chr1A SoffiXsponR570.01Ag033800 So 8562456 8567174 5970001 8680001 3
Chr1A SoffiXsponR570.01Ag033900 So 8593186 8595764 5970001 8680001 3
Chr1A SoffiXsponR570.01Ag034000 So 8596268 8598392 5970001 8680001 3
Chr1A SoffiXsponR570.01Ag034100 So 8600269 8601963 5970001 8680001 3
Chr1A SoffiXsponR570.01Ag034200 So 8605717 8606908 5970001 8680001 3
Chr1A SoffiXsponR570.01Ag034300 So 8634334 8646093 5970001 8680001 3
Chr1A SoffiXsponR570.01Ag034400 So 8664921 8668509 5970001 8680001 3
Chr1A SoffiXsponR570.01Ag036400 So 8945447 8947480 8920001 9310001 2
Chr1A SoffiXsponR570.01Ag036500 So 8949947 8959267 8920001 9310001 2
Chr1A SoffiXsponR570.01Ag036600 So 8961151 8962959 8920001 9310001 2
Chr1A SoffiXsponR570.01Ag036700 So 8962960 8968637 8920001 9310001 2
Chr1A SoffiXsponR570.01Ag036800 So 8971295 9001842 8920001 9310001 2
Chr1A SoffiXsponR570.01Ag036900 So 9043387 9044611 8920001 9310001 2
Chr1A SoffiXsponR570.01Ag037000 So 9045054 9058193 8920001 9310001 2
Chr1A SoffiXsponR570.01Ag037100 So 9059559 9060878 8920001 9310001 2
Chr1A SoffiXsponR570.01Ag037200 So 9088856 9090622 8920001 9310001 2
Chr1A SoffiXsponR570.01Ag037300 So 9098992 9103955 8920001 9310001 2
Chr1A SoffiXsponR570.01Ag037400 So 9107983 9110818 8920001 9310001 2
Chr1A SoffiXsponR570.01Ag037500 So 9111828 9115851 8920001 9310001 2
Chr1A SoffiXsponR570.01Ag037600 So 9118188 9118930 8920001 9310001 2
Chr1A SoffiXsponR570.01Ag037700 So 9124593 9154205 8920001 9310001 2
Chr1A SoffiXsponR570.01Ag037800 So 9154018 9164391 8920001 9310001 2
Chr1A SoffiXsponR570.01Ag037900 So 9165845 9181503 8920001 9310001 2
Chr1A SoffiXsponR570.01Ag038000 So 9183844 9184662 8920001 9310001 2
Chr1A SoffiXsponR570.01Ag038100 So 9198699 9202442 8920001 9310001 2
Chr1A SoffiXsponR570.01Ag038200 So 9204104 9209626 8920001 9310001 2
Chr1A SoffiXsponR570.01Ag038300 So 9211835 9221567 8920001 9310001 2
Chr1A SoffiXsponR570.01Ag041200 So 9719146 9720180 9670001 10280001 1
Chr1A SoffiXsponR570.01Ag041300 So 9723805 9726920 9670001 10280001 1
Chr1A SoffiXsponR570.01Ag041400 So 9736458 9750234 9670001 10280001 1
Chr1A SoffiXsponR570.01Ag041500 So 9750589 9753245 9670001 10280001 1
Chr1A SoffiXsponR570.01Ag041600 So 9792999 9794719 9670001 10280001 1
Chr1A SoffiXsponR570.01Ag041700 So 9795163 9797739 9670001 10280001 1
Chr1A SoffiXsponR570.01Ag041800 So 9795796 9796443 9670001 10280001 1
Chr1A SoffiXsponR570.01Ag041900 So 9856075 9856735 9670001 10280001 1
Chr1A SoffiXsponR570.01Ag042000 So 9856813 9860242 9670001 10280001 1
Chr1A SoffiXsponR570.01Ag042100 So 9860705 9861643 9670001 10280001 1
Chr1A SoffiXsponR570.01Ag042200 So 9868072 9871710 9670001 10280001 1
Chr1A SoffiXsponR570.01Ag042300 So 9910178 9912485 9670001 10280001 1
Chr1A SoffiXsponR570.01Ag042400 So 9912910 9916174 9670001 10280001 1
Chr1A SoffiXsponR570.01Ag042500 So 9918752 9925825 9670001 10280001 1
Chr1A SoffiXsponR570.01Ag042600 So 9940503 9948845 9670001 10280001 1
Chr1A SoffiXsponR570.01Ag042700 So 9973354 9977517 9670001 10280001 1
Chr1A SoffiXsponR570.01Ag042800 So 9977457 9979558 9670001 10280001 1
Chr1A SoffiXsponR570.01Ag042900 So 10039163 10039810 9670001 10280001 1
Chr1A SoffiXsponR570.01Ag043000 So 10040114 10054104 9670001 10280001 1
Chr1A SoffiXsponR570.01Ag043100 So 10055386 10056114 9670001 10280001 1
Chr1A SoffiXsponR570.01Ag043200 So 10080903 10082196 9670001 10280001 1
Chr1A SoffiXsponR570.01Ag043300 So 10085398 10092707 9670001 10280001 1
Chr1A SoffiXsponR570.01Ag043400 So 10120162 10125127 9670001 10280001 1
Chr1A SoffiXsponR570.01Ag043500 So 10137852 10139784 9670001 10280001 1
Chr1A SoffiXsponR570.01Ag043600 So 10150175 10151668 9670001 10280001 1
Chr1A SoffiXsponR570.01Ag043700 So 10177934 10181562 9670001 10280001 1
Chr1A SoffiXsponR570.01Ag043800 So 10192953 10201330 9670001 10280001 1
Chr1A SoffiXsponR570.01Ag043900 So 10206512 10211084 9670001 10280001 1
Chr1A SoffiXsponR570.01Ag044000 So 10211306 10214213 9670001 10280001 1
Chr1A SoffiXsponR570.01Ag044100 So 10217259 10223924 9670001 10280001 1
Chr1A SoffiXsponR570.01Ag044200 So 10225026 10229449 9670001 10280001 1
Chr1A SoffiXsponR570.01Ag044300 So 10244256 10246028 9670001 10280001 1
Chr1A SoffiXsponR570.01Ag044400 So 10250598 10252311 9670001 10280001 1
Chr1A SoffiXsponR570.01Ag044500 So 10261405 10262975 9670001 10280001 1
Chr1A SoffiXsponR570.01Ag044600 So 10268073 10270648 9670001 10280001 1
Chr1A SoffiXsponR570.01Ag044700 So 10273576 10276181 9670001 10280001 1
Chr1A SoffiXsponR570.01Ag044800 So 10343223 10346641 10290001 13490001 3
Chr1A SoffiXsponR570.01Ag044900 So 10346128 10346709 10290001 13490001 3
Chr1A SoffiXsponR570.01Ag045000 So 10355866 10358242 10290001 13490001 3
Chr1A SoffiXsponR570.01Ag045100 So 10359114 10363921 10290001 13490001 3
Chr1A SoffiXsponR570.01Ag045200 So 10375573 10379611 10290001 13490001 3
Chr1A SoffiXsponR570.01Ag045300 So 10422161 10425195 10290001 13490001 3
Chr1A SoffiXsponR570.01Ag045400 So 10425183 10430482 10290001 13490001 3
Chr1A SoffiXsponR570.01Ag045500 So 10455760 10457350 10290001 13490001 3
Chr1A SoffiXsponR570.01Ag045600 So 10500764 10506654 10290001 13490001 3
Chr1A SoffiXsponR570.01Ag045700 So 10509765 10519024 10290001 13490001 3
Chr1A SoffiXsponR570.01Ag045800 So 10543557 10544684 10290001 13490001 3
Chr1A SoffiXsponR570.01Ag045900 So 10550051 10552139 10290001 13490001 3
Chr1A SoffiXsponR570.01Ag046000 So 10553818 10555457 10290001 13490001 3
Chr1A SoffiXsponR570.01Ag046100 So 10556034 10558289 10290001 13490001 3
Chr1A SoffiXsponR570.01Ag046200 So 10579692 10582229 10290001 13490001 3
Chr1A SoffiXsponR570.01Ag046300 So 10621679 10622937 10290001 13490001 3
Chr1A SoffiXsponR570.01Ag046400 So 10665409 10671563 10290001 13490001 3
Chr1A SoffiXsponR570.01Ag046500 So 10680077 10681893 10290001 13490001 3
Chr1A SoffiXsponR570.01Ag046600 So 10690474 10723170 10290001 13490001 3
Chr1A SoffiXsponR570.01Ag046700 So 10738062 10739965 10290001 13490001 3
Chr1A SoffiXsponR570.01Ag046800 So 10741140 10743147 10290001 13490001 3
Chr1A SoffiXsponR570.01Ag046900 So 10755249 10757893 10290001 13490001 3
Chr1A SoffiXsponR570.01Ag047000 So 10797999 10803254 10290001 13490001 3
Chr1A SoffiXsponR570.01Ag047100 So 10807840 10810133 10290001 13490001 3
Chr1A SoffiXsponR570.01Ag047200 So 10815235 10816142 10290001 13490001 3
Chr1A SoffiXsponR570.01Ag047300 So 10818798 10821311 10290001 13490001 3
Chr1A SoffiXsponR570.01Ag047400 So 10823983 10829394 10290001 13490001 3
Chr1A SoffiXsponR570.01Ag047500 So 10831953 10836716 10290001 13490001 3
Chr1A SoffiXsponR570.01Ag047600 So 10847384 10851980 10290001 13490001 3
Chr1A SoffiXsponR570.01Ag047700 So 10879274 10890226 10290001 13490001 3
Chr1A SoffiXsponR570.01Ag047800 So 10895547 10898401 10290001 13490001 3
Chr1A SoffiXsponR570.01Ag047900 So 10898603 10901569 10290001 13490001 3
Chr1A SoffiXsponR570.01Ag048000 So 10901577 10903341 10290001 13490001 3
Chr1A SoffiXsponR570.01Ag048100 So 10912423 10916323 10290001 13490001 3
Chr1A SoffiXsponR570.01Ag048200 So 10929593 10930468 10290001 13490001 3
Chr1A SoffiXsponR570.01Ag048300 So 10957963 10966258 10290001 13490001 3
Chr1A SoffiXsponR570.01Ag048400 So 10967432 10970759 10290001 13490001 3
Chr1A SoffiXsponR570.01Ag048500 So 10970959 10977163 10290001 13490001 3
Chr1A SoffiXsponR570.01Ag048600 So 10977076 10980140 10290001 13490001 3
Chr1A SoffiXsponR570.01Ag048700 So 11010165 11012184 10290001 13490001 3
Chr1A SoffiXsponR570.01Ag048800 So 11082316 11095826 10290001 13490001 3
Chr1A SoffiXsponR570.01Ag048900 So 11091730 11092041 10290001 13490001 3
Chr1A SoffiXsponR570.01Ag049000 So 11097131 11100528 10290001 13490001 3
Chr1A SoffiXsponR570.01Ag049100 So 11101112 11103297 10290001 13490001 3
Chr1A SoffiXsponR570.01Ag049200 So 11124686 11126319 10290001 13490001 3
Chr1A SoffiXsponR570.01Ag049300 So 11185536 11186145 10290001 13490001 3
Chr1A SoffiXsponR570.01Ag049400 So 11189358 11194191 10290001 13490001 3
Chr1A SoffiXsponR570.01Ag049500 So 11195631 11198885 10290001 13490001 3
Chr1A SoffiXsponR570.01Ag049600 So 11227561 11232221 10290001 13490001 3
Chr1A SoffiXsponR570.01Ag049700 So 11275417 11280572 10290001 13490001 3
Chr1A SoffiXsponR570.01Ag049800 So 11280833 11287409 10290001 13490001 3
Chr1A SoffiXsponR570.01Ag049900 So 11291426 11298869 10290001 13490001 3
Chr1A SoffiXsponR570.01Ag050000 So 11301093 11303090 10290001 13490001 3
Chr1A SoffiXsponR570.01Ag050100 So 11334050 11352582 10290001 13490001 3
Chr1A SoffiXsponR570.01Ag050200 So 11387991 11393459 10290001 13490001 3
Chr1A SoffiXsponR570.01Ag050300 So 11396193 11402225 10290001 13490001 3
Chr1A SoffiXsponR570.01Ag050400 So 11409955 11412318 10290001 13490001 3
Chr1A SoffiXsponR570.01Ag050500 So 11432469 11434945 10290001 13490001 3
Chr1A SoffiXsponR570.01Ag050600 So 11452740 11457698 10290001 13490001 3
Chr1A SoffiXsponR570.01Ag050700 So 11458284 11470987 10290001 13490001 3
Chr1A SoffiXsponR570.01Ag050800 So 11513515 11518962 10290001 13490001 3
Chr1A SoffiXsponR570.01Ag050900 So 11527256 11530342 10290001 13490001 3
Chr1A SoffiXsponR570.01Ag051000 So 11543306 11546295 10290001 13490001 3
Chr1A SoffiXsponR570.01Ag051100 So 11581105 11582300 10290001 13490001 3
Chr1A SoffiXsponR570.01Ag051200 So 11596456 11597557 10290001 13490001 3
Chr1A SoffiXsponR570.01Ag051300 So 11607636 11608151 10290001 13490001 3
Chr1A SoffiXsponR570.01Ag051400 So 11718410 11721706 10290001 13490001 3
Chr1A SoffiXsponR570.01Ag051500 So 11724733 11728036 10290001 13490001 3
Chr1A SoffiXsponR570.01Ag051600 So 11728110 11735361 10290001 13490001 3
Chr1A SoffiXsponR570.01Ag051700 So 11740193 11745208 10290001 13490001 3
Chr1A SoffiXsponR570.01Ag051800 So 11745712 11747891 10290001 13490001 3
Chr1A SoffiXsponR570.01Ag051900 So 11752015 11760214 10290001 13490001 3
Chr1A SoffiXsponR570.01Ag052000 So 11761250 11761709 10290001 13490001 3
Chr1A SoffiXsponR570.01Ag052100 So 11767355 11769972 10290001 13490001 3
Chr1A SoffiXsponR570.01Ag052200 So 11775245 11776704 10290001 13490001 3
Chr1A SoffiXsponR570.01Ag052300 So 11913810 11914286 10290001 13490001 3
Chr1A SoffiXsponR570.01Ag052400 So 11921374 11925553 10290001 13490001 3
Chr1A SoffiXsponR570.01Ag052500 So 11925758 11927449 10290001 13490001 3
Chr1A SoffiXsponR570.01Ag052600 So 11945381 11946619 10290001 13490001 3
Chr1A SoffiXsponR570.01Ag052700 So 11946115 11949596 10290001 13490001 3
Chr1A SoffiXsponR570.01Ag052800 So 11949702 11951630 10290001 13490001 3
Chr1A SoffiXsponR570.01Ag052900 So 11980484 11984128 10290001 13490001 3
Chr1A SoffiXsponR570.01Ag053000 So 11989538 12000160 10290001 13490001 3
Chr1A SoffiXsponR570.01Ag053100 So 12051103 12061666 10290001 13490001 3
Chr1A SoffiXsponR570.01Ag053200 So 12054434 12055331 10290001 13490001 3
Chr1A SoffiXsponR570.01Ag053300 So 12062034 12076306 10290001 13490001 3
Chr1A SoffiXsponR570.01Ag053400 So 12078238 12086343 10290001 13490001 3
Chr1A SoffiXsponR570.01Ag053500 So 12104981 12106513 10290001 13490001 3
Chr1A SoffiXsponR570.01Ag053600 So 12107259 12109435 10290001 13490001 3
Chr1A SoffiXsponR570.01Ag053700 So 12110515 12112391 10290001 13490001 3
Chr1A SoffiXsponR570.01Ag053800 So 12123929 12125488 10290001 13490001 3
Chr1A SoffiXsponR570.01Ag053900 So 12146875 12152715 10290001 13490001 3
Chr1A SoffiXsponR570.01Ag054000 So 12230553 12232973 10290001 13490001 3
Chr1A SoffiXsponR570.01Ag054100 So 12291511 12300032 10290001 13490001 3
Chr1A SoffiXsponR570.01Ag054200 So 12300820 12320097 10290001 13490001 3
Chr1A SoffiXsponR570.01Ag054300 So 12323561 12325986 10290001 13490001 3
Chr1A SoffiXsponR570.01Ag054400 So 12336263 12340615 10290001 13490001 3
Chr1A SoffiXsponR570.01Ag054500 So 12357462 12361571 10290001 13490001 3
Chr1A SoffiXsponR570.01Ag054600 So 12364313 12365864 10290001 13490001 3
Chr1A SoffiXsponR570.01Ag054700 So 12368037 12368372 10290001 13490001 3
Chr1A SoffiXsponR570.01Ag054800 So 12401459 12405247 10290001 13490001 3
Chr1A SoffiXsponR570.01Ag054900 So 12405214 12410911 10290001 13490001 3
Chr1A SoffiXsponR570.01Ag055000 So 12411437 12412141 10290001 13490001 3
Chr1A SoffiXsponR570.01Ag055100 So 12421077 12422525 10290001 13490001 3
Chr1A SoffiXsponR570.01Ag055200 So 12451813 12454584 10290001 13490001 3
Chr1A SoffiXsponR570.01Ag055300 So 12456695 12457072 10290001 13490001 3
Chr1A SoffiXsponR570.01Ag055400 So 12458472 12461009 10290001 13490001 3
Chr1A SoffiXsponR570.01Ag055500 So 12495384 12498251 10290001 13490001 3
Chr1A SoffiXsponR570.01Ag055600 So 12507162 12507848 10290001 13490001 3
Chr1A SoffiXsponR570.01Ag055700 So 12508124 12517549 10290001 13490001 3
Chr1A SoffiXsponR570.01Ag055800 So 12533745 12539215 10290001 13490001 3
Chr1A SoffiXsponR570.01Ag055900 So 12539471 12542550 10290001 13490001 3
Chr1A SoffiXsponR570.01Ag056000 So 12556022 12557370 10290001 13490001 3
Chr1A SoffiXsponR570.01Ag056100 So 12558654 12564728 10290001 13490001 3
Chr1A SoffiXsponR570.01Ag056200 So 12560748 12561359 10290001 13490001 3
Chr1A SoffiXsponR570.01Ag056300 So 12561548 12564256 10290001 13490001 3
Chr1A SoffiXsponR570.01Ag056400 So 12567027 12580719 10290001 13490001 3
Chr1A SoffiXsponR570.01Ag056500 So 12581517 12583379 10290001 13490001 3
Chr1A SoffiXsponR570.01Ag056600 So 12639680 12649040 10290001 13490001 3
Chr1A SoffiXsponR570.01Ag056700 So 12713861 12714911 10290001 13490001 3
Chr1A SoffiXsponR570.01Ag056800 So 12735386 12739550 10290001 13490001 3
Chr1A SoffiXsponR570.01Ag056900 So 12808303 12811940 10290001 13490001 3
Chr1A SoffiXsponR570.01Ag057000 So 12815359 12818359 10290001 13490001 3
Chr1A SoffiXsponR570.01Ag057100 So 12825780 12826528 10290001 13490001 3
Chr1A SoffiXsponR570.01Ag057200 So 12881426 12883781 10290001 13490001 3
Chr1A SoffiXsponR570.01Ag057300 So 12927569 12928147 10290001 13490001 3
Chr1A SoffiXsponR570.01Ag057400 So 12947286 12953211 10290001 13490001 3
Chr1A SoffiXsponR570.01Ag057500 So 13054057 13054542 10290001 13490001 3
Chr1A SoffiXsponR570.01Ag057600 So 13064159 13068699 10290001 13490001 3
Chr1A SoffiXsponR570.01Ag057700 So 13074331 13076237 10290001 13490001 3
Chr1A SoffiXsponR570.01Ag057800 So 13093641 13095655 10290001 13490001 3
Chr1A SoffiXsponR570.01Ag057900 So 13119705 13120091 10290001 13490001 3
Chr1A SoffiXsponR570.01Ag058000 So 13150866 13153963 10290001 13490001 3
Chr1A SoffiXsponR570.01Ag058100 So 13158163 13161645 10290001 13490001 3
Chr1A SoffiXsponR570.01Ag058200 So 13244764 13247075 10290001 13490001 3
Chr1A SoffiXsponR570.01Ag058300 So 13275351 13279584 10290001 13490001 3
Chr1A SoffiXsponR570.01Ag058400 So 13282739 13284997 10290001 13490001 3
Chr1A SoffiXsponR570.01Ag058500 So 13287061 13292444 10290001 13490001 3
Chr1A SoffiXsponR570.01Ag058600 So 13434992 13437760 10290001 13490001 3
Chr1A SoffiXsponR570.01Ag058700 So 13466123 13469768 10290001 13490001 3
Chr1A SoffiXsponR570.01Ag058800 So 13469959 13474498 10290001 13490001 3
Chr1A SoffiXsponR570.01Ag058900 So 13477051 13478279 10290001 13490001 3
Chr1A SoffiXsponR570.01Ag059000 So 13478246 13481800 10290001 13490001 3
Chr1A SoffiXsponR570.01Ag059100 So 13483045 13487474 10290001 13490001 3
Chr1A SoffiXsponR570.01Ag059400 So 13529800 13531930 13500001 13900001 2
Chr1A SoffiXsponR570.01Ag059500 So 13538933 13540746 13500001 13900001 2
Chr1A SoffiXsponR570.01Ag059600 So 13541414 13548481 13500001 13900001 2
Chr1A SoffiXsponR570.01Ag059700 So 13556086 13565833 13500001 13900001 2
Chr1A SoffiXsponR570.01Ag059800 So 13616741 13618445 13500001 13900001 2
Chr1A SoffiXsponR570.01Ag059900 So 13619432 13622991 13500001 13900001 2
Chr1A SoffiXsponR570.01Ag060000 So 13624447 13626392 13500001 13900001 2
Chr1A SoffiXsponR570.01Ag060100 So 13631171 13637751 13500001 13900001 2
Chr1A SoffiXsponR570.01Ag060200 So 13657389 13665318 13500001 13900001 2
Chr1A SoffiXsponR570.01Ag060300 So 13660683 13661018 13500001 13900001 2
Chr1A SoffiXsponR570.01Ag060400 So 13666495 13667067 13500001 13900001 2
Chr1A SoffiXsponR570.01Ag060500 So 13667799 13668416 13500001 13900001 2
Chr1A SoffiXsponR570.01Ag060600 So 13667823 13668338 13500001 13900001 2
Chr1A SoffiXsponR570.01Ag060700 So 13668606 13669166 13500001 13900001 2
Chr1A SoffiXsponR570.01Ag060800 So 13671089 13683548 13500001 13900001 2
Chr1A SoffiXsponR570.01Ag060900 So 13693972 13697949 13500001 13900001 2
Chr1A SoffiXsponR570.01Ag061000 So 13705607 13706374 13500001 13900001 2
Chr1A SoffiXsponR570.01Ag061100 So 13706489 13707070 13500001 13900001 2
Chr1A SoffiXsponR570.01Ag061200 So 13710923 13711704 13500001 13900001 2
Chr1A SoffiXsponR570.01Ag061300 So 13722900 13723448 13500001 13900001 2
Chr1A SoffiXsponR570.01Ag061400 So 13724740 13725857 13500001 13900001 2
Chr1A SoffiXsponR570.01Ag061500 So 13727000 13728379 13500001 13900001 2
Chr1A SoffiXsponR570.01Ag061600 So 13730378 13732220 13500001 13900001 2
Chr1A SoffiXsponR570.01Ag061700 So 13830645 13835989 13500001 13900001 2
Chr1A SoffiXsponR570.01Ag061900 So 13937567 13940733 13910001 17980001 3
Chr1A SoffiXsponR570.01Ag062000 So 13941904 13944872 13910001 17980001 3
Chr1A SoffiXsponR570.01Ag062100 So 13972377 13975937 13910001 17980001 3
Chr1A SoffiXsponR570.01Ag062200 So 13979910 13981040 13910001 17980001 3
Chr1A SoffiXsponR570.01Ag062300 So 14015581 14020055 13910001 17980001 3
Chr1A SoffiXsponR570.01Ag062400 So 14054020 14055028 13910001 17980001 3
Chr1A SoffiXsponR570.01Ag062500 So 14057276 14060769 13910001 17980001 3
Chr1A SoffiXsponR570.01Ag062600 So 14066307 14070892 13910001 17980001 3
Chr1A SoffiXsponR570.01Ag062700 So 14071203 14074915 13910001 17980001 3
Chr1A SoffiXsponR570.01Ag062800 So 14076820 14082672 13910001 17980001 3
Chr1A SoffiXsponR570.01Ag062900 So 14083208 14086938 13910001 17980001 3
Chr1A SoffiXsponR570.01Ag063000 So 14087188 14091228 13910001 17980001 3
Chr1A SoffiXsponR570.01Ag063100 So 14126705 14129593 13910001 17980001 3
Chr1A SoffiXsponR570.01Ag063200 So 14163833 14164314 13910001 17980001 3
Chr1A SoffiXsponR570.01Ag063300 So 14180488 14182692 13910001 17980001 3
Chr1A SoffiXsponR570.01Ag063400 So 14203925 14204361 13910001 17980001 3
Chr1A SoffiXsponR570.01Ag063500 So 14216276 14217060 13910001 17980001 3
Chr1A SoffiXsponR570.01Ag063600 So 14251067 14258227 13910001 17980001 3
Chr1A SoffiXsponR570.01Ag063700 So 14268070 14277147 13910001 17980001 3
Chr1A SoffiXsponR570.01Ag063800 So 14277148 14278872 13910001 17980001 3
Chr1A SoffiXsponR570.01Ag063900 So 14282901 14290408 13910001 17980001 3
Chr1A SoffiXsponR570.01Ag064000 So 14298389 14300350 13910001 17980001 3
Chr1A SoffiXsponR570.01Ag064100 So 14312073 14312768 13910001 17980001 3
Chr1A SoffiXsponR570.01Ag064200 So 14352534 14359889 13910001 17980001 3
Chr1A SoffiXsponR570.01Ag064300 So 14360663 14361350 13910001 17980001 3
Chr1A SoffiXsponR570.01Ag064400 So 14404980 14406016 13910001 17980001 3
Chr1A SoffiXsponR570.01Ag064500 So 14407592 14420263 13910001 17980001 3
Chr1A SoffiXsponR570.01Ag064600 So 14441852 14443285 13910001 17980001 3
Chr1A SoffiXsponR570.01Ag064700 So 14444768 14448034 13910001 17980001 3
Chr1A SoffiXsponR570.01Ag064800 So 14449394 14450277 13910001 17980001 3
Chr1A SoffiXsponR570.01Ag064900 So 14484028 14488123 13910001 17980001 3
Chr1A SoffiXsponR570.01Ag065000 So 14490865 14494606 13910001 17980001 3
Chr1A SoffiXsponR570.01Ag065100 So 14505191 14511321 13910001 17980001 3
Chr1A SoffiXsponR570.01Ag065200 So 14511350 14516256 13910001 17980001 3
Chr1A SoffiXsponR570.01Ag065300 So 14516628 14531453 13910001 17980001 3
Chr1A SoffiXsponR570.01Ag065400 So 14556535 14559515 13910001 17980001 3
Chr1A SoffiXsponR570.01Ag065500 So 14561631 14562885 13910001 17980001 3
Chr1A SoffiXsponR570.01Ag065600 So 14568373 14570878 13910001 17980001 3
Chr1A SoffiXsponR570.01Ag065700 So 14657896 14659205 13910001 17980001 3
Chr1A SoffiXsponR570.01Ag065800 So 14668858 14673499 13910001 17980001 3
Chr1A SoffiXsponR570.01Ag065900 So 14674453 14677765 13910001 17980001 3
Chr1A SoffiXsponR570.01Ag066000 So 14706977 14711904 13910001 17980001 3
Chr1A SoffiXsponR570.01Ag066100 So 14716797 14720553 13910001 17980001 3
Chr1A SoffiXsponR570.01Ag066200 So 14721001 14723486 13910001 17980001 3
Chr1A SoffiXsponR570.01Ag066300 So 14724034 14725674 13910001 17980001 3
Chr1A SoffiXsponR570.01Ag066400 So 14728653 14754502 13910001 17980001 3
Chr1A SoffiXsponR570.01Ag066500 So 14730965 14731276 13910001 17980001 3
Chr1A SoffiXsponR570.01Ag066600 So 14755998 14764252 13910001 17980001 3
Chr1A SoffiXsponR570.01Ag066700 So 14769417 14770522 13910001 17980001 3
Chr1A SoffiXsponR570.01Ag066800 So 14806999 14808464 13910001 17980001 3
Chr1A SoffiXsponR570.01Ag066900 So 14812746 14819158 13910001 17980001 3
Chr1A SoffiXsponR570.01Ag067000 So 14826778 14828496 13910001 17980001 3
Chr1A SoffiXsponR570.01Ag067100 So 14848770 14850411 13910001 17980001 3
Chr1A SoffiXsponR570.01Ag067200 So 14913456 14916115 13910001 17980001 3
Chr1A SoffiXsponR570.01Ag067300 So 14920245 14923789 13910001 17980001 3
Chr1A SoffiXsponR570.01Ag067400 So 14950879 14952069 13910001 17980001 3
Chr1A SoffiXsponR570.01Ag067500 So 14967593 14968294 13910001 17980001 3
Chr1A SoffiXsponR570.01Ag067600 So 14968737 14973607 13910001 17980001 3
Chr1A SoffiXsponR570.01Ag067700 So 14982901 14986170 13910001 17980001 3
Chr1A SoffiXsponR570.01Ag067800 So 14985889 14999077 13910001 17980001 3
Chr1A SoffiXsponR570.01Ag067900 So 14999317 15000402 13910001 17980001 3
Chr1A SoffiXsponR570.01Ag068000 So 15003057 15007556 13910001 17980001 3
Chr1A SoffiXsponR570.01Ag068100 So 15012472 15014129 13910001 17980001 3
Chr1A SoffiXsponR570.01Ag068200 So 15021907 15027604 13910001 17980001 3
Chr1A SoffiXsponR570.01Ag068300 So 15028275 15029180 13910001 17980001 3
Chr1A SoffiXsponR570.01Ag068400 So 15031637 15038563 13910001 17980001 3
Chr1A SoffiXsponR570.01Ag068500 So 15063916 15067195 13910001 17980001 3
Chr1A SoffiXsponR570.01Ag068600 So 15069803 15074183 13910001 17980001 3
Chr1A SoffiXsponR570.01Ag068700 So 15074609 15078181 13910001 17980001 3
Chr1A SoffiXsponR570.01Ag068800 So 15080115 15084378 13910001 17980001 3
Chr1A SoffiXsponR570.01Ag068900 So 15086131 15099601 13910001 17980001 3
Chr1A SoffiXsponR570.01Ag069000 So 15100324 15103173 13910001 17980001 3
Chr1A SoffiXsponR570.01Ag069100 So 15148365 15150196 13910001 17980001 3
Chr1A SoffiXsponR570.01Ag069200 So 15189986 15190813 13910001 17980001 3
Chr1A SoffiXsponR570.01Ag069300 So 15195838 15199625 13910001 17980001 3
Chr1A SoffiXsponR570.01Ag069400 So 15218179 15219543 13910001 17980001 3
Chr1A SoffiXsponR570.01Ag069500 So 15219544 15220646 13910001 17980001 3
Chr1A SoffiXsponR570.01Ag069600 So 15244789 15252652 13910001 17980001 3
Chr1A SoffiXsponR570.01Ag069700 So 15443272 15453766 13910001 17980001 3
Chr1A SoffiXsponR570.01Ag069800 So 15488076 15488591 13910001 17980001 3
Chr1A SoffiXsponR570.01Ag069900 So 15524441 15525572 13910001 17980001 3
Chr1A SoffiXsponR570.01Ag070000 So 15639847 15640901 13910001 17980001 3
Chr1A SoffiXsponR570.01Ag070100 So 15667717 15671955 13910001 17980001 3
Chr1A SoffiXsponR570.01Ag070200 So 15708646 15709537 13910001 17980001 3
Chr1A SoffiXsponR570.01Ag070300 So 15714590 15714928 13910001 17980001 3
Chr1A SoffiXsponR570.01Ag070400 So 15721116 15726864 13910001 17980001 3
Chr1A SoffiXsponR570.01Ag070500 So 15727235 15727903 13910001 17980001 3
Chr1A SoffiXsponR570.01Ag070600 So 15730139 15732405 13910001 17980001 3
Chr1A SoffiXsponR570.01Ag070700 So 15744168 15745587 13910001 17980001 3
Chr1A SoffiXsponR570.01Ag070800 So 15744750 15749637 13910001 17980001 3
Chr1A SoffiXsponR570.01Ag070900 So 15751843 15752622 13910001 17980001 3
Chr1A SoffiXsponR570.01Ag071000 So 15754952 15758471 13910001 17980001 3
Chr1A SoffiXsponR570.01Ag071100 So 15759775 15762607 13910001 17980001 3
Chr1A SoffiXsponR570.01Ag071200 So 15779815 15782480 13910001 17980001 3
Chr1A SoffiXsponR570.01Ag071300 So 15783510 15786812 13910001 17980001 3
Chr1A SoffiXsponR570.01Ag071400 So 15825059 15829889 13910001 17980001 3
Chr1A SoffiXsponR570.01Ag071500 So 15831816 15833782 13910001 17980001 3
Chr1A SoffiXsponR570.01Ag071600 So 15835680 15836223 13910001 17980001 3
Chr1A SoffiXsponR570.01Ag071700 So 15842802 15843023 13910001 17980001 3
Chr1A SoffiXsponR570.01Ag071800 So 15844101 15845102 13910001 17980001 3
Chr1A SoffiXsponR570.01Ag071900 So 15879221 15880304 13910001 17980001 3
Chr1A SoffiXsponR570.01Ag072000 So 15880317 15881605 13910001 17980001 3
Chr1A SoffiXsponR570.01Ag072100 So 15982872 15984679 13910001 17980001 3
Chr1A SoffiXsponR570.01Ag072200 So 15985021 15986322 13910001 17980001 3
Chr1A SoffiXsponR570.01Ag072300 So 16014529 16015255 13910001 17980001 3
Chr1A SoffiXsponR570.01Ag072400 So 16024617 16036840 13910001 17980001 3
Chr1A SoffiXsponR570.01Ag072500 So 16036635 16040067 13910001 17980001 3
Chr1A SoffiXsponR570.01Ag072600 So 16044065 16047259 13910001 17980001 3
Chr1A SoffiXsponR570.01Ag072700 So 16052085 16054496 13910001 17980001 3
Chr1A SoffiXsponR570.01Ag072800 So 16056488 16059793 13910001 17980001 3
Chr1A SoffiXsponR570.01Ag072900 So 16060475 16062424 13910001 17980001 3
Chr1A SoffiXsponR570.01Ag073000 So 16077327 16079530 13910001 17980001 3
Chr1A SoffiXsponR570.01Ag073100 So 16083581 16084141 13910001 17980001 3
Chr1A SoffiXsponR570.01Ag073200 So 16084913 16086575 13910001 17980001 3
Chr1A SoffiXsponR570.01Ag073300 So 16120525 16122021 13910001 17980001 3
Chr1A SoffiXsponR570.01Ag073400 So 16122022 16123179 13910001 17980001 3
Chr1A SoffiXsponR570.01Ag073500 So 16237480 16244356 13910001 17980001 3
Chr1A SoffiXsponR570.01Ag073600 So 16239566 16240213 13910001 17980001 3
Chr1A SoffiXsponR570.01Ag073700 So 16247263 16248953 13910001 17980001 3
Chr1A SoffiXsponR570.01Ag073800 So 16255203 16256561 13910001 17980001 3
Chr1A SoffiXsponR570.01Ag073900 So 16256803 16265170 13910001 17980001 3
Chr1A SoffiXsponR570.01Ag074000 So 16273153 16275375 13910001 17980001 3
Chr1A SoffiXsponR570.01Ag074100 So 16275665 16288328 13910001 17980001 3
Chr1A SoffiXsponR570.01Ag074200 So 16290790 16296032 13910001 17980001 3
Chr1A SoffiXsponR570.01Ag074300 So 16305814 16305990 13910001 17980001 3
Chr1A SoffiXsponR570.01Ag074400 So 16311393 16311701 13910001 17980001 3
Chr1A SoffiXsponR570.01Ag074500 So 16313698 16315400 13910001 17980001 3
Chr1A SoffiXsponR570.01Ag074600 So 16347608 16352602 13910001 17980001 3
Chr1A SoffiXsponR570.01Ag074700 So 16436618 16438411 13910001 17980001 3
Chr1A SoffiXsponR570.01Ag074800 So 16440217 16441028 13910001 17980001 3
Chr1A SoffiXsponR570.01Ag074900 So 16526188 16530430 13910001 17980001 3
Chr1A SoffiXsponR570.01Ag075000 So 16531569 16535080 13910001 17980001 3
Chr1A SoffiXsponR570.01Ag075100 So 16536248 16540498 13910001 17980001 3
Chr1A SoffiXsponR570.01Ag075200 So 16540591 16543372 13910001 17980001 3
Chr1A SoffiXsponR570.01Ag075300 So 16580033 16583565 13910001 17980001 3
Chr1A SoffiXsponR570.01Ag075400 So 16584156 16588609 13910001 17980001 3
Chr1A SoffiXsponR570.01Ag075500 So 16592324 16607004 13910001 17980001 3
Chr1A SoffiXsponR570.01Ag075600 So 16606913 16609330 13910001 17980001 3
Chr1A SoffiXsponR570.01Ag075700 So 16614149 16637032 13910001 17980001 3
Chr1A SoffiXsponR570.01Ag075800 So 16640460 16643553 13910001 17980001 3
Chr1A SoffiXsponR570.01Ag075900 So 16648461 16652199 13910001 17980001 3
Chr1A SoffiXsponR570.01Ag076000 So 16657711 16659165 13910001 17980001 3
Chr1A SoffiXsponR570.01Ag076100 So 16665836 16669794 13910001 17980001 3
Chr1A SoffiXsponR570.01Ag076200 So 16738565 16743181 13910001 17980001 3
Chr1A SoffiXsponR570.01Ag076300 So 16752448 16767004 13910001 17980001 3
Chr1A SoffiXsponR570.01Ag076400 So 16785424 16791155 13910001 17980001 3
Chr1A SoffiXsponR570.01Ag076500 So 16828045 16828482 13910001 17980001 3
Chr1A SoffiXsponR570.01Ag076600 So 16861796 16863462 13910001 17980001 3
Chr1A SoffiXsponR570.01Ag076700 So 16890742 16892602 13910001 17980001 3
Chr1A SoffiXsponR570.01Ag076800 So 16892930 16895637 13910001 17980001 3
Chr1A SoffiXsponR570.01Ag076900 So 16897628 16899940 13910001 17980001 3
Chr1A SoffiXsponR570.01Ag077000 So 16912007 16914896 13910001 17980001 3
Chr1A SoffiXsponR570.01Ag077100 So 16917055 16923904 13910001 17980001 3
Chr1A SoffiXsponR570.01Ag077200 So 16928441 16956687 13910001 17980001 3
Chr1A SoffiXsponR570.01Ag077300 So 16994359 16996044 13910001 17980001 3
Chr1A SoffiXsponR570.01Ag077400 So 17000171 17003732 13910001 17980001 3
Chr1A SoffiXsponR570.01Ag077500 So 17022381 17025434 13910001 17980001 3
Chr1A SoffiXsponR570.01Ag077600 So 17059675 17069744 13910001 17980001 3
Chr1A SoffiXsponR570.01Ag077700 So 17072375 17077290 13910001 17980001 3
Chr1A SoffiXsponR570.01Ag077800 So 17153687 17156577 13910001 17980001 3
Chr1A SoffiXsponR570.01Ag077900 So 17159631 17160203 13910001 17980001 3
Chr1A SoffiXsponR570.01Ag078000 So 17191424 17191735 13910001 17980001 3
Chr1A SoffiXsponR570.01Ag078100 So 17193618 17194930 13910001 17980001 3
Chr1A SoffiXsponR570.01Ag078200 So 17238918 17240087 13910001 17980001 3
Chr1A SoffiXsponR570.01Ag078300 So 17259243 17262452 13910001 17980001 3
Chr1A SoffiXsponR570.01Ag078400 So 17263214 17263762 13910001 17980001 3
Chr1A SoffiXsponR570.01Ag078500 So 17264611 17268456 13910001 17980001 3
Chr1A SoffiXsponR570.01Ag078600 So 17338568 17340987 13910001 17980001 3
Chr1A SoffiXsponR570.01Ag078700 So 17344709 17353426 13910001 17980001 3
Chr1A SoffiXsponR570.01Ag078800 So 17360673 17367417 13910001 17980001 3
Chr1A SoffiXsponR570.01Ag078900 So 17371657 17372989 13910001 17980001 3
Chr1A SoffiXsponR570.01Ag079000 So 17380387 17381727 13910001 17980001 3
Chr1A SoffiXsponR570.01Ag079100 So 17382157 17384872 13910001 17980001 3
Chr1A SoffiXsponR570.01Ag079200 So 17385760 17387049 13910001 17980001 3
Chr1A SoffiXsponR570.01Ag079300 So 17387154 17390066 13910001 17980001 3
Chr1A SoffiXsponR570.01Ag079400 So 17440073 17449891 13910001 17980001 3
Chr1A SoffiXsponR570.01Ag079500 So 17453504 17455938 13910001 17980001 3
Chr1A SoffiXsponR570.01Ag079600 So 17456163 17463335 13910001 17980001 3
Chr1A SoffiXsponR570.01Ag079700 So 17466268 17467247 13910001 17980001 3
Chr1A SoffiXsponR570.01Ag079800 So 17475114 17482176 13910001 17980001 3
Chr1A SoffiXsponR570.01Ag079900 So 17523587 17528259 13910001 17980001 3
Chr1A SoffiXsponR570.01Ag080000 So 17528274 17529117 13910001 17980001 3
Chr1A SoffiXsponR570.01Ag080100 So 17613093 17615882 13910001 17980001 3
Chr1A SoffiXsponR570.01Ag080200 So 17689837 17691712 13910001 17980001 3
Chr1A SoffiXsponR570.01Ag080300 So 17733163 17736969 13910001 17980001 3
Chr1A SoffiXsponR570.01Ag080400 So 17737082 17739505 13910001 17980001 3
Chr1A SoffiXsponR570.01Ag080500 So 17759656 17762741 13910001 17980001 3
Chr1A SoffiXsponR570.01Ag080600 So 17763247 17766366 13910001 17980001 3
Chr1A SoffiXsponR570.01Ag080700 So 17768837 17773870 13910001 17980001 3
Chr1A SoffiXsponR570.01Ag080800 So 17786327 17788117 13910001 17980001 3
Chr1A SoffiXsponR570.01Ag080900 So 17816028 17816846 13910001 17980001 3
Chr1A SoffiXsponR570.01Ag081000 So 17817350 17825093 13910001 17980001 3
Chr1A SoffiXsponR570.01Ag081100 So 17825245 17825853 13910001 17980001 3
Chr1A SoffiXsponR570.01Ag081200 So 17866674 17869868 13910001 17980001 3
Chr1A SoffiXsponR570.01Ag081300 So 17886558 17895014 13910001 17980001 3
Chr1A SoffiXsponR570.01Ag081400 So 17943302 17950884 13910001 17980001 3
Chr1A SoffiXsponR570.01Ag081500 So 17974208 17975515 13910001 17980001 3
Chr1A SoffiXsponR570.01Ag082300 So 18224730 18226494 18200001 28890001 2
Chr1A SoffiXsponR570.01Ag082400 So 18274015 18275714 18200001 28890001 2
Chr1A SoffiXsponR570.01Ag082500 So 18279151 18288651 18200001 28890001 2
Chr1A SoffiXsponR570.01Ag082600 So 18281427 18282197 18200001 28890001 2
Chr1A SoffiXsponR570.01Ag082700 So 18293440 18296140 18200001 28890001 2
Chr1A SoffiXsponR570.01Ag082800 So 18299124 18303035 18200001 28890001 2
Chr1A SoffiXsponR570.01Ag082900 So 18305661 18306975 18200001 28890001 2
Chr1A SoffiXsponR570.01Ag083000 So 18331411 18334067 18200001 28890001 2
Chr1A SoffiXsponR570.01Ag083100 So 18339407 18340706 18200001 28890001 2
Chr1A SoffiXsponR570.01Ag083200 So 18361393 18361701 18200001 28890001 2
Chr1A SoffiXsponR570.01Ag083300 So 18361717 18363672 18200001 28890001 2
Chr1A SoffiXsponR570.01Ag083400 So 18364358 18370566 18200001 28890001 2
Chr1A SoffiXsponR570.01Ag083500 So 18371324 18374565 18200001 28890001 2
Chr1A SoffiXsponR570.01Ag083600 So 18374390 18378014 18200001 28890001 2
Chr1A SoffiXsponR570.01Ag083700 So 18439743 18442911 18200001 28890001 2
Chr1A SoffiXsponR570.01Ag083800 So 18443142 18445906 18200001 28890001 2
Chr1A SoffiXsponR570.01Ag083900 So 18449570 18449963 18200001 28890001 2
Chr1A SoffiXsponR570.01Ag084000 So 18453705 18458311 18200001 28890001 2
Chr1A SoffiXsponR570.01Ag084100 So 18460905 18468625 18200001 28890001 2
Chr1A SoffiXsponR570.01Ag084200 So 18469297 18472364 18200001 28890001 2
Chr1A SoffiXsponR570.01Ag084300 So 18472583 18475568 18200001 28890001 2
Chr1A SoffiXsponR570.01Ag084400 So 18504391 18509910 18200001 28890001 2
Chr1A SoffiXsponR570.01Ag084500 So 18513862 18516303 18200001 28890001 2
Chr1A SoffiXsponR570.01Ag084600 So 18519218 18521111 18200001 28890001 2
Chr1A SoffiXsponR570.01Ag084700 So 18523824 18527651 18200001 28890001 2
Chr1A SoffiXsponR570.01Ag084800 So 18547790 18551120 18200001 28890001 2
Chr1A SoffiXsponR570.01Ag084900 So 18555291 18557913 18200001 28890001 2
Chr1A SoffiXsponR570.01Ag085000 So 18558755 18560922 18200001 28890001 2
Chr1A SoffiXsponR570.01Ag085100 So 18566868 18570900 18200001 28890001 2
Chr1A SoffiXsponR570.01Ag085200 So 18646119 18648660 18200001 28890001 2
Chr1A SoffiXsponR570.01Ag085300 So 18652706 18655019 18200001 28890001 2
Chr1A SoffiXsponR570.01Ag085400 So 18665784 18669304 18200001 28890001 2
Chr1A SoffiXsponR570.01Ag085500 So 18673240 18675652 18200001 28890001 2
Chr1A SoffiXsponR570.01Ag085600 So 18701668 18704011 18200001 28890001 2
Chr1A SoffiXsponR570.01Ag085700 So 18806462 18808642 18200001 28890001 2
Chr1A SoffiXsponR570.01Ag085800 So 18811576 18816305 18200001 28890001 2
Chr1A SoffiXsponR570.01Ag085900 So 18816643 18823147 18200001 28890001 2
Chr1A SoffiXsponR570.01Ag086000 So 18854809 18855362 18200001 28890001 2
Chr1A SoffiXsponR570.01Ag086100 So 18859131 18860581 18200001 28890001 2
Chr1A SoffiXsponR570.01Ag086200 So 18866310 18866911 18200001 28890001 2
Chr1A SoffiXsponR570.01Ag086300 So 18885477 18889822 18200001 28890001 2
Chr1A SoffiXsponR570.01Ag086400 So 18901037 18919897 18200001 28890001 2
Chr1A SoffiXsponR570.01Ag086500 So 18931998 18939401 18200001 28890001 2
Chr1A SoffiXsponR570.01Ag086600 So 18943941 18949546 18200001 28890001 2
Chr1A SoffiXsponR570.01Ag086700 So 18953512 18956439 18200001 28890001 2
Chr1A SoffiXsponR570.01Ag086800 So 18972940 18974709 18200001 28890001 2
Chr1A SoffiXsponR570.01Ag086900 So 18977732 18979205 18200001 28890001 2
Chr1A SoffiXsponR570.01Ag087000 So 18995760 18997546 18200001 28890001 2
Chr1A SoffiXsponR570.01Ag087100 So 18999351 19001337 18200001 28890001 2
Chr1A SoffiXsponR570.01Ag087200 So 19001690 19003778 18200001 28890001 2
Chr1A SoffiXsponR570.01Ag087300 So 19009440 19011577 18200001 28890001 2
Chr1A SoffiXsponR570.01Ag087400 So 19013618 19015139 18200001 28890001 2
Chr1A SoffiXsponR570.01Ag087500 So 19017799 19018308 18200001 28890001 2
Chr1A SoffiXsponR570.01Ag087600 So 19019264 19020472 18200001 28890001 2
Chr1A SoffiXsponR570.01Ag087700 So 19021490 19024056 18200001 28890001 2
Chr1A SoffiXsponR570.01Ag087800 So 19032846 19034993 18200001 28890001 2
Chr1A SoffiXsponR570.01Ag087900 So 19078145 19083340 18200001 28890001 2
Chr1A SoffiXsponR570.01Ag088000 So 19084193 19088271 18200001 28890001 2
Chr1A SoffiXsponR570.01Ag088100 So 19089327 19092804 18200001 28890001 2
Chr1A SoffiXsponR570.01Ag088200 So 19097983 19098627 18200001 28890001 2
Chr1A SoffiXsponR570.01Ag088300 So 19102992 19106181 18200001 28890001 2
Chr1A SoffiXsponR570.01Ag088400 So 19108160 19108759 18200001 28890001 2
Chr1A SoffiXsponR570.01Ag088500 So 19113497 19119376 18200001 28890001 2
Chr1A SoffiXsponR570.01Ag088600 So 19120451 19122762 18200001 28890001 2
Chr1A SoffiXsponR570.01Ag088700 So 19124069 19125084 18200001 28890001 2
Chr1A SoffiXsponR570.01Ag088800 So 19141687 19143368 18200001 28890001 2
Chr1A SoffiXsponR570.01Ag088900 So 19143369 19146790 18200001 28890001 2
Chr1A SoffiXsponR570.01Ag089000 So 19150534 19157129 18200001 28890001 2
Chr1A SoffiXsponR570.01Ag089100 So 19157560 19158735 18200001 28890001 2
Chr1A SoffiXsponR570.01Ag089200 So 19158789 19177161 18200001 28890001 2
Chr1A SoffiXsponR570.01Ag089300 So 19177651 19185648 18200001 28890001 2
Chr1A SoffiXsponR570.01Ag089400 So 19186220 19193480 18200001 28890001 2
Chr1A SoffiXsponR570.01Ag089500 So 19243092 19243418 18200001 28890001 2
Chr1A SoffiXsponR570.01Ag089600 So 19246733 19249820 18200001 28890001 2
Chr1A SoffiXsponR570.01Ag089700 So 19285820 19302806 18200001 28890001 2
Chr1A SoffiXsponR570.01Ag089800 So 19302928 19306547 18200001 28890001 2
Chr1A SoffiXsponR570.01Ag089900 So 19309805 19311205 18200001 28890001 2
Chr1A SoffiXsponR570.01Ag090000 So 19340606 19347023 18200001 28890001 2
Chr1A SoffiXsponR570.01Ag090100 So 19449933 19467709 18200001 28890001 2
Chr1A SoffiXsponR570.01Ag090200 So 19467042 19471117 18200001 28890001 2
Chr1A SoffiXsponR570.01Ag090300 So 19474016 19477413 18200001 28890001 2
Chr1A SoffiXsponR570.01Ag090400 So 19543730 19544672 18200001 28890001 2
Chr1A SoffiXsponR570.01Ag090500 So 19605721 19608059 18200001 28890001 2
Chr1A SoffiXsponR570.01Ag090600 So 19622605 19625452 18200001 28890001 2
Chr1A SoffiXsponR570.01Ag090700 So 19625320 19630225 18200001 28890001 2
Chr1A SoffiXsponR570.01Ag090800 So 19710470 19716683 18200001 28890001 2
Chr1A SoffiXsponR570.01Ag090900 So 19755717 19757848 18200001 28890001 2
Chr1A SoffiXsponR570.01Ag091000 So 19763000 19772822 18200001 28890001 2
Chr1A SoffiXsponR570.01Ag091100 So 19780166 19785505 18200001 28890001 2
Chr1A SoffiXsponR570.01Ag091200 So 19786202 19795025 18200001 28890001 2
Chr1A SoffiXsponR570.01Ag091300 So 19797547 19800006 18200001 28890001 2
Chr1A SoffiXsponR570.01Ag091400 So 19816284 19817360 18200001 28890001 2
Chr1A SoffiXsponR570.01Ag091500 So 19823848 19824261 18200001 28890001 2
Chr1A SoffiXsponR570.01Ag091600 So 19842372 19843620 18200001 28890001 2
Chr1A SoffiXsponR570.01Ag091700 So 19877427 19880369 18200001 28890001 2
Chr1A SoffiXsponR570.01Ag091800 So 19881059 19887614 18200001 28890001 2
Chr1A SoffiXsponR570.01Ag091900 So 19889106 19892122 18200001 28890001 2
Chr1A SoffiXsponR570.01Ag092000 So 19896775 19897230 18200001 28890001 2
Chr1A SoffiXsponR570.01Ag092100 So 19899587 19907446 18200001 28890001 2
Chr1A SoffiXsponR570.01Ag092200 So 19909493 19912999 18200001 28890001 2
Chr1A SoffiXsponR570.01Ag092300 So 19914880 19917254 18200001 28890001 2
Chr1A SoffiXsponR570.01Ag092400 So 19942580 19945386 18200001 28890001 2
Chr1A SoffiXsponR570.01Ag092500 So 19945363 19954431 18200001 28890001 2
Chr1A SoffiXsponR570.01Ag092600 So 19954566 19959717 18200001 28890001 2
Chr1A SoffiXsponR570.01Ag092700 So 19971285 19971644 18200001 28890001 2
Chr1A SoffiXsponR570.01Ag092800 So 19971769 19975554 18200001 28890001 2
Chr1A SoffiXsponR570.01Ag092900 So 19984364 19987295 18200001 28890001 2
Chr1A SoffiXsponR570.01Ag093000 So 20073937 20076472 18200001 28890001 2
Chr1A SoffiXsponR570.01Ag093100 So 20079332 20084132 18200001 28890001 2
Chr1A SoffiXsponR570.01Ag093200 So 20103411 20110469 18200001 28890001 2
Chr1A SoffiXsponR570.01Ag093300 So 20114782 20120537 18200001 28890001 2
Chr1A SoffiXsponR570.01Ag093400 So 20132960 20134598 18200001 28890001 2
Chr1A SoffiXsponR570.01Ag093500 So 20139673 20141015 18200001 28890001 2
Chr1A SoffiXsponR570.01Ag093600 So 20142752 20156589 18200001 28890001 2
Chr1A SoffiXsponR570.01Ag093700 So 20165555 20166369 18200001 28890001 2
Chr1A SoffiXsponR570.01Ag093800 So 20182641 20192905 18200001 28890001 2
Chr1A SoffiXsponR570.01Ag093900 So 20462076 20483502 18200001 28890001 2
Chr1A SoffiXsponR570.01Ag094000 So 20518270 20521590 18200001 28890001 2
Chr1A SoffiXsponR570.01Ag094100 So 20527121 20528684 18200001 28890001 2
Chr1A SoffiXsponR570.01Ag094200 So 20529100 20533569 18200001 28890001 2
Chr1A SoffiXsponR570.01Ag094300 So 20570884 20601821 18200001 28890001 2
Chr1A SoffiXsponR570.01Ag094400 So 20606632 20608000 18200001 28890001 2
Chr1A SoffiXsponR570.01Ag094500 So 20610970 20612377 18200001 28890001 2
Chr1A SoffiXsponR570.01Ag094600 So 20612704 20631352 18200001 28890001 2
Chr1A SoffiXsponR570.01Ag094700 So 20672073 20682703 18200001 28890001 2
Chr1A SoffiXsponR570.01Ag094800 So 20686239 20690559 18200001 28890001 2
Chr1A SoffiXsponR570.01Ag094900 So 20700841 20711413 18200001 28890001 2
Chr1A SoffiXsponR570.01Ag095000 So 20713930 20715223 18200001 28890001 2
Chr1A SoffiXsponR570.01Ag095100 So 20715290 20729949 18200001 28890001 2
Chr1A SoffiXsponR570.01Ag095200 So 20736607 20737285 18200001 28890001 2
Chr1A SoffiXsponR570.01Ag095300 So 20757196 20758235 18200001 28890001 2
Chr1A SoffiXsponR570.01Ag095400 So 20759362 20762885 18200001 28890001 2
Chr1A SoffiXsponR570.01Ag095500 So 20802996 20815672 18200001 28890001 2
Chr1A SoffiXsponR570.01Ag095600 So 20816865 20818686 18200001 28890001 2
Chr1A SoffiXsponR570.01Ag095700 So 20830276 20831037 18200001 28890001 2
Chr1A SoffiXsponR570.01Ag095800 So 20837650 20842152 18200001 28890001 2
Chr1A SoffiXsponR570.01Ag095900 So 20847638 20849049 18200001 28890001 2
Chr1A SoffiXsponR570.01Ag096000 So 20849410 20852859 18200001 28890001 2
Chr1A SoffiXsponR570.01Ag096100 So 20859633 20861402 18200001 28890001 2
Chr1A SoffiXsponR570.01Ag096200 So 20862483 20865747 18200001 28890001 2
Chr1A SoffiXsponR570.01Ag096300 So 20865857 20874138 18200001 28890001 2
Chr1A SoffiXsponR570.01Ag096400 So 20874122 20881216 18200001 28890001 2
Chr1A SoffiXsponR570.01Ag096500 So 20876198 20876506 18200001 28890001 2
Chr1A SoffiXsponR570.01Ag096600 So 20915216 20919070 18200001 28890001 2
Chr1A SoffiXsponR570.01Ag096700 So 20924527 20925673 18200001 28890001 2
Chr1A SoffiXsponR570.01Ag096800 So 20979763 20986949 18200001 28890001 2
Chr1A SoffiXsponR570.01Ag096900 So 20988330 20991734 18200001 28890001 2
Chr1A SoffiXsponR570.01Ag097000 So 20992468 20994210 18200001 28890001 2
Chr1A SoffiXsponR570.01Ag097100 So 20998446 20999484 18200001 28890001 2
Chr1A SoffiXsponR570.01Ag097200 So 20999930 21002387 18200001 28890001 2
Chr1A SoffiXsponR570.01Ag097300 So 21005093 21009410 18200001 28890001 2
Chr1A SoffiXsponR570.01Ag097400 So 21010014 21011510 18200001 28890001 2
Chr1A SoffiXsponR570.01Ag097500 So 21031047 21054503 18200001 28890001 2
Chr1A SoffiXsponR570.01Ag097600 So 21057351 21060877 18200001 28890001 2
Chr1A SoffiXsponR570.01Ag097700 So 21069156 21085124 18200001 28890001 2
Chr1A SoffiXsponR570.01Ag097800 So 21120628 21121279 18200001 28890001 2
Chr1A SoffiXsponR570.01Ag097900 So 21124997 21133228 18200001 28890001 2
Chr1A SoffiXsponR570.01Ag098000 So 21134789 21136747 18200001 28890001 2
Chr1A SoffiXsponR570.01Ag098100 So 21147421 21147744 18200001 28890001 2
Chr1A SoffiXsponR570.01Ag098200 So 21167600 21171398 18200001 28890001 2
Chr1A SoffiXsponR570.01Ag098300 So 21171966 21173968 18200001 28890001 2
Chr1A SoffiXsponR570.01Ag098400 So 21175629 21177634 18200001 28890001 2
Chr1A SoffiXsponR570.01Ag098500 So 21269254 21271688 18200001 28890001 2
Chr1A SoffiXsponR570.01Ag098600 So 21293736 21304631 18200001 28890001 2
Chr1A SoffiXsponR570.01Ag098700 So 21336244 21338797 18200001 28890001 2
Chr1A SoffiXsponR570.01Ag098800 So 21339073 21343022 18200001 28890001 2
Chr1A SoffiXsponR570.01Ag098900 So 21349669 21356256 18200001 28890001 2
Chr1A SoffiXsponR570.01Ag099000 So 21356666 21357379 18200001 28890001 2
Chr1A SoffiXsponR570.01Ag099100 So 21363455 21369736 18200001 28890001 2
Chr1A SoffiXsponR570.01Ag099200 So 21373359 21374924 18200001 28890001 2
Chr1A SoffiXsponR570.01Ag099300 So 21388992 21390646 18200001 28890001 2
Chr1A SoffiXsponR570.01Ag099400 So 21392957 21393653 18200001 28890001 2
Chr1A SoffiXsponR570.01Ag099500 So 21393654 21394770 18200001 28890001 2
Chr1A SoffiXsponR570.01Ag099600 So 21427572 21429724 18200001 28890001 2
Chr1A SoffiXsponR570.01Ag099700 So 21440976 21441734 18200001 28890001 2
Chr1A SoffiXsponR570.01Ag099800 So 21452197 21456007 18200001 28890001 2
Chr1A SoffiXsponR570.01Ag099900 So 21523772 21525435 18200001 28890001 2
Chr1A SoffiXsponR570.01Ag100000 So 21535874 21536754 18200001 28890001 2
Chr1A SoffiXsponR570.01Ag100100 So 21537495 21540544 18200001 28890001 2
Chr1A SoffiXsponR570.01Ag100200 So 21559562 21563809 18200001 28890001 2
Chr1A SoffiXsponR570.01Ag100300 So 21757799 21774683 18200001 28890001 2
Chr1A SoffiXsponR570.01Ag100400 So 21776768 21777106 18200001 28890001 2
Chr1A SoffiXsponR570.01Ag100500 So 21792501 21794995 18200001 28890001 2
Chr1A SoffiXsponR570.01Ag100600 So 21838403 21838732 18200001 28890001 2
Chr1A SoffiXsponR570.01Ag100700 So 21842909 21843298 18200001 28890001 2
Chr1A SoffiXsponR570.01Ag100800 So 21845105 21846292 18200001 28890001 2
Chr1A SoffiXsponR570.01Ag100900 So 21925336 21928146 18200001 28890001 2
Chr1A SoffiXsponR570.01Ag101000 So 21930564 21930893 18200001 28890001 2
Chr1A SoffiXsponR570.01Ag101100 So 21932672 21942605 18200001 28890001 2
Chr1A SoffiXsponR570.01Ag101200 So 21954357 21955488 18200001 28890001 2
Chr1A SoffiXsponR570.01Ag101300 So 21965143 21966115 18200001 28890001 2
Chr1A SoffiXsponR570.01Ag101400 So 21969004 21971396 18200001 28890001 2
Chr1A SoffiXsponR570.01Ag101500 So 21972615 21976033 18200001 28890001 2
Chr1A SoffiXsponR570.01Ag101600 So 21981641 21983735 18200001 28890001 2
Chr1A SoffiXsponR570.01Ag101700 So 21986723 21993514 18200001 28890001 2
Chr1A SoffiXsponR570.01Ag101800 So 21993292 22061581 18200001 28890001 2
Chr1A SoffiXsponR570.01Ag101900 So 22077877 22083265 18200001 28890001 2
Chr1A SoffiXsponR570.01Ag102000 So 22082648 22086197 18200001 28890001 2
Chr1A SoffiXsponR570.01Ag102100 So 22093623 22097301 18200001 28890001 2
Chr1A SoffiXsponR570.01Ag102200 So 22097478 22098072 18200001 28890001 2
Chr1A SoffiXsponR570.01Ag102300 So 22107489 22119437 18200001 28890001 2
Chr1A SoffiXsponR570.01Ag102400 So 22131426 22135353 18200001 28890001 2
Chr1A SoffiXsponR570.01Ag102500 So 22135313 22147026 18200001 28890001 2
Chr1A SoffiXsponR570.01Ag102600 So 22147094 22150646 18200001 28890001 2
Chr1A SoffiXsponR570.01Ag102700 So 22154358 22170219 18200001 28890001 2
Chr1A SoffiXsponR570.01Ag102800 So 22172400 22178305 18200001 28890001 2
Chr1A SoffiXsponR570.01Ag102900 So 22179315 22180522 18200001 28890001 2
Chr1A SoffiXsponR570.01Ag103000 So 22183616 22184829 18200001 28890001 2
Chr1A SoffiXsponR570.01Ag103100 So 22185494 22185868 18200001 28890001 2
Chr1A SoffiXsponR570.01Ag103200 So 22186106 22187900 18200001 28890001 2
Chr1A SoffiXsponR570.01Ag103300 So 22189675 22191175 18200001 28890001 2
Chr1A SoffiXsponR570.01Ag103400 So 22191311 22195835 18200001 28890001 2
Chr1A SoffiXsponR570.01Ag103500 So 22201217 22205628 18200001 28890001 2
Chr1A SoffiXsponR570.01Ag103600 So 22205599 22207477 18200001 28890001 2
Chr1A SoffiXsponR570.01Ag103700 So 22222864 22224801 18200001 28890001 2
Chr1A SoffiXsponR570.01Ag103800 So 22232020 22234674 18200001 28890001 2
Chr1A SoffiXsponR570.01Ag103900 So 22236299 22238435 18200001 28890001 2
Chr1A SoffiXsponR570.01Ag104000 So 22239151 22241346 18200001 28890001 2
Chr1A SoffiXsponR570.01Ag104100 So 22271526 22274196 18200001 28890001 2
Chr1A SoffiXsponR570.01Ag104200 So 22306281 22313164 18200001 28890001 2
Chr1A SoffiXsponR570.01Ag104300 So 22313878 22314585 18200001 28890001 2
Chr1A SoffiXsponR570.01Ag104400 So 22319808 22325321 18200001 28890001 2
Chr1A SoffiXsponR570.01Ag104500 So 22325661 22332036 18200001 28890001 2
Chr1A SoffiXsponR570.01Ag104600 So 22351219 22351601 18200001 28890001 2
Chr1A SoffiXsponR570.01Ag104700 So 22353887 22354725 18200001 28890001 2
Chr1A SoffiXsponR570.01Ag104800 So 22356853 22357140 18200001 28890001 2
Chr1A SoffiXsponR570.01Ag104900 So 22361842 22362404 18200001 28890001 2
Chr1A SoffiXsponR570.01Ag105000 So 22364106 22364600 18200001 28890001 2
Chr1A SoffiXsponR570.01Ag105100 So 22369761 22374837 18200001 28890001 2
Chr1A SoffiXsponR570.01Ag105200 So 22378681 22379324 18200001 28890001 2
Chr1A SoffiXsponR570.01Ag105300 So 22381176 22381764 18200001 28890001 2
Chr1A SoffiXsponR570.01Ag105400 So 22384736 22385404 18200001 28890001 2
Chr1A SoffiXsponR570.01Ag105500 So 22390596 22395250 18200001 28890001 2
Chr1A SoffiXsponR570.01Ag105600 So 22462089 22466021 18200001 28890001 2
Chr1A SoffiXsponR570.01Ag105700 So 22494813 22495767 18200001 28890001 2
Chr1A SoffiXsponR570.01Ag105800 So 22498892 22499640 18200001 28890001 2
Chr1A SoffiXsponR570.01Ag105900 So 22510098 22511664 18200001 28890001 2
Chr1A SoffiXsponR570.01Ag106000 So 22581949 22583825 18200001 28890001 2
Chr1A SoffiXsponR570.01Ag106100 So 22608342 22619347 18200001 28890001 2
Chr1A SoffiXsponR570.01Ag106200 So 22641917 22645257 18200001 28890001 2
Chr1A SoffiXsponR570.01Ag106300 So 22687745 22690452 18200001 28890001 2
Chr1A SoffiXsponR570.01Ag106400 So 22693501 22697550 18200001 28890001 2
Chr1A SoffiXsponR570.01Ag106500 So 22721681 22725510 18200001 28890001 2
Chr1A SoffiXsponR570.01Ag106600 So 22748411 22757074 18200001 28890001 2
Chr1A SoffiXsponR570.01Ag106700 So 22759935 22761255 18200001 28890001 2
Chr1A SoffiXsponR570.01Ag106800 So 22766534 22767271 18200001 28890001 2
Chr1A SoffiXsponR570.01Ag106900 So 22773166 22774651 18200001 28890001 2
Chr1A SoffiXsponR570.01Ag107000 So 22846132 22846758 18200001 28890001 2
Chr1A SoffiXsponR570.01Ag107100 So 22848767 22849333 18200001 28890001 2
Chr1A SoffiXsponR570.01Ag107200 So 22849799 22853009 18200001 28890001 2
Chr1A SoffiXsponR570.01Ag107300 So 22855274 22857755 18200001 28890001 2
Chr1A SoffiXsponR570.01Ag107400 So 22859736 22862570 18200001 28890001 2
Chr1A SoffiXsponR570.01Ag107500 So 22868120 22927843 18200001 28890001 2
Chr1A SoffiXsponR570.01Ag107600 So 22929717 22934841 18200001 28890001 2
Chr1A SoffiXsponR570.01Ag107700 So 22933444 22941820 18200001 28890001 2
Chr1A SoffiXsponR570.01Ag107800 So 22994728 22995228 18200001 28890001 2
Chr1A SoffiXsponR570.01Ag107900 So 23003573 23004167 18200001 28890001 2
Chr1A SoffiXsponR570.01Ag108000 So 23004260 23004973 18200001 28890001 2
Chr1A SoffiXsponR570.01Ag108100 So 23006371 23008320 18200001 28890001 2
Chr1A SoffiXsponR570.01Ag108200 So 23010954 23016659 18200001 28890001 2
Chr1A SoffiXsponR570.01Ag108300 So 23017369 23018270 18200001 28890001 2
Chr1A SoffiXsponR570.01Ag108400 So 23049724 23055191 18200001 28890001 2
Chr1A SoffiXsponR570.01Ag108500 So 23054713 23058125 18200001 28890001 2
Chr1A SoffiXsponR570.01Ag108600 So 23089211 23092785 18200001 28890001 2
Chr1A SoffiXsponR570.01Ag108700 So 23094694 23095653 18200001 28890001 2
Chr1A SoffiXsponR570.01Ag108800 So 23097489 23101613 18200001 28890001 2
Chr1A SoffiXsponR570.01Ag108900 So 23138519 23140480 18200001 28890001 2
Chr1A SoffiXsponR570.01Ag109000 So 23160667 23163837 18200001 28890001 2
Chr1A SoffiXsponR570.01Ag109100 So 23164969 23167812 18200001 28890001 2
Chr1A SoffiXsponR570.01Ag109200 So 23169311 23172053 18200001 28890001 2
Chr1A SoffiXsponR570.01Ag109300 So 23173385 23174857 18200001 28890001 2
Chr1A SoffiXsponR570.01Ag109400 So 23185466 23190398 18200001 28890001 2
Chr1A SoffiXsponR570.01Ag109500 So 23189559 23193612 18200001 28890001 2
Chr1A SoffiXsponR570.01Ag109600 So 23193879 23211174 18200001 28890001 2
Chr1A SoffiXsponR570.01Ag109700 So 23212084 23214894 18200001 28890001 2
Chr1A SoffiXsponR570.01Ag109800 So 23215910 23219149 18200001 28890001 2
Chr1A SoffiXsponR570.01Ag109900 So 23219386 23223312 18200001 28890001 2
Chr1A SoffiXsponR570.01Ag110000 So 23282081 23283991 18200001 28890001 2
Chr1A SoffiXsponR570.01Ag110100 So 23297017 23307501 18200001 28890001 2
Chr1A SoffiXsponR570.01Ag110200 So 23313153 23314967 18200001 28890001 2
Chr1A SoffiXsponR570.01Ag110300 So 23411596 23414545 18200001 28890001 2
Chr1A SoffiXsponR570.01Ag110400 So 23447137 23448211 18200001 28890001 2
Chr1A SoffiXsponR570.01Ag110500 So 23464879 23472228 18200001 28890001 2
Chr1A SoffiXsponR570.01Ag110600 So 23474534 23476883 18200001 28890001 2
Chr1A SoffiXsponR570.01Ag110700 So 23507904 23516058 18200001 28890001 2
Chr1A SoffiXsponR570.01Ag110800 So 23517467 23519692 18200001 28890001 2
Chr1A SoffiXsponR570.01Ag110900 So 23520991 23525386 18200001 28890001 2
Chr1A SoffiXsponR570.01Ag111000 So 23579905 23581927 18200001 28890001 2
Chr1A SoffiXsponR570.01Ag111100 So 23635023 23635585 18200001 28890001 2
Chr1A SoffiXsponR570.01Ag111200 So 23670093 23671025 18200001 28890001 2
Chr1A SoffiXsponR570.01Ag111300 So 23677614 23678905 18200001 28890001 2
Chr1A SoffiXsponR570.01Ag111400 So 23680533 23685594 18200001 28890001 2
Chr1A SoffiXsponR570.01Ag111500 So 23699540 23705458 18200001 28890001 2
Chr1A SoffiXsponR570.01Ag111600 So 23722020 23723606 18200001 28890001 2
Chr1A SoffiXsponR570.01Ag111700 So 23760593 23766028 18200001 28890001 2
Chr1A SoffiXsponR570.01Ag111800 So 23779107 23785864 18200001 28890001 2
Chr1A SoffiXsponR570.01Ag111900 So 23798075 23801635 18200001 28890001 2
Chr1A SoffiXsponR570.01Ag112000 So 23825729 23826181 18200001 28890001 2
Chr1A SoffiXsponR570.01Ag112100 So 23826236 23828893 18200001 28890001 2
Chr1A SoffiXsponR570.01Ag112200 So 23852740 23858204 18200001 28890001 2
Chr1A SoffiXsponR570.01Ag112300 So 23923102 23924599 18200001 28890001 2
Chr1A SoffiXsponR570.01Ag112400 So 23935593 23938098 18200001 28890001 2
Chr1A SoffiXsponR570.01Ag112500 So 23940328 23943479 18200001 28890001 2
Chr1A SoffiXsponR570.01Ag112600 So 23947213 23952764 18200001 28890001 2
Chr1A SoffiXsponR570.01Ag112700 So 23953074 23953787 18200001 28890001 2
Chr1A SoffiXsponR570.01Ag112800 So 23954079 23955385 18200001 28890001 2
Chr1A SoffiXsponR570.01Ag112900 So 23956801 23960835 18200001 28890001 2
Chr1A SoffiXsponR570.01Ag113000 So 23993259 23994053 18200001 28890001 2
Chr1A SoffiXsponR570.01Ag113100 So 23995800 24008155 18200001 28890001 2
Chr1A SoffiXsponR570.01Ag113200 So 24060862 24062819 18200001 28890001 2
Chr1A SoffiXsponR570.01Ag113300 So 24069850 24071604 18200001 28890001 2
Chr1A SoffiXsponR570.01Ag113400 So 24073629 24075336 18200001 28890001 2
Chr1A SoffiXsponR570.01Ag113500 So 24093529 24098863 18200001 28890001 2
Chr1A SoffiXsponR570.01Ag113600 So 24101035 24105479 18200001 28890001 2
Chr1A SoffiXsponR570.01Ag113700 So 24141556 24144666 18200001 28890001 2
Chr1A SoffiXsponR570.01Ag113800 So 24146052 24149368 18200001 28890001 2
Chr1A SoffiXsponR570.01Ag113900 So 24206260 24206896 18200001 28890001 2
Chr1A SoffiXsponR570.01Ag114000 So 24207076 24224635 18200001 28890001 2
Chr1A SoffiXsponR570.01Ag114100 So 24247473 24248466 18200001 28890001 2
Chr1A SoffiXsponR570.01Ag114200 So 24253783 24255905 18200001 28890001 2
Chr1A SoffiXsponR570.01Ag114300 So 24335635 24341652 18200001 28890001 2
Chr1A SoffiXsponR570.01Ag114400 So 24340917 24344388 18200001 28890001 2
Chr1A SoffiXsponR570.01Ag114500 So 24347151 24353492 18200001 28890001 2
Chr1A SoffiXsponR570.01Ag114600 So 24372111 24377865 18200001 28890001 2
Chr1A SoffiXsponR570.01Ag114700 So 24381056 24382355 18200001 28890001 2
Chr1A SoffiXsponR570.01Ag114800 So 24386933 24387664 18200001 28890001 2
Chr1A SoffiXsponR570.01Ag114900 So 24392195 24395131 18200001 28890001 2
Chr1A SoffiXsponR570.01Ag115000 So 24444118 24446418 18200001 28890001 2
Chr1A SoffiXsponR570.01Ag115100 So 24448058 24457777 18200001 28890001 2
Chr1A SoffiXsponR570.01Ag115200 So 24462590 24465276 18200001 28890001 2
Chr1A SoffiXsponR570.01Ag115300 So 24465045 24490338 18200001 28890001 2
Chr1A SoffiXsponR570.01Ag115400 So 24532263 24537862 18200001 28890001 2
Chr1A SoffiXsponR570.01Ag115500 So 24535168 24536054 18200001 28890001 2
Chr1A SoffiXsponR570.01Ag115600 So 24561603 24563646 18200001 28890001 2
Chr1A SoffiXsponR570.01Ag115700 So 24591983 24599244 18200001 28890001 2
Chr1A SoffiXsponR570.01Ag115800 So 24615690 24631415 18200001 28890001 2
Chr1A SoffiXsponR570.01Ag115900 So 24634599 24638362 18200001 28890001 2
Chr1A SoffiXsponR570.01Ag116000 So 24657831 24660025 18200001 28890001 2
Chr1A SoffiXsponR570.01Ag116100 So 24677791 24685588 18200001 28890001 2
Chr1A SoffiXsponR570.01Ag116200 So 24685869 24689245 18200001 28890001 2
Chr1A SoffiXsponR570.01Ag116300 So 24782312 24783325 18200001 28890001 2
Chr1A SoffiXsponR570.01Ag116400 So 24785323 24786344 18200001 28890001 2
Chr1A SoffiXsponR570.01Ag116500 So 24795445 24802593 18200001 28890001 2
Chr1A SoffiXsponR570.01Ag116600 So 24808353 24812661 18200001 28890001 2
Chr1A SoffiXsponR570.01Ag116700 So 24821215 24837737 18200001 28890001 2
Chr1A SoffiXsponR570.01Ag116800 So 24845239 24859091 18200001 28890001 2
Chr1A SoffiXsponR570.01Ag116900 So 24863185 24867385 18200001 28890001 2
Chr1A SoffiXsponR570.01Ag117000 So 24870127 24870498 18200001 28890001 2
Chr1A SoffiXsponR570.01Ag117100 So 24872013 24877509 18200001 28890001 2
Chr1A SoffiXsponR570.01Ag117200 So 24881381 24882416 18200001 28890001 2
Chr1A SoffiXsponR570.01Ag117300 So 24936154 24938710 18200001 28890001 2
Chr1A SoffiXsponR570.01Ag117400 So 24949509 24952370 18200001 28890001 2
Chr1A SoffiXsponR570.01Ag117500 So 24973517 24977978 18200001 28890001 2
Chr1A SoffiXsponR570.01Ag117600 So 24978251 24981143 18200001 28890001 2
Chr1A SoffiXsponR570.01Ag117700 So 24995161 25004646 18200001 28890001 2
Chr1A SoffiXsponR570.01Ag117800 So 25004664 25004999 18200001 28890001 2
Chr1A SoffiXsponR570.01Ag117900 So 25008565 25014447 18200001 28890001 2
Chr1A SoffiXsponR570.01Ag118000 So 25027010 25027279 18200001 28890001 2
Chr1A SoffiXsponR570.01Ag118100 So 25027331 25040392 18200001 28890001 2
Chr1A SoffiXsponR570.01Ag118200 So 25081669 25084116 18200001 28890001 2
Chr1A SoffiXsponR570.01Ag118300 So 25089559 25094343 18200001 28890001 2
Chr1A SoffiXsponR570.01Ag118400 So 25101308 25102415 18200001 28890001 2
Chr1A SoffiXsponR570.01Ag118500 So 25116448 25117569 18200001 28890001 2
Chr1A SoffiXsponR570.01Ag118600 So 25117602 25119247 18200001 28890001 2
Chr1A SoffiXsponR570.01Ag118700 So 25162223 25165755 18200001 28890001 2
Chr1A SoffiXsponR570.01Ag118800 So 25234033 25235283 18200001 28890001 2
Chr1A SoffiXsponR570.01Ag118900 So 25267645 25299034 18200001 28890001 2
Chr1A SoffiXsponR570.01Ag119000 So 25301466 25301663 18200001 28890001 2
Chr1A SoffiXsponR570.01Ag119100 So 25303166 25314746 18200001 28890001 2
Chr1A SoffiXsponR570.01Ag119200 So 25316421 25323046 18200001 28890001 2
Chr1A SoffiXsponR570.01Ag119300 So 25323877 25328574 18200001 28890001 2
Chr1A SoffiXsponR570.01Ag119400 So 25359461 25359937 18200001 28890001 2
Chr1A SoffiXsponR570.01Ag119500 So 25363159 25364824 18200001 28890001 2
Chr1A SoffiXsponR570.01Ag119600 So 25365525 25370273 18200001 28890001 2
Chr1A SoffiXsponR570.01Ag119700 So 25380283 25386465 18200001 28890001 2
Chr1A SoffiXsponR570.01Ag119800 So 25387787 25392321 18200001 28890001 2
Chr1A SoffiXsponR570.01Ag119900 So 25396550 25397990 18200001 28890001 2
Chr1A SoffiXsponR570.01Ag120000 So 25419592 25422233 18200001 28890001 2
Chr1A SoffiXsponR570.01Ag120100 So 25426315 25426884 18200001 28890001 2
Chr1A SoffiXsponR570.01Ag120200 So 25431557 25432105 18200001 28890001 2
Chr1A SoffiXsponR570.01Ag120300 So 25432190 25437964 18200001 28890001 2
Chr1A SoffiXsponR570.01Ag120400 So 25442496 25443917 18200001 28890001 2
Chr1A SoffiXsponR570.01Ag120500 So 25447279 25451538 18200001 28890001 2
Chr1A SoffiXsponR570.01Ag120600 So 25453143 25454454 18200001 28890001 2
Chr1A SoffiXsponR570.01Ag120700 So 25454274 25455495 18200001 28890001 2
Chr1A SoffiXsponR570.01Ag120800 So 25455502 25462781 18200001 28890001 2
Chr1A SoffiXsponR570.01Ag120900 So 25464457 25470118 18200001 28890001 2
Chr1A SoffiXsponR570.01Ag121000 So 25472937 25478998 18200001 28890001 2
Chr1A SoffiXsponR570.01Ag121100 So 25482356 25492560 18200001 28890001 2
Chr1A SoffiXsponR570.01Ag121200 So 25492960 25498989 18200001 28890001 2
Chr1A SoffiXsponR570.01Ag121300 So 25511392 25514837 18200001 28890001 2
Chr1A SoffiXsponR570.01Ag121400 So 25524124 25528877 18200001 28890001 2
Chr1A SoffiXsponR570.01Ag121500 So 25544610 25548306 18200001 28890001 2
Chr1A SoffiXsponR570.01Ag121600 So 25548963 25552235 18200001 28890001 2
Chr1A SoffiXsponR570.01Ag121700 So 25558074 25559952 18200001 28890001 2
Chr1A SoffiXsponR570.01Ag121800 So 25605561 25627860 18200001 28890001 2
Chr1A SoffiXsponR570.01Ag121900 So 25628738 25631224 18200001 28890001 2
Chr1A SoffiXsponR570.01Ag122000 So 25632826 25633913 18200001 28890001 2
Chr1A SoffiXsponR570.01Ag122100 So 25637037 25640834 18200001 28890001 2
Chr1A SoffiXsponR570.01Ag122200 So 25652235 25657693 18200001 28890001 2
Chr1A SoffiXsponR570.01Ag122300 So 25658004 25672084 18200001 28890001 2
Chr1A SoffiXsponR570.01Ag122400 So 25679089 25679569 18200001 28890001 2
Chr1A SoffiXsponR570.01Ag122500 So 25735317 25769644 18200001 28890001 2
Chr1A SoffiXsponR570.01Ag122600 So 25765680 25773762 18200001 28890001 2
Chr1A SoffiXsponR570.01Ag122700 So 25767882 25768193 18200001 28890001 2
Chr1A SoffiXsponR570.01Ag122800 So 25774995 25782435 18200001 28890001 2
Chr1A SoffiXsponR570.01Ag122900 So 25787633 25796428 18200001 28890001 2
Chr1A SoffiXsponR570.01Ag123000 So 25797428 25798132 18200001 28890001 2
Chr1A SoffiXsponR570.01Ag123100 So 25824831 25827122 18200001 28890001 2
Chr1A SoffiXsponR570.01Ag123200 So 25829106 25830890 18200001 28890001 2
Chr1A SoffiXsponR570.01Ag123300 So 25831129 25833518 18200001 28890001 2
Chr1A SoffiXsponR570.01Ag123400 So 25837666 25839306 18200001 28890001 2
Chr1A SoffiXsponR570.01Ag123500 So 25840453 25842764 18200001 28890001 2
Chr1A SoffiXsponR570.01Ag123600 So 25855938 25859376 18200001 28890001 2
Chr1A SoffiXsponR570.01Ag123700 So 25864589 25878061 18200001 28890001 2
Chr1A SoffiXsponR570.01Ag123800 So 25891114 25892872 18200001 28890001 2
Chr1A SoffiXsponR570.01Ag123900 So 25906398 25907327 18200001 28890001 2
Chr1A SoffiXsponR570.01Ag124000 So 25909937 25910749 18200001 28890001 2
Chr1A SoffiXsponR570.01Ag124100 So 25912492 25913503 18200001 28890001 2
Chr1A SoffiXsponR570.01Ag124200 So 25915186 25919329 18200001 28890001 2
Chr1A SoffiXsponR570.01Ag124300 So 25919578 25921918 18200001 28890001 2
Chr1A SoffiXsponR570.01Ag124400 So 25923519 25924891 18200001 28890001 2
Chr1A SoffiXsponR570.01Ag124500 So 25925079 25929743 18200001 28890001 2
Chr1A SoffiXsponR570.01Ag124600 So 25932882 25935181 18200001 28890001 2
Chr1A SoffiXsponR570.01Ag124700 So 25940259 25941953 18200001 28890001 2
Chr1A SoffiXsponR570.01Ag124800 So 25942028 25962928 18200001 28890001 2
Chr1A SoffiXsponR570.01Ag124900 So 25999717 26005031 18200001 28890001 2
Chr1A SoffiXsponR570.01Ag125000 So 26007509 26010144 18200001 28890001 2
Chr1A SoffiXsponR570.01Ag125100 So 26012608 26013821 18200001 28890001 2
Chr1A SoffiXsponR570.01Ag125200 So 26014860 26018733 18200001 28890001 2
Chr1A SoffiXsponR570.01Ag125300 So 26020757 26022926 18200001 28890001 2
Chr1A SoffiXsponR570.01Ag125400 So 26057362 26061012 18200001 28890001 2
Chr1A SoffiXsponR570.01Ag125500 So 26061794 26062645 18200001 28890001 2
Chr1A SoffiXsponR570.01Ag125600 So 26072684 26074409 18200001 28890001 2
Chr1A SoffiXsponR570.01Ag125700 So 26084433 26103463 18200001 28890001 2
Chr1A SoffiXsponR570.01Ag125800 So 26120554 26123013 18200001 28890001 2
Chr1A SoffiXsponR570.01Ag125900 So 26148858 26152155 18200001 28890001 2
Chr1A SoffiXsponR570.01Ag126000 So 26171059 26175273 18200001 28890001 2
Chr1A SoffiXsponR570.01Ag126100 So 26181237 26189735 18200001 28890001 2
Chr1A SoffiXsponR570.01Ag126200 So 26357956 26359532 18200001 28890001 2
Chr1A SoffiXsponR570.01Ag126300 So 26510246 26512476 18200001 28890001 2
Chr1A SoffiXsponR570.01Ag126400 So 26607428 26612080 18200001 28890001 2
Chr1A SoffiXsponR570.01Ag126500 So 26674205 26684519 18200001 28890001 2
Chr1A SoffiXsponR570.01Ag126600 So 26771926 26777652 18200001 28890001 2
Chr1A SoffiXsponR570.01Ag126700 So 26777303 26782942 18200001 28890001 2
Chr1A SoffiXsponR570.01Ag126800 So 26783121 26785828 18200001 28890001 2
Chr1A SoffiXsponR570.01Ag126900 So 26788036 26789895 18200001 28890001 2
Chr1A SoffiXsponR570.01Ag127000 So 26834085 26835038 18200001 28890001 2
Chr1A SoffiXsponR570.01Ag127100 So 26875211 26880405 18200001 28890001 2
Chr1A SoffiXsponR570.01Ag127200 So 26911943 26913445 18200001 28890001 2
Chr1A SoffiXsponR570.01Ag127300 So 26918117 26923446 18200001 28890001 2
Chr1A SoffiXsponR570.01Ag127400 So 26958507 26973775 18200001 28890001 2
Chr1A SoffiXsponR570.01Ag127500 So 26980451 26985942 18200001 28890001 2
Chr1A SoffiXsponR570.01Ag127600 So 26987972 26992999 18200001 28890001 2
Chr1A SoffiXsponR570.01Ag127700 So 27036911 27045950 18200001 28890001 2
Chr1A SoffiXsponR570.01Ag127800 So 27046777 27050347 18200001 28890001 2
Chr1A SoffiXsponR570.01Ag127900 So 27052354 27054340 18200001 28890001 2
Chr1A SoffiXsponR570.01Ag128000 So 27058101 27058760 18200001 28890001 2
Chr1A SoffiXsponR570.01Ag128100 So 27058782 27062435 18200001 28890001 2
Chr1A SoffiXsponR570.01Ag128200 So 27063753 27071505 18200001 28890001 2
Chr1A SoffiXsponR570.01Ag128300 So 27073741 27074369 18200001 28890001 2
Chr1A SoffiXsponR570.01Ag128400 So 27121514 27122918 18200001 28890001 2
Chr1A SoffiXsponR570.01Ag128500 So 27142406 27145985 18200001 28890001 2
Chr1A SoffiXsponR570.01Ag128600 So 27147695 27158866 18200001 28890001 2
Chr1A SoffiXsponR570.01Ag128700 So 27178343 27184440 18200001 28890001 2
Chr1A SoffiXsponR570.01Ag128800 So 27182716 27183534 18200001 28890001 2
Chr1A SoffiXsponR570.01Ag128900 So 27185107 27189078 18200001 28890001 2
Chr1A SoffiXsponR570.01Ag129000 So 27186077 27189895 18200001 28890001 2
Chr1A SoffiXsponR570.01Ag129100 So 27190291 27191287 18200001 28890001 2
Chr1A SoffiXsponR570.01Ag129200 So 27192502 27193859 18200001 28890001 2
Chr1A SoffiXsponR570.01Ag129300 So 27196083 27196253 18200001 28890001 2
Chr1A SoffiXsponR570.01Ag129400 So 27208191 27211844 18200001 28890001 2
Chr1A SoffiXsponR570.01Ag129500 So 27211964 27214097 18200001 28890001 2
Chr1A SoffiXsponR570.01Ag129600 So 27216989 27220750 18200001 28890001 2
Chr1A SoffiXsponR570.01Ag129700 So 27223351 27226307 18200001 28890001 2
Chr1A SoffiXsponR570.01Ag129800 So 27226959 27239535 18200001 28890001 2
Chr1A SoffiXsponR570.01Ag129900 So 27257752 27262815 18200001 28890001 2
Chr1A SoffiXsponR570.01Ag130000 So 27276936 27277280 18200001 28890001 2
Chr1A SoffiXsponR570.01Ag130100 So 27279515 27281069 18200001 28890001 2
Chr1A SoffiXsponR570.01Ag130200 So 27280980 27289982 18200001 28890001 2
Chr1A SoffiXsponR570.01Ag130300 So 27294367 27295441 18200001 28890001 2
Chr1A SoffiXsponR570.01Ag130400 So 27299629 27310201 18200001 28890001 2
Chr1A SoffiXsponR570.01Ag130500 So 27339037 27342263 18200001 28890001 2
Chr1A SoffiXsponR570.01Ag130600 So 27340032 27340655 18200001 28890001 2
Chr1A SoffiXsponR570.01Ag130700 So 27343871 27349364 18200001 28890001 2
Chr1A SoffiXsponR570.01Ag130800 So 27380081 27384313 18200001 28890001 2
Chr1A SoffiXsponR570.01Ag130900 So 27385632 27388319 18200001 28890001 2
Chr1A SoffiXsponR570.01Ag131000 So 27390861 27394399 18200001 28890001 2
Chr1A SoffiXsponR570.01Ag131100 So 27396201 27401766 18200001 28890001 2
Chr1A SoffiXsponR570.01Ag131200 So 27402227 27409525 18200001 28890001 2
Chr1A SoffiXsponR570.01Ag131300 So 27409793 27415816 18200001 28890001 2
Chr1A SoffiXsponR570.01Ag131400 So 27445512 27450933 18200001 28890001 2
Chr1A SoffiXsponR570.01Ag131500 So 27469145 27471178 18200001 28890001 2
Chr1A SoffiXsponR570.01Ag131600 So 27473983 27474976 18200001 28890001 2
Chr1A SoffiXsponR570.01Ag131700 So 27523467 27528004 18200001 28890001 2
Chr1A SoffiXsponR570.01Ag131800 So 27554594 27558864 18200001 28890001 2
Chr1A SoffiXsponR570.01Ag131900 So 27560742 27563602 18200001 28890001 2
Chr1A SoffiXsponR570.01Ag132000 So 27574141 27576464 18200001 28890001 2
Chr1A SoffiXsponR570.01Ag132100 So 27576824 27580192 18200001 28890001 2
Chr1A SoffiXsponR570.01Ag132200 So 27589227 27616227 18200001 28890001 2
Chr1A SoffiXsponR570.01Ag132300 So 27617244 27618761 18200001 28890001 2
Chr1A SoffiXsponR570.01Ag132400 So 27624603 27629152 18200001 28890001 2
Chr1A SoffiXsponR570.01Ag132500 So 27654133 27658854 18200001 28890001 2
Chr1A SoffiXsponR570.01Ag132600 So 27680016 27684630 18200001 28890001 2
Chr1A SoffiXsponR570.01Ag132700 So 27723806 27724282 18200001 28890001 2
Chr1A SoffiXsponR570.01Ag132800 So 27752381 27754531 18200001 28890001 2
Chr1A SoffiXsponR570.01Ag132900 So 27824757 27836908 18200001 28890001 2
Chr1A SoffiXsponR570.01Ag133000 So 27863078 27863443 18200001 28890001 2
Chr1A SoffiXsponR570.01Ag133100 So 27863968 27868373 18200001 28890001 2
Chr1A SoffiXsponR570.01Ag133200 So 27880346 27881604 18200001 28890001 2
Chr1A SoffiXsponR570.01Ag133300 So 27882899 27897516 18200001 28890001 2
Chr1A SoffiXsponR570.01Ag133400 So 27902807 27905458 18200001 28890001 2
Chr1A SoffiXsponR570.01Ag133500 So 27906901 27907300 18200001 28890001 2
Chr1A SoffiXsponR570.01Ag133600 So 27929620 27930858 18200001 28890001 2
Chr1A SoffiXsponR570.01Ag133700 So 27931205 27936145 18200001 28890001 2
Chr1A SoffiXsponR570.01Ag133800 So 27942342 27948018 18200001 28890001 2
Chr1A SoffiXsponR570.01Ag133900 So 27991982 27995804 18200001 28890001 2
Chr1A SoffiXsponR570.01Ag134000 So 27999682 28002172 18200001 28890001 2
Chr1A SoffiXsponR570.01Ag134100 So 28006379 28006654 18200001 28890001 2
Chr1A SoffiXsponR570.01Ag134200 So 28008541 28009976 18200001 28890001 2
Chr1A SoffiXsponR570.01Ag134300 So 28010082 28013652 18200001 28890001 2
Chr1A SoffiXsponR570.01Ag134400 So 28023736 28024416 18200001 28890001 2
Chr1A SoffiXsponR570.01Ag134500 So 28031941 28033515 18200001 28890001 2
Chr1A SoffiXsponR570.01Ag134600 So 28044186 28047342 18200001 28890001 2
Chr1A SoffiXsponR570.01Ag134700 So 28047339 28052190 18200001 28890001 2
Chr1A SoffiXsponR570.01Ag134800 So 28084514 28090123 18200001 28890001 2
Chr1A SoffiXsponR570.01Ag134900 So 28135799 28137606 18200001 28890001 2
Chr1A SoffiXsponR570.01Ag135000 So 28140634 28145555 18200001 28890001 2
Chr1A SoffiXsponR570.01Ag135100 So 28148509 28150036 18200001 28890001 2
Chr1A SoffiXsponR570.01Ag135200 So 28211646 28216023 18200001 28890001 2
Chr1A SoffiXsponR570.01Ag135300 So 28219740 28220479 18200001 28890001 2
Chr1A SoffiXsponR570.01Ag135400 So 28220490 28224322 18200001 28890001 2
Chr1A SoffiXsponR570.01Ag135500 So 28229446 28230559 18200001 28890001 2
Chr1A SoffiXsponR570.01Ag135600 So 28245293 28246648 18200001 28890001 2
Chr1A SoffiXsponR570.01Ag135700 So 28276745 28280019 18200001 28890001 2
Chr1A SoffiXsponR570.01Ag135800 So 28280892 28288871 18200001 28890001 2
Chr1A SoffiXsponR570.01Ag135900 So 28300966 28302083 18200001 28890001 2
Chr1A SoffiXsponR570.01Ag136000 So 28302252 28306024 18200001 28890001 2
Chr1A SoffiXsponR570.01Ag136100 So 28306501 28312233 18200001 28890001 2
Chr1A SoffiXsponR570.01Ag136200 So 28365969 28367828 18200001 28890001 2
Chr1A SoffiXsponR570.01Ag136300 So 28377550 28398663 18200001 28890001 2
Chr1A SoffiXsponR570.01Ag136400 So 28398959 28411134 18200001 28890001 2
Chr1A SoffiXsponR570.01Ag136500 So 28417418 28422208 18200001 28890001 2
Chr1A SoffiXsponR570.01Ag136600 So 28428075 28433407 18200001 28890001 2
Chr1A SoffiXsponR570.01Ag136700 So 28433544 28443994 18200001 28890001 2
Chr1A SoffiXsponR570.01Ag136800 So 28474160 28482070 18200001 28890001 2
Chr1A SoffiXsponR570.01Ag136900 So 28494949 28496545 18200001 28890001 2
Chr1A SoffiXsponR570.01Ag137000 So 28495460 28499780 18200001 28890001 2
Chr1A SoffiXsponR570.01Ag137100 So 28516474 28518926 18200001 28890001 2
Chr1A SoffiXsponR570.01Ag137200 So 28519424 28522457 18200001 28890001 2
Chr1A SoffiXsponR570.01Ag137300 So 28522691 28524809 18200001 28890001 2
Chr1A SoffiXsponR570.01Ag137400 So 28530133 28536807 18200001 28890001 2
Chr1A SoffiXsponR570.01Ag137500 So 28544357 28573900 18200001 28890001 2
Chr1A SoffiXsponR570.01Ag137600 So 28576931 28579433 18200001 28890001 2
Chr1A SoffiXsponR570.01Ag137700 So 28586678 28587043 18200001 28890001 2
Chr1A SoffiXsponR570.01Ag137800 So 28592920 28597229 18200001 28890001 2
Chr1A SoffiXsponR570.01Ag137900 So 28598801 28605617 18200001 28890001 2
Chr1A SoffiXsponR570.01Ag138000 So 28649079 28651916 18200001 28890001 2
Chr1A SoffiXsponR570.01Ag138100 So 28671577 28678954 18200001 28890001 2
Chr1A SoffiXsponR570.01Ag138200 So 28711968 28715381 18200001 28890001 2
Chr1A SoffiXsponR570.01Ag138300 So 28726151 28726432 18200001 28890001 2
Chr1A SoffiXsponR570.01Ag138400 So 28729424 28730777 18200001 28890001 2
Chr1A SoffiXsponR570.01Ag138500 So 28744847 28758723 18200001 28890001 2
Chr1A SoffiXsponR570.01Ag138600 So 28759774 28763186 18200001 28890001 2
Chr1A SoffiXsponR570.01Ag138700 So 28768670 28773537 18200001 28890001 2
Chr1A SoffiXsponR570.01Ag138800 So 28809673 28811349 18200001 28890001 2
Chr1A SoffiXsponR570.01Ag138900 So 28844898 28849273 18200001 28890001 2
Chr1A SoffiXsponR570.01Ag141400 So 29200738 29201013 29200001 29410001 4
Chr1A SoffiXsponR570.01Ag141500 So 29201601 29239777 29200001 29410001 4
Chr1A SoffiXsponR570.01Ag141600 So 29262629 29268245 29200001 29410001 4
Chr1A SoffiXsponR570.01Ag141700 So 29289071 29290680 29200001 29410001 4
Chr1A SoffiXsponR570.01Ag141800 So 29348297 29349586 29200001 29410001 4
Chr1A SoffiXsponR570.01Ag141900 So 29366012 29373725 29200001 29410001 4
Chr1A SoffiXsponR570.01Ag142000 So 29384808 29392222 29200001 29410001 4
Chr1A SoffiXsponR570.01Ag142400 So 29470509 29471385 29460001 30460001 2
Chr1A SoffiXsponR570.01Ag142500 So 29495855 29498000 29460001 30460001 2
Chr1A SoffiXsponR570.01Ag142600 So 29500381 29506807 29460001 30460001 2
Chr1A SoffiXsponR570.01Ag142700 So 29521118 29522639 29460001 30460001 2
Chr1A SoffiXsponR570.01Ag142800 So 29542159 29543046 29460001 30460001 2
Chr1A SoffiXsponR570.01Ag142900 So 29555927 29556869 29460001 30460001 2
Chr1A SoffiXsponR570.01Ag143000 So 29594258 29595830 29460001 30460001 2
Chr1A SoffiXsponR570.01Ag143100 So 29596571 29598989 29460001 30460001 2
Chr1A SoffiXsponR570.01Ag143200 So 29617593 29618309 29460001 30460001 2
Chr1A SoffiXsponR570.01Ag143300 So 29631809 29632789 29460001 30460001 2
Chr1A SoffiXsponR570.01Ag143400 So 29670796 29672910 29460001 30460001 2
Chr1A SoffiXsponR570.01Ag143500 So 29685827 29686948 29460001 30460001 2
Chr1A SoffiXsponR570.01Ag143600 So 29690971 29691461 29460001 30460001 2
Chr1A SoffiXsponR570.01Ag143700 So 29700265 29701344 29460001 30460001 2
Chr1A SoffiXsponR570.01Ag143800 So 29716434 29719479 29460001 30460001 2
Chr1A SoffiXsponR570.01Ag143900 So 29741383 29747657 29460001 30460001 2
Chr1A SoffiXsponR570.01Ag144000 So 29760529 29762690 29460001 30460001 2
Chr1A SoffiXsponR570.01Ag144100 So 29782781 29785108 29460001 30460001 2
Chr1A SoffiXsponR570.01Ag144200 So 29786282 29791836 29460001 30460001 2
Chr1A SoffiXsponR570.01Ag144300 So 29792067 29792288 29460001 30460001 2
Chr1A SoffiXsponR570.01Ag144400 So 29810678 29817447 29460001 30460001 2
Chr1A SoffiXsponR570.01Ag144500 So 29819600 29839189 29460001 30460001 2
Chr1A SoffiXsponR570.01Ag144600 So 29835112 29836904 29460001 30460001 2
Chr1A SoffiXsponR570.01Ag144700 So 29874932 29884736 29460001 30460001 2
Chr1A SoffiXsponR570.01Ag144800 So 29886221 29889387 29460001 30460001 2
Chr1A SoffiXsponR570.01Ag144900 So 29900610 29901744 29460001 30460001 2
Chr1A SoffiXsponR570.01Ag145000 So 29946456 29949675 29460001 30460001 2
Chr1A SoffiXsponR570.01Ag145100 So 29953349 29960771 29460001 30460001 2
Chr1A SoffiXsponR570.01Ag145200 So 29965369 29968122 29460001 30460001 2
Chr1A SoffiXsponR570.01Ag145300 So 30002193 30007167 29460001 30460001 2
Chr1A SoffiXsponR570.01Ag145400 So 30079315 30083201 29460001 30460001 2
Chr1A SoffiXsponR570.01Ag145500 So 30110356 30115326 29460001 30460001 2
Chr1A SoffiXsponR570.01Ag145600 So 30124775 30132234 29460001 30460001 2
Chr1A SoffiXsponR570.01Ag145700 So 30132178 30133389 29460001 30460001 2
Chr1A SoffiXsponR570.01Ag145800 So 30189313 30193191 29460001 30460001 2
Chr1A SoffiXsponR570.01Ag145900 So 30197695 30197901 29460001 30460001 2
Chr1A SoffiXsponR570.01Ag146000 So 30223866 30225615 29460001 30460001 2
Chr1A SoffiXsponR570.01Ag146100 So 30257959 30260462 29460001 30460001 2
Chr1A SoffiXsponR570.01Ag146200 So 30261168 30276605 29460001 30460001 2
Chr1A SoffiXsponR570.01Ag146300 So 30342031 30345199 29460001 30460001 2
Chr1A SoffiXsponR570.01Ag146400 So 30385624 30387027 29460001 30460001 2
Chr1A SoffiXsponR570.01Ag146500 So 30389863 30395861 29460001 30460001 2
Chr1A SoffiXsponR570.01Ag146600 So 30398166 30402141 29460001 30460001 2
Chr1A SoffiXsponR570.01Ag146700 So 30405846 30407053 29460001 30460001 2
Chr1A SoffiXsponR570.01Ag146800 So 30409319 30410404 29460001 30460001 2
Chr1A SoffiXsponR570.01Ag146900 So 30441863 30443785 29460001 30460001 2
Chr1A SoffiXsponR570.01Ag147700 So 30588813 30592978 30580001 30690001 1
Chr1A SoffiXsponR570.01Ag147800 So 30618592 30619402 30580001 30690001 1
Chr1A SoffiXsponR570.01Ag147900 So 30623219 30623776 30580001 30690001 1
Chr1A SoffiXsponR570.01Ag148000 So 30635900 30640347 30580001 30690001 1
Chr1A SoffiXsponR570.01Ag148100 So 30640387 30644785 30580001 30690001 1
Chr1A SoffiXsponR570.01Ag148200 So 30658074 30659479 30580001 30690001 1
Chr1A SoffiXsponR570.01Ag148300 So 30678564 30682856 30580001 30690001 1
Chr1A SoffiXsponR570.01Ag148500 So 30706616 30709714 30700001 33680001 2
Chr1A SoffiXsponR570.01Ag148600 So 30782134 30786442 30700001 33680001 2
Chr1A SoffiXsponR570.01Ag148700 So 30791732 30793275 30700001 33680001 2
Chr1A SoffiXsponR570.01Ag148800 So 30800378 30801504 30700001 33680001 2
Chr1A SoffiXsponR570.01Ag148900 So 31127913 31129091 30700001 33680001 2
Chr1A SoffiXsponR570.01Ag149000 So 31194815 31195237 30700001 33680001 2
Chr1A SoffiXsponR570.01Ag149100 So 31254586 31255964 30700001 33680001 2
Chr1A SoffiXsponR570.01Ag149200 So 31273244 31274464 30700001 33680001 2
Chr1A SoffiXsponR570.01Ag149300 So 31298646 31302928 30700001 33680001 2
Chr1A SoffiXsponR570.01Ag149400 So 31307434 31313237 30700001 33680001 2
Chr1A SoffiXsponR570.01Ag149500 So 31332656 31333344 30700001 33680001 2
Chr1A SoffiXsponR570.01Ag149600 So 31363428 31367031 30700001 33680001 2
Chr1A SoffiXsponR570.01Ag149700 So 31442758 31445224 30700001 33680001 2
Chr1A SoffiXsponR570.01Ag149800 So 31533604 31550988 30700001 33680001 2
Chr1A SoffiXsponR570.01Ag149900 So 31571349 31571528 30700001 33680001 2
Chr1A SoffiXsponR570.01Ag150000 So 31632112 31638222 30700001 33680001 2
Chr1A SoffiXsponR570.01Ag150100 So 31655741 31658681 30700001 33680001 2
Chr1A SoffiXsponR570.01Ag150200 So 31820028 31823028 30700001 33680001 2
Chr1A SoffiXsponR570.01Ag150300 So 31830955 31834625 30700001 33680001 2
Chr1A SoffiXsponR570.01Ag150400 So 31883174 31883984 30700001 33680001 2
Chr1A SoffiXsponR570.01Ag150500 So 31886212 31886885 30700001 33680001 2
Chr1A SoffiXsponR570.01Ag150600 So 31888260 31889760 30700001 33680001 2
Chr1A SoffiXsponR570.01Ag150700 So 31891011 31893942 30700001 33680001 2
Chr1A SoffiXsponR570.01Ag150800 So 31907291 31908989 30700001 33680001 2
Chr1A SoffiXsponR570.01Ag150900 So 32048963 32051699 30700001 33680001 2
Chr1A SoffiXsponR570.01Ag151000 So 32093403 32095564 30700001 33680001 2
Chr1A SoffiXsponR570.01Ag151100 So 32095674 32100670 30700001 33680001 2
Chr1A SoffiXsponR570.01Ag151200 So 32100567 32101568 30700001 33680001 2
Chr1A SoffiXsponR570.01Ag151300 So 32103689 32104729 30700001 33680001 2
Chr1A SoffiXsponR570.01Ag151400 So 32128293 32130654 30700001 33680001 2
Chr1A SoffiXsponR570.01Ag151500 So 32131489 32137741 30700001 33680001 2
Chr1A SoffiXsponR570.01Ag151600 So 32141625 32142692 30700001 33680001 2
Chr1A SoffiXsponR570.01Ag151700 So 32145054 32150785 30700001 33680001 2
Chr1A SoffiXsponR570.01Ag151800 So 32187916 32188560 30700001 33680001 2
Chr1A SoffiXsponR570.01Ag151900 So 32244332 32254133 30700001 33680001 2
Chr1A SoffiXsponR570.01Ag152000 So 32256091 32257188 30700001 33680001 2
Chr1A SoffiXsponR570.01Ag152100 So 32301999 32309958 30700001 33680001 2
Chr1A SoffiXsponR570.01Ag152200 So 32338682 32339788 30700001 33680001 2
Chr1A SoffiXsponR570.01Ag152300 So 32351458 32352345 30700001 33680001 2
Chr1A SoffiXsponR570.01Ag152400 So 32361584 32363072 30700001 33680001 2
Chr1A SoffiXsponR570.01Ag152500 So 32373901 32378017 30700001 33680001 2
Chr1A SoffiXsponR570.01Ag152600 So 32418750 32420136 30700001 33680001 2
Chr1A SoffiXsponR570.01Ag152700 So 32453751 32454302 30700001 33680001 2
Chr1A SoffiXsponR570.01Ag152800 So 32467677 32468102 30700001 33680001 2
Chr1A SoffiXsponR570.01Ag152900 So 32475548 32476160 30700001 33680001 2
Chr1A SoffiXsponR570.01Ag153000 So 32480984 32481295 30700001 33680001 2
Chr1A SoffiXsponR570.01Ag153100 So 32519678 32520110 30700001 33680001 2
Chr1A SoffiXsponR570.01Ag153200 So 32523292 32529634 30700001 33680001 2
Chr1A SoffiXsponR570.01Ag153300 So 32526877 32527254 30700001 33680001 2
Chr1A SoffiXsponR570.01Ag153400 So 32595952 32606772 30700001 33680001 2
Chr1A SoffiXsponR570.01Ag153500 So 32607981 32611858 30700001 33680001 2
Chr1A SoffiXsponR570.01Ag153600 So 32612014 32614563 30700001 33680001 2
Chr1A SoffiXsponR570.01Ag153700 So 32620902 32625588 30700001 33680001 2
Chr1A SoffiXsponR570.01Ag153800 So 32626562 32631373 30700001 33680001 2
Chr1A SoffiXsponR570.01Ag153900 So 32672024 32674735 30700001 33680001 2
Chr1A SoffiXsponR570.01Ag154000 So 32675001 32675456 30700001 33680001 2
Chr1A SoffiXsponR570.01Ag154100 So 32709765 32718784 30700001 33680001 2
Chr1A SoffiXsponR570.01Ag154200 So 32799545 32801125 30700001 33680001 2
Chr1A SoffiXsponR570.01Ag154300 So 32802170 32806476 30700001 33680001 2
Chr1A SoffiXsponR570.01Ag154400 So 32807550 32811554 30700001 33680001 2
Chr1A SoffiXsponR570.01Ag154500 So 32825567 32829452 30700001 33680001 2
Chr1A SoffiXsponR570.01Ag154600 So 32841312 32843029 30700001 33680001 2
Chr1A SoffiXsponR570.01Ag154700 So 32850178 32852902 30700001 33680001 2
Chr1A SoffiXsponR570.01Ag154800 So 32853686 32855147 30700001 33680001 2
Chr1A SoffiXsponR570.01Ag154900 So 32863729 32865156 30700001 33680001 2
Chr1A SoffiXsponR570.01Ag155000 So 32865715 32868662 30700001 33680001 2
Chr1A SoffiXsponR570.01Ag155100 So 32868064 32873574 30700001 33680001 2
Chr1A SoffiXsponR570.01Ag155200 So 32876377 32882946 30700001 33680001 2
Chr1A SoffiXsponR570.01Ag155300 So 32914416 32917624 30700001 33680001 2
Chr1A SoffiXsponR570.01Ag155400 So 32951611 32953871 30700001 33680001 2
Chr1A SoffiXsponR570.01Ag155500 So 32967743 32968541 30700001 33680001 2
Chr1A SoffiXsponR570.01Ag155600 So 32974597 32977592 30700001 33680001 2
Chr1A SoffiXsponR570.01Ag155700 So 33006958 33010761 30700001 33680001 2
Chr1A SoffiXsponR570.01Ag155800 So 33015522 33018435 30700001 33680001 2
Chr1A SoffiXsponR570.01Ag155900 So 33058923 33062337 30700001 33680001 2
Chr1A SoffiXsponR570.01Ag156000 So 33093899 33100041 30700001 33680001 2
Chr1A SoffiXsponR570.01Ag156100 So 33120447 33124416 30700001 33680001 2
Chr1A SoffiXsponR570.01Ag156200 So 33130863 33134185 30700001 33680001 2
Chr1A SoffiXsponR570.01Ag156300 So 33135744 33141722 30700001 33680001 2
Chr1A SoffiXsponR570.01Ag156400 So 33153383 33158421 30700001 33680001 2
Chr1A SoffiXsponR570.01Ag156500 So 33159696 33171101 30700001 33680001 2
Chr1A SoffiXsponR570.01Ag156600 So 33197942 33201610 30700001 33680001 2
Chr1A SoffiXsponR570.01Ag156700 So 33204561 33209454 30700001 33680001 2
Chr1A SoffiXsponR570.01Ag156800 So 33209013 33210403 30700001 33680001 2
Chr1A SoffiXsponR570.01Ag156900 So 33212197 33214020 30700001 33680001 2
Chr1A SoffiXsponR570.01Ag157000 So 33258621 33263141 30700001 33680001 2
Chr1A SoffiXsponR570.01Ag157100 So 33264600 33287475 30700001 33680001 2
Chr1A SoffiXsponR570.01Ag157200 So 33328491 33331028 30700001 33680001 2
Chr1A SoffiXsponR570.01Ag157300 So 33367200 33373433 30700001 33680001 2
Chr1A SoffiXsponR570.01Ag157400 So 33372688 33376004 30700001 33680001 2
Chr1A SoffiXsponR570.01Ag157500 So 33396382 33399179 30700001 33680001 2
Chr1A SoffiXsponR570.01Ag157600 So 33420623 33421622 30700001 33680001 2
Chr1A SoffiXsponR570.01Ag157700 So 33452169 33453914 30700001 33680001 2
Chr1A SoffiXsponR570.01Ag157800 So 33480358 33482337 30700001 33680001 2
Chr1A SoffiXsponR570.01Ag157900 So 33583343 33583798 30700001 33680001 2
Chr1A SoffiXsponR570.01Ag158000 So 33588227 33589738 30700001 33680001 2
Chr1A SoffiXsponR570.01Ag158100 So 33618825 33621195 30700001 33680001 2
Chr1A SoffiXsponR570.01Ag158300 So 33662255 33663082 30700001 33680001 2
Chr1A SoffiXsponR570.01Ag158500 So 33700783 33704946 33700001 33990001 0.5
Chr1A SoffiXsponR570.01Ag158600 So 33802045 33822931 33700001 33990001 0.5
Chr1A SoffiXsponR570.01Ag158700 So 33810899 33811726 33700001 33990001 0.5
Chr1A SoffiXsponR570.01Ag158800 So 33826325 33841335 33700001 33990001 0.5
Chr1A SoffiXsponR570.01Ag158900 So 33942020 33961458 33700001 33990001 0.5
Chr1A SoffiXsponR570.01Ag159000 So 33949439 33950266 33700001 33990001 0.5
Chr1A SoffiXsponR570.01Ag159100 So 33976119 33980282 33700001 33990001 0.5
Chr1A SoffiXsponR570.01Ag159200 So 34108028 34111657 34070001 34600001 2
Chr1A SoffiXsponR570.01Ag159300 So 34112792 34120346 34070001 34600001 2
Chr1A SoffiXsponR570.01Ag159400 So 34134954 34146078 34070001 34600001 2
Chr1A SoffiXsponR570.01Ag159500 So 34179998 34182597 34070001 34600001 2
Chr1A SoffiXsponR570.01Ag159600 So 34188277 34189482 34070001 34600001 2
Chr1A SoffiXsponR570.01Ag159700 So 34202204 34203219 34070001 34600001 2
Chr1A SoffiXsponR570.01Ag159800 So 34213584 34220817 34070001 34600001 2
Chr1A SoffiXsponR570.01Ag159900 So 34270317 34273888 34070001 34600001 2
Chr1A SoffiXsponR570.01Ag160000 So 34291947 34292318 34070001 34600001 2
Chr1A SoffiXsponR570.01Ag160100 So 34298383 34302747 34070001 34600001 2
Chr1A SoffiXsponR570.01Ag160200 So 34304305 34308315 34070001 34600001 2
Chr1A SoffiXsponR570.01Ag160300 So 34361030 34366673 34070001 34600001 2
Chr1A SoffiXsponR570.01Ag160400 So 34367348 34368829 34070001 34600001 2
Chr1A SoffiXsponR570.01Ag160500 So 34415358 34426742 34070001 34600001 2
Chr1A SoffiXsponR570.01Ag160600 So 34429216 34429737 34070001 34600001 2
Chr1A SoffiXsponR570.01Ag160700 So 34437213 34444106 34070001 34600001 2
Chr1A SoffiXsponR570.01Ag160800 So 34443881 34444390 34070001 34600001 2
Chr1A SoffiXsponR570.01Ag160900 So 34445371 34446142 34070001 34600001 2
Chr1A SoffiXsponR570.01Ag161000 So 34446252 34450338 34070001 34600001 2
Chr1A SoffiXsponR570.01Ag161100 So 34474920 34482691 34070001 34600001 2
Chr1A SoffiXsponR570.01Ag161200 So 34487752 34489176 34070001 34600001 2
Chr1A SoffiXsponR570.01Ag161300 So 34492781 34498366 34070001 34600001 2
Chr1A SoffiXsponR570.01Ag161400 So 34507592 34513374 34070001 34600001 2
Chr1A SoffiXsponR570.01Ag161500 So 34521818 34522756 34070001 34600001 2
Chr1A SoffiXsponR570.01Ag161600 So 34535145 34537717 34070001 34600001 2
Chr1A SoffiXsponR570.01Ag161700 So 34543220 34546272 34070001 34600001 2
Chr1A SoffiXsponR570.01Ag161800 So 34572250 34572726 34070001 34600001 2
Chr1A SoffiXsponR570.01Ag162000 So 34616536 34624836 34610001 34770001 1
Chr1A SoffiXsponR570.01Ag162100 So 34640595 34643063 34610001 34770001 1
Chr1A SoffiXsponR570.01Ag162200 So 34643576 34644838 34610001 34770001 1
Chr1A SoffiXsponR570.01Ag162300 So 34658570 34661217 34610001 34770001 1
Chr1A SoffiXsponR570.01Ag162400 So 34703417 34707361 34610001 34770001 1
Chr1A SoffiXsponR570.01Ag162500 So 34715573 34723359 34610001 34770001 1
Chr1A SoffiXsponR570.01Ag162600 So 34723904 34727657 34610001 34770001 1
Chr1A SoffiXsponR570.01Ag162700 So 34731949 34735476 34610001 34770001 1
Chr1A SoffiXsponR570.01Ag162800 So 34744410 34748765 34610001 34770001 1
Chr1A SoffiXsponR570.01Ag162900 So 34759118 34761003 34610001 34770001 1
Chr1A SoffiXsponR570.01Ag163700 So 34875007 34877277 34860001 35660001 2
Chr1A SoffiXsponR570.01Ag163800 So 34943687 34945940 34860001 35660001 2
Chr1A SoffiXsponR570.01Ag163900 So 34951968 34962584 34860001 35660001 2
Chr1A SoffiXsponR570.01Ag164000 So 34987813 34993060 34860001 35660001 2
Chr1A SoffiXsponR570.01Ag164100 So 35000340 35005543 34860001 35660001 2
Chr1A SoffiXsponR570.01Ag164200 So 35008446 35010126 34860001 35660001 2
Chr1A SoffiXsponR570.01Ag164300 So 35012518 35013312 34860001 35660001 2
Chr1A SoffiXsponR570.01Ag164400 So 35023998 35025555 34860001 35660001 2
Chr1A SoffiXsponR570.01Ag164500 So 35119250 35120734 34860001 35660001 2
Chr1A SoffiXsponR570.01Ag164600 So 35122925 35131537 34860001 35660001 2
Chr1A SoffiXsponR570.01Ag164700 So 35134979 35136529 34860001 35660001 2
Chr1A SoffiXsponR570.01Ag164800 So 35171944 35178206 34860001 35660001 2
Chr1A SoffiXsponR570.01Ag164900 So 35243567 35244213 34860001 35660001 2
Chr1A SoffiXsponR570.01Ag165000 So 35252593 35267459 34860001 35660001 2
Chr1A SoffiXsponR570.01Ag165100 So 35290118 35295062 34860001 35660001 2
Chr1A SoffiXsponR570.01Ag165200 So 35297843 35318608 34860001 35660001 2
Chr1A SoffiXsponR570.01Ag165500 So 35844232 35850381 35810001 36570001 4
Chr1A SoffiXsponR570.01Ag165600 So 35852119 35859123 35810001 36570001 4
Chr1A SoffiXsponR570.01Ag165700 So 35862136 35863474 35810001 36570001 4
Chr1A SoffiXsponR570.01Ag165800 So 35869533 35872318 35810001 36570001 4
Chr1A SoffiXsponR570.01Ag165900 So 35895570 35896433 35810001 36570001 4
Chr1A SoffiXsponR570.01Ag166000 So 35906149 35909739 35810001 36570001 4
Chr1A SoffiXsponR570.01Ag166100 So 35910528 35911350 35810001 36570001 4
Chr1A SoffiXsponR570.01Ag166200 So 35914155 35923109 35810001 36570001 4
Chr1A SoffiXsponR570.01Ag166300 So 35928232 35930959 35810001 36570001 4
Chr1A SoffiXsponR570.01Ag166400 So 35958639 35960681 35810001 36570001 4
Chr1A SoffiXsponR570.01Ag166500 So 35986182 35988261 35810001 36570001 4
Chr1A SoffiXsponR570.01Ag166600 So 36097544 36103383 35810001 36570001 4
Chr1A SoffiXsponR570.01Ag166700 So 36147095 36160206 35810001 36570001 4
Chr1A SoffiXsponR570.01Ag166800 So 36158896 36159399 35810001 36570001 4
Chr1A SoffiXsponR570.01Ag166900 So 36163214 36164605 35810001 36570001 4
Chr1A SoffiXsponR570.01Ag167000 So 36165355 36168279 35810001 36570001 4
Chr1A SoffiXsponR570.01Ag167100 So 36220986 36229227 35810001 36570001 4
Chr1A SoffiXsponR570.01Ag167200 So 36253917 36254997 35810001 36570001 4
Chr1A SoffiXsponR570.01Ag167300 So 36263292 36269146 35810001 36570001 4
Chr1A SoffiXsponR570.01Ag167400 So 36319395 36319709 35810001 36570001 4
Chr1A SoffiXsponR570.01Ag167500 So 36363607 36364712 35810001 36570001 4
Chr1A SoffiXsponR570.01Ag167600 So 36442684 36443592 35810001 36570001 4
Chr1A SoffiXsponR570.01Ag167700 So 36444695 36446058 35810001 36570001 4
Chr1A SoffiXsponR570.01Ag167800 So 36456125 36458681 35810001 36570001 4
Chr1A SoffiXsponR570.01Ag167900 So 36458682 36459868 35810001 36570001 4
Chr1A SoffiXsponR570.01Ag168000 So 36501655 36502924 35810001 36570001 4
Chr1A SoffiXsponR570.01Ag168100 So 36502925 36504057 35810001 36570001 4
Chr1A SoffiXsponR570.01Ag168200 So 36505507 36510595 35810001 36570001 4
Chr1A SoffiXsponR570.01Ag168300 So 36530009 36536865 35810001 36570001 4
Chr1A SoffiXsponR570.01Ag168400 So 36537392 36548741 35810001 36570001 4
Chr1A SoffiXsponR570.01Ag168500 So 36555523 36556198 35810001 36570001 4
Chr1A SoffiXsponR570.01Ag168600 So 36556413 36561372 35810001 36570001 4
Chr1A SoffiXsponR570.01Ag168700 So 36599322 36607696 36580001 37440001 3
Chr1A SoffiXsponR570.01Ag168800 So 36616376 36617960 36580001 37440001 3
Chr1A SoffiXsponR570.01Ag168900 So 36664954 36671605 36580001 37440001 3
Chr1A SoffiXsponR570.01Ag169000 So 36675813 36679003 36580001 37440001 3
Chr1A SoffiXsponR570.01Ag169100 So 36730700 36740102 36580001 37440001 3
Chr1A SoffiXsponR570.01Ag169200 So 36746089 36754730 36580001 37440001 3
Chr1A SoffiXsponR570.01Ag169300 So 36751433 36752014 36580001 37440001 3
Chr1A SoffiXsponR570.01Ag169400 So 36762673 36769255 36580001 37440001 3
Chr1A SoffiXsponR570.01Ag169500 So 36810491 36815381 36580001 37440001 3
Chr1A SoffiXsponR570.01Ag169600 So 36816315 36818268 36580001 37440001 3
Chr1A SoffiXsponR570.01Ag169700 So 36848497 36850084 36580001 37440001 3
Chr1A SoffiXsponR570.01Ag169800 So 36861863 36864126 36580001 37440001 3
Chr1A SoffiXsponR570.01Ag169900 So 36865645 36870146 36580001 37440001 3
Chr1A SoffiXsponR570.01Ag170000 So 36870669 36871487 36580001 37440001 3
Chr1A SoffiXsponR570.01Ag170100 So 36875347 36876659 36580001 37440001 3
Chr1A SoffiXsponR570.01Ag170200 So 36929524 36932728 36580001 37440001 3
Chr1A SoffiXsponR570.01Ag170300 So 36960001 36962641 36580001 37440001 3
Chr1A SoffiXsponR570.01Ag170400 So 36965950 36967463 36580001 37440001 3
Chr1A SoffiXsponR570.01Ag170500 So 36969315 36976038 36580001 37440001 3
Chr1A SoffiXsponR570.01Ag170600 So 37020941 37026362 36580001 37440001 3
Chr1A SoffiXsponR570.01Ag170700 So 37029793 37032233 36580001 37440001 3
Chr1A SoffiXsponR570.01Ag170800 So 37036021 37038886 36580001 37440001 3
Chr1A SoffiXsponR570.01Ag170900 So 37071852 37072595 36580001 37440001 3
Chr1A SoffiXsponR570.01Ag171000 So 37079570 37089207 36580001 37440001 3
Chr1A SoffiXsponR570.01Ag171100 So 37131625 37135047 36580001 37440001 3
Chr1A SoffiXsponR570.01Ag171200 So 37155521 37155820 36580001 37440001 3
Chr1A SoffiXsponR570.01Ag171300 So 37233003 37241004 36580001 37440001 3
Chr1A SoffiXsponR570.01Ag171400 So 37276724 37281493 36580001 37440001 3
Chr1A SoffiXsponR570.01Ag171500 So 37285602 37298515 36580001 37440001 3
Chr1A SoffiXsponR570.01Ag171600 So 37299784 37301629 36580001 37440001 3
Chr1A SoffiXsponR570.01Ag171700 So 37304905 37311188 36580001 37440001 3
Chr1A SoffiXsponR570.01Ag171800 So 37318415 37320375 36580001 37440001 3
Chr1A SoffiXsponR570.01Ag171900 So 37327802 37339908 36580001 37440001 3
Chr1A SoffiXsponR570.01Ag172000 So 37340697 37348157 36580001 37440001 3
Chr1A SoffiXsponR570.01Ag172100 So 37350643 37353820 36580001 37440001 3
Chr1A SoffiXsponR570.01Ag172200 So 37357092 37360981 36580001 37440001 3
Chr1A SoffiXsponR570.01Ag172300 So 37362543 37366684 36580001 37440001 3
Chr1A SoffiXsponR570.01Ag172400 So 37367921 37371707 36580001 37440001 3
Chr1A SoffiXsponR570.01Ag172500 So 37384704 37398138 36580001 37440001 3
Chr1A SoffiXsponR570.01Ag172600 So 37394259 37394807 36580001 37440001 3
Chr1A SoffiXsponR570.01Ag172700 So 37406606 37408110 36580001 37440001 3
Chr1A SoffiXsponR570.01Ag172800 So 37409632 37411576 36580001 37440001 3
Chr1A SoffiXsponR570.01Ag173600 So 37641799 37644840 37600001 37770001 4
Chr1A SoffiXsponR570.01Ag173700 So 37645230 37647317 37600001 37770001 4
Chr1A SoffiXsponR570.01Ag173800 So 37662113 37664419 37600001 37770001 4
Chr1A SoffiXsponR570.01Ag173900 So 37672203 37675077 37600001 37770001 4
Chr1A SoffiXsponR570.01Ag174000 So 37697508 37701048 37600001 37770001 4
Chr1A SoffiXsponR570.01Ag174100 So 37702289 37703573 37600001 37770001 4
Chr1A SoffiXsponR570.01Ag174200 So 37703747 37706708 37600001 37770001 4
Chr1A SoffiXsponR570.01Ag174300 So 37730032 37733742 37600001 37770001 4
Chr1A SoffiXsponR570.01Ag174400 So 37738966 37739408 37600001 37770001 4
Chr1A SoffiXsponR570.01Ag174500 So 37744038 37750356 37600001 37770001 4
Chr1A SoffiXsponR570.01Ag174600 So 37751640 37757032 37600001 37770001 4
Chr1A SoffiXsponR570.01Ag175000 So 37882060 37883576 37820001 45710001 3
Chr1A SoffiXsponR570.01Ag175100 So 37897378 37898865 37820001 45710001 3
Chr1A SoffiXsponR570.01Ag175200 So 37911562 37913145 37820001 45710001 3
Chr1A SoffiXsponR570.01Ag175300 So 37925562 37930535 37820001 45710001 3
Chr1A SoffiXsponR570.01Ag175400 So 37953027 37954849 37820001 45710001 3
Chr1A SoffiXsponR570.01Ag175500 So 37981047 37981923 37820001 45710001 3
Chr1A SoffiXsponR570.01Ag175600 So 37993308 37994517 37820001 45710001 3
Chr1A SoffiXsponR570.01Ag175700 So 37999437 38000867 37820001 45710001 3
Chr1A SoffiXsponR570.01Ag175800 So 38032240 38035891 37820001 45710001 3
Chr1A SoffiXsponR570.01Ag175900 So 38035897 38038441 37820001 45710001 3
Chr1A SoffiXsponR570.01Ag176000 So 38040376 38044507 37820001 45710001 3
Chr1A SoffiXsponR570.01Ag176100 So 38046009 38057557 37820001 45710001 3
Chr1A SoffiXsponR570.01Ag176200 So 38084720 38089722 37820001 45710001 3
Chr1A SoffiXsponR570.01Ag176300 So 38095110 38104856 37820001 45710001 3
Chr1A SoffiXsponR570.01Ag176400 So 38140600 38143680 37820001 45710001 3
Chr1A SoffiXsponR570.01Ag176500 So 38144260 38151133 37820001 45710001 3
Chr1A SoffiXsponR570.01Ag176600 So 38159786 38170295 37820001 45710001 3
Chr1A SoffiXsponR570.01Ag176700 So 38208025 38208501 37820001 45710001 3
Chr1A SoffiXsponR570.01Ag176800 So 38252623 38262543 37820001 45710001 3
Chr1A SoffiXsponR570.01Ag176900 So 38264844 38267968 37820001 45710001 3
Chr1A SoffiXsponR570.01Ag177000 So 38268246 38270473 37820001 45710001 3
Chr1A SoffiXsponR570.01Ag177100 So 38293876 38300006 37820001 45710001 3
Chr1A SoffiXsponR570.01Ag177200 So 38310088 38312933 37820001 45710001 3
Chr1A SoffiXsponR570.01Ag177300 So 38314830 38318825 37820001 45710001 3
Chr1A SoffiXsponR570.01Ag177400 So 38322177 38323321 37820001 45710001 3
Chr1A SoffiXsponR570.01Ag177500 So 38352263 38353490 37820001 45710001 3
Chr1A SoffiXsponR570.01Ag177600 So 38355615 38361624 37820001 45710001 3
Chr1A SoffiXsponR570.01Ag177700 So 38377847 38385542 37820001 45710001 3
Chr1A SoffiXsponR570.01Ag177800 So 38386510 38387289 37820001 45710001 3
Chr1A SoffiXsponR570.01Ag177900 So 38387736 38390366 37820001 45710001 3
Chr1A SoffiXsponR570.01Ag178000 So 38426484 38427118 37820001 45710001 3
Chr1A SoffiXsponR570.01Ag178100 So 38435630 38437080 37820001 45710001 3
Chr1A SoffiXsponR570.01Ag178200 So 38450223 38451472 37820001 45710001 3
Chr1A SoffiXsponR570.01Ag178300 So 38461300 38477311 37820001 45710001 3
Chr1A SoffiXsponR570.01Ag178400 So 38481872 38482623 37820001 45710001 3
Chr1A SoffiXsponR570.01Ag178500 So 38490358 38494352 37820001 45710001 3
Chr1A SoffiXsponR570.01Ag178600 So 38504049 38505456 37820001 45710001 3
Chr1A SoffiXsponR570.01Ag178700 So 38536607 38538494 37820001 45710001 3
Chr1A SoffiXsponR570.01Ag178800 So 38552888 38555352 37820001 45710001 3
Chr1A SoffiXsponR570.01Ag178900 So 38558589 38564976 37820001 45710001 3
Chr1A SoffiXsponR570.01Ag179000 So 38569757 38573424 37820001 45710001 3
Chr1A SoffiXsponR570.01Ag179100 So 38593120 38604701 37820001 45710001 3
Chr1A SoffiXsponR570.01Ag179200 So 38605713 38606103 37820001 45710001 3
Chr1A SoffiXsponR570.01Ag179300 So 38713528 38716328 37820001 45710001 3
Chr1A SoffiXsponR570.01Ag179400 So 38762881 38764118 37820001 45710001 3
Chr1A SoffiXsponR570.01Ag179500 So 38765501 38768130 37820001 45710001 3
Chr1A SoffiXsponR570.01Ag179600 So 38800994 38802111 37820001 45710001 3
Chr1A SoffiXsponR570.01Ag179700 So 38812362 38816703 37820001 45710001 3
Chr1A SoffiXsponR570.01Ag179800 So 38818189 38819762 37820001 45710001 3
Chr1A SoffiXsponR570.01Ag179900 So 38857589 38860393 37820001 45710001 3
Chr1A SoffiXsponR570.01Ag180000 So 38874570 38884077 37820001 45710001 3
Chr1A SoffiXsponR570.01Ag180100 So 38887477 38889408 37820001 45710001 3
Chr1A SoffiXsponR570.01Ag180200 So 38890525 38892583 37820001 45710001 3
Chr1A SoffiXsponR570.01Ag180300 So 38906132 38907493 37820001 45710001 3
Chr1A SoffiXsponR570.01Ag180400 So 38917002 38922578 37820001 45710001 3
Chr1A SoffiXsponR570.01Ag180500 So 39002715 39023375 37820001 45710001 3
Chr1A SoffiXsponR570.01Ag180600 So 39071217 39074062 37820001 45710001 3
Chr1A SoffiXsponR570.01Ag180700 So 39088129 39090261 37820001 45710001 3
Chr1A SoffiXsponR570.01Ag180800 So 39148726 39158658 37820001 45710001 3
Chr1A SoffiXsponR570.01Ag180900 So 39163009 39167031 37820001 45710001 3
Chr1A SoffiXsponR570.01Ag181000 So 39283878 39288122 37820001 45710001 3
Chr1A SoffiXsponR570.01Ag181100 So 39332989 39333318 37820001 45710001 3
Chr1A SoffiXsponR570.01Ag181200 So 39351479 39351844 37820001 45710001 3
Chr1A SoffiXsponR570.01Ag181300 So 39364264 39367050 37820001 45710001 3
Chr1A SoffiXsponR570.01Ag181400 So 39368234 39374391 37820001 45710001 3
Chr1A SoffiXsponR570.01Ag181500 So 39374496 39380460 37820001 45710001 3
Chr1A SoffiXsponR570.01Ag181600 So 39376727 39378180 37820001 45710001 3
Chr1A SoffiXsponR570.01Ag181700 So 39384390 39386274 37820001 45710001 3
Chr1A SoffiXsponR570.01Ag181800 So 39402449 39404158 37820001 45710001 3
Chr1A SoffiXsponR570.01Ag181900 So 39405977 39415450 37820001 45710001 3
Chr1A SoffiXsponR570.01Ag182000 So 39471304 39474759 37820001 45710001 3
Chr1A SoffiXsponR570.01Ag182100 So 39566228 39568420 37820001 45710001 3
Chr1A SoffiXsponR570.01Ag182200 So 39588353 39590904 37820001 45710001 3
Chr1A SoffiXsponR570.01Ag182300 So 39603643 39611153 37820001 45710001 3
Chr1A SoffiXsponR570.01Ag182400 So 39626317 39633216 37820001 45710001 3
Chr1A SoffiXsponR570.01Ag182500 So 39641868 39649656 37820001 45710001 3
Chr1A SoffiXsponR570.01Ag182600 So 39650389 39651096 37820001 45710001 3
Chr1A SoffiXsponR570.01Ag182700 So 39656232 39659312 37820001 45710001 3
Chr1A SoffiXsponR570.01Ag182800 So 39663093 39666469 37820001 45710001 3
Chr1A SoffiXsponR570.01Ag182900 So 39666269 39670141 37820001 45710001 3
Chr1A SoffiXsponR570.01Ag183000 So 39702177 39706167 37820001 45710001 3
Chr1A SoffiXsponR570.01Ag183100 So 39706556 39707531 37820001 45710001 3
Chr1A SoffiXsponR570.01Ag183200 So 39708123 39710230 37820001 45710001 3
Chr1A SoffiXsponR570.01Ag183300 So 39719512 39726925 37820001 45710001 3
Chr1A SoffiXsponR570.01Ag183400 So 39770845 39779565 37820001 45710001 3
Chr1A SoffiXsponR570.01Ag183500 So 39774733 39776933 37820001 45710001 3
Chr1A SoffiXsponR570.01Ag183600 So 39781956 39785631 37820001 45710001 3
Chr1A SoffiXsponR570.01Ag183700 So 39855235 39858958 37820001 45710001 3
Chr1A SoffiXsponR570.01Ag183800 So 39859246 39861865 37820001 45710001 3
Chr1A SoffiXsponR570.01Ag183900 So 39865036 39865503 37820001 45710001 3
Chr1A SoffiXsponR570.01Ag184000 So 39867594 39869185 37820001 45710001 3
Chr1A SoffiXsponR570.01Ag184100 So 39925428 39927646 37820001 45710001 3
Chr1A SoffiXsponR570.01Ag184200 So 39931133 39935979 37820001 45710001 3
Chr1A SoffiXsponR570.01Ag184300 So 39973130 39974169 37820001 45710001 3
Chr1A SoffiXsponR570.01Ag184400 So 40012607 40023598 37820001 45710001 3
Chr1A SoffiXsponR570.01Ag184500 So 40023766 40024161 37820001 45710001 3
Chr1A SoffiXsponR570.01Ag184600 So 40031517 40034810 37820001 45710001 3
Chr1A SoffiXsponR570.01Ag184700 So 40047767 40050147 37820001 45710001 3
Chr1A SoffiXsponR570.01Ag184800 So 40050667 40057836 37820001 45710001 3
Chr1A SoffiXsponR570.01Ag184900 So 40058507 40062448 37820001 45710001 3
Chr1A SoffiXsponR570.01Ag185000 So 40062517 40068955 37820001 45710001 3
Chr1A SoffiXsponR570.01Ag185100 So 40085354 40089668 37820001 45710001 3
Chr1A SoffiXsponR570.01Ag185200 So 40129170 40131007 37820001 45710001 3
Chr1A SoffiXsponR570.01Ag185300 So 40166465 40169707 37820001 45710001 3
Chr1A SoffiXsponR570.01Ag185400 So 40223435 40226285 37820001 45710001 3
Chr1A SoffiXsponR570.01Ag185500 So 40227226 40233540 37820001 45710001 3
Chr1A SoffiXsponR570.01Ag185600 So 40234805 40235383 37820001 45710001 3
Chr1A SoffiXsponR570.01Ag185700 So 40235459 40236589 37820001 45710001 3
Chr1A SoffiXsponR570.01Ag185800 So 40236637 40238938 37820001 45710001 3
Chr1A SoffiXsponR570.01Ag185900 So 40239377 40240831 37820001 45710001 3
Chr1A SoffiXsponR570.01Ag186000 So 40272778 40275699 37820001 45710001 3
Chr1A SoffiXsponR570.01Ag186100 So 40278565 40285924 37820001 45710001 3
Chr1A SoffiXsponR570.01Ag186200 So 40286072 40295287 37820001 45710001 3
Chr1A SoffiXsponR570.01Ag186300 So 40299194 40301341 37820001 45710001 3
Chr1A SoffiXsponR570.01Ag186400 So 40319997 40338463 37820001 45710001 3
Chr1A SoffiXsponR570.01Ag186500 So 40351849 40355511 37820001 45710001 3
Chr1A SoffiXsponR570.01Ag186600 So 40359610 40361656 37820001 45710001 3
Chr1A SoffiXsponR570.01Ag186700 So 40362329 40366480 37820001 45710001 3
Chr1A SoffiXsponR570.01Ag186800 So 40367465 40370703 37820001 45710001 3
Chr1A SoffiXsponR570.01Ag186900 So 40372718 40378250 37820001 45710001 3
Chr1A SoffiXsponR570.01Ag187000 So 40378980 40383722 37820001 45710001 3
Chr1A SoffiXsponR570.01Ag187100 So 40408287 40409980 37820001 45710001 3
Chr1A SoffiXsponR570.01Ag187200 So 40455156 40460389 37820001 45710001 3
Chr1A SoffiXsponR570.01Ag187300 So 40463463 40472820 37820001 45710001 3
Chr1A SoffiXsponR570.01Ag187400 So 40485737 40507409 37820001 45710001 3
Chr1A SoffiXsponR570.01Ag187500 So 40535948 40539255 37820001 45710001 3
Chr1A SoffiXsponR570.01Ag187600 So 40544954 40546635 37820001 45710001 3
Chr1A SoffiXsponR570.01Ag187700 So 40566579 40567496 37820001 45710001 3
Chr1A SoffiXsponR570.01Ag187800 So 40612679 40613906 37820001 45710001 3
Chr1A SoffiXsponR570.01Ag187900 So 40624123 40624449 37820001 45710001 3
Chr1A SoffiXsponR570.01Ag188000 So 40630466 40635792 37820001 45710001 3
Chr1A SoffiXsponR570.01Ag188100 So 40642529 40649376 37820001 45710001 3
Chr1A SoffiXsponR570.01Ag188200 So 40649628 40653182 37820001 45710001 3
Chr1A SoffiXsponR570.01Ag188300 So 40675349 40675989 37820001 45710001 3
Chr1A SoffiXsponR570.01Ag188400 So 40678194 40683176 37820001 45710001 3
Chr1A SoffiXsponR570.01Ag188500 So 40739108 40741223 37820001 45710001 3
Chr1A SoffiXsponR570.01Ag188600 So 40764245 40767184 37820001 45710001 3
Chr1A SoffiXsponR570.01Ag188700 So 40768515 40773736 37820001 45710001 3
Chr1A SoffiXsponR570.01Ag188800 So 40775841 40779972 37820001 45710001 3
Chr1A SoffiXsponR570.01Ag188900 So 40835930 40837337 37820001 45710001 3
Chr1A SoffiXsponR570.01Ag189000 So 40908979 40910911 37820001 45710001 3
Chr1A SoffiXsponR570.01Ag189100 So 40918435 40920166 37820001 45710001 3
Chr1A SoffiXsponR570.01Ag189200 So 40935296 40935754 37820001 45710001 3
Chr1A SoffiXsponR570.01Ag189300 So 40995771 41006975 37820001 45710001 3
Chr1A SoffiXsponR570.01Ag189400 So 41037601 41041010 37820001 45710001 3
Chr1A SoffiXsponR570.01Ag189500 So 41047361 41052339 37820001 45710001 3
Chr1A SoffiXsponR570.01Ag189600 So 41069155 41070680 37820001 45710001 3
Chr1A SoffiXsponR570.01Ag189700 So 41093462 41096232 37820001 45710001 3
Chr1A SoffiXsponR570.01Ag189800 So 41293256 41294308 37820001 45710001 3
Chr1A SoffiXsponR570.01Ag189900 So 41399579 41400177 37820001 45710001 3
Chr1A SoffiXsponR570.01Ag190000 So 41433057 41434018 37820001 45710001 3
Chr1A SoffiXsponR570.01Ag190100 So 41486069 41489650 37820001 45710001 3
Chr1A SoffiXsponR570.01Ag190200 So 41489651 41494189 37820001 45710001 3
Chr1A SoffiXsponR570.01Ag190300 So 41523892 41528206 37820001 45710001 3
Chr1A SoffiXsponR570.01Ag190400 So 41575992 41580715 37820001 45710001 3
Chr1A SoffiXsponR570.01Ag190500 So 41639403 41645403 37820001 45710001 3
Chr1A SoffiXsponR570.01Ag190600 So 41667206 41672426 37820001 45710001 3
Chr1A SoffiXsponR570.01Ag190700 So 41677107 41678206 37820001 45710001 3
Chr1A SoffiXsponR570.01Ag190800 So 41733800 41737811 37820001 45710001 3
Chr1A SoffiXsponR570.01Ag190900 So 41752791 41753375 37820001 45710001 3
Chr1A SoffiXsponR570.01Ag191000 So 41820793 41821410 37820001 45710001 3
Chr1A SoffiXsponR570.01Ag191100 So 41837351 41843336 37820001 45710001 3
Chr1A SoffiXsponR570.01Ag191200 So 41857290 41863424 37820001 45710001 3
Chr1A SoffiXsponR570.01Ag191300 So 41880487 41885577 37820001 45710001 3
Chr1A SoffiXsponR570.01Ag191400 So 41964225 41969115 37820001 45710001 3
Chr1A SoffiXsponR570.01Ag191500 So 41985203 41994267 37820001 45710001 3
Chr1A SoffiXsponR570.01Ag191600 So 42004040 42007671 37820001 45710001 3
Chr1A SoffiXsponR570.01Ag191700 So 42009967 42018150 37820001 45710001 3
Chr1A SoffiXsponR570.01Ag191800 So 42029683 42035704 37820001 45710001 3
Chr1A SoffiXsponR570.01Ag191900 So 42104894 42111702 37820001 45710001 3
Chr1A SoffiXsponR570.01Ag192000 So 42112432 42116624 37820001 45710001 3
Chr1A SoffiXsponR570.01Ag192100 So 42117183 42121148 37820001 45710001 3
Chr1A SoffiXsponR570.01Ag192200 So 42126912 42128822 37820001 45710001 3
Chr1A SoffiXsponR570.01Ag192300 So 42131032 42134285 37820001 45710001 3
Chr1A SoffiXsponR570.01Ag192400 So 42142501 42144168 37820001 45710001 3
Chr1A SoffiXsponR570.01Ag192500 So 42324184 42326037 37820001 45710001 3
Chr1A SoffiXsponR570.01Ag192600 So 42326801 42327540 37820001 45710001 3
Chr1A SoffiXsponR570.01Ag192700 So 42414477 42417589 37820001 45710001 3
Chr1A SoffiXsponR570.01Ag192800 So 42418323 42419186 37820001 45710001 3
Chr1A SoffiXsponR570.01Ag192900 So 42422198 42429387 37820001 45710001 3
Chr1A SoffiXsponR570.01Ag193000 So 42450092 42450848 37820001 45710001 3
Chr1A SoffiXsponR570.01Ag193100 So 42451624 42455020 37820001 45710001 3
Chr1A SoffiXsponR570.01Ag193200 So 42455223 42458121 37820001 45710001 3
Chr1A SoffiXsponR570.01Ag193300 So 42476627 42481762 37820001 45710001 3
Chr1A SoffiXsponR570.01Ag193400 So 42510533 42514133 37820001 45710001 3
Chr1A SoffiXsponR570.01Ag193500 So 42516446 42517689 37820001 45710001 3
Chr1A SoffiXsponR570.01Ag193600 So 42530113 42531108 37820001 45710001 3
Chr1A SoffiXsponR570.01Ag193700 So 42532040 42532558 37820001 45710001 3
Chr1A SoffiXsponR570.01Ag193800 So 42694717 42704050 37820001 45710001 3
Chr1A SoffiXsponR570.01Ag193900 So 42699466 42700068 37820001 45710001 3
Chr1A SoffiXsponR570.01Ag194000 So 42705959 42715147 37820001 45710001 3
Chr1A SoffiXsponR570.01Ag194100 So 42715995 42716498 37820001 45710001 3
Chr1A SoffiXsponR570.01Ag194200 So 42719767 42722772 37820001 45710001 3
Chr1A SoffiXsponR570.01Ag194300 So 42839735 42850483 37820001 45710001 3
Chr1A SoffiXsponR570.01Ag194400 So 42875803 42877904 37820001 45710001 3
Chr1A SoffiXsponR570.01Ag194500 So 42890690 42892960 37820001 45710001 3
Chr1A SoffiXsponR570.01Ag194600 So 42894099 42895790 37820001 45710001 3
Chr1A SoffiXsponR570.01Ag194700 So 42903982 42907274 37820001 45710001 3
Chr1A SoffiXsponR570.01Ag194800 So 42913784 42915055 37820001 45710001 3
Chr1A SoffiXsponR570.01Ag194900 So 42921199 42922513 37820001 45710001 3
Chr1A SoffiXsponR570.01Ag195000 So 42969217 42970114 37820001 45710001 3
Chr1A SoffiXsponR570.01Ag195100 So 42979696 42982788 37820001 45710001 3
Chr1A SoffiXsponR570.01Ag195200 So 43024513 43028987 37820001 45710001 3
Chr1A SoffiXsponR570.01Ag195300 So 43054285 43061584 37820001 45710001 3
Chr1A SoffiXsponR570.01Ag195400 So 43062524 43063480 37820001 45710001 3
Chr1A SoffiXsponR570.01Ag195500 So 43066549 43067271 37820001 45710001 3
Chr1A SoffiXsponR570.01Ag195600 So 43097644 43098687 37820001 45710001 3
Chr1A SoffiXsponR570.01Ag195700 So 43104124 43105264 37820001 45710001 3
Chr1A SoffiXsponR570.01Ag195800 So 43105305 43107660 37820001 45710001 3
Chr1A SoffiXsponR570.01Ag195900 So 43113646 43118333 37820001 45710001 3
Chr1A SoffiXsponR570.01Ag196000 So 43134820 43139410 37820001 45710001 3
Chr1A SoffiXsponR570.01Ag196100 So 43148511 43149564 37820001 45710001 3
Chr1A SoffiXsponR570.01Ag196200 So 43151266 43156191 37820001 45710001 3
Chr1A SoffiXsponR570.01Ag196300 So 43156757 43157649 37820001 45710001 3
Chr1A SoffiXsponR570.01Ag196400 So 43218162 43238175 37820001 45710001 3
Chr1A SoffiXsponR570.01Ag196500 So 43250349 43251177 37820001 45710001 3
Chr1A SoffiXsponR570.01Ag196600 So 43250964 43254367 37820001 45710001 3
Chr1A SoffiXsponR570.01Ag196700 So 43254490 43256441 37820001 45710001 3
Chr1A SoffiXsponR570.01Ag196800 So 43275072 43276486 37820001 45710001 3
Chr1A SoffiXsponR570.01Ag196900 So 43279828 43283404 37820001 45710001 3
Chr1A SoffiXsponR570.01Ag197000 So 43283512 43297189 37820001 45710001 3
Chr1A SoffiXsponR570.01Ag197100 So 43322460 43330564 37820001 45710001 3
Chr1A SoffiXsponR570.01Ag197200 So 43331618 43335573 37820001 45710001 3
Chr1A SoffiXsponR570.01Ag197300 So 43389126 43422599 37820001 45710001 3
Chr1A SoffiXsponR570.01Ag197400 So 43424832 43425497 37820001 45710001 3
Chr1A SoffiXsponR570.01Ag197500 So 43426779 43437122 37820001 45710001 3
Chr1A SoffiXsponR570.01Ag197600 So 43441727 43449037 37820001 45710001 3
Chr1A SoffiXsponR570.01Ag197700 So 43488680 43491114 37820001 45710001 3
Chr1A SoffiXsponR570.01Ag197800 So 43493583 43495112 37820001 45710001 3
Chr1A SoffiXsponR570.01Ag197900 So 43497859 43499335 37820001 45710001 3
Chr1A SoffiXsponR570.01Ag198000 So 43503691 43504212 37820001 45710001 3
Chr1A SoffiXsponR570.01Ag198100 So 43525644 43530737 37820001 45710001 3
Chr1A SoffiXsponR570.01Ag198200 So 43537841 43546363 37820001 45710001 3
Chr1A SoffiXsponR570.01Ag198300 So 43546708 43557170 37820001 45710001 3
Chr1A SoffiXsponR570.01Ag198400 So 43584072 43585474 37820001 45710001 3
Chr1A SoffiXsponR570.01Ag198500 So 43592703 43594026 37820001 45710001 3
Chr1A SoffiXsponR570.01Ag198600 So 43598641 43599811 37820001 45710001 3
Chr1A SoffiXsponR570.01Ag198700 So 43600783 43604291 37820001 45710001 3
Chr1A SoffiXsponR570.01Ag198800 So 43623977 43625995 37820001 45710001 3
Chr1A SoffiXsponR570.01Ag198900 So 43636293 43639224 37820001 45710001 3
Chr1A SoffiXsponR570.01Ag199000 So 43640854 43663800 37820001 45710001 3
Chr1A SoffiXsponR570.01Ag199100 So 43670020 43676575 37820001 45710001 3
Chr1A SoffiXsponR570.01Ag199200 So 43677772 43680297 37820001 45710001 3
Chr1A SoffiXsponR570.01Ag199300 So 43680689 43683810 37820001 45710001 3
Chr1A SoffiXsponR570.01Ag199400 So 43714457 43715382 37820001 45710001 3
Chr1A SoffiXsponR570.01Ag199500 So 43737715 43742219 37820001 45710001 3
Chr1A SoffiXsponR570.01Ag199600 So 43753120 43757548 37820001 45710001 3
Chr1A SoffiXsponR570.01Ag199700 So 43757798 43763495 37820001 45710001 3
Chr1A SoffiXsponR570.01Ag199800 So 43773837 43774336 37820001 45710001 3
Chr1A SoffiXsponR570.01Ag199900 So 43838975 43839423 37820001 45710001 3
Chr1A SoffiXsponR570.01Ag200000 So 43840453 43841518 37820001 45710001 3
Chr1A SoffiXsponR570.01Ag200100 So 43843811 43844217 37820001 45710001 3
Chr1A SoffiXsponR570.01Ag200200 So 43847725 43854892 37820001 45710001 3
Chr1A SoffiXsponR570.01Ag200300 So 43913198 43919796 37820001 45710001 3
Chr1A SoffiXsponR570.01Ag200400 So 44048597 44051680 37820001 45710001 3
Chr1A SoffiXsponR570.01Ag200500 So 44051710 44052678 37820001 45710001 3
Chr1A SoffiXsponR570.01Ag200600 So 44110210 44114242 37820001 45710001 3
Chr1A SoffiXsponR570.01Ag200700 So 44116051 44118461 37820001 45710001 3
Chr1A SoffiXsponR570.01Ag200800 So 44120911 44122946 37820001 45710001 3
Chr1A SoffiXsponR570.01Ag200900 So 44137299 44137913 37820001 45710001 3
Chr1A SoffiXsponR570.01Ag201000 So 44145633 44162753 37820001 45710001 3
Chr1A SoffiXsponR570.01Ag201100 So 44169785 44171684 37820001 45710001 3
Chr1A SoffiXsponR570.01Ag201200 So 44224343 44224864 37820001 45710001 3
Chr1A SoffiXsponR570.01Ag201300 So 44239058 44240927 37820001 45710001 3
Chr1A SoffiXsponR570.01Ag201400 So 44295667 44295996 37820001 45710001 3
Chr1A SoffiXsponR570.01Ag201500 So 44304360 44306243 37820001 45710001 3
Chr1A SoffiXsponR570.01Ag201600 So 44312390 44314356 37820001 45710001 3
Chr1A SoffiXsponR570.01Ag201700 So 44315297 44319081 37820001 45710001 3
Chr1A SoffiXsponR570.01Ag201800 So 44329758 44338331 37820001 45710001 3
Chr1A SoffiXsponR570.01Ag201900 So 44367167 44383614 37820001 45710001 3
Chr1A SoffiXsponR570.01Ag202000 So 44423790 44427563 37820001 45710001 3
Chr1A SoffiXsponR570.01Ag202100 So 44427615 44430186 37820001 45710001 3
Chr1A SoffiXsponR570.01Ag202200 So 44447109 44451636 37820001 45710001 3
Chr1A SoffiXsponR570.01Ag202300 So 44483788 44488122 37820001 45710001 3
Chr1A SoffiXsponR570.01Ag202400 So 44488825 44506965 37820001 45710001 3
Chr1A SoffiXsponR570.01Ag202500 So 44555593 44559758 37820001 45710001 3
Chr1A SoffiXsponR570.01Ag202600 So 44561641 44563239 37820001 45710001 3
Chr1A SoffiXsponR570.01Ag202700 So 44565442 44571026 37820001 45710001 3
Chr1A SoffiXsponR570.01Ag202800 So 44584532 44593678 37820001 45710001 3
Chr1A SoffiXsponR570.01Ag202900 So 44627163 44631942 37820001 45710001 3
Chr1A SoffiXsponR570.01Ag203000 So 44632928 44634496 37820001 45710001 3
Chr1A SoffiXsponR570.01Ag203100 So 44699639 44699737 37820001 45710001 3
Chr1A SoffiXsponR570.01Ag203200 So 44699831 44700211 37820001 45710001 3
Chr1A SoffiXsponR570.01Ag203300 So 44718572 44721825 37820001 45710001 3
Chr1A SoffiXsponR570.01Ag203400 So 44725342 44727635 37820001 45710001 3
Chr1A SoffiXsponR570.01Ag203500 So 44727926 44728786 37820001 45710001 3
Chr1A SoffiXsponR570.01Ag203600 So 44728922 44730529 37820001 45710001 3
Chr1A SoffiXsponR570.01Ag203700 So 44729752 44734530 37820001 45710001 3
Chr1A SoffiXsponR570.01Ag203800 So 44756359 44762180 37820001 45710001 3
Chr1A SoffiXsponR570.01Ag203900 So 44772396 44772886 37820001 45710001 3
Chr1A SoffiXsponR570.01Ag204000 So 44773945 44775166 37820001 45710001 3
Chr1A SoffiXsponR570.01Ag204100 So 44775769 44776175 37820001 45710001 3
Chr1A SoffiXsponR570.01Ag204200 So 44780494 44782001 37820001 45710001 3
Chr1A SoffiXsponR570.01Ag204300 So 44799143 44800195 37820001 45710001 3
Chr1A SoffiXsponR570.01Ag204400 So 44799569 44802272 37820001 45710001 3
Chr1A SoffiXsponR570.01Ag204500 So 44916880 44921088 37820001 45710001 3
Chr1A SoffiXsponR570.01Ag204600 So 44936011 44936926 37820001 45710001 3
Chr1A SoffiXsponR570.01Ag204700 So 44941605 44957959 37820001 45710001 3
Chr1A SoffiXsponR570.01Ag204800 So 44958392 44960411 37820001 45710001 3
Chr1A SoffiXsponR570.01Ag204900 So 44968062 44968612 37820001 45710001 3
Chr1A SoffiXsponR570.01Ag205000 So 44969593 44970537 37820001 45710001 3
Chr1A SoffiXsponR570.01Ag205100 So 44971016 44974592 37820001 45710001 3
Chr1A SoffiXsponR570.01Ag205200 So 44974593 44992449 37820001 45710001 3
Chr1A SoffiXsponR570.01Ag205300 So 45010187 45016279 37820001 45710001 3
Chr1A SoffiXsponR570.01Ag205400 So 45024294 45029766 37820001 45710001 3
Chr1A SoffiXsponR570.01Ag205500 So 45137089 45139232 37820001 45710001 3
Chr1A SoffiXsponR570.01Ag205600 So 45144570 45148615 37820001 45710001 3
Chr1A SoffiXsponR570.01Ag205700 So 45165447 45174322 37820001 45710001 3
Chr1A SoffiXsponR570.01Ag205800 So 45181930 45182268 37820001 45710001 3
Chr1A SoffiXsponR570.01Ag205900 So 45188686 45189328 37820001 45710001 3
Chr1A SoffiXsponR570.01Ag206000 So 45197613 45200840 37820001 45710001 3
Chr1A SoffiXsponR570.01Ag206100 So 45201781 45203847 37820001 45710001 3
Chr1A SoffiXsponR570.01Ag206200 So 45218305 45218840 37820001 45710001 3
Chr1A SoffiXsponR570.01Ag206300 So 45289978 45295156 37820001 45710001 3
Chr1A SoffiXsponR570.01Ag206400 So 45321253 45322743 37820001 45710001 3
Chr1A SoffiXsponR570.01Ag206500 So 45322819 45329623 37820001 45710001 3
Chr1A SoffiXsponR570.01Ag206600 So 45330035 45339391 37820001 45710001 3
Chr1A SoffiXsponR570.01Ag206700 So 45341771 45342239 37820001 45710001 3
Chr1A SoffiXsponR570.01Ag206800 So 45342320 45344048 37820001 45710001 3
Chr1A SoffiXsponR570.01Ag206900 So 45344406 45346650 37820001 45710001 3
Chr1A SoffiXsponR570.01Ag207000 So 45348293 45349402 37820001 45710001 3
Chr1A SoffiXsponR570.01Ag207100 So 45349403 45351099 37820001 45710001 3
Chr1A SoffiXsponR570.01Ag207200 So 45358256 45358776 37820001 45710001 3
Chr1A SoffiXsponR570.01Ag207300 So 45378870 45385336 37820001 45710001 3
Chr1A SoffiXsponR570.01Ag207400 So 45432414 45435637 37820001 45710001 3
Chr1A SoffiXsponR570.01Ag207500 So 45445396 45446354 37820001 45710001 3
Chr1A SoffiXsponR570.01Ag207600 So 45448768 45495394 37820001 45710001 3
Chr1A SoffiXsponR570.01Ag207700 So 45480325 45483555 37820001 45710001 3
Chr1A SoffiXsponR570.01Ag207800 So 45512513 45517866 37820001 45710001 3
Chr1A SoffiXsponR570.01Ag207900 So 45523119 45529737 37820001 45710001 3
Chr1A SoffiXsponR570.01Ag208000 So 45532070 45535307 37820001 45710001 3
Chr1A SoffiXsponR570.01Ag208100 So 45535308 45541135 37820001 45710001 3
Chr1A SoffiXsponR570.01Ag208200 So 45549635 45552853 37820001 45710001 3
Chr1A SoffiXsponR570.01Ag208300 So 45561827 45570144 37820001 45710001 3
Chr1A SoffiXsponR570.01Ag208400 So 45585729 45589060 37820001 45710001 3
Chr1A SoffiXsponR570.01Ag208500 So 45598362 45601632 37820001 45710001 3
Chr1A SoffiXsponR570.01Ag208600 So 45604011 45606798 37820001 45710001 3
Chr1A SoffiXsponR570.01Ag208700 So 45613095 45616588 37820001 45710001 3
Chr1A SoffiXsponR570.01Ag208800 So 45619535 45619816 37820001 45710001 3
Chr1A SoffiXsponR570.01Ag208900 So 45621314 45622428 37820001 45710001 3
Chr1A SoffiXsponR570.01Ag209000 So 45625180 45629632 37820001 45710001 3
Chr1A SoffiXsponR570.01Ag209100 So 45631588 45631863 37820001 45710001 3
Chr1A SoffiXsponR570.01Ag209200 So 45633286 45636144 37820001 45710001 3
Chr1A SoffiXsponR570.01Ag209300 So 45635932 45637776 37820001 45710001 3
Chr1A SoffiXsponR570.01Ag209400 So 45641671 45644670 37820001 45710001 3
Chr1A SoffiXsponR570.01Ag209500 So 45645484 45647072 37820001 45710001 3
Chr1A SoffiXsponR570.01Ag209600 So 45662206 45665593 37820001 45710001 3
Chr1A SoffiXsponR570.01Ag209700 So 45666677 45667955 37820001 45710001 3
Chr1A SoffiXsponR570.01Ag211300 So 45937266 45939941 45920001 46080001 0.5
Chr1A SoffiXsponR570.01Ag211400 So 45949432 45951921 45920001 46080001 0.5
Chr1A SoffiXsponR570.01Ag211500 So 46046831 46047426 45920001 46080001 0.5
Chr1A SoffiXsponR570.01Ag211600 So 46053459 46055921 45920001 46080001 0.5
Chr1A SoffiXsponR570.01Ag211700 So 46066491 46067958 45920001 46080001 0.5
Chr1A SoffiXsponR570.01Ag211800 So 46069265 46069738 45920001 46080001 0.5
Chr1A SoffiXsponR570.01Ag214600 So 46490197 46490766 46480001 47150001 4
Chr1A SoffiXsponR570.01Ag214700 So 46498810 46499790 46480001 47150001 4
Chr1A SoffiXsponR570.01Ag214800 So 46507878 46508294 46480001 47150001 4
Chr1A SoffiXsponR570.01Ag214900 So 46545092 46545520 46480001 47150001 4
Chr1A SoffiXsponR570.01Ag215000 So 46547785 46548213 46480001 47150001 4
Chr1A SoffiXsponR570.01Ag215100 So 46572117 46574245 46480001 47150001 4
Chr1A SoffiXsponR570.01Ag215200 So 46675156 46675656 46480001 47150001 4
Chr1A SoffiXsponR570.01Ag215300 So 46681454 46684507 46480001 47150001 4
Chr1A SoffiXsponR570.01Ag215400 So 46701047 46708429 46480001 47150001 4
Chr1A SoffiXsponR570.01Ag215500 So 46782905 46784142 46480001 47150001 4
Chr1A SoffiXsponR570.01Ag215600 So 46796668 46803247 46480001 47150001 4
Chr1A SoffiXsponR570.01Ag215700 So 46826426 46827464 46480001 47150001 4
Chr1A SoffiXsponR570.01Ag215800 So 46827467 46828038 46480001 47150001 4
Chr1A SoffiXsponR570.01Ag215900 So 46835471 46840865 46480001 47150001 4
Chr1A SoffiXsponR570.01Ag216000 So 46836344 46837478 46480001 47150001 4
Chr1A SoffiXsponR570.01Ag216100 So 46843235 46844074 46480001 47150001 4
Chr1A SoffiXsponR570.01Ag216200 So 46851137 46860722 46480001 47150001 4
Chr1A SoffiXsponR570.01Ag216300 So 46946293 46947982 46480001 47150001 4
Chr1A SoffiXsponR570.01Ag216400 So 46957490 46975937 46480001 47150001 4
Chr1A SoffiXsponR570.01Ag216500 So 46972676 46973875 46480001 47150001 4
Chr1A SoffiXsponR570.01Ag216600 So 46976198 46980207 46480001 47150001 4
Chr1A SoffiXsponR570.01Ag216700 So 46983301 46984890 46480001 47150001 4
Chr1A SoffiXsponR570.01Ag216800 So 47032619 47036938 46480001 47150001 4
Chr1A SoffiXsponR570.01Ag216900 So 47036854 47040992 46480001 47150001 4
Chr1A SoffiXsponR570.01Ag217000 So 47043133 47043714 46480001 47150001 4
Chr1A SoffiXsponR570.01Ag217100 So 47048861 47050092 46480001 47150001 4
Chr1A SoffiXsponR570.01Ag217200 So 47052418 47056444 46480001 47150001 4
Chr1A SoffiXsponR570.01Ag217300 So 47073119 47075391 46480001 47150001 4
Chr1A SoffiXsponR570.01Ag217400 So 47086694 47088577 46480001 47150001 4
Chr1A SoffiXsponR570.01Ag217500 So 47095548 47099244 46480001 47150001 4
Chr1A SoffiXsponR570.01Ag217600 So 47098885 47102003 46480001 47150001 4
Chr1A SoffiXsponR570.01Ag217700 So 47103853 47104975 46480001 47150001 4
Chr1A SoffiXsponR570.01Ag219100 So 47378820 47388385 47360001 47710001 3
Chr1A SoffiXsponR570.01Ag219200 So 47434789 47436932 47360001 47710001 3
Chr1A SoffiXsponR570.01Ag219300 So 47441102 47453097 47360001 47710001 3
Chr1A SoffiXsponR570.01Ag219400 So 47468296 47473855 47360001 47710001 3
Chr1A SoffiXsponR570.01Ag219500 So 47500743 47502877 47360001 47710001 3
Chr1A SoffiXsponR570.01Ag219600 So 47505509 47509604 47360001 47710001 3
Chr1A SoffiXsponR570.01Ag219700 So 47519314 47533685 47360001 47710001 3
Chr1A SoffiXsponR570.01Ag219800 So 47534518 47536663 47360001 47710001 3
Chr1A SoffiXsponR570.01Ag219900 So 47551167 47551880 47360001 47710001 3
Chr1A SoffiXsponR570.01Ag220000 So 47557699 47559259 47360001 47710001 3
Chr1A SoffiXsponR570.01Ag220100 So 47564403 47565435 47360001 47710001 3
Chr1A SoffiXsponR570.01Ag220200 So 47629963 47636049 47360001 47710001 3
Chr1A SoffiXsponR570.01Ag220400 So 47795522 47797363 47780001 47910001 1
Chr1A SoffiXsponR570.01Ag220500 So 47819805 47824475 47780001 47910001 1
Chr1A SoffiXsponR570.01Ag220600 So 47846501 47856259 47780001 47910001 1
Chr1A SoffiXsponR570.01Ag220700 So 47903386 47908617 47780001 47910001 1
Chr1A SoffiXsponR570.01Ag221300 So 48233679 48235753 48170001 48690001 0.5
Chr1A SoffiXsponR570.01Ag221400 So 48292350 48294346 48170001 48690001 0.5
Chr1A SoffiXsponR570.01Ag221500 So 48338416 48340574 48170001 48690001 0.5
Chr1A SoffiXsponR570.01Ag221600 So 48427486 48430719 48170001 48690001 0.5
Chr1A SoffiXsponR570.01Ag221700 So 48449209 48449688 48170001 48690001 0.5
Chr1A SoffiXsponR570.01Ag221800 So 48589325 48593521 48170001 48690001 0.5
Chr1A SoffiXsponR570.01Ag222300 So 48812955 48816343 48800001 50520001 2
Chr1A SoffiXsponR570.01Ag222400 So 48831203 48835825 48800001 50520001 2
Chr1A SoffiXsponR570.01Ag222500 So 48864828 48870232 48800001 50520001 2
Chr1A SoffiXsponR570.01Ag222600 So 48896453 48896807 48800001 50520001 2
Chr1A SoffiXsponR570.01Ag222700 So 48899596 48901885 48800001 50520001 2
Chr1A SoffiXsponR570.01Ag222800 So 48905295 48907281 48800001 50520001 2
Chr1A SoffiXsponR570.01Ag222900 So 48912714 48915308 48800001 50520001 2
Chr1A SoffiXsponR570.01Ag223000 So 48925729 48926259 48800001 50520001 2
Chr1A SoffiXsponR570.01Ag223100 So 48939980 48941182 48800001 50520001 2
Chr1A SoffiXsponR570.01Ag223200 So 48969667 48971635 48800001 50520001 2
Chr1A SoffiXsponR570.01Ag223300 So 48979156 48982874 48800001 50520001 2
Chr1A SoffiXsponR570.01Ag223400 So 49008150 49008611 48800001 50520001 2
Chr1A SoffiXsponR570.01Ag223500 So 49025005 49027503 48800001 50520001 2
Chr1A SoffiXsponR570.01Ag223600 So 49037887 49044045 48800001 50520001 2
Chr1A SoffiXsponR570.01Ag223700 So 49050330 49050641 48800001 50520001 2
Chr1A SoffiXsponR570.01Ag223800 So 49075417 49075929 48800001 50520001 2
Chr1A SoffiXsponR570.01Ag223900 So 49085019 49085474 48800001 50520001 2
Chr1A SoffiXsponR570.01Ag224000 So 49140451 49141403 48800001 50520001 2
Chr1A SoffiXsponR570.01Ag224100 So 49180558 49209810 48800001 50520001 2
Chr1A SoffiXsponR570.01Ag224200 So 49233724 49234899 48800001 50520001 2
Chr1A SoffiXsponR570.01Ag224300 So 49235020 49240170 48800001 50520001 2
Chr1A SoffiXsponR570.01Ag224400 So 49242892 49284559 48800001 50520001 2
Chr1A SoffiXsponR570.01Ag224500 So 49300247 49305777 48800001 50520001 2
Chr1A SoffiXsponR570.01Ag224600 So 49307225 49336359 48800001 50520001 2
Chr1A SoffiXsponR570.01Ag224700 So 49339565 49341311 48800001 50520001 2
Chr1A SoffiXsponR570.01Ag224800 So 49350569 49351054 48800001 50520001 2
Chr1A SoffiXsponR570.01Ag224900 So 49357077 49367719 48800001 50520001 2
Chr1A SoffiXsponR570.01Ag225000 So 49371331 49378513 48800001 50520001 2
Chr1A SoffiXsponR570.01Ag225100 So 49373466 49373777 48800001 50520001 2
Chr1A SoffiXsponR570.01Ag225200 So 49380411 49395134 48800001 50520001 2
Chr1A SoffiXsponR570.01Ag225300 So 49396141 49396530 48800001 50520001 2
Chr1A SoffiXsponR570.01Ag225400 So 49422083 49423105 48800001 50520001 2
Chr1A SoffiXsponR570.01Ag225500 So 49422437 49426311 48800001 50520001 2
Chr1A SoffiXsponR570.01Ag225600 So 49426556 49429766 48800001 50520001 2
Chr1A SoffiXsponR570.01Ag225700 So 49503591 49506177 48800001 50520001 2
Chr1A SoffiXsponR570.01Ag225800 So 49512672 49520322 48800001 50520001 2
Chr1A SoffiXsponR570.01Ag225900 So 49566715 49580282 48800001 50520001 2
Chr1A SoffiXsponR570.01Ag226000 So 49617406 49619680 48800001 50520001 2
Chr1A SoffiXsponR570.01Ag226100 So 49622022 49636584 48800001 50520001 2
Chr1A SoffiXsponR570.01Ag226200 So 49648511 49649998 48800001 50520001 2
Chr1A SoffiXsponR570.01Ag226300 So 49685419 49686789 48800001 50520001 2
Chr1A SoffiXsponR570.01Ag226400 So 49687071 49692058 48800001 50520001 2
Chr1A SoffiXsponR570.01Ag226500 So 49703821 49720712 48800001 50520001 2
Chr1A SoffiXsponR570.01Ag226600 So 49727589 49728924 48800001 50520001 2
Chr1A SoffiXsponR570.01Ag226700 So 49794452 49805253 48800001 50520001 2
Chr1A SoffiXsponR570.01Ag226800 So 49807606 49810653 48800001 50520001 2
Chr1A SoffiXsponR570.01Ag226900 So 49869394 49872838 48800001 50520001 2
Chr1A SoffiXsponR570.01Ag227000 So 49894862 49901954 48800001 50520001 2
Chr1A SoffiXsponR570.01Ag227100 So 49914958 49933914 48800001 50520001 2
Chr1A SoffiXsponR570.01Ag227200 So 49935359 49939763 48800001 50520001 2
Chr1A SoffiXsponR570.01Ag227300 So 49997508 50004067 48800001 50520001 2
Chr1A SoffiXsponR570.01Ag227400 So 50004090 50004395 48800001 50520001 2
Chr1A SoffiXsponR570.01Ag227500 So 50006526 50010138 48800001 50520001 2
Chr1A SoffiXsponR570.01Ag227600 So 50012000 50016733 48800001 50520001 2
Chr1A SoffiXsponR570.01Ag227700 So 50056632 50058271 48800001 50520001 2
Chr1A SoffiXsponR570.01Ag227800 So 50060389 50065775 48800001 50520001 2
Chr1A SoffiXsponR570.01Ag227900 So 50084786 50089626 48800001 50520001 2
Chr1A SoffiXsponR570.01Ag228000 So 50118191 50120966 48800001 50520001 2
Chr1A SoffiXsponR570.01Ag228100 So 50128452 50131728 48800001 50520001 2
Chr1A SoffiXsponR570.01Ag228200 So 50149729 50152255 48800001 50520001 2
Chr1A SoffiXsponR570.01Ag228300 So 50153996 50157174 48800001 50520001 2
Chr1A SoffiXsponR570.01Ag228400 So 50165530 50170040 48800001 50520001 2
Chr1A SoffiXsponR570.01Ag228500 So 50241692 50246136 48800001 50520001 2
Chr1A SoffiXsponR570.01Ag228600 So 50247169 50254562 48800001 50520001 2
Chr1A SoffiXsponR570.01Ag228700 So 50274538 50280598 48800001 50520001 2
Chr1A SoffiXsponR570.01Ag228800 So 50280323 50284611 48800001 50520001 2
Chr1A SoffiXsponR570.01Ag228900 So 50290016 50296640 48800001 50520001 2
Chr1A SoffiXsponR570.01Ag229000 So 50323190 50323435 48800001 50520001 2
Chr1A SoffiXsponR570.01Ag229100 So 50362662 50363263 48800001 50520001 2
Chr1A SoffiXsponR570.01Ag229200 So 50413289 50413914 48800001 50520001 2
Chr1A SoffiXsponR570.01Ag229300 So 50418124 50421046 48800001 50520001 2
Chr1A SoffiXsponR570.01Ag229400 So 50451523 50451741 48800001 50520001 2
Chr1A SoffiXsponR570.01Ag229500 So 50464476 50468258 48800001 50520001 2
Chr1A SoffiXsponR570.01Ag229600 So 50469599 50471357 48800001 50520001 2
Chr1A SoffiXsponR570.01Ag231600 So 50812670 50832041 50790001 51240001 3
Chr1A SoffiXsponR570.01Ag231700 So 50875086 50879212 50790001 51240001 3
Chr1A SoffiXsponR570.01Ag231800 So 50906550 50908539 50790001 51240001 3
Chr1A SoffiXsponR570.01Ag231900 So 50918406 50920845 50790001 51240001 3
Chr1A SoffiXsponR570.01Ag232000 So 50933124 50934482 50790001 51240001 3
Chr1A SoffiXsponR570.01Ag232100 So 50950928 50953701 50790001 51240001 3
Chr1A SoffiXsponR570.01Ag232200 So 50968840 50970713 50790001 51240001 3
Chr1A SoffiXsponR570.01Ag232300 So 50974666 50976971 50790001 51240001 3
Chr1A SoffiXsponR570.01Ag232400 So 50977633 50979583 50790001 51240001 3
Chr1A SoffiXsponR570.01Ag232500 So 50985069 50986782 50790001 51240001 3
Chr1A SoffiXsponR570.01Ag232600 So 51004047 51006494 50790001 51240001 3
Chr1A SoffiXsponR570.01Ag232700 So 51050335 51050811 50790001 51240001 3
Chr1A SoffiXsponR570.01Ag232800 So 51074421 51077453 50790001 51240001 3
Chr1A SoffiXsponR570.01Ag232900 So 51078207 51078605 50790001 51240001 3
Chr1A SoffiXsponR570.01Ag233000 So 51284312 51288405 51250001 51440001 4
Chr1A SoffiXsponR570.01Ag233100 So 51290525 51300507 51250001 51440001 4
Chr1A SoffiXsponR570.01Ag233200 So 51300548 51302820 51250001 51440001 4
Chr1A SoffiXsponR570.01Ag233300 So 51308611 51315564 51250001 51440001 4
Chr1A SoffiXsponR570.01Ag233400 So 51316834 51320374 51250001 51440001 4
Chr1A SoffiXsponR570.01Ag233500 So 51324658 51327650 51250001 51440001 4
Chr1A SoffiXsponR570.01Ag233600 So 51344386 51348553 51250001 51440001 4
Chr1A SoffiXsponR570.01Ag233700 So 51400244 51405328 51250001 51440001 4
Chr1A SoffiXsponR570.01Ag233800 So 51405871 51422378 51250001 51440001 4
Chr1A SoffiXsponR570.01Ag233900 So 51432484 51434796 51250001 51440001 4
Chr1A SoffiXsponR570.01Ag234000 So 51437158 51438297 51250001 51440001 4
Chr1A SoffiXsponR570.01Ag234400 So 51479894 51481044 51450001 52730001 3
Chr1A SoffiXsponR570.01Ag234500 So 51487393 51488178 51450001 52730001 3
Chr1A SoffiXsponR570.01Ag234600 So 51505881 51506476 51450001 52730001 3
Chr1A SoffiXsponR570.01Ag234700 So 51584305 51584610 51450001 52730001 3
Chr1A SoffiXsponR570.01Ag234800 So 51592716 51593550 51450001 52730001 3
Chr1A SoffiXsponR570.01Ag234900 So 51614376 51615299 51450001 52730001 3
Chr1A SoffiXsponR570.01Ag235000 So 51661193 51662396 51450001 52730001 3
Chr1A SoffiXsponR570.01Ag235100 So 51714101 51714721 51450001 52730001 3
Chr1A SoffiXsponR570.01Ag235200 So 51737748 51738332 51450001 52730001 3
Chr1A SoffiXsponR570.01Ag235300 So 51755529 51756657 51450001 52730001 3
Chr1A SoffiXsponR570.01Ag235400 So 51777401 51778424 51450001 52730001 3
Chr1A SoffiXsponR570.01Ag235500 So 51809658 51810660 51450001 52730001 3
Chr1A SoffiXsponR570.01Ag235600 So 51845087 51846149 51450001 52730001 3
Chr1A SoffiXsponR570.01Ag235700 So 51853053 51856232 51450001 52730001 3
Chr1A SoffiXsponR570.01Ag235800 So 51920843 51924866 51450001 52730001 3
Chr1A SoffiXsponR570.01Ag235900 So 52003947 52015528 51450001 52730001 3
Chr1A SoffiXsponR570.01Ag236000 So 52020874 52021692 51450001 52730001 3
Chr1A SoffiXsponR570.01Ag236100 So 52062830 52064258 51450001 52730001 3
Chr1A SoffiXsponR570.01Ag236200 So 52126159 52128859 51450001 52730001 3
Chr1A SoffiXsponR570.01Ag236300 So 52134198 52136322 51450001 52730001 3
Chr1A SoffiXsponR570.01Ag236400 So 52142728 52143507 51450001 52730001 3
Chr1A SoffiXsponR570.01Ag236500 So 52146639 52147660 51450001 52730001 3
Chr1A SoffiXsponR570.01Ag236600 So 52177017 52179009 51450001 52730001 3
Chr1A SoffiXsponR570.01Ag236700 So 52199187 52200028 51450001 52730001 3
Chr1A SoffiXsponR570.01Ag236800 So 52229345 52232627 51450001 52730001 3
Chr1A SoffiXsponR570.01Ag236900 So 52237179 52242519 51450001 52730001 3
Chr1A SoffiXsponR570.01Ag237000 So 52247469 52250429 51450001 52730001 3
Chr1A SoffiXsponR570.01Ag237100 So 52253038 52253433 51450001 52730001 3
Chr1A SoffiXsponR570.01Ag237200 So 52297819 52301031 51450001 52730001 3
Chr1A SoffiXsponR570.01Ag237300 So 52301793 52305434 51450001 52730001 3
Chr1A SoffiXsponR570.01Ag237400 So 52307151 52313729 51450001 52730001 3
Chr1A SoffiXsponR570.01Ag237500 So 52312373 52315245 51450001 52730001 3
Chr1A SoffiXsponR570.01Ag237600 So 52338206 52339831 51450001 52730001 3
Chr1A SoffiXsponR570.01Ag237700 So 52364013 52365906 51450001 52730001 3
Chr1A SoffiXsponR570.01Ag237800 So 52423961 52432261 51450001 52730001 3
Chr1A SoffiXsponR570.01Ag237900 So 52439673 52445776 51450001 52730001 3
Chr1A SoffiXsponR570.01Ag238000 So 52538932 52540678 51450001 52730001 3
Chr1A SoffiXsponR570.01Ag238100 So 52580028 52580672 51450001 52730001 3
Chr1A SoffiXsponR570.01Ag238200 So 52656067 52658073 51450001 52730001 3
Chr1A SoffiXsponR570.01Ag238300 So 52669955 52683554 51450001 52730001 3
Chr1A SoffiXsponR570.01Ag238400 So 52685466 52687053 51450001 52730001 3
Chr1A SoffiXsponR570.01Ag238500 So 52689899 52708309 51450001 52730001 3
Chr1A SoffiXsponR570.01Ag238600 So 52745924 52748789 52740001 52870001 4
Chr1A SoffiXsponR570.01Ag238700 So 52814869 52823481 52740001 52870001 4
Chr1A SoffiXsponR570.01Ag238800 So 52819710 52820021 52740001 52870001 4
Chr1A SoffiXsponR570.01Ag239100 So 52933588 52935889 52890001 73710001 1
Chr1A SoffiXsponR570.01Ag239200 So 52939237 52947732 52890001 73710001 1
Chr1A SoffiXsponR570.01Ag239300 So 52978231 52979656 52890001 73710001 1
Chr1A SoffiXsponR570.01Ag239400 So 53012829 53015069 52890001 73710001 1
Chr1A SoffiXsponR570.01Ag239500 So 53122000 53125999 52890001 73710001 1
Chr1A SoffiXsponR570.01Ag239600 So 53143544 53150898 52890001 73710001 1
Chr1A SoffiXsponR570.01Ag239700 So 53158399 53175452 52890001 73710001 1
Chr1A SoffiXsponR570.01Ag239800 So 53180513 53182229 52890001 73710001 1
Chr1A SoffiXsponR570.01Ag239900 So 53182965 53183983 52890001 73710001 1
Chr1A SoffiXsponR570.01Ag240000 So 53185409 53185652 52890001 73710001 1
Chr1A SoffiXsponR570.01Ag240100 So 53186469 53194743 52890001 73710001 1
Chr1A SoffiXsponR570.01Ag240200 So 53244347 53245838 52890001 73710001 1
Chr1A SoffiXsponR570.01Ag240300 So 53251407 53252883 52890001 73710001 1
Chr1A SoffiXsponR570.01Ag240400 So 53254714 53256148 52890001 73710001 1
Chr1A SoffiXsponR570.01Ag240500 So 53269098 53270382 52890001 73710001 1
Chr1A SoffiXsponR570.01Ag240600 So 53278227 53280281 52890001 73710001 1
Chr1A SoffiXsponR570.01Ag240700 So 53293210 53294052 52890001 73710001 1
Chr1A SoffiXsponR570.01Ag240800 So 53297940 53299068 52890001 73710001 1
Chr1A SoffiXsponR570.01Ag240900 So 53356355 53359839 52890001 73710001 1
Chr1A SoffiXsponR570.01Ag241000 So 53386306 53388214 52890001 73710001 1
Chr1A SoffiXsponR570.01Ag241100 So 53485835 53486615 52890001 73710001 1
Chr1A SoffiXsponR570.01Ag241200 So 53486921 53490894 52890001 73710001 1
Chr1A SoffiXsponR570.01Ag241300 So 53493806 53495892 52890001 73710001 1
Chr1A SoffiXsponR570.01Ag241400 So 53496376 53500422 52890001 73710001 1
Chr1A SoffiXsponR570.01Ag241500 So 53510702 53513539 52890001 73710001 1
Chr1A SoffiXsponR570.01Ag241600 So 53513664 53515105 52890001 73710001 1
Chr1A SoffiXsponR570.01Ag241700 So 53517361 53518424 52890001 73710001 1
Chr1A SoffiXsponR570.01Ag241800 So 53526887 53529118 52890001 73710001 1
Chr1A SoffiXsponR570.01Ag241900 So 53530318 53532088 52890001 73710001 1
Chr1A SoffiXsponR570.01Ag242000 So 53532467 53543151 52890001 73710001 1
Chr1A SoffiXsponR570.01Ag242100 So 53602800 53610542 52890001 73710001 1
Chr1A SoffiXsponR570.01Ag242200 So 53611789 53624704 52890001 73710001 1
Chr1A SoffiXsponR570.01Ag242300 So 53627233 53628190 52890001 73710001 1
Chr1A SoffiXsponR570.01Ag242400 So 53634698 53637816 52890001 73710001 1
Chr1A SoffiXsponR570.01Ag242500 So 53642910 53644984 52890001 73710001 1
Chr1A SoffiXsponR570.01Ag242600 So 53719116 53726296 52890001 73710001 1
Chr1A SoffiXsponR570.01Ag242700 So 53730716 53735990 52890001 73710001 1
Chr1A SoffiXsponR570.01Ag242800 So 53795266 53798000 52890001 73710001 1
Chr1A SoffiXsponR570.01Ag242900 So 53814410 53818045 52890001 73710001 1
Chr1A SoffiXsponR570.01Ag243000 unassigned 53876877 53878252 52890001 73710001 1
Chr1A SoffiXsponR570.01Ag243100 unassigned 53882926 53883928 52890001 73710001 1
Chr1A SoffiXsponR570.01Ag243200 unassigned 53884295 53893129 52890001 73710001 1
Chr1A SoffiXsponR570.01Ag243300 Ss 53910425 53915048 52890001 73710001 1
Chr1A SoffiXsponR570.01Ag243400 Ss 53918075 53920663 52890001 73710001 1
Chr1A SoffiXsponR570.01Ag243500 Ss 53931886 53935245 52890001 73710001 1
Chr1A SoffiXsponR570.01Ag243600 Ss 53936277 53939509 52890001 73710001 1
Chr1A SoffiXsponR570.01Ag243700 Ss 53970303 53973799 52890001 73710001 1
Chr1A SoffiXsponR570.01Ag243800 Ss 53975038 53978261 52890001 73710001 1
Chr1A SoffiXsponR570.01Ag243900 Ss 53979116 53982587 52890001 73710001 1
Chr1A SoffiXsponR570.01Ag244000 Ss 54024626 54034905 52890001 73710001 1
Chr1A SoffiXsponR570.01Ag244100 Ss 54035213 54036331 52890001 73710001 1
Chr1A SoffiXsponR570.01Ag244200 Ss 54071496 54072911 52890001 73710001 1
Chr1A SoffiXsponR570.01Ag244300 Ss 54096444 54100685 52890001 73710001 1
Chr1A SoffiXsponR570.01Ag244400 Ss 54103153 54104694 52890001 73710001 1
Chr1A SoffiXsponR570.01Ag244500 Ss 54180418 54189243 52890001 73710001 1
Chr1A SoffiXsponR570.01Ag244600 Ss 54189654 54190535 52890001 73710001 1
Chr1A SoffiXsponR570.01Ag244700 Ss 54218755 54224356 52890001 73710001 1
Chr1A SoffiXsponR570.01Ag244800 Ss 54231315 54235266 52890001 73710001 1
Chr1A SoffiXsponR570.01Ag244900 Ss 54242470 54246071 52890001 73710001 1
Chr1A SoffiXsponR570.01Ag245000 Ss 54250167 54254261 52890001 73710001 1
Chr1A SoffiXsponR570.01Ag245100 Ss 54259098 54261885 52890001 73710001 1
Chr1A SoffiXsponR570.01Ag245200 Ss 54291251 54292958 52890001 73710001 1
Chr1A SoffiXsponR570.01Ag245300 Ss 54312248 54313330 52890001 73710001 1
Chr1A SoffiXsponR570.01Ag245400 Ss 54324596 54326167 52890001 73710001 1
Chr1A SoffiXsponR570.01Ag245500 Ss 54351958 54352740 52890001 73710001 1
Chr1A SoffiXsponR570.01Ag245600 Ss 54366516 54367452 52890001 73710001 1
Chr1A SoffiXsponR570.01Ag245700 Ss 54386050 54386976 52890001 73710001 1
Chr1A SoffiXsponR570.01Ag245800 Ss 54409713 54410674 52890001 73710001 1
Chr1A SoffiXsponR570.01Ag245900 Ss 54427884 54429815 52890001 73710001 1
Chr1A SoffiXsponR570.01Ag246000 Ss 54461563 54463531 52890001 73710001 1
Chr1A SoffiXsponR570.01Ag246100 Ss 54508070 54509166 52890001 73710001 1
Chr1A SoffiXsponR570.01Ag246200 Ss 54549621 54550827 52890001 73710001 1
Chr1A SoffiXsponR570.01Ag246300 Ss 54558629 54561255 52890001 73710001 1
Chr1A SoffiXsponR570.01Ag246400 Ss 54645506 54647688 52890001 73710001 1
Chr1A SoffiXsponR570.01Ag246500 Ss 54653101 54662699 52890001 73710001 1
Chr1A SoffiXsponR570.01Ag246600 Ss 54666323 54673994 52890001 73710001 1
Chr1A SoffiXsponR570.01Ag246700 Ss 54686179 54687908 52890001 73710001 1
Chr1A SoffiXsponR570.01Ag246800 Ss 54688263 54690331 52890001 73710001 1
Chr1A SoffiXsponR570.01Ag246900 Ss 54701567 54706504 52890001 73710001 1
Chr1A SoffiXsponR570.01Ag247000 Ss 54716716 54724038 52890001 73710001 1
Chr1A SoffiXsponR570.01Ag247100 Ss 54757145 54758816 52890001 73710001 1
Chr1A SoffiXsponR570.01Ag247200 Ss 54787349 54787657 52890001 73710001 1
Chr1A SoffiXsponR570.01Ag247300 Ss 54791037 54794198 52890001 73710001 1
Chr1A SoffiXsponR570.01Ag247400 Ss 54828125 54829213 52890001 73710001 1
Chr1A SoffiXsponR570.01Ag247500 Ss 54833703 54834812 52890001 73710001 1
Chr1A SoffiXsponR570.01Ag247600 Ss 54863914 54873853 52890001 73710001 1
Chr1A SoffiXsponR570.01Ag247700 Ss 54914649 54916314 52890001 73710001 1
Chr1A SoffiXsponR570.01Ag247800 Ss 54936538 54937635 52890001 73710001 1
Chr1A SoffiXsponR570.01Ag247900 Ss 54940792 54993368 52890001 73710001 1
Chr1A SoffiXsponR570.01Ag248000 Ss 54995828 54996497 52890001 73710001 1
Chr1A SoffiXsponR570.01Ag248100 Ss 55002636 55005702 52890001 73710001 1
Chr1A SoffiXsponR570.01Ag248200 Ss 55165822 55169185 52890001 73710001 1
Chr1A SoffiXsponR570.01Ag248300 Ss 55174361 55175286 52890001 73710001 1
Chr1A SoffiXsponR570.01Ag248400 Ss 55182665 55183777 52890001 73710001 1
Chr1A SoffiXsponR570.01Ag248500 Ss 55189465 55192576 52890001 73710001 1
Chr1A SoffiXsponR570.01Ag248600 Ss 55239294 55240951 52890001 73710001 1
Chr1A SoffiXsponR570.01Ag248700 Ss 55281281 55285242 52890001 73710001 1
Chr1A SoffiXsponR570.01Ag248800 Ss 55332700 55340134 52890001 73710001 1
Chr1A SoffiXsponR570.01Ag248900 Ss 55365276 55366461 52890001 73710001 1
Chr1A SoffiXsponR570.01Ag249000 Ss 55369875 55382406 52890001 73710001 1
Chr1A SoffiXsponR570.01Ag249100 Ss 55387751 55393125 52890001 73710001 1
Chr1A SoffiXsponR570.01Ag249200 Ss 55396287 55400348 52890001 73710001 1
Chr1A SoffiXsponR570.01Ag249300 Ss 55401667 55410865 52890001 73710001 1
Chr1A SoffiXsponR570.01Ag249400 Ss 55458236 55459332 52890001 73710001 1
Chr1A SoffiXsponR570.01Ag249500 Ss 55467761 55468111 52890001 73710001 1
Chr1A SoffiXsponR570.01Ag249600 Ss 55505593 55509780 52890001 73710001 1
Chr1A SoffiXsponR570.01Ag249700 Ss 55602729 55612515 52890001 73710001 1
Chr1A SoffiXsponR570.01Ag249800 Ss 55618872 55623022 52890001 73710001 1
Chr1A SoffiXsponR570.01Ag249900 Ss 55623183 55625251 52890001 73710001 1
Chr1A SoffiXsponR570.01Ag250000 Ss 55627317 55630623 52890001 73710001 1
Chr1A SoffiXsponR570.01Ag250100 Ss 55631265 55635616 52890001 73710001 1
Chr1A SoffiXsponR570.01Ag250200 Ss 55646655 55649879 52890001 73710001 1
Chr1A SoffiXsponR570.01Ag250300 Ss 55733198 55735803 52890001 73710001 1
Chr1A SoffiXsponR570.01Ag250400 Ss 55738308 55743228 52890001 73710001 1
Chr1A SoffiXsponR570.01Ag250500 Ss 55761057 55761892 52890001 73710001 1
Chr1A SoffiXsponR570.01Ag250600 Ss 55763972 55768854 52890001 73710001 1
Chr1A SoffiXsponR570.01Ag250700 Ss 55804315 55808235 52890001 73710001 1
Chr1A SoffiXsponR570.01Ag250800 Ss 55811315 55812661 52890001 73710001 1
Chr1A SoffiXsponR570.01Ag250900 Ss 55893841 55898865 52890001 73710001 1
Chr1A SoffiXsponR570.01Ag251000 Ss 55899533 55907740 52890001 73710001 1
Chr1A SoffiXsponR570.01Ag251100 Ss 55912005 55912757 52890001 73710001 1
Chr1A SoffiXsponR570.01Ag251200 Ss 55912897 55924604 52890001 73710001 1
Chr1A SoffiXsponR570.01Ag251300 Ss 55927093 55934175 52890001 73710001 1
Chr1A SoffiXsponR570.01Ag251400 Ss 55936352 55961441 52890001 73710001 1
Chr1A SoffiXsponR570.01Ag251500 Ss 55965150 55966559 52890001 73710001 1
Chr1A SoffiXsponR570.01Ag251600 Ss 55973892 55978525 52890001 73710001 1
Chr1A SoffiXsponR570.01Ag251700 Ss 55979186 55983596 52890001 73710001 1
Chr1A SoffiXsponR570.01Ag251800 Ss 56004687 56006351 52890001 73710001 1
Chr1A SoffiXsponR570.01Ag251900 Ss 56006352 56008962 52890001 73710001 1
Chr1A SoffiXsponR570.01Ag252000 Ss 56010534 56023386 52890001 73710001 1
Chr1A SoffiXsponR570.01Ag252100 Ss 56016462 56016869 52890001 73710001 1
Chr1A SoffiXsponR570.01Ag252200 Ss 56070729 56074411 52890001 73710001 1
Chr1A SoffiXsponR570.01Ag252300 Ss 56270641 56273208 52890001 73710001 1
Chr1A SoffiXsponR570.01Ag252400 Ss 56274162 56278890 52890001 73710001 1
Chr1A SoffiXsponR570.01Ag252500 Ss 56279399 56283604 52890001 73710001 1
Chr1A SoffiXsponR570.01Ag252600 Ss 56490793 56493275 52890001 73710001 1
Chr1A SoffiXsponR570.01Ag252700 Ss 56494655 56496804 52890001 73710001 1
Chr1A SoffiXsponR570.01Ag252800 Ss 56497099 56497662 52890001 73710001 1
Chr1A SoffiXsponR570.01Ag252900 Ss 56503490 56521667 52890001 73710001 1
Chr1A SoffiXsponR570.01Ag253000 Ss 56530901 56536079 52890001 73710001 1
Chr1A SoffiXsponR570.01Ag253100 Ss 56583784 56586857 52890001 73710001 1
Chr1A SoffiXsponR570.01Ag253200 Ss 56603681 56606538 52890001 73710001 1
Chr1A SoffiXsponR570.01Ag253300 Ss 56607175 56613711 52890001 73710001 1
Chr1A SoffiXsponR570.01Ag253400 Ss 56633226 56643263 52890001 73710001 1
Chr1A SoffiXsponR570.01Ag253500 Ss 56685867 56686343 52890001 73710001 1
Chr1A SoffiXsponR570.01Ag253600 Ss 56763117 56766233 52890001 73710001 1
Chr1A SoffiXsponR570.01Ag253700 Ss 56819681 56820303 52890001 73710001 1
Chr1A SoffiXsponR570.01Ag253800 Ss 56820597 56826698 52890001 73710001 1
Chr1A SoffiXsponR570.01Ag253900 Ss 56850967 56853482 52890001 73710001 1
Chr1A SoffiXsponR570.01Ag254000 Ss 57010521 57010997 52890001 73710001 1
Chr1A SoffiXsponR570.01Ag254100 Ss 57143609 57148815 52890001 73710001 1
Chr1A SoffiXsponR570.01Ag254200 Ss 57270132 57274548 52890001 73710001 1
Chr1A SoffiXsponR570.01Ag254300 Ss 57284057 57286049 52890001 73710001 1
Chr1A SoffiXsponR570.01Ag254400 Ss 57341595 57346683 52890001 73710001 1
Chr1A SoffiXsponR570.01Ag254500 Ss 57374161 57375398 52890001 73710001 1
Chr1A SoffiXsponR570.01Ag254600 Ss 57377119 57379650 52890001 73710001 1
Chr1A SoffiXsponR570.01Ag254700 Ss 57382347 57391203 52890001 73710001 1
Chr1A SoffiXsponR570.01Ag254800 Ss 57396721 57400667 52890001 73710001 1
Chr1A SoffiXsponR570.01Ag254900 Ss 57595768 57596550 52890001 73710001 1
Chr1A SoffiXsponR570.01Ag255000 Ss 57631525 57633923 52890001 73710001 1
Chr1A SoffiXsponR570.01Ag255100 Ss 57848542 57850038 52890001 73710001 1
Chr1A SoffiXsponR570.01Ag255200 Ss 57966188 57966664 52890001 73710001 1
Chr1A SoffiXsponR570.01Ag255300 Ss 57976013 57979065 52890001 73710001 1
Chr1A SoffiXsponR570.01Ag255400 Ss 58007176 58010552 52890001 73710001 1
Chr1A SoffiXsponR570.01Ag255500 Ss 58013039 58022724 52890001 73710001 1
Chr1A SoffiXsponR570.01Ag255600 Ss 58022905 58024491 52890001 73710001 1
Chr1A SoffiXsponR570.01Ag255700 Ss 58120275 58121067 52890001 73710001 1
Chr1A SoffiXsponR570.01Ag255800 Ss 58127617 58128411 52890001 73710001 1
Chr1A SoffiXsponR570.01Ag255900 Ss 58136939 58145115 52890001 73710001 1
Chr1A SoffiXsponR570.01Ag256000 Ss 58142425 58145476 52890001 73710001 1
Chr1A SoffiXsponR570.01Ag256100 Ss 58161796 58164157 52890001 73710001 1
Chr1A SoffiXsponR570.01Ag256200 Ss 58218161 58219198 52890001 73710001 1
Chr1A SoffiXsponR570.01Ag256300 Ss 58286488 58301703 52890001 73710001 1
Chr1A SoffiXsponR570.01Ag256400 Ss 58344126 58347410 52890001 73710001 1
Chr1A SoffiXsponR570.01Ag256500 Ss 58349443 58350188 52890001 73710001 1
Chr1A SoffiXsponR570.01Ag256600 Ss 58353549 58405333 52890001 73710001 1
Chr1A SoffiXsponR570.01Ag256700 Ss 58408804 58409259 52890001 73710001 1
Chr1A SoffiXsponR570.01Ag256800 Ss 58443942 58447839 52890001 73710001 1
Chr1A SoffiXsponR570.01Ag256900 Ss 58454814 58460146 52890001 73710001 1
Chr1A SoffiXsponR570.01Ag257000 Ss 58489701 58492997 52890001 73710001 1
Chr1A SoffiXsponR570.01Ag257100 Ss 58538233 58540287 52890001 73710001 1
Chr1A SoffiXsponR570.01Ag257200 Ss 58601083 58603492 52890001 73710001 1
Chr1A SoffiXsponR570.01Ag257300 Ss 58617301 58617666 52890001 73710001 1
Chr1A SoffiXsponR570.01Ag257400 Ss 58782350 58784021 52890001 73710001 1
Chr1A SoffiXsponR570.01Ag257500 Ss 58836674 58837732 52890001 73710001 1
Chr1A SoffiXsponR570.01Ag257600 Ss 58872669 58874399 52890001 73710001 1
Chr1A SoffiXsponR570.01Ag257700 Ss 58926491 58926994 52890001 73710001 1
Chr1A SoffiXsponR570.01Ag257800 Ss 58934694 58942606 52890001 73710001 1
Chr1A SoffiXsponR570.01Ag257900 Ss 58942607 58944869 52890001 73710001 1
Chr1A SoffiXsponR570.01Ag258000 Ss 59033816 59034976 52890001 73710001 1
Chr1A SoffiXsponR570.01Ag258100 Ss 59043747 59045031 52890001 73710001 1
Chr1A SoffiXsponR570.01Ag258200 Ss 59097883 59098449 52890001 73710001 1
Chr1A SoffiXsponR570.01Ag258300 Ss 59100316 59101329 52890001 73710001 1
Chr1A SoffiXsponR570.01Ag258400 Ss 59102838 59103572 52890001 73710001 1
Chr1A SoffiXsponR570.01Ag258500 Ss 59106554 59107504 52890001 73710001 1
Chr1A SoffiXsponR570.01Ag258600 Ss 59127058 59128025 52890001 73710001 1
Chr1A SoffiXsponR570.01Ag258700 Ss 59197144 59224541 52890001 73710001 1
Chr1A SoffiXsponR570.01Ag258800 Ss 59266918 59277486 52890001 73710001 1
Chr1A SoffiXsponR570.01Ag258900 Ss 59278379 59292615 52890001 73710001 1
Chr1A SoffiXsponR570.01Ag259000 Ss 59364832 59368104 52890001 73710001 1
Chr1A SoffiXsponR570.01Ag259100 Ss 59403715 59405039 52890001 73710001 1
Chr1A SoffiXsponR570.01Ag259200 Ss 59405504 59406043 52890001 73710001 1
Chr1A SoffiXsponR570.01Ag259300 Ss 59406784 59407323 52890001 73710001 1
Chr1A SoffiXsponR570.01Ag259400 Ss 59407646 59412031 52890001 73710001 1
Chr1A SoffiXsponR570.01Ag259500 Ss 59417115 59422645 52890001 73710001 1
Chr1A SoffiXsponR570.01Ag259600 Ss 59458084 59461318 52890001 73710001 1
Chr1A SoffiXsponR570.01Ag259700 Ss 59479860 59488556 52890001 73710001 1
Chr1A SoffiXsponR570.01Ag259800 Ss 59485485 59485796 52890001 73710001 1
Chr1A SoffiXsponR570.01Ag259900 Ss 59486826 59488078 52890001 73710001 1
Chr1A SoffiXsponR570.01Ag260000 Ss 59489148 59491469 52890001 73710001 1
Chr1A SoffiXsponR570.01Ag260100 Ss 59519412 59522924 52890001 73710001 1
Chr1A SoffiXsponR570.01Ag260200 Ss 59527644 59536913 52890001 73710001 1
Chr1A SoffiXsponR570.01Ag260300 Ss 59544242 59544673 52890001 73710001 1
Chr1A SoffiXsponR570.01Ag260400 Ss 59583060 59590532 52890001 73710001 1
Chr1A SoffiXsponR570.01Ag260500 Ss 59594996 59606197 52890001 73710001 1
Chr1A SoffiXsponR570.01Ag260600 Ss 59606762 59607320 52890001 73710001 1
Chr1A SoffiXsponR570.01Ag260700 Ss 59641941 59647098 52890001 73710001 1
Chr1A SoffiXsponR570.01Ag260800 Ss 59654134 59656972 52890001 73710001 1
Chr1A SoffiXsponR570.01Ag260900 Ss 59705051 59709468 52890001 73710001 1
Chr1A SoffiXsponR570.01Ag261000 Ss 59763691 59766302 52890001 73710001 1
Chr1A SoffiXsponR570.01Ag261100 Ss 59806327 59809636 52890001 73710001 1
Chr1A SoffiXsponR570.01Ag261200 Ss 59828795 59830339 52890001 73710001 1
Chr1A SoffiXsponR570.01Ag261300 Ss 59835370 59837156 52890001 73710001 1
Chr1A SoffiXsponR570.01Ag261400 Ss 59924636 59937162 52890001 73710001 1
Chr1A SoffiXsponR570.01Ag261500 Ss 59944040 59950207 52890001 73710001 1
Chr1A SoffiXsponR570.01Ag261600 Ss 60006080 60009960 52890001 73710001 1
Chr1A SoffiXsponR570.01Ag261700 Ss 60010350 60011845 52890001 73710001 1
Chr1A SoffiXsponR570.01Ag261800 Ss 60098633 60100507 52890001 73710001 1
Chr1A SoffiXsponR570.01Ag261900 Ss 60255107 60255685 52890001 73710001 1
Chr1A SoffiXsponR570.01Ag262000 Ss 60260026 60263505 52890001 73710001 1
Chr1A SoffiXsponR570.01Ag262100 Ss 60265765 60267766 52890001 73710001 1
Chr1A SoffiXsponR570.01Ag262200 Ss 60293310 60301022 52890001 73710001 1
Chr1A SoffiXsponR570.01Ag262300 Ss 60305217 60310560 52890001 73710001 1
Chr1A SoffiXsponR570.01Ag262400 Ss 60330253 60333240 52890001 73710001 1
Chr1A SoffiXsponR570.01Ag262500 Ss 60417856 60418633 52890001 73710001 1
Chr1A SoffiXsponR570.01Ag262600 Ss 60418515 60420036 52890001 73710001 1
Chr1A SoffiXsponR570.01Ag262700 Ss 60450709 60452450 52890001 73710001 1
Chr1A SoffiXsponR570.01Ag262800 Ss 60493588 60494256 52890001 73710001 1
Chr1A SoffiXsponR570.01Ag262900 Ss 60495407 60500528 52890001 73710001 1
Chr1A SoffiXsponR570.01Ag263000 Ss 60513930 60515123 52890001 73710001 1
Chr1A SoffiXsponR570.01Ag263100 Ss 60515361 60516206 52890001 73710001 1
Chr1A SoffiXsponR570.01Ag263200 Ss 60516581 60521158 52890001 73710001 1
Chr1A SoffiXsponR570.01Ag263300 Ss 60651158 60655411 52890001 73710001 1
Chr1A SoffiXsponR570.01Ag263400 Ss 60667271 60668542 52890001 73710001 1
Chr1A SoffiXsponR570.01Ag263500 Ss 60674124 60682555 52890001 73710001 1
Chr1A SoffiXsponR570.01Ag263600 Ss 60722160 60726064 52890001 73710001 1
Chr1A SoffiXsponR570.01Ag263700 Ss 60737083 60739338 52890001 73710001 1
Chr1A SoffiXsponR570.01Ag263800 Ss 60810285 60810761 52890001 73710001 1
Chr1A SoffiXsponR570.01Ag263900 Ss 60842960 60844233 52890001 73710001 1
Chr1A SoffiXsponR570.01Ag264000 Ss 60848724 60853793 52890001 73710001 1
Chr1A SoffiXsponR570.01Ag264100 Ss 60909541 60916796 52890001 73710001 1
Chr1A SoffiXsponR570.01Ag264200 Ss 61118445 61121089 52890001 73710001 1
Chr1A SoffiXsponR570.01Ag264300 Ss 61203637 61207315 52890001 73710001 1
Chr1A SoffiXsponR570.01Ag264400 Ss 61368258 61373617 52890001 73710001 1
Chr1A SoffiXsponR570.01Ag264500 Ss 61427173 61430016 52890001 73710001 1
Chr1A SoffiXsponR570.01Ag264600 Ss 61563680 61567819 52890001 73710001 1
Chr1A SoffiXsponR570.01Ag264700 Ss 61568016 61569086 52890001 73710001 1
Chr1A SoffiXsponR570.01Ag264800 Ss 61722308 61724620 52890001 73710001 1
Chr1A SoffiXsponR570.01Ag264900 Ss 61725030 61746168 52890001 73710001 1
Chr1A SoffiXsponR570.01Ag265000 Ss 61752158 61754738 52890001 73710001 1
Chr1A SoffiXsponR570.01Ag265100 Ss 61841151 61847289 52890001 73710001 1
Chr1A SoffiXsponR570.01Ag265200 Ss 61906676 61907125 52890001 73710001 1
Chr1A SoffiXsponR570.01Ag265300 Ss 61917185 61941996 52890001 73710001 1
Chr1A SoffiXsponR570.01Ag265400 Ss 62040323 62043162 52890001 73710001 1
Chr1A SoffiXsponR570.01Ag265500 Ss 62130249 62130638 52890001 73710001 1
Chr1A SoffiXsponR570.01Ag265600 Ss 62187664 62200868 52890001 73710001 1
Chr1A SoffiXsponR570.01Ag265700 Ss 62273927 62278205 52890001 73710001 1
Chr1A SoffiXsponR570.01Ag265800 Ss 62459747 62462825 52890001 73710001 1
Chr1A SoffiXsponR570.01Ag265900 Ss 62534149 62535330 52890001 73710001 1
Chr1A SoffiXsponR570.01Ag266000 Ss 62672639 62695846 52890001 73710001 1
Chr1A SoffiXsponR570.01Ag266100 Ss 62919919 62920395 52890001 73710001 1
Chr1A SoffiXsponR570.01Ag266200 Ss 63251321 63251797 52890001 73710001 1
Chr1A SoffiXsponR570.01Ag266300 Ss 63425768 63445394 52890001 73710001 1
Chr1A SoffiXsponR570.01Ag266400 Ss 63439916 63445293 52890001 73710001 1
Chr1A SoffiXsponR570.01Ag266500 Ss 63623900 63657372 52890001 73710001 1
Chr1A SoffiXsponR570.01Ag266600 Ss 63982298 63986751 52890001 73710001 1
Chr1A SoffiXsponR570.01Ag266700 Ss 64268225 64292020 52890001 73710001 1
Chr1A SoffiXsponR570.01Ag266800 Ss 64610682 64618050 52890001 73710001 1
Chr1A SoffiXsponR570.01Ag266900 Ss 67368054 67368380 52890001 73710001 1
Chr1A SoffiXsponR570.01Ag267000 Ss 67473366 67477912 52890001 73710001 1
Chr1A SoffiXsponR570.01Ag267100 Ss 67905893 67934021 52890001 73710001 1
Chr1A SoffiXsponR570.01Ag267200 Ss 68150124 68152600 52890001 73710001 1
Chr1A SoffiXsponR570.01Ag267300 Ss 68252279 68261741 52890001 73710001 1
Chr1A SoffiXsponR570.01Ag267400 Ss 68378808 68382070 52890001 73710001 1
Chr1A SoffiXsponR570.01Ag267500 Ss 68446206 68452447 52890001 73710001 1
Chr1A SoffiXsponR570.01Ag267600 Ss 68554574 68556726 52890001 73710001 1
Chr1A SoffiXsponR570.01Ag267700 Ss 68595756 68598550 52890001 73710001 1
Chr1A SoffiXsponR570.01Ag267800 Ss 68609546 68654246 52890001 73710001 1
Chr1A SoffiXsponR570.01Ag267900 Ss 68621188 68621934 52890001 73710001 1
Chr1A SoffiXsponR570.01Ag268000 Ss 68887446 68890257 52890001 73710001 1
Chr1A SoffiXsponR570.01Ag268100 Ss 68943907 68950005 52890001 73710001 1
Chr1A SoffiXsponR570.01Ag268200 Ss 69118260 69118769 52890001 73710001 1
Chr1A SoffiXsponR570.01Ag268300 Ss 69235691 69244630 52890001 73710001 1
Chr1A SoffiXsponR570.01Ag268400 Ss 69370084 69376863 52890001 73710001 1
Chr1A SoffiXsponR570.01Ag268500 Ss 69455350 69465137 52890001 73710001 1
Chr1A SoffiXsponR570.01Ag268600 Ss 69505290 69506415 52890001 73710001 1
Chr1A SoffiXsponR570.01Ag268700 Ss 69749364 69759599 52890001 73710001 1
Chr1A SoffiXsponR570.01Ag268800 Ss 69768485 69781651 52890001 73710001 1
Chr1A SoffiXsponR570.01Ag268900 Ss 69925660 69960056 52890001 73710001 1
Chr1A SoffiXsponR570.01Ag269000 Ss 69980962 69981696 52890001 73710001 1
Chr1A SoffiXsponR570.01Ag269100 Ss 70168730 70170258 52890001 73710001 1
Chr1A SoffiXsponR570.01Ag269200 Ss 70462476 70462932 52890001 73710001 1
Chr1A SoffiXsponR570.01Ag269300 Ss 70467546 70468790 52890001 73710001 1
Chr1A SoffiXsponR570.01Ag269400 Ss 70473934 70475025 52890001 73710001 1
Chr1A SoffiXsponR570.01Ag269500 Ss 70597675 70602066 52890001 73710001 1
Chr1A SoffiXsponR570.01Ag269600 Ss 70684628 70689782 52890001 73710001 1
Chr1A SoffiXsponR570.01Ag269700 Ss 70717185 70718458 52890001 73710001 1
Chr1A SoffiXsponR570.01Ag269800 Ss 70722418 70731775 52890001 73710001 1
Chr1A SoffiXsponR570.01Ag269900 Ss 70745856 70748768 52890001 73710001 1
Chr1A SoffiXsponR570.01Ag270000 Ss 70803184 70803853 52890001 73710001 1
Chr1A SoffiXsponR570.01Ag270100 Ss 70811900 70812376 52890001 73710001 1
Chr1A SoffiXsponR570.01Ag270200 Ss 70821056 70821375 52890001 73710001 1
Chr1A SoffiXsponR570.01Ag270300 Ss 70821395 70828304 52890001 73710001 1
Chr1A SoffiXsponR570.01Ag270400 Ss 70862689 70872727 52890001 73710001 1
Chr1A SoffiXsponR570.01Ag270500 Ss 70890681 70891726 52890001 73710001 1
Chr1A SoffiXsponR570.01Ag270600 Ss 70906354 70907604 52890001 73710001 1
Chr1A SoffiXsponR570.01Ag270700 Ss 70937394 70937870 52890001 73710001 1
Chr1A SoffiXsponR570.01Ag270800 Ss 70957848 70958964 52890001 73710001 1
Chr1A SoffiXsponR570.01Ag270900 Ss 70982974 70984210 52890001 73710001 1
Chr1A SoffiXsponR570.01Ag271000 Ss 71011248 71011724 52890001 73710001 1
Chr1A SoffiXsponR570.01Ag271100 Ss 71045486 71046510 52890001 73710001 1
Chr1A SoffiXsponR570.01Ag271200 Ss 71062299 71066046 52890001 73710001 1
Chr1A SoffiXsponR570.01Ag271300 Ss 71106281 71110406 52890001 73710001 1
Chr1A SoffiXsponR570.01Ag271400 Ss 71110797 71127624 52890001 73710001 1
Chr1A SoffiXsponR570.01Ag271500 Ss 71141106 71143172 52890001 73710001 1
Chr1A SoffiXsponR570.01Ag271600 Ss 71163106 71163465 52890001 73710001 1
Chr1A SoffiXsponR570.01Ag271700 Ss 71166684 71167946 52890001 73710001 1
Chr1A SoffiXsponR570.01Ag271800 Ss 71188771 71189736 52890001 73710001 1
Chr1A SoffiXsponR570.01Ag271900 Ss 71211066 71212862 52890001 73710001 1
Chr1A SoffiXsponR570.01Ag272000 Ss 71274533 71275901 52890001 73710001 1
Chr1A SoffiXsponR570.01Ag272100 Ss 71294943 71295992 52890001 73710001 1
Chr1A SoffiXsponR570.01Ag272200 Ss 71325987 71327999 52890001 73710001 1
Chr1A SoffiXsponR570.01Ag272300 Ss 71484667 71485143 52890001 73710001 1
Chr1A SoffiXsponR570.01Ag272400 Ss 71517124 71517694 52890001 73710001 1
Chr1A SoffiXsponR570.01Ag272500 Ss 71558500 71559183 52890001 73710001 1
Chr1A SoffiXsponR570.01Ag272600 Ss 71575310 71576448 52890001 73710001 1
Chr1A SoffiXsponR570.01Ag272700 Ss 71669223 71671681 52890001 73710001 1
Chr1A SoffiXsponR570.01Ag272800 Ss 71673787 71674152 52890001 73710001 1
Chr1A SoffiXsponR570.01Ag272900 Ss 71694734 71695618 52890001 73710001 1
Chr1A SoffiXsponR570.01Ag273000 Ss 71706908 71707345 52890001 73710001 1
Chr1A SoffiXsponR570.01Ag273100 Ss 71710688 71715191 52890001 73710001 1
Chr1A SoffiXsponR570.01Ag273200 Ss 71812381 71819113 52890001 73710001 1
Chr1A SoffiXsponR570.01Ag273300 Ss 71841390 71843601 52890001 73710001 1
Chr1A SoffiXsponR570.01Ag273400 Ss 71889182 71891618 52890001 73710001 1
Chr1A SoffiXsponR570.01Ag273500 Ss 71953169 71956862 52890001 73710001 1
Chr1A SoffiXsponR570.01Ag273600 Ss 72004300 72009652 52890001 73710001 1
Chr1A SoffiXsponR570.01Ag273700 Ss 72071393 72077157 52890001 73710001 1
Chr1A SoffiXsponR570.01Ag273800 Ss 72104015 72113324 52890001 73710001 1
Chr1A SoffiXsponR570.01Ag273900 Ss 72120164 72133779 52890001 73710001 1
Chr1A SoffiXsponR570.01Ag274000 Ss 72198360 72227967 52890001 73710001 1
Chr1A SoffiXsponR570.01Ag274100 Ss 72316842 72346669 52890001 73710001 1
Chr1A SoffiXsponR570.01Ag274200 Ss 72350347 72350715 52890001 73710001 1
Chr1A SoffiXsponR570.01Ag274300 Ss 72352952 72403547 52890001 73710001 1
Chr1A SoffiXsponR570.01Ag274400 Ss 72427829 72430793 52890001 73710001 1
Chr1A SoffiXsponR570.01Ag274500 Ss 72498179 72503707 52890001 73710001 1
Chr1A SoffiXsponR570.01Ag274600 Ss 72522808 72523865 52890001 73710001 1
Chr1A SoffiXsponR570.01Ag274700 Ss 72523866 72525943 52890001 73710001 1
Chr1A SoffiXsponR570.01Ag274800 Ss 72533173 72534678 52890001 73710001 1
Chr1A SoffiXsponR570.01Ag274900 Ss 72559227 72559768 52890001 73710001 1
Chr1A SoffiXsponR570.01Ag275000 Ss 72585099 72585956 52890001 73710001 1
Chr1A SoffiXsponR570.01Ag275100 Ss 72592417 72594036 52890001 73710001 1
Chr1A SoffiXsponR570.01Ag275200 Ss 72619855 72620331 52890001 73710001 1
Chr1A SoffiXsponR570.01Ag275300 Ss 72646634 72648819 52890001 73710001 1
Chr1A SoffiXsponR570.01Ag275400 Ss 72692085 72741008 52890001 73710001 1
Chr1A SoffiXsponR570.01Ag275500 Ss 72851049 72851525 52890001 73710001 1
Chr1A SoffiXsponR570.01Ag275600 Ss 72862609 72864573 52890001 73710001 1
Chr1A SoffiXsponR570.01Ag275700 Ss 72865019 72866141 52890001 73710001 1
Chr1A SoffiXsponR570.01Ag275800 Ss 72905249 72921898 52890001 73710001 1
Chr1A SoffiXsponR570.01Ag275900 Ss 72953931 72955040 52890001 73710001 1
Chr1A SoffiXsponR570.01Ag276000 Ss 72968517 72972147 52890001 73710001 1
Chr1A SoffiXsponR570.01Ag276100 Ss 73059003 73064628 52890001 73710001 1
Chr1A SoffiXsponR570.01Ag276200 Ss 73070206 73071073 52890001 73710001 1
Chr1A SoffiXsponR570.01Ag276300 Ss 73077255 73078691 52890001 73710001 1
Chr1A SoffiXsponR570.01Ag276400 Ss 73079644 73081288 52890001 73710001 1
Chr1A SoffiXsponR570.01Ag276500 Ss 73135064 73136908 52890001 73710001 1
Chr1A SoffiXsponR570.01Ag276600 Ss 73163140 73163768 52890001 73710001 1
Chr1A SoffiXsponR570.01Ag276700 Ss 73173913 73177690 52890001 73710001 1
Chr1A SoffiXsponR570.01Ag276800 Ss 73201775 73203209 52890001 73710001 1
Chr1A SoffiXsponR570.01Ag276900 Ss 73220764 73224937 52890001 73710001 1
Chr1A SoffiXsponR570.01Ag277000 Ss 73232321 73233780 52890001 73710001 1
Chr1A SoffiXsponR570.01Ag277100 Ss 73276605 73284692 52890001 73710001 1
Chr1A SoffiXsponR570.01Ag277200 Ss 73332972 73333448 52890001 73710001 1
Chr1A SoffiXsponR570.01Ag277300 Ss 73504568 73505890 52890001 73710001 1
Chr1A SoffiXsponR570.01Ag277400 Ss 73686210 73691574 52890001 73710001 1
Chr1A SoffiXsponR570.01Ag277500 Ss 73701406 73705026 52890001 73710001 1
Chr1A SoffiXsponR570.01Ag277600 Ss 73788040 73792723 73720001 78680001 2
Chr1A SoffiXsponR570.01Ag277700 Ss 73847547 73864629 73720001 78680001 2
Chr1A SoffiXsponR570.01Ag277800 Ss 73915977 73924650 73720001 78680001 2
Chr1A SoffiXsponR570.01Ag277900 Ss 73956637 73957113 73720001 78680001 2
Chr1A SoffiXsponR570.01Ag278000 Ss 74079835 74083568 73720001 78680001 2
Chr1A SoffiXsponR570.01Ag278100 Ss 74084072 74087409 73720001 78680001 2
Chr1A SoffiXsponR570.01Ag278200 Ss 74092806 74107805 73720001 78680001 2
Chr1A SoffiXsponR570.01Ag278300 Ss 74176354 74184967 73720001 78680001 2
Chr1A SoffiXsponR570.01Ag278400 Ss 74209967 74234562 73720001 78680001 2
Chr1A SoffiXsponR570.01Ag278500 Ss 74256196 74257823 73720001 78680001 2
Chr1A SoffiXsponR570.01Ag278600 Ss 74260297 74265919 73720001 78680001 2
Chr1A SoffiXsponR570.01Ag278700 Ss 74278681 74305327 73720001 78680001 2
Chr1A SoffiXsponR570.01Ag278800 Ss 74312003 74315082 73720001 78680001 2
Chr1A SoffiXsponR570.01Ag278900 Ss 74376045 74380198 73720001 78680001 2
Chr1A SoffiXsponR570.01Ag279000 Ss 74427236 74434417 73720001 78680001 2
Chr1A SoffiXsponR570.01Ag279100 Ss 74518552 74521355 73720001 78680001 2
Chr1A SoffiXsponR570.01Ag279200 Ss 74556142 74558799 73720001 78680001 2
Chr1A SoffiXsponR570.01Ag279300 Ss 74567710 74569915 73720001 78680001 2
Chr1A SoffiXsponR570.01Ag279400 Ss 74580709 74584100 73720001 78680001 2
Chr1A SoffiXsponR570.01Ag279500 Ss 74587360 74587986 73720001 78680001 2
Chr1A SoffiXsponR570.01Ag279600 Ss 74588501 74589151 73720001 78680001 2
Chr1A SoffiXsponR570.01Ag279700 Ss 74589285 74589434 73720001 78680001 2
Chr1A SoffiXsponR570.01Ag279800 Ss 74590084 74590443 73720001 78680001 2
Chr1A SoffiXsponR570.01Ag279900 Ss 74590798 74591142 73720001 78680001 2
Chr1A SoffiXsponR570.01Ag280000 Ss 74591436 74591636 73720001 78680001 2
Chr1A SoffiXsponR570.01Ag280100 Ss 74591936 74592157 73720001 78680001 2
Chr1A SoffiXsponR570.01Ag280200 Ss 74592913 74593026 73720001 78680001 2
Chr1A SoffiXsponR570.01Ag280300 Ss 74593194 74593289 73720001 78680001 2
Chr1A SoffiXsponR570.01Ag280400 Ss 74671281 74672617 73720001 78680001 2
Chr1A SoffiXsponR570.01Ag280500 Ss 74676093 74679187 73720001 78680001 2
Chr1A SoffiXsponR570.01Ag280600 Ss 74683812 74686909 73720001 78680001 2
Chr1A SoffiXsponR570.01Ag280700 Ss 74689224 74691566 73720001 78680001 2
Chr1A SoffiXsponR570.01Ag280800 Ss 74709713 74711889 73720001 78680001 2
Chr1A SoffiXsponR570.01Ag280900 Ss 74866912 74875154 73720001 78680001 2
Chr1A SoffiXsponR570.01Ag281000 Ss 74983448 74992249 73720001 78680001 2
Chr1A SoffiXsponR570.01Ag281100 Ss 75010963 75013690 73720001 78680001 2
Chr1A SoffiXsponR570.01Ag281200 Ss 75125173 75126954 73720001 78680001 2
Chr1A SoffiXsponR570.01Ag281300 Ss 75238593 75239069 73720001 78680001 2
Chr1A SoffiXsponR570.01Ag281400 Ss 75337604 75340575 73720001 78680001 2
Chr1A SoffiXsponR570.01Ag281500 Ss 75382664 75383308 73720001 78680001 2
Chr1A SoffiXsponR570.01Ag281600 Ss 75387730 75394502 73720001 78680001 2
Chr1A SoffiXsponR570.01Ag281700 Ss 75417752 75420067 73720001 78680001 2
Chr1A SoffiXsponR570.01Ag281800 Ss 75443290 75446575 73720001 78680001 2
Chr1A SoffiXsponR570.01Ag281900 Ss 75562052 75573750 73720001 78680001 2
Chr1A SoffiXsponR570.01Ag282000 Ss 75575567 75581431 73720001 78680001 2
Chr1A SoffiXsponR570.01Ag282100 Ss 75582506 75588888 73720001 78680001 2
Chr1A SoffiXsponR570.01Ag282200 Ss 75607286 75608395 73720001 78680001 2
Chr1A SoffiXsponR570.01Ag282300 Ss 75647138 75647906 73720001 78680001 2
Chr1A SoffiXsponR570.01Ag282400 Ss 75657455 75657829 73720001 78680001 2
Chr1A SoffiXsponR570.01Ag282500 Ss 75665880 75666236 73720001 78680001 2
Chr1A SoffiXsponR570.01Ag282600 Ss 75670088 75670561 73720001 78680001 2
Chr1A SoffiXsponR570.01Ag282700 Ss 75702720 75703100 73720001 78680001 2
Chr1A SoffiXsponR570.01Ag282800 Ss 75719692 75720066 73720001 78680001 2
Chr1A SoffiXsponR570.01Ag282900 Ss 75729091 75729567 73720001 78680001 2
Chr1A SoffiXsponR570.01Ag283000 Ss 75805923 75812792 73720001 78680001 2
Chr1A SoffiXsponR570.01Ag283100 Ss 75816768 75821347 73720001 78680001 2
Chr1A SoffiXsponR570.01Ag283200 Ss 75833412 75847059 73720001 78680001 2
Chr1A SoffiXsponR570.01Ag283300 Ss 75848409 75852635 73720001 78680001 2
Chr1A SoffiXsponR570.01Ag283400 Ss 75866835 75869711 73720001 78680001 2
Chr1A SoffiXsponR570.01Ag283500 Ss 75869264 75870239 73720001 78680001 2
Chr1A SoffiXsponR570.01Ag283600 Ss 75878094 75883971 73720001 78680001 2
Chr1A SoffiXsponR570.01Ag283700 Ss 75946777 75949331 73720001 78680001 2
Chr1A SoffiXsponR570.01Ag283800 Ss 75991570 76005381 73720001 78680001 2
Chr1A SoffiXsponR570.01Ag283900 Ss 76008107 76032050 73720001 78680001 2
Chr1A SoffiXsponR570.01Ag284000 Ss 76037547 76040910 73720001 78680001 2
Chr1A SoffiXsponR570.01Ag284100 Ss 76080933 76083639 73720001 78680001 2
Chr1A SoffiXsponR570.01Ag284200 Ss 76083774 76087190 73720001 78680001 2
Chr1A SoffiXsponR570.01Ag284300 Ss 76089575 76094003 73720001 78680001 2
Chr1A SoffiXsponR570.01Ag284400 Ss 76097111 76099428 73720001 78680001 2
Chr1A SoffiXsponR570.01Ag284500 Ss 76099437 76100278 73720001 78680001 2
Chr1A SoffiXsponR570.01Ag284600 Ss 76100747 76103948 73720001 78680001 2
Chr1A SoffiXsponR570.01Ag284700 Ss 76105871 76109402 73720001 78680001 2
Chr1A SoffiXsponR570.01Ag284800 Ss 76110631 76115754 73720001 78680001 2
Chr1A SoffiXsponR570.01Ag284900 Ss 76128974 76131146 73720001 78680001 2
Chr1A SoffiXsponR570.01Ag285000 Ss 76138749 76144041 73720001 78680001 2
Chr1A SoffiXsponR570.01Ag285100 Ss 76224676 76226780 73720001 78680001 2
Chr1A SoffiXsponR570.01Ag285200 Ss 76273878 76274669 73720001 78680001 2
Chr1A SoffiXsponR570.01Ag285300 Ss 76277210 76280174 73720001 78680001 2
Chr1A SoffiXsponR570.01Ag285400 Ss 76282659 76287270 73720001 78680001 2
Chr1A SoffiXsponR570.01Ag285500 Ss 76292174 76298285 73720001 78680001 2
Chr1A SoffiXsponR570.01Ag285600 Ss 76307856 76317118 73720001 78680001 2
Chr1A SoffiXsponR570.01Ag285700 Ss 76317400 76320598 73720001 78680001 2
Chr1A SoffiXsponR570.01Ag285800 Ss 76321358 76324588 73720001 78680001 2
Chr1A SoffiXsponR570.01Ag285900 Ss 76333520 76337404 73720001 78680001 2
Chr1A SoffiXsponR570.01Ag286000 Ss 76341897 76345842 73720001 78680001 2
Chr1A SoffiXsponR570.01Ag286100 Ss 76351148 76353404 73720001 78680001 2
Chr1A SoffiXsponR570.01Ag286200 Ss 76355203 76360273 73720001 78680001 2
Chr1A SoffiXsponR570.01Ag286300 Ss 76361916 76369817 73720001 78680001 2
Chr1A SoffiXsponR570.01Ag286400 Ss 76375305 76375574 73720001 78680001 2
Chr1A SoffiXsponR570.01Ag286500 Ss 76377123 76383668 73720001 78680001 2
Chr1A SoffiXsponR570.01Ag286600 Ss 76390001 76391022 73720001 78680001 2
Chr1A SoffiXsponR570.01Ag286700 Ss 76394877 76400892 73720001 78680001 2
Chr1A SoffiXsponR570.01Ag286800 Ss 76467975 76472824 73720001 78680001 2
Chr1A SoffiXsponR570.01Ag286900 Ss 76472678 76475840 73720001 78680001 2
Chr1A SoffiXsponR570.01Ag287000 Ss 76476626 76483352 73720001 78680001 2
Chr1A SoffiXsponR570.01Ag287100 Ss 76499603 76499902 73720001 78680001 2
Chr1A SoffiXsponR570.01Ag287200 Ss 76527252 76530208 73720001 78680001 2
Chr1A SoffiXsponR570.01Ag287300 Ss 76549335 76553926 73720001 78680001 2
Chr1A SoffiXsponR570.01Ag287400 Ss 76566398 76567174 73720001 78680001 2
Chr1A SoffiXsponR570.01Ag287500 Ss 76579267 76581792 73720001 78680001 2
Chr1A SoffiXsponR570.01Ag287600 Ss 76590795 76591766 73720001 78680001 2
Chr1A SoffiXsponR570.01Ag287700 Ss 76595256 76598449 73720001 78680001 2
Chr1A SoffiXsponR570.01Ag287800 Ss 76599989 76603304 73720001 78680001 2
Chr1A SoffiXsponR570.01Ag287900 Ss 76647058 76651484 73720001 78680001 2
Chr1A SoffiXsponR570.01Ag288000 Ss 76657430 76661226 73720001 78680001 2
Chr1A SoffiXsponR570.01Ag288100 Ss 76662173 76666358 73720001 78680001 2
Chr1A SoffiXsponR570.01Ag288200 Ss 76763893 76768886 73720001 78680001 2
Chr1A SoffiXsponR570.01Ag288300 Ss 76776590 76781946 73720001 78680001 2
Chr1A SoffiXsponR570.01Ag288400 Ss 76788310 76789857 73720001 78680001 2
Chr1A SoffiXsponR570.01Ag288500 Ss 76801129 76802169 73720001 78680001 2
Chr1A SoffiXsponR570.01Ag288600 Ss 76847603 76848988 73720001 78680001 2
Chr1A SoffiXsponR570.01Ag288700 Ss 76853994 76856348 73720001 78680001 2
Chr1A SoffiXsponR570.01Ag288800 Ss 76856448 76857668 73720001 78680001 2
Chr1A SoffiXsponR570.01Ag288900 Ss 76860912 76862193 73720001 78680001 2
Chr1A SoffiXsponR570.01Ag289000 Ss 76911871 76930594 73720001 78680001 2
Chr1A SoffiXsponR570.01Ag289100 Ss 77021226 77023808 73720001 78680001 2
Chr1A SoffiXsponR570.01Ag289200 Ss 77031508 77037947 73720001 78680001 2
Chr1A SoffiXsponR570.01Ag289300 Ss 77053465 77056716 73720001 78680001 2
Chr1A SoffiXsponR570.01Ag289400 Ss 77073077 77089155 73720001 78680001 2
Chr1A SoffiXsponR570.01Ag289500 Ss 77106637 77107745 73720001 78680001 2
Chr1A SoffiXsponR570.01Ag289600 Ss 77116722 77117974 73720001 78680001 2
Chr1A SoffiXsponR570.01Ag289700 Ss 77155958 77177186 73720001 78680001 2
Chr1A SoffiXsponR570.01Ag289800 Ss 77178586 77181475 73720001 78680001 2
Chr1A SoffiXsponR570.01Ag289900 Ss 77221577 77222718 73720001 78680001 2
Chr1A SoffiXsponR570.01Ag290000 Ss 77237727 77242016 73720001 78680001 2
Chr1A SoffiXsponR570.01Ag290100 Ss 77272695 77293035 73720001 78680001 2
Chr1A SoffiXsponR570.01Ag290200 Ss 77297703 77304016 73720001 78680001 2
Chr1A SoffiXsponR570.01Ag290300 Ss 77317558 77319930 73720001 78680001 2
Chr1A SoffiXsponR570.01Ag290400 Ss 77334096 77335877 73720001 78680001 2
Chr1A SoffiXsponR570.01Ag290500 Ss 77340155 77341131 73720001 78680001 2
Chr1A SoffiXsponR570.01Ag290600 Ss 77376840 77380991 73720001 78680001 2
Chr1A SoffiXsponR570.01Ag290700 Ss 77381261 77382958 73720001 78680001 2
Chr1A SoffiXsponR570.01Ag290800 Ss 77388876 77392775 73720001 78680001 2
Chr1A SoffiXsponR570.01Ag290900 Ss 77421292 77424163 73720001 78680001 2
Chr1A SoffiXsponR570.01Ag291000 Ss 77437995 77439983 73720001 78680001 2
Chr1A SoffiXsponR570.01Ag291100 Ss 77447138 77450702 73720001 78680001 2
Chr1A SoffiXsponR570.01Ag291200 Ss 77468473 77469672 73720001 78680001 2
Chr1A SoffiXsponR570.01Ag291300 Ss 77486704 77488514 73720001 78680001 2
Chr1A SoffiXsponR570.01Ag291400 Ss 77496706 77499147 73720001 78680001 2
Chr1A SoffiXsponR570.01Ag291500 Ss 77499374 77502327 73720001 78680001 2
Chr1A SoffiXsponR570.01Ag291600 Ss 77501571 77503882 73720001 78680001 2
Chr1A SoffiXsponR570.01Ag291700 Ss 77505776 77509909 73720001 78680001 2
Chr1A SoffiXsponR570.01Ag291800 Ss 77512006 77512161 73720001 78680001 2
Chr1A SoffiXsponR570.01Ag291900 Ss 77526568 77533504 73720001 78680001 2
Chr1A SoffiXsponR570.01Ag292000 Ss 77591562 77593367 73720001 78680001 2
Chr1A SoffiXsponR570.01Ag292100 Ss 77684335 77695517 73720001 78680001 2
Chr1A SoffiXsponR570.01Ag292200 Ss 77709695 77716746 73720001 78680001 2
Chr1A SoffiXsponR570.01Ag292300 Ss 77774383 77778803 73720001 78680001 2
Chr1A SoffiXsponR570.01Ag292400 Ss 77781123 77786336 73720001 78680001 2
Chr1A SoffiXsponR570.01Ag292500 Ss 77814161 77829370 73720001 78680001 2
Chr1A SoffiXsponR570.01Ag292600 Ss 77834298 77837827 73720001 78680001 2
Chr1A SoffiXsponR570.01Ag292700 Ss 77845482 77847799 73720001 78680001 2
Chr1A SoffiXsponR570.01Ag292800 Ss 77849902 77852680 73720001 78680001 2
Chr1A SoffiXsponR570.01Ag292900 Ss 77916086 77918122 73720001 78680001 2
Chr1A SoffiXsponR570.01Ag293000 Ss 77954004 77958706 73720001 78680001 2
Chr1A SoffiXsponR570.01Ag293100 Ss 77963712 77968427 73720001 78680001 2
Chr1A SoffiXsponR570.01Ag293200 Ss 77969936 77974599 73720001 78680001 2
Chr1A SoffiXsponR570.01Ag293300 Ss 77974653 77977521 73720001 78680001 2
Chr1A SoffiXsponR570.01Ag293400 Ss 77983988 78009974 73720001 78680001 2
Chr1A SoffiXsponR570.01Ag293500 Ss 78015987 78019232 73720001 78680001 2
Chr1A SoffiXsponR570.01Ag293600 Ss 78030664 78030972 73720001 78680001 2
Chr1A SoffiXsponR570.01Ag293700 Ss 78043746 78044448 73720001 78680001 2
Chr1A SoffiXsponR570.01Ag293800 Ss 78101896 78106307 73720001 78680001 2
Chr1A SoffiXsponR570.01Ag293900 Ss 78112278 78113015 73720001 78680001 2
Chr1A SoffiXsponR570.01Ag294000 Ss 78156446 78161025 73720001 78680001 2
Chr1A SoffiXsponR570.01Ag294100 Ss 78161876 78164511 73720001 78680001 2
Chr1A SoffiXsponR570.01Ag294200 Ss 78180021 78182424 73720001 78680001 2
Chr1A SoffiXsponR570.01Ag294300 Ss 78191167 78195592 73720001 78680001 2
Chr1A SoffiXsponR570.01Ag294400 Ss 78196695 78198994 73720001 78680001 2
Chr1A SoffiXsponR570.01Ag294500 Ss 78217588 78221530 73720001 78680001 2
Chr1A SoffiXsponR570.01Ag294600 Ss 78226466 78227560 73720001 78680001 2
Chr1A SoffiXsponR570.01Ag294700 Ss 78232639 78235626 73720001 78680001 2
Chr1A SoffiXsponR570.01Ag294800 Ss 78242867 78245159 73720001 78680001 2
Chr1A SoffiXsponR570.01Ag294900 Ss 78245681 78248429 73720001 78680001 2
Chr1A SoffiXsponR570.01Ag295000 Ss 78265402 78267113 73720001 78680001 2
Chr1A SoffiXsponR570.01Ag295100 Ss 78289806 78292489 73720001 78680001 2
Chr1A SoffiXsponR570.01Ag295200 Ss 78314746 78367867 73720001 78680001 2
Chr1A SoffiXsponR570.01Ag295300 Ss 78403477 78406743 73720001 78680001 2
Chr1A SoffiXsponR570.01Ag295400 Ss 78411857 78421277 73720001 78680001 2
Chr1A SoffiXsponR570.01Ag295500 Ss 78424493 78428890 73720001 78680001 2
Chr1A SoffiXsponR570.01Ag295600 Ss 78434251 78438628 73720001 78680001 2
Chr1A SoffiXsponR570.01Ag295700 Ss 78471530 78475215 73720001 78680001 2
Chr1A SoffiXsponR570.01Ag295800 Ss 78479607 78483439 73720001 78680001 2
Chr1A SoffiXsponR570.01Ag295900 Ss 78511489 78520875 73720001 78680001 2
Chr1A SoffiXsponR570.01Ag296000 Ss 78531040 78536191 73720001 78680001 2
Chr1A SoffiXsponR570.01Ag296100 Ss 78540229 78542061 73720001 78680001 2
Chr1A SoffiXsponR570.01Ag296200 Ss 78546693 78553305 73720001 78680001 2
Chr1A SoffiXsponR570.01Ag296300 Ss 78555425 78559550 73720001 78680001 2
Chr1A SoffiXsponR570.01Ag296400 Ss 78563593 78565242 73720001 78680001 2
Chr1A SoffiXsponR570.01Ag296500 Ss 78569636 78571604 73720001 78680001 2
Chr1A SoffiXsponR570.01Ag296600 Ss 78571713 78573907 73720001 78680001 2
Chr1A SoffiXsponR570.01Ag296700 Ss 78575372 78577902 73720001 78680001 2
Chr1A SoffiXsponR570.01Ag296800 Ss 78578594 78584622 73720001 78680001 2
Chr1A SoffiXsponR570.01Ag296900 Ss 78599518 78605839 73720001 78680001 2
Chr1A SoffiXsponR570.01Ag297000 Ss 78609760 78611849 73720001 78680001 2
Chr1A SoffiXsponR570.01Ag298200 So 78960950 78996929 78930001 79380001 1
Chr1A SoffiXsponR570.01Ag298300 So 78997150 79000853 78930001 79380001 1
Chr1A SoffiXsponR570.01Ag298400 So 79004329 79006729 78930001 79380001 1
Chr1A SoffiXsponR570.01Ag298500 So 79013249 79014453 78930001 79380001 1
Chr1A SoffiXsponR570.01Ag298600 So 79015282 79017621 78930001 79380001 1
Chr1A SoffiXsponR570.01Ag298700 So 79019190 79021721 78930001 79380001 1
Chr1A SoffiXsponR570.01Ag298800 So 79025309 79031308 78930001 79380001 1
Chr1A SoffiXsponR570.01Ag298900 So 79031444 79053265 78930001 79380001 1
Chr1A SoffiXsponR570.01Ag299000 So 79056538 79058451 78930001 79380001 1
Chr1A SoffiXsponR570.01Ag299100 So 79125059 79125370 78930001 79380001 1
Chr1A SoffiXsponR570.01Ag299200 So 79193773 79195745 78930001 79380001 1
Chr1A SoffiXsponR570.01Ag299300 So 79294107 79295749 78930001 79380001 1
Chr1A SoffiXsponR570.01Ag299400 So 79298058 79301337 78930001 79380001 1
Chr1A SoffiXsponR570.01Ag299500 So 79301708 79302634 78930001 79380001 1
Chr1A SoffiXsponR570.01Ag299600 So 79343529 79347700 78930001 79380001 1
Chr1A SoffiXsponR570.01Ag299700 So 79378353 79379583 78930001 79380001 1
Chr1A SoffiXsponR570.01Ag300100 So 79395470 79405849 79390001 79550001 0.5
Chr1A SoffiXsponR570.01Ag300200 So 79427250 79442663 79390001 79550001 0.5
Chr1A SoffiXsponR570.01Ag300300 So 79529852 79530773 79390001 79550001 0.5
Chr1A SoffiXsponR570.01Ag300400 So 79537100 79543242 79390001 79550001 0.5
Chr1A SoffiXsponR570.01Ag300900 So 79837667 79841122 79810001 80350001 2
Chr1A SoffiXsponR570.01Ag301000 So 79841964 79845880 79810001 80350001 2
Chr1A SoffiXsponR570.01Ag301100 So 79880064 79881061 79810001 80350001 2
Chr1A SoffiXsponR570.01Ag301200 So 79914158 79917699 79810001 80350001 2
Chr1A SoffiXsponR570.01Ag301300 So 79948811 79950072 79810001 80350001 2
Chr1A SoffiXsponR570.01Ag301400 So 79996323 80000613 79810001 80350001 2
Chr1A SoffiXsponR570.01Ag301500 So 80053752 80057539 79810001 80350001 2
Chr1A SoffiXsponR570.01Ag301600 So 80062760 80065220 79810001 80350001 2
Chr1A SoffiXsponR570.01Ag301700 So 80069190 80074408 79810001 80350001 2
Chr1A SoffiXsponR570.01Ag301800 So 80081526 80086859 79810001 80350001 2
Chr1A SoffiXsponR570.01Ag301900 So 80152463 80163657 79810001 80350001 2
Chr1A SoffiXsponR570.01Ag302000 So 80165754 80167514 79810001 80350001 2
Chr1A SoffiXsponR570.01Ag302100 So 80168126 80170255 79810001 80350001 2
Chr1A SoffiXsponR570.01Ag302200 So 80173833 80179408 79810001 80350001 2
Chr1A SoffiXsponR570.01Ag302300 So 80181757 80183284 79810001 80350001 2
Chr1A SoffiXsponR570.01Ag302400 So 80183197 80185719 79810001 80350001 2
Chr1A SoffiXsponR570.01Ag302500 So 80239724 80242002 79810001 80350001 2
Chr1A SoffiXsponR570.01Ag303100 So 80537874 80540688 80490001 81260001 1
Chr1A SoffiXsponR570.01Ag303200 So 80570136 80570696 80490001 81260001 1
Chr1A SoffiXsponR570.01Ag303300 So 80571899 80574058 80490001 81260001 1
Chr1A SoffiXsponR570.01Ag303400 So 80584957 80586914 80490001 81260001 1
Chr1A SoffiXsponR570.01Ag303500 So 80602158 80603932 80490001 81260001 1
Chr1A SoffiXsponR570.01Ag303600 So 80606477 80626695 80490001 81260001 1
Chr1A SoffiXsponR570.01Ag303700 So 80626044 80629142 80490001 81260001 1
Chr1A SoffiXsponR570.01Ag303800 So 80645990 80647700 80490001 81260001 1
Chr1A SoffiXsponR570.01Ag303900 So 80703263 80709134 80490001 81260001 1
Chr1A SoffiXsponR570.01Ag304000 So 80717392 80718924 80490001 81260001 1
Chr1A SoffiXsponR570.01Ag304100 So 80745548 80746977 80490001 81260001 1
Chr1A SoffiXsponR570.01Ag304200 So 80773169 80774761 80490001 81260001 1
Chr1A SoffiXsponR570.01Ag304300 So 80780522 80784739 80490001 81260001 1
Chr1A SoffiXsponR570.01Ag304400 So 80789950 80795428 80490001 81260001 1
Chr1A SoffiXsponR570.01Ag304500 So 80802908 80804679 80490001 81260001 1
Chr1A SoffiXsponR570.01Ag304600 So 80810202 80814370 80490001 81260001 1
Chr1A SoffiXsponR570.01Ag304700 So 80814491 80817060 80490001 81260001 1
Chr1A SoffiXsponR570.01Ag304800 So 80817278 80820961 80490001 81260001 1
Chr1A SoffiXsponR570.01Ag304900 So 80868184 80870797 80490001 81260001 1
Chr1A SoffiXsponR570.01Ag305000 So 80908720 80909880 80490001 81260001 1
Chr1A SoffiXsponR570.01Ag305100 So 80914067 80921013 80490001 81260001 1
Chr1A SoffiXsponR570.01Ag305200 So 80938252 80940385 80490001 81260001 1
Chr1A SoffiXsponR570.01Ag305300 So 80980884 80985527 80490001 81260001 1
Chr1A SoffiXsponR570.01Ag305400 So 80987369 80996335 80490001 81260001 1
Chr1A SoffiXsponR570.01Ag305500 So 81005301 81007486 80490001 81260001 1
Chr1A SoffiXsponR570.01Ag305600 So 81019966 81024781 80490001 81260001 1
Chr1A SoffiXsponR570.01Ag305700 So 81031742 81034215 80490001 81260001 1
Chr1A SoffiXsponR570.01Ag305800 So 81035699 81037404 80490001 81260001 1
Chr1A SoffiXsponR570.01Ag305900 So 81040400 81046555 80490001 81260001 1
Chr1A SoffiXsponR570.01Ag306000 So 81128552 81130228 80490001 81260001 1
Chr1A SoffiXsponR570.01Ag306100 So 81130229 81133011 80490001 81260001 1
Chr1A SoffiXsponR570.01Ag306200 So 81134283 81140186 80490001 81260001 1
Chr1A SoffiXsponR570.01Ag306300 So 81144059 81144886 80490001 81260001 1
Chr1A SoffiXsponR570.01Ag306400 So 81184481 81185173 80490001 81260001 1
Chr1A SoffiXsponR570.01Ag306500 So 81196747 81197342 80490001 81260001 1
Chr1A SoffiXsponR570.01Ag306600 So 81218486 81219174 80490001 81260001 1
Chr1A SoffiXsponR570.01Ag306700 So 81258748 81259784 80490001 81260001 1
Chr1A SoffiXsponR570.01Ag307300 So 81437791 81442132 81430001 82120001 2
Chr1A SoffiXsponR570.01Ag307400 So 81472383 81473597 81430001 82120001 2
Chr1A SoffiXsponR570.01Ag307500 So 81520793 81524366 81430001 82120001 2
Chr1A SoffiXsponR570.01Ag307600 So 81536619 81542061 81430001 82120001 2
Chr1A SoffiXsponR570.01Ag307700 So 81583055 81588188 81430001 82120001 2
Chr1A SoffiXsponR570.01Ag307800 So 81593536 81597349 81430001 82120001 2
Chr1A SoffiXsponR570.01Ag307900 So 81597085 81601631 81430001 82120001 2
Chr1A SoffiXsponR570.01Ag308000 So 81608000 81611498 81430001 82120001 2
Chr1A SoffiXsponR570.01Ag308100 So 81611972 81615095 81430001 82120001 2
Chr1A SoffiXsponR570.01Ag308200 So 81616465 81622587 81430001 82120001 2
Chr1A SoffiXsponR570.01Ag308300 So 81623529 81624965 81430001 82120001 2
Chr1A SoffiXsponR570.01Ag308400 So 81631466 81636635 81430001 82120001 2
Chr1A SoffiXsponR570.01Ag308500 So 81637685 81639587 81430001 82120001 2
Chr1A SoffiXsponR570.01Ag308600 So 81640534 81645756 81430001 82120001 2
Chr1A SoffiXsponR570.01Ag308700 So 81649562 81657101 81430001 82120001 2
Chr1A SoffiXsponR570.01Ag308800 So 81662957 81664119 81430001 82120001 2
Chr1A SoffiXsponR570.01Ag308900 So 81750373 81753365 81430001 82120001 2
Chr1A SoffiXsponR570.01Ag309000 So 81753366 81756963 81430001 82120001 2
Chr1A SoffiXsponR570.01Ag309100 So 81778208 81779663 81430001 82120001 2
Chr1A SoffiXsponR570.01Ag309200 So 81782649 81788094 81430001 82120001 2
Chr1A SoffiXsponR570.01Ag309300 So 81797807 81804717 81430001 82120001 2
Chr1A SoffiXsponR570.01Ag309400 So 81813928 81816397 81430001 82120001 2
Chr1A SoffiXsponR570.01Ag309500 So 81840078 81844086 81430001 82120001 2
Chr1A SoffiXsponR570.01Ag309600 So 81856307 81857430 81430001 82120001 2
Chr1A SoffiXsponR570.01Ag309700 So 81862667 81869824 81430001 82120001 2
Chr1A SoffiXsponR570.01Ag309800 So 81869607 81888427 81430001 82120001 2
Chr1A SoffiXsponR570.01Ag309900 So 81888531 81899468 81430001 82120001 2
Chr1A SoffiXsponR570.01Ag310000 So 81890713 81891825 81430001 82120001 2
Chr1A SoffiXsponR570.01Ag310100 So 81933707 81934735 81430001 82120001 2
Chr1A SoffiXsponR570.01Ag310200 So 81936767 81947608 81430001 82120001 2
Chr1A SoffiXsponR570.01Ag310300 So 81996396 82005412 81430001 82120001 2
Chr1A SoffiXsponR570.01Ag310400 So 82000066 82000713 81430001 82120001 2
Chr1A SoffiXsponR570.01Ag310500 So 82027000 82031043 81430001 82120001 2
Chr1A SoffiXsponR570.01Ag310600 So 82031490 82033953 81430001 82120001 2
Chr1A SoffiXsponR570.01Ag310700 So 82036443 82037465 81430001 82120001 2
Chr1A SoffiXsponR570.01Ag310800 So 82097646 82116619 81430001 82120001 2
Chr1A SoffiXsponR570.01Ag311200 So 82134261 82135785 82130001 91080001 1
Chr1A SoffiXsponR570.01Ag311300 So 82188015 82190188 82130001 91080001 1
Chr1A SoffiXsponR570.01Ag311400 So 82190774 82194685 82130001 91080001 1
Chr1A SoffiXsponR570.01Ag311500 So 82215305 82218755 82130001 91080001 1
Chr1A SoffiXsponR570.01Ag311600 So 82218299 82221964 82130001 91080001 1
Chr1A SoffiXsponR570.01Ag311700 So 82224776 82229729 82130001 91080001 1
Chr1A SoffiXsponR570.01Ag311800 So 82274597 82278168 82130001 91080001 1
Chr1A SoffiXsponR570.01Ag311900 So 82280736 82283182 82130001 91080001 1
Chr1A SoffiXsponR570.01Ag312000 So 82303089 82303565 82130001 91080001 1
Chr1A SoffiXsponR570.01Ag312100 So 82398450 82405416 82130001 91080001 1
Chr1A SoffiXsponR570.01Ag312200 So 82411658 82419022 82130001 91080001 1
Chr1A SoffiXsponR570.01Ag312300 So 82420907 82423816 82130001 91080001 1
Chr1A SoffiXsponR570.01Ag312400 So 82428402 82428978 82130001 91080001 1
Chr1A SoffiXsponR570.01Ag312500 So 82444111 82444272 82130001 91080001 1
Chr1A SoffiXsponR570.01Ag312600 So 82449759 82451025 82130001 91080001 1
Chr1A SoffiXsponR570.01Ag312700 So 82489354 82490585 82130001 91080001 1
Chr1A SoffiXsponR570.01Ag312800 So 82494469 82496011 82130001 91080001 1
Chr1A SoffiXsponR570.01Ag312900 So 82533201 82534343 82130001 91080001 1
Chr1A SoffiXsponR570.01Ag313000 So 82538047 82539919 82130001 91080001 1
Chr1A SoffiXsponR570.01Ag313100 So 82548237 82549163 82130001 91080001 1
Chr1A SoffiXsponR570.01Ag313200 So 82567643 82570108 82130001 91080001 1
Chr1A SoffiXsponR570.01Ag313300 So 82577456 82578628 82130001 91080001 1
Chr1A SoffiXsponR570.01Ag313400 So 82619372 82622035 82130001 91080001 1
Chr1A SoffiXsponR570.01Ag313500 So 82625884 82630705 82130001 91080001 1
Chr1A SoffiXsponR570.01Ag313600 So 82632682 82636352 82130001 91080001 1
Chr1A SoffiXsponR570.01Ag313700 So 82641420 82643313 82130001 91080001 1
Chr1A SoffiXsponR570.01Ag313800 So 82682155 82684110 82130001 91080001 1
Chr1A SoffiXsponR570.01Ag313900 So 82704386 82709595 82130001 91080001 1
Chr1A SoffiXsponR570.01Ag314000 So 82738338 82739167 82130001 91080001 1
Chr1A SoffiXsponR570.01Ag314100 So 82771597 82781409 82130001 91080001 1
Chr1A SoffiXsponR570.01Ag314200 So 82781861 82782376 82130001 91080001 1
Chr1A SoffiXsponR570.01Ag314300 So 82795338 82797409 82130001 91080001 1
Chr1A SoffiXsponR570.01Ag314400 So 82867618 82871305 82130001 91080001 1
Chr1A SoffiXsponR570.01Ag314500 So 82918404 82922108 82130001 91080001 1
Chr1A SoffiXsponR570.01Ag314600 So 82938370 82943568 82130001 91080001 1
Chr1A SoffiXsponR570.01Ag314700 So 82944521 82948370 82130001 91080001 1
Chr1A SoffiXsponR570.01Ag314800 So 82952615 82953821 82130001 91080001 1
Chr1A SoffiXsponR570.01Ag314900 So 82958475 82964338 82130001 91080001 1
Chr1A SoffiXsponR570.01Ag315000 So 83047203 83050003 82130001 91080001 1
Chr1A SoffiXsponR570.01Ag315100 So 83054457 83060194 82130001 91080001 1
Chr1A SoffiXsponR570.01Ag315200 So 83106838 83107603 82130001 91080001 1
Chr1A SoffiXsponR570.01Ag315300 So 83110439 83111506 82130001 91080001 1
Chr1A SoffiXsponR570.01Ag315400 So 83150116 83157929 82130001 91080001 1
Chr1A SoffiXsponR570.01Ag315500 So 83161665 83166383 82130001 91080001 1
Chr1A SoffiXsponR570.01Ag315600 So 83187739 83194936 82130001 91080001 1
Chr1A SoffiXsponR570.01Ag315700 So 83195023 83197487 82130001 91080001 1
Chr1A SoffiXsponR570.01Ag315800 So 83245407 83246494 82130001 91080001 1
Chr1A SoffiXsponR570.01Ag315900 So 83293708 83294520 82130001 91080001 1
Chr1A SoffiXsponR570.01Ag316000 So 83403301 83405560 82130001 91080001 1
Chr1A SoffiXsponR570.01Ag316100 So 83410369 83411525 82130001 91080001 1
Chr1A SoffiXsponR570.01Ag316200 So 83415701 83418010 82130001 91080001 1
Chr1A SoffiXsponR570.01Ag316300 So 83429657 83434712 82130001 91080001 1
Chr1A SoffiXsponR570.01Ag316400 So 83512121 83512504 82130001 91080001 1
Chr1A SoffiXsponR570.01Ag316500 So 83585998 83598848 82130001 91080001 1
Chr1A SoffiXsponR570.01Ag316600 So 83667485 83669492 82130001 91080001 1
Chr1A SoffiXsponR570.01Ag316700 So 83674990 83676209 82130001 91080001 1
Chr1A SoffiXsponR570.01Ag316800 So 83677387 83679363 82130001 91080001 1
Chr1A SoffiXsponR570.01Ag316900 So 83720847 83722733 82130001 91080001 1
Chr1A SoffiXsponR570.01Ag317000 So 83758965 83763254 82130001 91080001 1
Chr1A SoffiXsponR570.01Ag317100 So 83797939 83803848 82130001 91080001 1
Chr1A SoffiXsponR570.01Ag317200 So 83868313 83870729 82130001 91080001 1
Chr1A SoffiXsponR570.01Ag317300 So 83872700 83874837 82130001 91080001 1
Chr1A SoffiXsponR570.01Ag317400 So 83879275 83880388 82130001 91080001 1
Chr1A SoffiXsponR570.01Ag317500 So 84204255 84208458 82130001 91080001 1
Chr1A SoffiXsponR570.01Ag317600 So 84208228 84210249 82130001 91080001 1
Chr1A SoffiXsponR570.01Ag317700 So 84211101 84220509 82130001 91080001 1
Chr1A SoffiXsponR570.01Ag317800 So 84220711 84224747 82130001 91080001 1
Chr1A SoffiXsponR570.01Ag317900 So 84230209 84231549 82130001 91080001 1
Chr1A SoffiXsponR570.01Ag318000 So 84267291 84270589 82130001 91080001 1
Chr1A SoffiXsponR570.01Ag318100 So 84270961 84271958 82130001 91080001 1
Chr1A SoffiXsponR570.01Ag318200 So 84271735 84276805 82130001 91080001 1
Chr1A SoffiXsponR570.01Ag318300 So 84282653 84283833 82130001 91080001 1
Chr1A SoffiXsponR570.01Ag318400 So 84319447 84320817 82130001 91080001 1
Chr1A SoffiXsponR570.01Ag318500 So 84326016 84329577 82130001 91080001 1
Chr1A SoffiXsponR570.01Ag318600 So 84332015 84341051 82130001 91080001 1
Chr1A SoffiXsponR570.01Ag318700 So 84405752 84408318 82130001 91080001 1
Chr1A SoffiXsponR570.01Ag318800 So 84422151 84424796 82130001 91080001 1
Chr1A SoffiXsponR570.01Ag318900 So 84441416 84442380 82130001 91080001 1
Chr1A SoffiXsponR570.01Ag319000 So 84444009 84447798 82130001 91080001 1
Chr1A SoffiXsponR570.01Ag319100 So 84458226 84459413 82130001 91080001 1
Chr1A SoffiXsponR570.01Ag319200 So 84494176 84495094 82130001 91080001 1
Chr1A SoffiXsponR570.01Ag319300 So 84512786 84514284 82130001 91080001 1
Chr1A SoffiXsponR570.01Ag319400 So 84533741 84534792 82130001 91080001 1
Chr1A SoffiXsponR570.01Ag319500 So 84537180 84538283 82130001 91080001 1
Chr1A SoffiXsponR570.01Ag319600 So 84540672 84542139 82130001 91080001 1
Chr1A SoffiXsponR570.01Ag319700 So 84551603 84552458 82130001 91080001 1
Chr1A SoffiXsponR570.01Ag319800 So 84556105 84557443 82130001 91080001 1
Chr1A SoffiXsponR570.01Ag319900 So 84564202 84565637 82130001 91080001 1
Chr1A SoffiXsponR570.01Ag320000 So 84567557 84569320 82130001 91080001 1
Chr1A SoffiXsponR570.01Ag320100 So 84572326 84573146 82130001 91080001 1
Chr1A SoffiXsponR570.01Ag320200 So 84574914 84590027 82130001 91080001 1
Chr1A SoffiXsponR570.01Ag320300 So 84586058 84587257 82130001 91080001 1
Chr1A SoffiXsponR570.01Ag320400 So 84596152 84597658 82130001 91080001 1
Chr1A SoffiXsponR570.01Ag320500 So 84600777 84602017 82130001 91080001 1
Chr1A SoffiXsponR570.01Ag320600 So 84607034 84607963 82130001 91080001 1
Chr1A SoffiXsponR570.01Ag320700 So 84607964 84608726 82130001 91080001 1
Chr1A SoffiXsponR570.01Ag320800 So 84610834 84612639 82130001 91080001 1
Chr1A SoffiXsponR570.01Ag320900 So 84619446 84620236 82130001 91080001 1
Chr1A SoffiXsponR570.01Ag321000 So 84621068 84622353 82130001 91080001 1
Chr1A SoffiXsponR570.01Ag321100 So 84623573 84624535 82130001 91080001 1
Chr1A SoffiXsponR570.01Ag321200 So 84634769 84637011 82130001 91080001 1
Chr1A SoffiXsponR570.01Ag321300 So 84647532 84648763 82130001 91080001 1
Chr1A SoffiXsponR570.01Ag321400 So 84652339 84653900 82130001 91080001 1
Chr1A SoffiXsponR570.01Ag321500 So 84667454 84668806 82130001 91080001 1
Chr1A SoffiXsponR570.01Ag321600 So 84680407 84681609 82130001 91080001 1
Chr1A SoffiXsponR570.01Ag321700 So 84699356 84700552 82130001 91080001 1
Chr1A SoffiXsponR570.01Ag321800 So 84707811 84708850 82130001 91080001 1
Chr1A SoffiXsponR570.01Ag321900 So 84712612 84713495 82130001 91080001 1
Chr1A SoffiXsponR570.01Ag322000 So 84717776 84721880 82130001 91080001 1
Chr1A SoffiXsponR570.01Ag322100 So 84738878 84741839 82130001 91080001 1
Chr1A SoffiXsponR570.01Ag322200 So 84772414 84779185 82130001 91080001 1
Chr1A SoffiXsponR570.01Ag322300 So 84779396 84781330 82130001 91080001 1
Chr1A SoffiXsponR570.01Ag322400 So 84787277 84787938 82130001 91080001 1
Chr1A SoffiXsponR570.01Ag322500 So 84790187 84790939 82130001 91080001 1
Chr1A SoffiXsponR570.01Ag322600 So 84792312 84796295 82130001 91080001 1
Chr1A SoffiXsponR570.01Ag322700 So 84797693 84802341 82130001 91080001 1
Chr1A SoffiXsponR570.01Ag322800 So 84808138 84809454 82130001 91080001 1
Chr1A SoffiXsponR570.01Ag322900 So 84834320 84835646 82130001 91080001 1
Chr1A SoffiXsponR570.01Ag323000 So 84864697 84866370 82130001 91080001 1
Chr1A SoffiXsponR570.01Ag323100 So 84916984 84919539 82130001 91080001 1
Chr1A SoffiXsponR570.01Ag323200 So 84923615 84928589 82130001 91080001 1
Chr1A SoffiXsponR570.01Ag323300 So 84944800 84944988 82130001 91080001 1
Chr1A SoffiXsponR570.01Ag323400 So 84948358 84954183 82130001 91080001 1
Chr1A SoffiXsponR570.01Ag323500 So 84961401 84964356 82130001 91080001 1
Chr1A SoffiXsponR570.01Ag323600 So 84969457 84972015 82130001 91080001 1
Chr1A SoffiXsponR570.01Ag323700 So 85004223 85005221 82130001 91080001 1
Chr1A SoffiXsponR570.01Ag323800 So 85009558 85009998 82130001 91080001 1
Chr1A SoffiXsponR570.01Ag323900 So 85026472 85026916 82130001 91080001 1
Chr1A SoffiXsponR570.01Ag324000 So 85027614 85029070 82130001 91080001 1
Chr1A SoffiXsponR570.01Ag324100 So 85077771 85080079 82130001 91080001 1
Chr1A SoffiXsponR570.01Ag324200 So 85100379 85104773 82130001 91080001 1
Chr1A SoffiXsponR570.01Ag324300 So 85108573 85114006 82130001 91080001 1
Chr1A SoffiXsponR570.01Ag324400 So 85112987 85117240 82130001 91080001 1
Chr1A SoffiXsponR570.01Ag324500 So 85153119 85153913 82130001 91080001 1
Chr1A SoffiXsponR570.01Ag324600 So 85155884 85158077 82130001 91080001 1
Chr1A SoffiXsponR570.01Ag324700 So 85163102 85171921 82130001 91080001 1
Chr1A SoffiXsponR570.01Ag324800 So 85172156 85173980 82130001 91080001 1
Chr1A SoffiXsponR570.01Ag324900 So 85174016 85193779 82130001 91080001 1
Chr1A SoffiXsponR570.01Ag325000 So 85221077 85225915 82130001 91080001 1
Chr1A SoffiXsponR570.01Ag325100 So 85228957 85232682 82130001 91080001 1
Chr1A SoffiXsponR570.01Ag325200 So 85233469 85238026 82130001 91080001 1
Chr1A SoffiXsponR570.01Ag325300 So 85238925 85241206 82130001 91080001 1
Chr1A SoffiXsponR570.01Ag325400 So 85243197 85263335 82130001 91080001 1
Chr1A SoffiXsponR570.01Ag325500 So 85265845 85270557 82130001 91080001 1
Chr1A SoffiXsponR570.01Ag325600 So 85301517 85303040 82130001 91080001 1
Chr1A SoffiXsponR570.01Ag325700 So 85305047 85312388 82130001 91080001 1
Chr1A SoffiXsponR570.01Ag325800 So 85360907 85366861 82130001 91080001 1
Chr1A SoffiXsponR570.01Ag325900 So 85406860 85416231 82130001 91080001 1
Chr1A SoffiXsponR570.01Ag326000 So 85423373 85425689 82130001 91080001 1
Chr1A SoffiXsponR570.01Ag326100 So 85474058 85475878 82130001 91080001 1
Chr1A SoffiXsponR570.01Ag326200 So 85521866 85531300 82130001 91080001 1
Chr1A SoffiXsponR570.01Ag326300 So 85599455 85600287 82130001 91080001 1
Chr1A SoffiXsponR570.01Ag326400 So 85608938 85610730 82130001 91080001 1
Chr1A SoffiXsponR570.01Ag326500 So 85630740 85632740 82130001 91080001 1
Chr1A SoffiXsponR570.01Ag326600 So 85634650 85640202 82130001 91080001 1
Chr1A SoffiXsponR570.01Ag326700 So 85640861 85642476 82130001 91080001 1
Chr1A SoffiXsponR570.01Ag326800 So 85645723 85646332 82130001 91080001 1
Chr1A SoffiXsponR570.01Ag326900 So 85657984 85658767 82130001 91080001 1
Chr1A SoffiXsponR570.01Ag327000 So 85662482 85663377 82130001 91080001 1
Chr1A SoffiXsponR570.01Ag327100 So 85671876 85679039 82130001 91080001 1
Chr1A SoffiXsponR570.01Ag327200 So 85674630 85674941 82130001 91080001 1
Chr1A SoffiXsponR570.01Ag327300 So 85679556 85681420 82130001 91080001 1
Chr1A SoffiXsponR570.01Ag327400 So 85682907 85685876 82130001 91080001 1
Chr1A SoffiXsponR570.01Ag327500 So 85731508 85733404 82130001 91080001 1
Chr1A SoffiXsponR570.01Ag327600 So 85747205 85780376 82130001 91080001 1
Chr1A SoffiXsponR570.01Ag327700 So 85783629 85784330 82130001 91080001 1
Chr1A SoffiXsponR570.01Ag327800 So 85790240 85803822 82130001 91080001 1
Chr1A SoffiXsponR570.01Ag327900 So 85810416 85810863 82130001 91080001 1
Chr1A SoffiXsponR570.01Ag328000 So 85819024 85820922 82130001 91080001 1
Chr1A SoffiXsponR570.01Ag328100 So 85822321 85823741 82130001 91080001 1
Chr1A SoffiXsponR570.01Ag328200 So 85825557 85838624 82130001 91080001 1
Chr1A SoffiXsponR570.01Ag328300 So 85930379 85931338 82130001 91080001 1
Chr1A SoffiXsponR570.01Ag328400 So 85970388 85997604 82130001 91080001 1
Chr1A SoffiXsponR570.01Ag328500 So 85998677 86000497 82130001 91080001 1
Chr1A SoffiXsponR570.01Ag328600 So 86021324 86022324 82130001 91080001 1
Chr1A SoffiXsponR570.01Ag328700 So 86024998 86025734 82130001 91080001 1
Chr1A SoffiXsponR570.01Ag328800 So 86032134 86052920 82130001 91080001 1
Chr1A SoffiXsponR570.01Ag328900 So 86060891 86062951 82130001 91080001 1
Chr1A SoffiXsponR570.01Ag329000 So 86095635 86096916 82130001 91080001 1
Chr1A SoffiXsponR570.01Ag329100 So 86099212 86100690 82130001 91080001 1
Chr1A SoffiXsponR570.01Ag329200 So 86136989 86137378 82130001 91080001 1
Chr1A SoffiXsponR570.01Ag329300 So 86146939 86148178 82130001 91080001 1
Chr1A SoffiXsponR570.01Ag329400 So 86171949 86180076 82130001 91080001 1
Chr1A SoffiXsponR570.01Ag329500 So 86180700 86183001 82130001 91080001 1
Chr1A SoffiXsponR570.01Ag329600 So 86189356 86190980 82130001 91080001 1
Chr1A SoffiXsponR570.01Ag329700 So 86193353 86193835 82130001 91080001 1
Chr1A SoffiXsponR570.01Ag329800 So 86198304 86199738 82130001 91080001 1
Chr1A SoffiXsponR570.01Ag329900 So 86211769 86213008 82130001 91080001 1
Chr1A SoffiXsponR570.01Ag330000 So 86217167 86220319 82130001 91080001 1
Chr1A SoffiXsponR570.01Ag330100 So 86324275 86356811 82130001 91080001 1
Chr1A SoffiXsponR570.01Ag330200 So 86359869 86362973 82130001 91080001 1
Chr1A SoffiXsponR570.01Ag330300 So 86385077 86405944 82130001 91080001 1
Chr1A SoffiXsponR570.01Ag330400 So 86416071 86418637 82130001 91080001 1
Chr1A SoffiXsponR570.01Ag330500 So 86478127 86482590 82130001 91080001 1
Chr1A SoffiXsponR570.01Ag330600 So 86498407 86502598 82130001 91080001 1
Chr1A SoffiXsponR570.01Ag330700 So 86512767 86518024 82130001 91080001 1
Chr1A SoffiXsponR570.01Ag330800 So 86643312 86644797 82130001 91080001 1
Chr1A SoffiXsponR570.01Ag330900 So 86739052 86740529 82130001 91080001 1
Chr1A SoffiXsponR570.01Ag331000 So 86801683 86803172 82130001 91080001 1
Chr1A SoffiXsponR570.01Ag331100 So 86813878 86816622 82130001 91080001 1
Chr1A SoffiXsponR570.01Ag331200 So 86855009 86868745 82130001 91080001 1
Chr1A SoffiXsponR570.01Ag331300 So 86868330 86871060 82130001 91080001 1
Chr1A SoffiXsponR570.01Ag331400 So 86873264 86876992 82130001 91080001 1
Chr1A SoffiXsponR570.01Ag331500 So 86880815 86883889 82130001 91080001 1
Chr1A SoffiXsponR570.01Ag331600 So 86882156 86883754 82130001 91080001 1
Chr1A SoffiXsponR570.01Ag331700 So 86887377 86898405 82130001 91080001 1
Chr1A SoffiXsponR570.01Ag331800 So 86908192 86910475 82130001 91080001 1
Chr1A SoffiXsponR570.01Ag331900 So 86942338 86943575 82130001 91080001 1
Chr1A SoffiXsponR570.01Ag332000 So 86972388 86973347 82130001 91080001 1
Chr1A SoffiXsponR570.01Ag332100 So 86981702 86983939 82130001 91080001 1
Chr1A SoffiXsponR570.01Ag332200 So 87027727 87048687 82130001 91080001 1
Chr1A SoffiXsponR570.01Ag332300 So 87052848 87060366 82130001 91080001 1
Chr1A SoffiXsponR570.01Ag332400 So 87070479 87071539 82130001 91080001 1
Chr1A SoffiXsponR570.01Ag332500 So 87097582 87098663 82130001 91080001 1
Chr1A SoffiXsponR570.01Ag332600 So 87115022 87116422 82130001 91080001 1
Chr1A SoffiXsponR570.01Ag332700 So 87146219 87147018 82130001 91080001 1
Chr1A SoffiXsponR570.01Ag332800 So 87159248 87160480 82130001 91080001 1
Chr1A SoffiXsponR570.01Ag332900 So 87169733 87171480 82130001 91080001 1
Chr1A SoffiXsponR570.01Ag333000 So 87196674 87198185 82130001 91080001 1
Chr1A SoffiXsponR570.01Ag333100 So 87198491 87201383 82130001 91080001 1
Chr1A SoffiXsponR570.01Ag333200 So 87209910 87210461 82130001 91080001 1
Chr1A SoffiXsponR570.01Ag333300 So 87216141 87218200 82130001 91080001 1
Chr1A SoffiXsponR570.01Ag333400 So 87219022 87220353 82130001 91080001 1
Chr1A SoffiXsponR570.01Ag333500 So 87247185 87249173 82130001 91080001 1
Chr1A SoffiXsponR570.01Ag333600 So 87252197 87255243 82130001 91080001 1
Chr1A SoffiXsponR570.01Ag333700 So 87258068 87260014 82130001 91080001 1
Chr1A SoffiXsponR570.01Ag333800 So 87272157 87274398 82130001 91080001 1
Chr1A SoffiXsponR570.01Ag333900 So 87359021 87361611 82130001 91080001 1
Chr1A SoffiXsponR570.01Ag334000 So 87511885 87513890 82130001 91080001 1
Chr1A SoffiXsponR570.01Ag334100 So 87530379 87537841 82130001 91080001 1
Chr1A SoffiXsponR570.01Ag334200 So 87547432 87552680 82130001 91080001 1
Chr1A SoffiXsponR570.01Ag334300 So 87557201 87558987 82130001 91080001 1
Chr1A SoffiXsponR570.01Ag334400 So 87604036 87609832 82130001 91080001 1
Chr1A SoffiXsponR570.01Ag334500 So 87621983 87622939 82130001 91080001 1
Chr1A SoffiXsponR570.01Ag334600 So 87625057 87626472 82130001 91080001 1
Chr1A SoffiXsponR570.01Ag334700 So 87658397 87662122 82130001 91080001 1
Chr1A SoffiXsponR570.01Ag334800 So 87659146 87659673 82130001 91080001 1
Chr1A SoffiXsponR570.01Ag334900 So 87663447 87668541 82130001 91080001 1
Chr1A SoffiXsponR570.01Ag335000 So 87669078 87676671 82130001 91080001 1
Chr1A SoffiXsponR570.01Ag335100 So 87734989 87758908 82130001 91080001 1
Chr1A SoffiXsponR570.01Ag335200 So 87763169 87764988 82130001 91080001 1
Chr1A SoffiXsponR570.01Ag335300 So 87766258 87778529 82130001 91080001 1
Chr1A SoffiXsponR570.01Ag335400 So 87767066 87776046 82130001 91080001 1
Chr1A SoffiXsponR570.01Ag335500 So 87780145 87784019 82130001 91080001 1
Chr1A SoffiXsponR570.01Ag335600 So 87790738 87807585 82130001 91080001 1
Chr1A SoffiXsponR570.01Ag335700 So 87829262 87832901 82130001 91080001 1
Chr1A SoffiXsponR570.01Ag335800 So 87867252 87870334 82130001 91080001 1
Chr1A SoffiXsponR570.01Ag335900 So 87872320 87873214 82130001 91080001 1
Chr1A SoffiXsponR570.01Ag336000 So 87876454 87882849 82130001 91080001 1
Chr1A SoffiXsponR570.01Ag336100 So 87887802 87892584 82130001 91080001 1
Chr1A SoffiXsponR570.01Ag336200 So 87910883 87912763 82130001 91080001 1
Chr1A SoffiXsponR570.01Ag336300 So 87916342 87920205 82130001 91080001 1
Chr1A SoffiXsponR570.01Ag336400 So 87923667 87930299 82130001 91080001 1
Chr1A SoffiXsponR570.01Ag336500 So 87970209 87976022 82130001 91080001 1
Chr1A SoffiXsponR570.01Ag336600 So 87987124 87987729 82130001 91080001 1
Chr1A SoffiXsponR570.01Ag336700 So 87989702 87991242 82130001 91080001 1
Chr1A SoffiXsponR570.01Ag336800 So 88032411 88034530 82130001 91080001 1
Chr1A SoffiXsponR570.01Ag336900 So 88077552 88079857 82130001 91080001 1
Chr1A SoffiXsponR570.01Ag337000 So 88111613 88133564 82130001 91080001 1
Chr1A SoffiXsponR570.01Ag337100 So 88144451 88146181 82130001 91080001 1
Chr1A SoffiXsponR570.01Ag337200 So 88147780 88148942 82130001 91080001 1
Chr1A SoffiXsponR570.01Ag337300 So 88150347 88153300 82130001 91080001 1
Chr1A SoffiXsponR570.01Ag337400 So 88154299 88155588 82130001 91080001 1
Chr1A SoffiXsponR570.01Ag337500 So 88158667 88162965 82130001 91080001 1
Chr1A SoffiXsponR570.01Ag337600 So 88163930 88164515 82130001 91080001 1
Chr1A SoffiXsponR570.01Ag337700 So 88167591 88171030 82130001 91080001 1
Chr1A SoffiXsponR570.01Ag337800 So 88213555 88219808 82130001 91080001 1
Chr1A SoffiXsponR570.01Ag337900 So 88260641 88266210 82130001 91080001 1
Chr1A SoffiXsponR570.01Ag338000 So 88268412 88294011 82130001 91080001 1
Chr1A SoffiXsponR570.01Ag338100 So 88295838 88308055 82130001 91080001 1
Chr1A SoffiXsponR570.01Ag338200 So 88306133 88312378 82130001 91080001 1
Chr1A SoffiXsponR570.01Ag338300 So 88316066 88322398 82130001 91080001 1
Chr1A SoffiXsponR570.01Ag338400 So 88323637 88357119 82130001 91080001 1
Chr1A SoffiXsponR570.01Ag338500 So 88381792 88386504 82130001 91080001 1
Chr1A SoffiXsponR570.01Ag338600 So 88390145 88400425 82130001 91080001 1
Chr1A SoffiXsponR570.01Ag338700 So 88401016 88402886 82130001 91080001 1
Chr1A SoffiXsponR570.01Ag338800 So 88404918 88407040 82130001 91080001 1
Chr1A SoffiXsponR570.01Ag338900 So 88445211 88445982 82130001 91080001 1
Chr1A SoffiXsponR570.01Ag339000 So 88502759 88507941 82130001 91080001 1
Chr1A SoffiXsponR570.01Ag339100 So 88607381 88610918 82130001 91080001 1
Chr1A SoffiXsponR570.01Ag339200 So 88610997 88613467 82130001 91080001 1
Chr1A SoffiXsponR570.01Ag339300 So 88651869 88662070 82130001 91080001 1
Chr1A SoffiXsponR570.01Ag339400 So 88665246 88666216 82130001 91080001 1
Chr1A SoffiXsponR570.01Ag339500 So 88704185 88706888 82130001 91080001 1
Chr1A SoffiXsponR570.01Ag339600 So 88709371 88710588 82130001 91080001 1
Chr1A SoffiXsponR570.01Ag339700 So 88795484 88796479 82130001 91080001 1
Chr1A SoffiXsponR570.01Ag339800 So 88816344 88818264 82130001 91080001 1
Chr1A SoffiXsponR570.01Ag339900 So 88833945 88835861 82130001 91080001 1
Chr1A SoffiXsponR570.01Ag340000 So 88838763 88839318 82130001 91080001 1
Chr1A SoffiXsponR570.01Ag340100 So 88852853 88853843 82130001 91080001 1
Chr1A SoffiXsponR570.01Ag340200 So 88886634 88892002 82130001 91080001 1
Chr1A SoffiXsponR570.01Ag340300 So 88900695 88905020 82130001 91080001 1
Chr1A SoffiXsponR570.01Ag340400 So 88953381 88956437 82130001 91080001 1
Chr1A SoffiXsponR570.01Ag340500 So 88984749 88986379 82130001 91080001 1
Chr1A SoffiXsponR570.01Ag340600 So 88991137 88994179 82130001 91080001 1
Chr1A SoffiXsponR570.01Ag340700 So 89048918 89049944 82130001 91080001 1
Chr1A SoffiXsponR570.01Ag340800 So 89050327 89055540 82130001 91080001 1
Chr1A SoffiXsponR570.01Ag340900 So 89064196 89066438 82130001 91080001 1
Chr1A SoffiXsponR570.01Ag341000 So 89103273 89106657 82130001 91080001 1
Chr1A SoffiXsponR570.01Ag341100 So 89145220 89146341 82130001 91080001 1
Chr1A SoffiXsponR570.01Ag341200 So 89154145 89156022 82130001 91080001 1
Chr1A SoffiXsponR570.01Ag341300 So 89159254 89162009 82130001 91080001 1
Chr1A SoffiXsponR570.01Ag341400 So 89164061 89170044 82130001 91080001 1
Chr1A SoffiXsponR570.01Ag341500 So 89177558 89181355 82130001 91080001 1
Chr1A SoffiXsponR570.01Ag341600 So 89186043 89188945 82130001 91080001 1
Chr1A SoffiXsponR570.01Ag341700 So 89194120 89195083 82130001 91080001 1
Chr1A SoffiXsponR570.01Ag341800 So 89197222 89216139 82130001 91080001 1
Chr1A SoffiXsponR570.01Ag341900 So 89216855 89222578 82130001 91080001 1
Chr1A SoffiXsponR570.01Ag342000 So 89250168 89260134 82130001 91080001 1
Chr1A SoffiXsponR570.01Ag342100 So 89272718 89274303 82130001 91080001 1
Chr1A SoffiXsponR570.01Ag342200 So 89279463 89281364 82130001 91080001 1
Chr1A SoffiXsponR570.01Ag342300 So 89281720 89285815 82130001 91080001 1
Chr1A SoffiXsponR570.01Ag342400 So 89300723 89302805 82130001 91080001 1
Chr1A SoffiXsponR570.01Ag342500 So 89313595 89317425 82130001 91080001 1
Chr1A SoffiXsponR570.01Ag342600 So 89317736 89319955 82130001 91080001 1
Chr1A SoffiXsponR570.01Ag342700 So 89326855 89330302 82130001 91080001 1
Chr1A SoffiXsponR570.01Ag342800 So 89338343 89339761 82130001 91080001 1
Chr1A SoffiXsponR570.01Ag342900 So 89346258 89348465 82130001 91080001 1
Chr1A SoffiXsponR570.01Ag343000 So 89360881 89363027 82130001 91080001 1
Chr1A SoffiXsponR570.01Ag343100 So 89710712 89726885 82130001 91080001 1
Chr1A SoffiXsponR570.01Ag343200 So 89805767 89831526 82130001 91080001 1
Chr1A SoffiXsponR570.01Ag343300 So 89898214 89901145 82130001 91080001 1
Chr1A SoffiXsponR570.01Ag343400 So 89930558 89936258 82130001 91080001 1
Chr1A SoffiXsponR570.01Ag343500 So 89967686 89972381 82130001 91080001 1
Chr1A SoffiXsponR570.01Ag343600 So 89998627 89999127 82130001 91080001 1
Chr1A SoffiXsponR570.01Ag343700 So 90064480 90074191 82130001 91080001 1
Chr1A SoffiXsponR570.01Ag343800 So 90074191 90076695 82130001 91080001 1
Chr1A SoffiXsponR570.01Ag343900 So 90091635 90093659 82130001 91080001 1
Chr1A SoffiXsponR570.01Ag344000 So 90101022 90102494 82130001 91080001 1
Chr1A SoffiXsponR570.01Ag344100 So 90103318 90106316 82130001 91080001 1
Chr1A SoffiXsponR570.01Ag344200 So 90121698 90122796 82130001 91080001 1
Chr1A SoffiXsponR570.01Ag344300 So 90127385 90132164 82130001 91080001 1
Chr1A SoffiXsponR570.01Ag344400 So 90139800 90143976 82130001 91080001 1
Chr1A SoffiXsponR570.01Ag344500 So 90145880 90146411 82130001 91080001 1
Chr1A SoffiXsponR570.01Ag344600 So 90191944 90204346 82130001 91080001 1
Chr1A SoffiXsponR570.01Ag344700 So 90206694 90226317 82130001 91080001 1
Chr1A SoffiXsponR570.01Ag344800 So 90262463 90273393 82130001 91080001 1
Chr1A SoffiXsponR570.01Ag344900 So 90290210 90290806 82130001 91080001 1
Chr1A SoffiXsponR570.01Ag345000 So 90312009 90328610 82130001 91080001 1
Chr1A SoffiXsponR570.01Ag345100 So 90341198 90346201 82130001 91080001 1
Chr1A SoffiXsponR570.01Ag345200 So 90363593 90371184 82130001 91080001 1
Chr1A SoffiXsponR570.01Ag345300 So 90388570 90402045 82130001 91080001 1
Chr1A SoffiXsponR570.01Ag345400 So 90424960 90427607 82130001 91080001 1
Chr1A SoffiXsponR570.01Ag345500 So 90435622 90436543 82130001 91080001 1
Chr1A SoffiXsponR570.01Ag345600 So 90534545 90536351 82130001 91080001 1
Chr1A SoffiXsponR570.01Ag345700 So 90565051 90579469 82130001 91080001 1
Chr1A SoffiXsponR570.01Ag345800 So 90591276 90595190 82130001 91080001 1
Chr1A SoffiXsponR570.01Ag345900 So 90691330 90698193 82130001 91080001 1
Chr1A SoffiXsponR570.01Ag346000 So 90704121 90705007 82130001 91080001 1
Chr1A SoffiXsponR570.01Ag346100 So 90744769 90745980 82130001 91080001 1
Chr1A SoffiXsponR570.01Ag346200 So 90751282 90752414 82130001 91080001 1
Chr1A SoffiXsponR570.01Ag346300 So 90753282 90754247 82130001 91080001 1
Chr1A SoffiXsponR570.01Ag346400 So 90765658 90766624 82130001 91080001 1
Chr1A SoffiXsponR570.01Ag346500 So 90771156 90772508 82130001 91080001 1
Chr1A SoffiXsponR570.01Ag346600 So 90783575 90784219 82130001 91080001 1
Chr1A SoffiXsponR570.01Ag346700 So 90788802 90792281 82130001 91080001 1
Chr1A SoffiXsponR570.01Ag346800 So 90795838 90804742 82130001 91080001 1
Chr1A SoffiXsponR570.01Ag346900 So 90800371 90800682 82130001 91080001 1
Chr1A SoffiXsponR570.01Ag347000 So 90846009 90866986 82130001 91080001 1
Chr1A SoffiXsponR570.01Ag347100 So 90888624 90890546 82130001 91080001 1
Chr1A SoffiXsponR570.01Ag347200 So 90898578 90901075 82130001 91080001 1
Chr1A SoffiXsponR570.01Ag347300 So 90924547 90925374 82130001 91080001 1
Chr1A SoffiXsponR570.01Ag347400 So 90931269 90936133 82130001 91080001 1
Chr1A SoffiXsponR570.01Ag347500 So 90947074 90947870 82130001 91080001 1
Chr1A SoffiXsponR570.01Ag347600 So 90976391 90978212 82130001 91080001 1
Chr1A SoffiXsponR570.01Ag347700 So 91006720 91012220 82130001 91080001 1
Chr1A SoffiXsponR570.01Ag347800 So 91012365 91014209 82130001 91080001 1
Chr1A SoffiXsponR570.01Ag347900 So 91015159 91018928 82130001 91080001 1
Chr1A SoffiXsponR570.01Ag348000 So 91020268 91024184 82130001 91080001 1
Chr1A SoffiXsponR570.01Ag348100 So 91057710 91060361 82130001 91080001 1
Chr1A SoffiXsponR570.01Ag348200 So 91062791 91066512 82130001 91080001 1
Chr1A SoffiXsponR570.01Ag348300 So 91068658 91075781 82130001 91080001 1
Chr1A SoffiXsponR570.01Ag349000 So 91188033 91192445 91150001 92060001 2
Chr1A SoffiXsponR570.01Ag349100 So 91193836 91205940 91150001 92060001 2
Chr1A SoffiXsponR570.01Ag349200 So 91245806 91251475 91150001 92060001 2
Chr1A SoffiXsponR570.01Ag349300 So 91260188 91264677 91150001 92060001 2
Chr1A SoffiXsponR570.01Ag349400 So 91297348 91302512 91150001 92060001 2
Chr1A SoffiXsponR570.01Ag349500 So 91311956 91312432 91150001 92060001 2
Chr1A SoffiXsponR570.01Ag349600 So 91356891 91359138 91150001 92060001 2
Chr1A SoffiXsponR570.01Ag349700 So 91371705 91375990 91150001 92060001 2
Chr1A SoffiXsponR570.01Ag349800 So 91379935 91386409 91150001 92060001 2
Chr1A SoffiXsponR570.01Ag349900 So 91418860 91420488 91150001 92060001 2
Chr1A SoffiXsponR570.01Ag350000 So 91421008 91421403 91150001 92060001 2
Chr1A SoffiXsponR570.01Ag350100 So 91448210 91449594 91150001 92060001 2
Chr1A SoffiXsponR570.01Ag350200 So 91456013 91456603 91150001 92060001 2
Chr1A SoffiXsponR570.01Ag350300 So 91552704 91553009 91150001 92060001 2
Chr1A SoffiXsponR570.01Ag350400 So 91574845 91575510 91150001 92060001 2
Chr1A SoffiXsponR570.01Ag350500 So 91589973 91590305 91150001 92060001 2
Chr1A SoffiXsponR570.01Ag350600 So 91594579 91597085 91150001 92060001 2
Chr1A SoffiXsponR570.01Ag350700 So 91625343 91632540 91150001 92060001 2
Chr1A SoffiXsponR570.01Ag350800 So 91636657 91640752 91150001 92060001 2
Chr1A SoffiXsponR570.01Ag350900 So 91657967 91662173 91150001 92060001 2
Chr1A SoffiXsponR570.01Ag351000 So 91688703 91690331 91150001 92060001 2
Chr1A SoffiXsponR570.01Ag351100 So 91713891 91717070 91150001 92060001 2
Chr1A SoffiXsponR570.01Ag351200 So 91717525 91721691 91150001 92060001 2
Chr1A SoffiXsponR570.01Ag351300 So 91759429 91763191 91150001 92060001 2
Chr1A SoffiXsponR570.01Ag351400 So 91834645 91834873 91150001 92060001 2
Chr1A SoffiXsponR570.01Ag351500 So 91835074 91837059 91150001 92060001 2
Chr1A SoffiXsponR570.01Ag351600 So 91847547 91852178 91150001 92060001 2
Chr1A SoffiXsponR570.01Ag351700 So 91858707 91860551 91150001 92060001 2
Chr1A SoffiXsponR570.01Ag351800 So 91861700 91862786 91150001 92060001 2
Chr1A SoffiXsponR570.01Ag351900 So 91866181 91867635 91150001 92060001 2
Chr1A SoffiXsponR570.01Ag352000 So 91897873 91908650 91150001 92060001 2
Chr1A SoffiXsponR570.01Ag352100 So 91899668 91902651 91150001 92060001 2
Chr1A SoffiXsponR570.01Ag352200 So 91904240 91905228 91150001 92060001 2
Chr1A SoffiXsponR570.01Ag352300 So 91917132 91922072 91150001 92060001 2
Chr1A SoffiXsponR570.01Ag352400 So 91923570 91924091 91150001 92060001 2
Chr1A SoffiXsponR570.01Ag352500 So 91986746 91991121 91150001 92060001 2
Chr1A SoffiXsponR570.01Ag352600 So 91991020 91993250 91150001 92060001 2
Chr1A SoffiXsponR570.01Ag352700 So 91995490 91996276 91150001 92060001 2
Chr1A SoffiXsponR570.01Ag352800 So 92015573 92015977 91150001 92060001 2
Chr1A SoffiXsponR570.01Ag352900 So 92027858 92028562 91150001 92060001 2
Chr1A SoffiXsponR570.01Ag353000 So 92029064 92034945 91150001 92060001 2
Chr1A SoffiXsponR570.01Ag353100 So 92037415 92043518 91150001 92060001 2
Chr1A SoffiXsponR570.01Ag353500 So 92115202 92116997 92100001 93430001 1
Chr1A SoffiXsponR570.01Ag353600 So 92122188 92122602 92100001 93430001 1
Chr1A SoffiXsponR570.01Ag353700 So 92124698 92126515 92100001 93430001 1
Chr1A SoffiXsponR570.01Ag353800 So 92126840 92128526 92100001 93430001 1
Chr1A SoffiXsponR570.01Ag353900 So 92144015 92152541 92100001 93430001 1
Chr1A SoffiXsponR570.01Ag354000 So 92170058 92173143 92100001 93430001 1
Chr1A SoffiXsponR570.01Ag354100 So 92174637 92176829 92100001 93430001 1
Chr1A SoffiXsponR570.01Ag354200 So 92231077 92235207 92100001 93430001 1
Chr1A SoffiXsponR570.01Ag354300 So 92236387 92241548 92100001 93430001 1
Chr1A SoffiXsponR570.01Ag354400 So 92244291 92245736 92100001 93430001 1
Chr1A SoffiXsponR570.01Ag354500 So 92248006 92251438 92100001 93430001 1
Chr1A SoffiXsponR570.01Ag354600 So 92286674 92292684 92100001 93430001 1
Chr1A SoffiXsponR570.01Ag354700 So 92293707 92296377 92100001 93430001 1
Chr1A SoffiXsponR570.01Ag354800 So 92321439 92326929 92100001 93430001 1
Chr1A SoffiXsponR570.01Ag354900 So 92338939 92346700 92100001 93430001 1
Chr1A SoffiXsponR570.01Ag355000 So 92349394 92371408 92100001 93430001 1
Chr1A SoffiXsponR570.01Ag355100 So 92368703 92379191 92100001 93430001 1
Chr1A SoffiXsponR570.01Ag355200 So 92381458 92396913 92100001 93430001 1
Chr1A SoffiXsponR570.01Ag355300 So 92405049 92405303 92100001 93430001 1
Chr1A SoffiXsponR570.01Ag355400 So 92446605 92450406 92100001 93430001 1
Chr1A SoffiXsponR570.01Ag355500 So 92451839 92452321 92100001 93430001 1
Chr1A SoffiXsponR570.01Ag355600 So 92452261 92454072 92100001 93430001 1
Chr1A SoffiXsponR570.01Ag355700 So 92454178 92458334 92100001 93430001 1
Chr1A SoffiXsponR570.01Ag355800 So 92460523 92460834 92100001 93430001 1
Chr1A SoffiXsponR570.01Ag355900 So 92464275 92464745 92100001 93430001 1
Chr1A SoffiXsponR570.01Ag356000 So 92560348 92563216 92100001 93430001 1
Chr1A SoffiXsponR570.01Ag356100 So 92591535 92593967 92100001 93430001 1
Chr1A SoffiXsponR570.01Ag356200 So 92684856 92711408 92100001 93430001 1
Chr1A SoffiXsponR570.01Ag356300 So 92715996 92719378 92100001 93430001 1
Chr1A SoffiXsponR570.01Ag356400 So 92721574 92724811 92100001 93430001 1
Chr1A SoffiXsponR570.01Ag356500 So 92725246 92727437 92100001 93430001 1
Chr1A SoffiXsponR570.01Ag356600 So 92762697 92767709 92100001 93430001 1
Chr1A SoffiXsponR570.01Ag356700 So 92769649 92785206 92100001 93430001 1
Chr1A SoffiXsponR570.01Ag356800 So 92785872 92789881 92100001 93430001 1
Chr1A SoffiXsponR570.01Ag356900 So 92795065 92797447 92100001 93430001 1
Chr1A SoffiXsponR570.01Ag357000 So 92822144 92830571 92100001 93430001 1
Chr1A SoffiXsponR570.01Ag357100 So 92868965 92874188 92100001 93430001 1
Chr1A SoffiXsponR570.01Ag357200 So 92878684 92880494 92100001 93430001 1
Chr1A SoffiXsponR570.01Ag357300 So 92887210 92889221 92100001 93430001 1
Chr1A SoffiXsponR570.01Ag357400 So 92924602 92925696 92100001 93430001 1
Chr1A SoffiXsponR570.01Ag357500 So 92944868 92947378 92100001 93430001 1
Chr1A SoffiXsponR570.01Ag357600 So 92953236 92956662 92100001 93430001 1
Chr1A SoffiXsponR570.01Ag357700 So 92957120 92966456 92100001 93430001 1
Chr1A SoffiXsponR570.01Ag357800 So 92966186 92967915 92100001 93430001 1
Chr1A SoffiXsponR570.01Ag357900 So 92969119 92971685 92100001 93430001 1
Chr1A SoffiXsponR570.01Ag358000 So 92994335 92998356 92100001 93430001 1
Chr1A SoffiXsponR570.01Ag358100 So 92998371 93001534 92100001 93430001 1
Chr1A SoffiXsponR570.01Ag358200 So 93007868 93012481 92100001 93430001 1
Chr1A SoffiXsponR570.01Ag358300 So 93015681 93015938 92100001 93430001 1
Chr1A SoffiXsponR570.01Ag358400 So 93052859 93056577 92100001 93430001 1
Chr1A SoffiXsponR570.01Ag358500 So 93060908 93069783 92100001 93430001 1
Chr1A SoffiXsponR570.01Ag358600 So 93064486 93065304 92100001 93430001 1
Chr1A SoffiXsponR570.01Ag358700 So 93090746 93095540 92100001 93430001 1
Chr1A SoffiXsponR570.01Ag358800 So 93096644 93097524 92100001 93430001 1
Chr1A SoffiXsponR570.01Ag358900 So 93102291 93108644 92100001 93430001 1
Chr1A SoffiXsponR570.01Ag359000 So 93123492 93128660 92100001 93430001 1
Chr1A SoffiXsponR570.01Ag359100 So 93259019 93259682 92100001 93430001 1
Chr1A SoffiXsponR570.01Ag359200 So 93295953 93296645 92100001 93430001 1
Chr1A SoffiXsponR570.01Ag359900 So 93548906 93553364 93490001 93660001 2
Chr1A SoffiXsponR570.01Ag360000 So 93563810 93600535 93490001 93660001 2
Chr1A SoffiXsponR570.01Ag360100 So 93600438 93605196 93490001 93660001 2
Chr1A SoffiXsponR570.01Ag360200 So 93616368 93619578 93490001 93660001 2
Chr1A SoffiXsponR570.01Ag360400 So 93671441 93675837 93670001 117350001 1
Chr1A SoffiXsponR570.01Ag360500 So 93679740 93685708 93670001 117350001 1
Chr1A SoffiXsponR570.01Ag360600 So 93691961 93696957 93670001 117350001 1
Chr1A SoffiXsponR570.01Ag360700 So 93722685 93729876 93670001 117350001 1
Chr1A SoffiXsponR570.01Ag360800 So 93748151 93750658 93670001 117350001 1
Chr1A SoffiXsponR570.01Ag360900 So 93839992 93842176 93670001 117350001 1
Chr1A SoffiXsponR570.01Ag361000 So 93884403 93888086 93670001 117350001 1
Chr1A SoffiXsponR570.01Ag361100 So 93894033 93896782 93670001 117350001 1
Chr1A SoffiXsponR570.01Ag361200 So 93913503 93914370 93670001 117350001 1
Chr1A SoffiXsponR570.01Ag361300 So 93920277 93921760 93670001 117350001 1
Chr1A SoffiXsponR570.01Ag361400 So 93929412 93932811 93670001 117350001 1
Chr1A SoffiXsponR570.01Ag361500 So 93941422 93941741 93670001 117350001 1
Chr1A SoffiXsponR570.01Ag361600 So 93942483 93943541 93670001 117350001 1
Chr1A SoffiXsponR570.01Ag361700 So 93952181 93953839 93670001 117350001 1
Chr1A SoffiXsponR570.01Ag361800 So 93953925 93957978 93670001 117350001 1
Chr1A SoffiXsponR570.01Ag361900 So 93959223 93963674 93670001 117350001 1
Chr1A SoffiXsponR570.01Ag362000 So 94001753 94004355 93670001 117350001 1
Chr1A SoffiXsponR570.01Ag362100 So 94006898 94012568 93670001 117350001 1
Chr1A SoffiXsponR570.01Ag362200 So 94047965 94049396 93670001 117350001 1
Chr1A SoffiXsponR570.01Ag362300 So 94082465 94083568 93670001 117350001 1
Chr1A SoffiXsponR570.01Ag362400 So 94099724 94101204 93670001 117350001 1
Chr1A SoffiXsponR570.01Ag362500 So 94114824 94116269 93670001 117350001 1
Chr1A SoffiXsponR570.01Ag362600 So 94127848 94131717 93670001 117350001 1
Chr1A SoffiXsponR570.01Ag362700 So 94141900 94146518 93670001 117350001 1
Chr1A SoffiXsponR570.01Ag362800 So 94146613 94149915 93670001 117350001 1
Chr1A SoffiXsponR570.01Ag362900 So 94192038 94198840 93670001 117350001 1
Chr1A SoffiXsponR570.01Ag363000 So 94201204 94217807 93670001 117350001 1
Chr1A SoffiXsponR570.01Ag363100 So 94218364 94219759 93670001 117350001 1
Chr1A SoffiXsponR570.01Ag363200 So 94233538 94236424 93670001 117350001 1
Chr1A SoffiXsponR570.01Ag363300 So 94237778 94240867 93670001 117350001 1
Chr1A SoffiXsponR570.01Ag363400 So 94276232 94284479 93670001 117350001 1
Chr1A SoffiXsponR570.01Ag363500 So 94351436 94352116 93670001 117350001 1
Chr1A SoffiXsponR570.01Ag363600 So 94352873 94356065 93670001 117350001 1
Chr1A SoffiXsponR570.01Ag363700 So 94363408 94366243 93670001 117350001 1
Chr1A SoffiXsponR570.01Ag363800 So 94414090 94417282 93670001 117350001 1
Chr1A SoffiXsponR570.01Ag363900 So 94441642 94448552 93670001 117350001 1
Chr1A SoffiXsponR570.01Ag364000 So 94450557 94452171 93670001 117350001 1
Chr1A SoffiXsponR570.01Ag364100 So 94480565 94482599 93670001 117350001 1
Chr1A SoffiXsponR570.01Ag364200 So 94520001 94523793 93670001 117350001 1
Chr1A SoffiXsponR570.01Ag364300 So 94528466 94533910 93670001 117350001 1
Chr1A SoffiXsponR570.01Ag364400 So 94565901 94570904 93670001 117350001 1
Chr1A SoffiXsponR570.01Ag364500 So 94570952 94573128 93670001 117350001 1
Chr1A SoffiXsponR570.01Ag364600 So 94575061 94579943 93670001 117350001 1
Chr1A SoffiXsponR570.01Ag364700 So 94583686 94588707 93670001 117350001 1
Chr1A SoffiXsponR570.01Ag364800 So 94598770 94602936 93670001 117350001 1
Chr1A SoffiXsponR570.01Ag364900 So 94605200 94607254 93670001 117350001 1
Chr1A SoffiXsponR570.01Ag365000 So 94617900 94621144 93670001 117350001 1
Chr1A SoffiXsponR570.01Ag365100 So 94622114 94623445 93670001 117350001 1
Chr1A SoffiXsponR570.01Ag365200 So 94643017 94646249 93670001 117350001 1
Chr1A SoffiXsponR570.01Ag365300 So 94648779 94652343 93670001 117350001 1
Chr1A SoffiXsponR570.01Ag365400 So 94683970 94688518 93670001 117350001 1
Chr1A SoffiXsponR570.01Ag365500 So 94694503 94696126 93670001 117350001 1
Chr1A SoffiXsponR570.01Ag365600 So 94712632 94753774 93670001 117350001 1
Chr1A SoffiXsponR570.01Ag365700 So 94728681 94729088 93670001 117350001 1
Chr1A SoffiXsponR570.01Ag365800 So 94750713 94753804 93670001 117350001 1
Chr1A SoffiXsponR570.01Ag365900 So 94780551 94781288 93670001 117350001 1
Chr1A SoffiXsponR570.01Ag366000 So 94796735 94798745 93670001 117350001 1
Chr1A SoffiXsponR570.01Ag366100 So 94798398 94803131 93670001 117350001 1
Chr1A SoffiXsponR570.01Ag366200 So 94810428 94813902 93670001 117350001 1
Chr1A SoffiXsponR570.01Ag366300 So 94830162 94833212 93670001 117350001 1
Chr1A SoffiXsponR570.01Ag366400 So 94836547 94839597 93670001 117350001 1
Chr1A SoffiXsponR570.01Ag366500 So 94840120 94841907 93670001 117350001 1
Chr1A SoffiXsponR570.01Ag366600 So 94843658 94848558 93670001 117350001 1
Chr1A SoffiXsponR570.01Ag366700 So 94848903 94851788 93670001 117350001 1
Chr1A SoffiXsponR570.01Ag366800 So 94854673 94855665 93670001 117350001 1
Chr1A SoffiXsponR570.01Ag366900 So 94859588 94864542 93670001 117350001 1
Chr1A SoffiXsponR570.01Ag367000 So 94890275 94902849 93670001 117350001 1
Chr1A SoffiXsponR570.01Ag367100 So 94903031 94906882 93670001 117350001 1
Chr1A SoffiXsponR570.01Ag367200 So 94953643 94963958 93670001 117350001 1
Chr1A SoffiXsponR570.01Ag367300 So 94964555 94968873 93670001 117350001 1
Chr1A SoffiXsponR570.01Ag367400 So 94969032 94971895 93670001 117350001 1
Chr1A SoffiXsponR570.01Ag367500 So 95008766 95022467 93670001 117350001 1
Chr1A SoffiXsponR570.01Ag367600 So 95023184 95023999 93670001 117350001 1
Chr1A SoffiXsponR570.01Ag367700 So 95037155 95038852 93670001 117350001 1
Chr1A SoffiXsponR570.01Ag367800 So 95055466 95057034 93670001 117350001 1
Chr1A SoffiXsponR570.01Ag367900 So 95098706 95100694 93670001 117350001 1
Chr1A SoffiXsponR570.01Ag368000 So 95119193 95120871 93670001 117350001 1
Chr1A SoffiXsponR570.01Ag368100 So 95121270 95122416 93670001 117350001 1
Chr1A SoffiXsponR570.01Ag368200 So 95135213 95146677 93670001 117350001 1
Chr1A SoffiXsponR570.01Ag368300 So 95183511 95183837 93670001 117350001 1
Chr1A SoffiXsponR570.01Ag368400 So 95205586 95207527 93670001 117350001 1
Chr1A SoffiXsponR570.01Ag368500 So 95205744 95207339 93670001 117350001 1
Chr1A SoffiXsponR570.01Ag368600 So 95267428 95269930 93670001 117350001 1
Chr1A SoffiXsponR570.01Ag368700 So 95270076 95285959 93670001 117350001 1
Chr1A SoffiXsponR570.01Ag368800 So 95291919 95302533 93670001 117350001 1
Chr1A SoffiXsponR570.01Ag368900 So 95304239 95323845 93670001 117350001 1
Chr1A SoffiXsponR570.01Ag369000 So 95324006 95324993 93670001 117350001 1
Chr1A SoffiXsponR570.01Ag369100 So 95332975 95341164 93670001 117350001 1
Chr1A SoffiXsponR570.01Ag369200 So 95341826 95345318 93670001 117350001 1
Chr1A SoffiXsponR570.01Ag369300 So 95352965 95368889 93670001 117350001 1
Chr1A SoffiXsponR570.01Ag369400 So 95369291 95373460 93670001 117350001 1
Chr1A SoffiXsponR570.01Ag369500 So 95376414 95384138 93670001 117350001 1
Chr1A SoffiXsponR570.01Ag369600 So 95393170 95393601 93670001 117350001 1
Chr1A SoffiXsponR570.01Ag369700 So 95438601 95439963 93670001 117350001 1
Chr1A SoffiXsponR570.01Ag369800 So 95451143 95459012 93670001 117350001 1
Chr1A SoffiXsponR570.01Ag369900 So 95501178 95504060 93670001 117350001 1
Chr1A SoffiXsponR570.01Ag370000 So 95504044 95505522 93670001 117350001 1
Chr1A SoffiXsponR570.01Ag370100 So 95505930 95507345 93670001 117350001 1
Chr1A SoffiXsponR570.01Ag370200 So 95507402 95515100 93670001 117350001 1
Chr1A SoffiXsponR570.01Ag370300 So 95519850 95524259 93670001 117350001 1
Chr1A SoffiXsponR570.01Ag370400 So 95527693 95529228 93670001 117350001 1
Chr1A SoffiXsponR570.01Ag370500 So 95530798 95533648 93670001 117350001 1
Chr1A SoffiXsponR570.01Ag370600 So 95534489 95538145 93670001 117350001 1
Chr1A SoffiXsponR570.01Ag370700 So 95537917 95541299 93670001 117350001 1
Chr1A SoffiXsponR570.01Ag370800 So 95541643 95544683 93670001 117350001 1
Chr1A SoffiXsponR570.01Ag370900 So 95544471 95548477 93670001 117350001 1
Chr1A SoffiXsponR570.01Ag371000 So 95557933 95564740 93670001 117350001 1
Chr1A SoffiXsponR570.01Ag371100 So 95567005 95591744 93670001 117350001 1
Chr1A SoffiXsponR570.01Ag371200 So 95635426 95638253 93670001 117350001 1
Chr1A SoffiXsponR570.01Ag371300 So 95695142 95695652 93670001 117350001 1
Chr1A SoffiXsponR570.01Ag371400 So 95702046 95702627 93670001 117350001 1
Chr1A SoffiXsponR570.01Ag371500 So 95708860 95711180 93670001 117350001 1
Chr1A SoffiXsponR570.01Ag371600 So 95725858 95729557 93670001 117350001 1
Chr1A SoffiXsponR570.01Ag371700 So 95731610 95735951 93670001 117350001 1
Chr1A SoffiXsponR570.01Ag371800 So 95741250 95741773 93670001 117350001 1
Chr1A SoffiXsponR570.01Ag371900 So 95742882 95748519 93670001 117350001 1
Chr1A SoffiXsponR570.01Ag372000 So 95783981 95787179 93670001 117350001 1
Chr1A SoffiXsponR570.01Ag372100 So 95788401 95797087 93670001 117350001 1
Chr1A SoffiXsponR570.01Ag372200 So 95814675 95815516 93670001 117350001 1
Chr1A SoffiXsponR570.01Ag372300 So 95849678 95851764 93670001 117350001 1
Chr1A SoffiXsponR570.01Ag372400 So 95853849 95861626 93670001 117350001 1
Chr1A SoffiXsponR570.01Ag372500 So 95862401 95878451 93670001 117350001 1
Chr1A SoffiXsponR570.01Ag372600 So 95881414 95884550 93670001 117350001 1
Chr1A SoffiXsponR570.01Ag372700 So 95915185 95916574 93670001 117350001 1
Chr1A SoffiXsponR570.01Ag372800 So 95922094 95932291 93670001 117350001 1
Chr1A SoffiXsponR570.01Ag372900 So 95965610 95983129 93670001 117350001 1
Chr1A SoffiXsponR570.01Ag373000 So 95991604 95996756 93670001 117350001 1
Chr1A SoffiXsponR570.01Ag373100 So 95999306 96002342 93670001 117350001 1
Chr1A SoffiXsponR570.01Ag373200 So 96003796 96015150 93670001 117350001 1
Chr1A SoffiXsponR570.01Ag373300 So 96017899 96020473 93670001 117350001 1
Chr1A SoffiXsponR570.01Ag373400 So 96025149 96027351 93670001 117350001 1
Chr1A SoffiXsponR570.01Ag373500 So 96080266 96087807 93670001 117350001 1
Chr1A SoffiXsponR570.01Ag373600 So 96089853 96090837 93670001 117350001 1
Chr1A SoffiXsponR570.01Ag373700 So 96091024 96091386 93670001 117350001 1
Chr1A SoffiXsponR570.01Ag373800 So 96099965 96103382 93670001 117350001 1
Chr1A SoffiXsponR570.01Ag373900 So 96108961 96114010 93670001 117350001 1
Chr1A SoffiXsponR570.01Ag374000 So 96114336 96116245 93670001 117350001 1
Chr1A SoffiXsponR570.01Ag374100 So 96131074 96137424 93670001 117350001 1
Chr1A SoffiXsponR570.01Ag374200 So 96157033 96158524 93670001 117350001 1
Chr1A SoffiXsponR570.01Ag374300 So 96158784 96162705 93670001 117350001 1
Chr1A SoffiXsponR570.01Ag374400 So 96169812 96174248 93670001 117350001 1
Chr1A SoffiXsponR570.01Ag374500 So 96191195 96196737 93670001 117350001 1
Chr1A SoffiXsponR570.01Ag374600 So 96197922 96211665 93670001 117350001 1
Chr1A SoffiXsponR570.01Ag374700 So 96199507 96199818 93670001 117350001 1
Chr1A SoffiXsponR570.01Ag374800 So 96231441 96234616 93670001 117350001 1
Chr1A SoffiXsponR570.01Ag374900 So 96238652 96242274 93670001 117350001 1
Chr1A SoffiXsponR570.01Ag375000 So 96256503 96265385 93670001 117350001 1
Chr1A SoffiXsponR570.01Ag375100 So 96302941 96306445 93670001 117350001 1
Chr1A SoffiXsponR570.01Ag375200 So 96307336 96311919 93670001 117350001 1
Chr1A SoffiXsponR570.01Ag375300 So 96315174 96317564 93670001 117350001 1
Chr1A SoffiXsponR570.01Ag375400 So 96344244 96347565 93670001 117350001 1
Chr1A SoffiXsponR570.01Ag375500 So 96419160 96422216 93670001 117350001 1
Chr1A SoffiXsponR570.01Ag375600 So 96439709 96449373 93670001 117350001 1
Chr1A SoffiXsponR570.01Ag375700 So 96453431 96481893 93670001 117350001 1
Chr1A SoffiXsponR570.01Ag375800 So 96501014 96506250 93670001 117350001 1
Chr1A SoffiXsponR570.01Ag375900 So 96539576 96545373 93670001 117350001 1
Chr1A SoffiXsponR570.01Ag376000 So 96605087 96612581 93670001 117350001 1
Chr1A SoffiXsponR570.01Ag376100 So 96635285 96642115 93670001 117350001 1
Chr1A SoffiXsponR570.01Ag376200 So 96648594 96650611 93670001 117350001 1
Chr1A SoffiXsponR570.01Ag376300 So 96733356 96734223 93670001 117350001 1
Chr1A SoffiXsponR570.01Ag376400 So 96779115 96780793 93670001 117350001 1
Chr1A SoffiXsponR570.01Ag376500 So 96790218 96792595 93670001 117350001 1
Chr1A SoffiXsponR570.01Ag376600 So 96815254 96816760 93670001 117350001 1
Chr1A SoffiXsponR570.01Ag376700 So 96835390 96837337 93670001 117350001 1
Chr1A SoffiXsponR570.01Ag376800 So 96837501 96841196 93670001 117350001 1
Chr1A SoffiXsponR570.01Ag376900 So 96882457 96883232 93670001 117350001 1
Chr1A SoffiXsponR570.01Ag377000 So 96916691 96927495 93670001 117350001 1
Chr1A SoffiXsponR570.01Ag377100 So 96928628 96929023 93670001 117350001 1
Chr1A SoffiXsponR570.01Ag377200 So 96935130 96957620 93670001 117350001 1
Chr1A SoffiXsponR570.01Ag377300 So 96957939 96959183 93670001 117350001 1
Chr1A SoffiXsponR570.01Ag377400 So 96999814 97002234 93670001 117350001 1
Chr1A SoffiXsponR570.01Ag377500 So 97126707 97132149 93670001 117350001 1
Chr1A SoffiXsponR570.01Ag377600 So 97133001 97134723 93670001 117350001 1
Chr1A SoffiXsponR570.01Ag377700 So 97138860 97146975 93670001 117350001 1
Chr1A SoffiXsponR570.01Ag377800 So 97150500 97158292 93670001 117350001 1
Chr1A SoffiXsponR570.01Ag377900 So 97153120 97153431 93670001 117350001 1
Chr1A SoffiXsponR570.01Ag378000 So 97159795 97160636 93670001 117350001 1
Chr1A SoffiXsponR570.01Ag378100 So 97161915 97166828 93670001 117350001 1
Chr1A SoffiXsponR570.01Ag378200 So 97170174 97173238 93670001 117350001 1
Chr1A SoffiXsponR570.01Ag378300 So 97180350 97182622 93670001 117350001 1
Chr1A SoffiXsponR570.01Ag378400 So 97183974 97187726 93670001 117350001 1
Chr1A SoffiXsponR570.01Ag378500 So 97208005 97211520 93670001 117350001 1
Chr1A SoffiXsponR570.01Ag378600 So 97212283 97217463 93670001 117350001 1
Chr1A SoffiXsponR570.01Ag378700 So 97221394 97223230 93670001 117350001 1
Chr1A SoffiXsponR570.01Ag378800 So 97245336 97247771 93670001 117350001 1
Chr1A SoffiXsponR570.01Ag378900 So 97250885 97254475 93670001 117350001 1
Chr1A SoffiXsponR570.01Ag379000 So 97254513 97254905 93670001 117350001 1
Chr1A SoffiXsponR570.01Ag379100 So 97261110 97262074 93670001 117350001 1
Chr1A SoffiXsponR570.01Ag379200 So 97262794 97263360 93670001 117350001 1
Chr1A SoffiXsponR570.01Ag379300 So 97273933 97274937 93670001 117350001 1
Chr1A SoffiXsponR570.01Ag379400 So 97279028 97286046 93670001 117350001 1
Chr1A SoffiXsponR570.01Ag379500 So 97292264 97298810 93670001 117350001 1
Chr1A SoffiXsponR570.01Ag379600 So 97300720 97303513 93670001 117350001 1
Chr1A SoffiXsponR570.01Ag379700 So 97307570 97316747 93670001 117350001 1
Chr1A SoffiXsponR570.01Ag379800 So 97340610 97360365 93670001 117350001 1
Chr1A SoffiXsponR570.01Ag379900 So 97364265 97368759 93670001 117350001 1
Chr1A SoffiXsponR570.01Ag380000 So 97399390 97412120 93670001 117350001 1
Chr1A SoffiXsponR570.01Ag380100 So 97414741 97416712 93670001 117350001 1
Chr1A SoffiXsponR570.01Ag380200 So 97416713 97418141 93670001 117350001 1
Chr1A SoffiXsponR570.01Ag380300 So 97464415 97465154 93670001 117350001 1
Chr1A SoffiXsponR570.01Ag380400 So 97512468 97512968 93670001 117350001 1
Chr1A SoffiXsponR570.01Ag380500 So 97523549 97524178 93670001 117350001 1
Chr1A SoffiXsponR570.01Ag380600 So 97558352 97575721 93670001 117350001 1
Chr1A SoffiXsponR570.01Ag380700 So 97646723 97648892 93670001 117350001 1
Chr1A SoffiXsponR570.01Ag380800 So 97737657 97739318 93670001 117350001 1
Chr1A SoffiXsponR570.01Ag380900 So 97740269 97744909 93670001 117350001 1
Chr1A SoffiXsponR570.01Ag381000 So 97770361 97771844 93670001 117350001 1
Chr1A SoffiXsponR570.01Ag381100 So 97772056 97773981 93670001 117350001 1
Chr1A SoffiXsponR570.01Ag381200 So 97819146 97822050 93670001 117350001 1
Chr1A SoffiXsponR570.01Ag381300 So 97825056 97828332 93670001 117350001 1
Chr1A SoffiXsponR570.01Ag381400 So 97834557 97839108 93670001 117350001 1
Chr1A SoffiXsponR570.01Ag381500 So 97841890 97845764 93670001 117350001 1
Chr1A SoffiXsponR570.01Ag381600 So 97855330 97857807 93670001 117350001 1
Chr1A SoffiXsponR570.01Ag381700 So 97858615 97866345 93670001 117350001 1
Chr1A SoffiXsponR570.01Ag381800 So 97868014 97869067 93670001 117350001 1
Chr1A SoffiXsponR570.01Ag381900 So 97874846 97876117 93670001 117350001 1
Chr1A SoffiXsponR570.01Ag382000 So 97895999 97904445 93670001 117350001 1
Chr1A SoffiXsponR570.01Ag382100 So 97961158 97970805 93670001 117350001 1
Chr1A SoffiXsponR570.01Ag382200 So 97972138 97975046 93670001 117350001 1
Chr1A SoffiXsponR570.01Ag382300 So 97994933 98013808 93670001 117350001 1
Chr1A SoffiXsponR570.01Ag382400 So 98016936 98021109 93670001 117350001 1
Chr1A SoffiXsponR570.01Ag382500 So 98040067 98042345 93670001 117350001 1
Chr1A SoffiXsponR570.01Ag382600 So 98042559 98044704 93670001 117350001 1
Chr1A SoffiXsponR570.01Ag382700 So 98045434 98051547 93670001 117350001 1
Chr1A SoffiXsponR570.01Ag382800 So 98055696 98060161 93670001 117350001 1
Chr1A SoffiXsponR570.01Ag382900 So 98066308 98079379 93670001 117350001 1
Chr1A SoffiXsponR570.01Ag383000 So 98106782 98108546 93670001 117350001 1
Chr1A SoffiXsponR570.01Ag383100 So 98142820 98144460 93670001 117350001 1
Chr1A SoffiXsponR570.01Ag383200 So 98175972 98181155 93670001 117350001 1
Chr1A SoffiXsponR570.01Ag383300 So 98182342 98191130 93670001 117350001 1
Chr1A SoffiXsponR570.01Ag383400 So 98201665 98204994 93670001 117350001 1
Chr1A SoffiXsponR570.01Ag383500 So 98209558 98213859 93670001 117350001 1
Chr1A SoffiXsponR570.01Ag383600 So 98226641 98230903 93670001 117350001 1
Chr1A SoffiXsponR570.01Ag383700 So 98237706 98238221 93670001 117350001 1
Chr1A SoffiXsponR570.01Ag383800 So 98238500 98244830 93670001 117350001 1
Chr1A SoffiXsponR570.01Ag383900 So 98241954 98242772 93670001 117350001 1
Chr1A SoffiXsponR570.01Ag384000 So 98295717 98298987 93670001 117350001 1
Chr1A SoffiXsponR570.01Ag384100 So 98301078 98313419 93670001 117350001 1
Chr1A SoffiXsponR570.01Ag384200 So 98314598 98319301 93670001 117350001 1
Chr1A SoffiXsponR570.01Ag384300 So 98347223 98348980 93670001 117350001 1
Chr1A SoffiXsponR570.01Ag384400 So 98357281 98362685 93670001 117350001 1
Chr1A SoffiXsponR570.01Ag384500 So 98360340 98363181 93670001 117350001 1
Chr1A SoffiXsponR570.01Ag384600 So 98366200 98366748 93670001 117350001 1
Chr1A SoffiXsponR570.01Ag384700 So 98368828 98369295 93670001 117350001 1
Chr1A SoffiXsponR570.01Ag384800 So 98387010 98392013 93670001 117350001 1
Chr1A SoffiXsponR570.01Ag384900 So 98425679 98428162 93670001 117350001 1
Chr1A SoffiXsponR570.01Ag385000 So 98430850 98432188 93670001 117350001 1
Chr1A SoffiXsponR570.01Ag385100 So 98432568 98433799 93670001 117350001 1
Chr1A SoffiXsponR570.01Ag385200 So 98443723 98452995 93670001 117350001 1
Chr1A SoffiXsponR570.01Ag385300 So 98461319 98463898 93670001 117350001 1
Chr1A SoffiXsponR570.01Ag385400 So 98473303 98492690 93670001 117350001 1
Chr1A SoffiXsponR570.01Ag385500 So 98511231 98520743 93670001 117350001 1
Chr1A SoffiXsponR570.01Ag385600 So 98521143 98522535 93670001 117350001 1
Chr1A SoffiXsponR570.01Ag385700 So 98565142 98567719 93670001 117350001 1
Chr1A SoffiXsponR570.01Ag385800 So 98573207 98574360 93670001 117350001 1
Chr1A SoffiXsponR570.01Ag385900 So 98576352 98578715 93670001 117350001 1
Chr1A SoffiXsponR570.01Ag386000 So 98644656 98651355 93670001 117350001 1
Chr1A SoffiXsponR570.01Ag386100 So 98651532 98655039 93670001 117350001 1
Chr1A SoffiXsponR570.01Ag386200 So 98666463 98671870 93670001 117350001 1
Chr1A SoffiXsponR570.01Ag386300 So 98762783 98766427 93670001 117350001 1
Chr1A SoffiXsponR570.01Ag386400 So 98766465 98768496 93670001 117350001 1
Chr1A SoffiXsponR570.01Ag386500 So 98809767 98813140 93670001 117350001 1
Chr1A SoffiXsponR570.01Ag386600 So 98813666 98818990 93670001 117350001 1
Chr1A SoffiXsponR570.01Ag386700 So 98837969 98842052 93670001 117350001 1
Chr1A SoffiXsponR570.01Ag386800 So 98875349 98880062 93670001 117350001 1
Chr1A SoffiXsponR570.01Ag386900 So 98930851 98939229 93670001 117350001 1
Chr1A SoffiXsponR570.01Ag387000 So 98948609 98956078 93670001 117350001 1
Chr1A SoffiXsponR570.01Ag387100 So 98966083 98972399 93670001 117350001 1
Chr1A SoffiXsponR570.01Ag387200 So 98976403 98979623 93670001 117350001 1
Chr1A SoffiXsponR570.01Ag387300 So 98979363 98983297 93670001 117350001 1
Chr1A SoffiXsponR570.01Ag387400 So 98994580 98998753 93670001 117350001 1
Chr1A SoffiXsponR570.01Ag387500 So 99017350 99040505 93670001 117350001 1
Chr1A SoffiXsponR570.01Ag387600 So 99095148 99097870 93670001 117350001 1
Chr1A SoffiXsponR570.01Ag387700 So 99128535 99130725 93670001 117350001 1
Chr1A SoffiXsponR570.01Ag387800 So 99263473 99265614 93670001 117350001 1
Chr1A SoffiXsponR570.01Ag387900 So 99324522 99332427 93670001 117350001 1
Chr1A SoffiXsponR570.01Ag388000 So 99326681 99326992 93670001 117350001 1
Chr1A SoffiXsponR570.01Ag388100 So 99370714 99372962 93670001 117350001 1
Chr1A SoffiXsponR570.01Ag388200 So 99385571 99388380 93670001 117350001 1
Chr1A SoffiXsponR570.01Ag388300 So 99393383 99399440 93670001 117350001 1
Chr1A SoffiXsponR570.01Ag388400 So 99395239 99395550 93670001 117350001 1
Chr1A SoffiXsponR570.01Ag388500 So 99465054 99482258 93670001 117350001 1
Chr1A SoffiXsponR570.01Ag388600 So 99477386 99479648 93670001 117350001 1
Chr1A SoffiXsponR570.01Ag388700 So 99549394 99550452 93670001 117350001 1
Chr1A SoffiXsponR570.01Ag388800 So 99598227 99601814 93670001 117350001 1
Chr1A SoffiXsponR570.01Ag388900 So 99609290 99612187 93670001 117350001 1
Chr1A SoffiXsponR570.01Ag389000 So 99655317 99659333 93670001 117350001 1
Chr1A SoffiXsponR570.01Ag389100 So 99659877 99661383 93670001 117350001 1
Chr1A SoffiXsponR570.01Ag389200 So 99714034 99719901 93670001 117350001 1
Chr1A SoffiXsponR570.01Ag389300 So 99722053 99725667 93670001 117350001 1
Chr1A SoffiXsponR570.01Ag389400 So 99757298 99760804 93670001 117350001 1
Chr1A SoffiXsponR570.01Ag389500 So 99772062 99776430 93670001 117350001 1
Chr1A SoffiXsponR570.01Ag389600 So 99813433 99814583 93670001 117350001 1
Chr1A SoffiXsponR570.01Ag389700 So 99855242 99856439 93670001 117350001 1
Chr1A SoffiXsponR570.01Ag389800 So 99865178 99876998 93670001 117350001 1
Chr1A SoffiXsponR570.01Ag389900 So 99868616 99869023 93670001 117350001 1
Chr1A SoffiXsponR570.01Ag390000 So 99915029 99915937 93670001 117350001 1
Chr1A SoffiXsponR570.01Ag390100 So 99919629 99925183 93670001 117350001 1
Chr1A SoffiXsponR570.01Ag390200 So 99926485 99928032 93670001 117350001 1
Chr1A SoffiXsponR570.01Ag390300 So 99965480 99972848 93670001 117350001 1
Chr1A SoffiXsponR570.01Ag390400 So 99983715 99984205 93670001 117350001 1
Chr1A SoffiXsponR570.01Ag390500 So 99998292 99999473 93670001 117350001 1
Chr1A SoffiXsponR570.01Ag390600 So 100000866 100004587 93670001 117350001 1
Chr1A SoffiXsponR570.01Ag390700 So 100095488 100106764 93670001 117350001 1
Chr1A SoffiXsponR570.01Ag390800 So 100104778 100109482 93670001 117350001 1
Chr1A SoffiXsponR570.01Ag390900 So 100129750 100132179 93670001 117350001 1
Chr1A SoffiXsponR570.01Ag391000 So 100180958 100188776 93670001 117350001 1
Chr1A SoffiXsponR570.01Ag391100 So 100189061 100191813 93670001 117350001 1
Chr1A SoffiXsponR570.01Ag391200 So 100191894 100192950 93670001 117350001 1
Chr1A SoffiXsponR570.01Ag391300 So 100269196 100271808 93670001 117350001 1
Chr1A SoffiXsponR570.01Ag391400 So 100273115 100278121 93670001 117350001 1
Chr1A SoffiXsponR570.01Ag391500 So 100289075 100293768 93670001 117350001 1
Chr1A SoffiXsponR570.01Ag391600 So 100294241 100296364 93670001 117350001 1
Chr1A SoffiXsponR570.01Ag391700 So 100296775 100297443 93670001 117350001 1
Chr1A SoffiXsponR570.01Ag391800 So 100319045 100320436 93670001 117350001 1
Chr1A SoffiXsponR570.01Ag391900 So 100382111 100389050 93670001 117350001 1
Chr1A SoffiXsponR570.01Ag392000 So 100392347 100405384 93670001 117350001 1
Chr1A SoffiXsponR570.01Ag392100 So 100410886 100412615 93670001 117350001 1
Chr1A SoffiXsponR570.01Ag392200 So 100449144 100450013 93670001 117350001 1
Chr1A SoffiXsponR570.01Ag392300 So 100450719 100453414 93670001 117350001 1
Chr1A SoffiXsponR570.01Ag392400 So 100454376 100457497 93670001 117350001 1
Chr1A SoffiXsponR570.01Ag392500 So 100474447 100479550 93670001 117350001 1
Chr1A SoffiXsponR570.01Ag392600 So 100505828 100506475 93670001 117350001 1
Chr1A SoffiXsponR570.01Ag392700 So 100550777 100558511 93670001 117350001 1
Chr1A SoffiXsponR570.01Ag392800 So 100559977 100562364 93670001 117350001 1
Chr1A SoffiXsponR570.01Ag392900 So 100562772 100563811 93670001 117350001 1
Chr1A SoffiXsponR570.01Ag393000 So 100569020 100571825 93670001 117350001 1
Chr1A SoffiXsponR570.01Ag393100 So 100583314 100589265 93670001 117350001 1
Chr1A SoffiXsponR570.01Ag393200 So 100590334 100593216 93670001 117350001 1
Chr1A SoffiXsponR570.01Ag393300 So 100601309 100603091 93670001 117350001 1
Chr1A SoffiXsponR570.01Ag393400 So 100633349 100639513 93670001 117350001 1
Chr1A SoffiXsponR570.01Ag393500 So 100682517 100683500 93670001 117350001 1
Chr1A SoffiXsponR570.01Ag393600 So 100706302 100712473 93670001 117350001 1
Chr1A SoffiXsponR570.01Ag393700 So 100712620 100717556 93670001 117350001 1
Chr1A SoffiXsponR570.01Ag393800 So 100718793 100720334 93670001 117350001 1
Chr1A SoffiXsponR570.01Ag393900 So 100753288 100756705 93670001 117350001 1
Chr1A SoffiXsponR570.01Ag394000 So 100756291 100759791 93670001 117350001 1
Chr1A SoffiXsponR570.01Ag394100 So 100761902 100765759 93670001 117350001 1
Chr1A SoffiXsponR570.01Ag394200 So 100778908 100780617 93670001 117350001 1
Chr1A SoffiXsponR570.01Ag394300 So 100841610 100846622 93670001 117350001 1
Chr1A SoffiXsponR570.01Ag394400 So 100855775 100857797 93670001 117350001 1
Chr1A SoffiXsponR570.01Ag394500 So 101010103 101013404 93670001 117350001 1
Chr1A SoffiXsponR570.01Ag394600 So 101081992 101095548 93670001 117350001 1
Chr1A SoffiXsponR570.01Ag394700 So 101149568 101151823 93670001 117350001 1
Chr1A SoffiXsponR570.01Ag394800 So 101230016 101239462 93670001 117350001 1
Chr1A SoffiXsponR570.01Ag394900 So 101246286 101246972 93670001 117350001 1
Chr1A SoffiXsponR570.01Ag395000 So 101251710 101253111 93670001 117350001 1
Chr1A SoffiXsponR570.01Ag395100 So 101255016 101258317 93670001 117350001 1
Chr1A SoffiXsponR570.01Ag395200 So 101264546 101265975 93670001 117350001 1
Chr1A SoffiXsponR570.01Ag395300 So 101267635 101268009 93670001 117350001 1
Chr1A SoffiXsponR570.01Ag395400 So 101271550 101273808 93670001 117350001 1
Chr1A SoffiXsponR570.01Ag395500 So 101300485 101305866 93670001 117350001 1
Chr1A SoffiXsponR570.01Ag395600 So 101306660 101311508 93670001 117350001 1
Chr1A SoffiXsponR570.01Ag395700 So 101312030 101314615 93670001 117350001 1
Chr1A SoffiXsponR570.01Ag395800 So 101315080 101315346 93670001 117350001 1
Chr1A SoffiXsponR570.01Ag395900 So 101317386 101321522 93670001 117350001 1
Chr1A SoffiXsponR570.01Ag396000 So 101397636 101404332 93670001 117350001 1
Chr1A SoffiXsponR570.01Ag396100 So 101409304 101415646 93670001 117350001 1
Chr1A SoffiXsponR570.01Ag396200 So 101416143 101418231 93670001 117350001 1
Chr1A SoffiXsponR570.01Ag396300 So 101434065 101438189 93670001 117350001 1
Chr1A SoffiXsponR570.01Ag396400 So 101441776 101442018 93670001 117350001 1
Chr1A SoffiXsponR570.01Ag396500 So 101570547 101571197 93670001 117350001 1
Chr1A SoffiXsponR570.01Ag396600 So 101579906 101609151 93670001 117350001 1
Chr1A SoffiXsponR570.01Ag396700 So 101591578 101594620 93670001 117350001 1
Chr1A SoffiXsponR570.01Ag396800 So 101611906 101612978 93670001 117350001 1
Chr1A SoffiXsponR570.01Ag396900 So 101630212 101631531 93670001 117350001 1
Chr1A SoffiXsponR570.01Ag397000 So 101647263 101660059 93670001 117350001 1
Chr1A SoffiXsponR570.01Ag397100 So 101653278 101653925 93670001 117350001 1
Chr1A SoffiXsponR570.01Ag397200 So 101661640 101663857 93670001 117350001 1
Chr1A SoffiXsponR570.01Ag397300 So 101667714 101671885 93670001 117350001 1
Chr1A SoffiXsponR570.01Ag397400 So 101672291 101674524 93670001 117350001 1
Chr1A SoffiXsponR570.01Ag397500 So 101695893 101697140 93670001 117350001 1
Chr1A SoffiXsponR570.01Ag397600 So 101739394 101740717 93670001 117350001 1
Chr1A SoffiXsponR570.01Ag397700 So 101746168 101753568 93670001 117350001 1
Chr1A SoffiXsponR570.01Ag397800 So 101818797 101829017 93670001 117350001 1
Chr1A SoffiXsponR570.01Ag397900 So 101830015 101835961 93670001 117350001 1
Chr1A SoffiXsponR570.01Ag398000 So 101836729 101840890 93670001 117350001 1
Chr1A SoffiXsponR570.01Ag398100 So 101843005 101844384 93670001 117350001 1
Chr1A SoffiXsponR570.01Ag398200 So 101848550 101855746 93670001 117350001 1
Chr1A SoffiXsponR570.01Ag398300 So 101865685 101879851 93670001 117350001 1
Chr1A SoffiXsponR570.01Ag398400 So 101880426 101884587 93670001 117350001 1
Chr1A SoffiXsponR570.01Ag398500 So 101885764 101888831 93670001 117350001 1
Chr1A SoffiXsponR570.01Ag398600 So 101950255 101960005 93670001 117350001 1
Chr1A SoffiXsponR570.01Ag398700 So 101959564 101962600 93670001 117350001 1
Chr1A SoffiXsponR570.01Ag398800 So 101963501 101965865 93670001 117350001 1
Chr1A SoffiXsponR570.01Ag398900 So 101966681 101969258 93670001 117350001 1
Chr1A SoffiXsponR570.01Ag399000 So 101976786 101978963 93670001 117350001 1
Chr1A SoffiXsponR570.01Ag399100 So 101981160 102007944 93670001 117350001 1
Chr1A SoffiXsponR570.01Ag399200 So 101985921 101986328 93670001 117350001 1
Chr1A SoffiXsponR570.01Ag399300 So 102008849 102012542 93670001 117350001 1
Chr1A SoffiXsponR570.01Ag399400 So 102013092 102015102 93670001 117350001 1
Chr1A SoffiXsponR570.01Ag399500 So 102015561 102016395 93670001 117350001 1
Chr1A SoffiXsponR570.01Ag399600 So 102037888 102038409 93670001 117350001 1
Chr1A SoffiXsponR570.01Ag399700 So 102049424 102064274 93670001 117350001 1
Chr1A SoffiXsponR570.01Ag399800 So 102111220 102112997 93670001 117350001 1
Chr1A SoffiXsponR570.01Ag399900 So 102125035 102126739 93670001 117350001 1
Chr1A SoffiXsponR570.01Ag400000 So 102127511 102130768 93670001 117350001 1
Chr1A SoffiXsponR570.01Ag400100 So 102131404 102132880 93670001 117350001 1
Chr1A SoffiXsponR570.01Ag400200 So 102133358 102137835 93670001 117350001 1
Chr1A SoffiXsponR570.01Ag400300 So 102139899 102141002 93670001 117350001 1
Chr1A SoffiXsponR570.01Ag400400 So 102141927 102143366 93670001 117350001 1
Chr1A SoffiXsponR570.01Ag400500 So 102173142 102174189 93670001 117350001 1
Chr1A SoffiXsponR570.01Ag400600 So 102183916 102186862 93670001 117350001 1
Chr1A SoffiXsponR570.01Ag400700 So 102190503 102194247 93670001 117350001 1
Chr1A SoffiXsponR570.01Ag400800 So 102195793 102203347 93670001 117350001 1
Chr1A SoffiXsponR570.01Ag400900 So 102227120 102229952 93670001 117350001 1
Chr1A SoffiXsponR570.01Ag401000 So 102278734 102280393 93670001 117350001 1
Chr1A SoffiXsponR570.01Ag401100 So 102293679 102296957 93670001 117350001 1
Chr1A SoffiXsponR570.01Ag401200 So 102305879 102306241 93670001 117350001 1
Chr1A SoffiXsponR570.01Ag401300 So 102345759 102354233 93670001 117350001 1
Chr1A SoffiXsponR570.01Ag401400 So 102374746 102380816 93670001 117350001 1
Chr1A SoffiXsponR570.01Ag401500 So 102396134 102397468 93670001 117350001 1
Chr1A SoffiXsponR570.01Ag401600 So 102425579 102426790 93670001 117350001 1
Chr1A SoffiXsponR570.01Ag401700 So 102447813 102455609 93670001 117350001 1
Chr1A SoffiXsponR570.01Ag401800 So 102511308 102518905 93670001 117350001 1
Chr1A SoffiXsponR570.01Ag401900 So 102531197 102531720 93670001 117350001 1
Chr1A SoffiXsponR570.01Ag402000 So 102574338 102578391 93670001 117350001 1
Chr1A SoffiXsponR570.01Ag402100 So 102590160 102598454 93670001 117350001 1
Chr1A SoffiXsponR570.01Ag402200 So 102598630 102600425 93670001 117350001 1
Chr1A SoffiXsponR570.01Ag402300 So 102653460 102655823 93670001 117350001 1
Chr1A SoffiXsponR570.01Ag402400 So 102657191 102663906 93670001 117350001 1
Chr1A SoffiXsponR570.01Ag402500 So 102685954 102686223 93670001 117350001 1
Chr1A SoffiXsponR570.01Ag402600 So 102693498 102695053 93670001 117350001 1
Chr1A SoffiXsponR570.01Ag402700 So 102704130 102717971 93670001 117350001 1
Chr1A SoffiXsponR570.01Ag402800 So 102721732 102722867 93670001 117350001 1
Chr1A SoffiXsponR570.01Ag402900 So 102738600 102744459 93670001 117350001 1
Chr1A SoffiXsponR570.01Ag403000 So 102747111 102763148 93670001 117350001 1
Chr1A SoffiXsponR570.01Ag403100 So 102763710 102766910 93670001 117350001 1
Chr1A SoffiXsponR570.01Ag403200 So 102771809 102775420 93670001 117350001 1
Chr1A SoffiXsponR570.01Ag403300 So 102775260 102777291 93670001 117350001 1
Chr1A SoffiXsponR570.01Ag403400 So 102777475 102780475 93670001 117350001 1
Chr1A SoffiXsponR570.01Ag403500 So 102799259 102801524 93670001 117350001 1
Chr1A SoffiXsponR570.01Ag403600 So 102808810 102814275 93670001 117350001 1
Chr1A SoffiXsponR570.01Ag403700 So 102856779 102858576 93670001 117350001 1
Chr1A SoffiXsponR570.01Ag403800 So 102865180 102867444 93670001 117350001 1
Chr1A SoffiXsponR570.01Ag403900 So 102921801 102924057 93670001 117350001 1
Chr1A SoffiXsponR570.01Ag404000 So 102928137 102930226 93670001 117350001 1
Chr1A SoffiXsponR570.01Ag404100 So 102931096 102956462 93670001 117350001 1
Chr1A SoffiXsponR570.01Ag404200 So 102980583 102981562 93670001 117350001 1
Chr1A SoffiXsponR570.01Ag404300 So 103001779 103002807 93670001 117350001 1
Chr1A SoffiXsponR570.01Ag404400 So 103006418 103007432 93670001 117350001 1
Chr1A SoffiXsponR570.01Ag404500 So 103028056 103029083 93670001 117350001 1
Chr1A SoffiXsponR570.01Ag404600 So 103030616 103037461 93670001 117350001 1
Chr1A SoffiXsponR570.01Ag404700 So 103037502 103043732 93670001 117350001 1
Chr1A SoffiXsponR570.01Ag404800 So 103048174 103050511 93670001 117350001 1
Chr1A SoffiXsponR570.01Ag404900 So 103054891 103070595 93670001 117350001 1
Chr1A SoffiXsponR570.01Ag405000 So 103067949 103068767 93670001 117350001 1
Chr1A SoffiXsponR570.01Ag405100 So 103113761 103118054 93670001 117350001 1
Chr1A SoffiXsponR570.01Ag405200 So 103131947 103133210 93670001 117350001 1
Chr1A SoffiXsponR570.01Ag405300 So 103174014 103174433 93670001 117350001 1
Chr1A SoffiXsponR570.01Ag405400 So 103277580 103277777 93670001 117350001 1
Chr1A SoffiXsponR570.01Ag405500 So 103332905 103334157 93670001 117350001 1
Chr1A SoffiXsponR570.01Ag405600 So 103362602 103364491 93670001 117350001 1
Chr1A SoffiXsponR570.01Ag405700 So 103373763 103379543 93670001 117350001 1
Chr1A SoffiXsponR570.01Ag405800 So 103381026 103387561 93670001 117350001 1
Chr1A SoffiXsponR570.01Ag405900 So 103387615 103392096 93670001 117350001 1
Chr1A SoffiXsponR570.01Ag406000 So 103403937 103410484 93670001 117350001 1
Chr1A SoffiXsponR570.01Ag406100 So 103414357 103419861 93670001 117350001 1
Chr1A SoffiXsponR570.01Ag406200 So 103421723 103424423 93670001 117350001 1
Chr1A SoffiXsponR570.01Ag406300 So 103425179 103425557 93670001 117350001 1
Chr1A SoffiXsponR570.01Ag406400 So 103437830 103439424 93670001 117350001 1
Chr1A SoffiXsponR570.01Ag406500 So 103441442 103442386 93670001 117350001 1
Chr1A SoffiXsponR570.01Ag406600 So 103445801 103448539 93670001 117350001 1
Chr1A SoffiXsponR570.01Ag406700 So 103456452 103459483 93670001 117350001 1
Chr1A SoffiXsponR570.01Ag406800 So 103510486 103512089 93670001 117350001 1
Chr1A SoffiXsponR570.01Ag406900 So 103532108 103537431 93670001 117350001 1
Chr1A SoffiXsponR570.01Ag407000 So 103536001 103536312 93670001 117350001 1
Chr1A SoffiXsponR570.01Ag407100 So 103540087 103542276 93670001 117350001 1
Chr1A SoffiXsponR570.01Ag407200 So 103542717 103544139 93670001 117350001 1
Chr1A SoffiXsponR570.01Ag407300 So 103545144 103549037 93670001 117350001 1
Chr1A SoffiXsponR570.01Ag407400 So 103552066 103557964 93670001 117350001 1
Chr1A SoffiXsponR570.01Ag407500 So 103558897 103559400 93670001 117350001 1
Chr1A SoffiXsponR570.01Ag407600 So 103562805 103565612 93670001 117350001 1
Chr1A SoffiXsponR570.01Ag407700 So 103587935 103624426 93670001 117350001 1
Chr1A SoffiXsponR570.01Ag407800 So 103624063 103627177 93670001 117350001 1
Chr1A SoffiXsponR570.01Ag407900 So 103627843 103629469 93670001 117350001 1
Chr1A SoffiXsponR570.01Ag408000 So 103631758 103633394 93670001 117350001 1
Chr1A SoffiXsponR570.01Ag408100 So 103639439 103642178 93670001 117350001 1
Chr1A SoffiXsponR570.01Ag408200 So 103645855 103648149 93670001 117350001 1
Chr1A SoffiXsponR570.01Ag408300 So 103652064 103653814 93670001 117350001 1
Chr1A SoffiXsponR570.01Ag408400 So 103654138 103692170 93670001 117350001 1
Chr1A SoffiXsponR570.01Ag408500 So 103687531 103688235 93670001 117350001 1
Chr1A SoffiXsponR570.01Ag408600 So 103699553 103703240 93670001 117350001 1
Chr1A SoffiXsponR570.01Ag408700 So 103706257 103709491 93670001 117350001 1
Chr1A SoffiXsponR570.01Ag408800 So 103711108 103717286 93670001 117350001 1
Chr1A SoffiXsponR570.01Ag408900 So 103721568 103724808 93670001 117350001 1
Chr1A SoffiXsponR570.01Ag409000 So 103730435 103735868 93670001 117350001 1
Chr1A SoffiXsponR570.01Ag409100 So 103741479 103742942 93670001 117350001 1
Chr1A SoffiXsponR570.01Ag409200 So 103768326 103769249 93670001 117350001 1
Chr1A SoffiXsponR570.01Ag409300 So 103778541 103797890 93670001 117350001 1
Chr1A SoffiXsponR570.01Ag409400 So 103797478 103801197 93670001 117350001 1
Chr1A SoffiXsponR570.01Ag409500 So 103824225 103825641 93670001 117350001 1
Chr1A SoffiXsponR570.01Ag409600 So 103855452 103858601 93670001 117350001 1
Chr1A SoffiXsponR570.01Ag409700 So 103860359 103864540 93670001 117350001 1
Chr1A SoffiXsponR570.01Ag409800 So 103864641 103865715 93670001 117350001 1
Chr1A SoffiXsponR570.01Ag409900 So 103870022 103874884 93670001 117350001 1
Chr1A SoffiXsponR570.01Ag410000 So 103884228 103887578 93670001 117350001 1
Chr1A SoffiXsponR570.01Ag410100 So 103912544 103914236 93670001 117350001 1
Chr1A SoffiXsponR570.01Ag410200 So 103923894 103925124 93670001 117350001 1
Chr1A SoffiXsponR570.01Ag410300 So 103925369 103932911 93670001 117350001 1
Chr1A SoffiXsponR570.01Ag410400 So 103957135 103959109 93670001 117350001 1
Chr1A SoffiXsponR570.01Ag410500 So 103985473 103990566 93670001 117350001 1
Chr1A SoffiXsponR570.01Ag410600 So 103991573 103994815 93670001 117350001 1
Chr1A SoffiXsponR570.01Ag410700 So 104174751 104178473 93670001 117350001 1
Chr1A SoffiXsponR570.01Ag410800 So 104180156 104182497 93670001 117350001 1
Chr1A SoffiXsponR570.01Ag410900 So 104220106 104222141 93670001 117350001 1
Chr1A SoffiXsponR570.01Ag411000 So 104223628 104230730 93670001 117350001 1
Chr1A SoffiXsponR570.01Ag411100 So 104251541 104263278 93670001 117350001 1
Chr1A SoffiXsponR570.01Ag411200 So 104263996 104266347 93670001 117350001 1
Chr1A SoffiXsponR570.01Ag411300 So 104272710 104275919 93670001 117350001 1
Chr1A SoffiXsponR570.01Ag411400 So 104302967 104303923 93670001 117350001 1
Chr1A SoffiXsponR570.01Ag411500 So 104352098 104356233 93670001 117350001 1
Chr1A SoffiXsponR570.01Ag411600 So 104398970 104399445 93670001 117350001 1
Chr1A SoffiXsponR570.01Ag411700 So 104400045 104403747 93670001 117350001 1
Chr1A SoffiXsponR570.01Ag411800 So 104405495 104410281 93670001 117350001 1
Chr1A SoffiXsponR570.01Ag411900 So 104416321 104419752 93670001 117350001 1
Chr1A SoffiXsponR570.01Ag412000 So 104431842 104435197 93670001 117350001 1
Chr1A SoffiXsponR570.01Ag412100 So 104439187 104442349 93670001 117350001 1
Chr1A SoffiXsponR570.01Ag412200 So 104442355 104446300 93670001 117350001 1
Chr1A SoffiXsponR570.01Ag412300 So 104448415 104474191 93670001 117350001 1
Chr1A SoffiXsponR570.01Ag412400 So 104475319 104480026 93670001 117350001 1
Chr1A SoffiXsponR570.01Ag412500 So 104485014 104490020 93670001 117350001 1
Chr1A SoffiXsponR570.01Ag412600 So 104521875 104524287 93670001 117350001 1
Chr1A SoffiXsponR570.01Ag412700 So 104527595 104532016 93670001 117350001 1
Chr1A SoffiXsponR570.01Ag412800 So 104559089 104560436 93670001 117350001 1
Chr1A SoffiXsponR570.01Ag412900 So 104598065 104602430 93670001 117350001 1
Chr1A SoffiXsponR570.01Ag413000 So 104605635 104610137 93670001 117350001 1
Chr1A SoffiXsponR570.01Ag413100 So 104607587 104608405 93670001 117350001 1
Chr1A SoffiXsponR570.01Ag413200 So 104629759 104635096 93670001 117350001 1
Chr1A SoffiXsponR570.01Ag413300 So 104673285 104676238 93670001 117350001 1
Chr1A SoffiXsponR570.01Ag413400 So 104677124 104679259 93670001 117350001 1
Chr1A SoffiXsponR570.01Ag413500 So 104683531 104686808 93670001 117350001 1
Chr1A SoffiXsponR570.01Ag413600 So 104688937 104693586 93670001 117350001 1
Chr1A SoffiXsponR570.01Ag413700 So 104695676 104699487 93670001 117350001 1
Chr1A SoffiXsponR570.01Ag413800 So 104701502 104706920 93670001 117350001 1
Chr1A SoffiXsponR570.01Ag413900 So 104730508 104750472 93670001 117350001 1
Chr1A SoffiXsponR570.01Ag414000 So 104750307 104752544 93670001 117350001 1
Chr1A SoffiXsponR570.01Ag414100 So 104753001 104760297 93670001 117350001 1
Chr1A SoffiXsponR570.01Ag414200 So 104760531 104799121 93670001 117350001 1
Chr1A SoffiXsponR570.01Ag414300 So 104807850 104808518 93670001 117350001 1
Chr1A SoffiXsponR570.01Ag414400 So 104815292 104822909 93670001 117350001 1
Chr1A SoffiXsponR570.01Ag414500 So 104822909 104825344 93670001 117350001 1
Chr1A SoffiXsponR570.01Ag414600 So 104828478 104837841 93670001 117350001 1
Chr1A SoffiXsponR570.01Ag414700 So 104838661 104854986 93670001 117350001 1
Chr1A SoffiXsponR570.01Ag414800 So 104842701 104849096 93670001 117350001 1
Chr1A SoffiXsponR570.01Ag414900 So 104862989 104868124 93670001 117350001 1
Chr1A SoffiXsponR570.01Ag415000 So 104868327 104870370 93670001 117350001 1
Chr1A SoffiXsponR570.01Ag415100 So 104874665 104876670 93670001 117350001 1
Chr1A SoffiXsponR570.01Ag415200 So 104877117 104880065 93670001 117350001 1
Chr1A SoffiXsponR570.01Ag415300 So 104884618 104888717 93670001 117350001 1
Chr1A SoffiXsponR570.01Ag415400 So 104890456 104892680 93670001 117350001 1
Chr1A SoffiXsponR570.01Ag415500 So 104909149 104911698 93670001 117350001 1
Chr1A SoffiXsponR570.01Ag415600 So 104913602 104915570 93670001 117350001 1
Chr1A SoffiXsponR570.01Ag415700 So 104975327 104977480 93670001 117350001 1
Chr1A SoffiXsponR570.01Ag415800 So 104982277 104984057 93670001 117350001 1
Chr1A SoffiXsponR570.01Ag415900 So 104996462 105000790 93670001 117350001 1
Chr1A SoffiXsponR570.01Ag416000 So 105000914 105010876 93670001 117350001 1
Chr1A SoffiXsponR570.01Ag416100 So 105011088 105012293 93670001 117350001 1
Chr1A SoffiXsponR570.01Ag416200 So 105060624 105061691 93670001 117350001 1
Chr1A SoffiXsponR570.01Ag416300 So 105062745 105068419 93670001 117350001 1
Chr1A SoffiXsponR570.01Ag416400 So 105068786 105069232 93670001 117350001 1
Chr1A SoffiXsponR570.01Ag416500 So 105069355 105070236 93670001 117350001 1
Chr1A SoffiXsponR570.01Ag416600 So 105092689 105095780 93670001 117350001 1
Chr1A SoffiXsponR570.01Ag416700 So 105098534 105105270 93670001 117350001 1
Chr1A SoffiXsponR570.01Ag416800 So 105206774 105212373 93670001 117350001 1
Chr1A SoffiXsponR570.01Ag416900 So 105212209 105215320 93670001 117350001 1
Chr1A SoffiXsponR570.01Ag417000 So 105222444 105222995 93670001 117350001 1
Chr1A SoffiXsponR570.01Ag417100 So 105225496 105231790 93670001 117350001 1
Chr1A SoffiXsponR570.01Ag417200 So 105233305 105234602 93670001 117350001 1
Chr1A SoffiXsponR570.01Ag417300 So 105263752 105266704 93670001 117350001 1
Chr1A SoffiXsponR570.01Ag417400 So 105267740 105272266 93670001 117350001 1
Chr1A SoffiXsponR570.01Ag417500 So 105290678 105294024 93670001 117350001 1
Chr1A SoffiXsponR570.01Ag417600 So 105293890 105295224 93670001 117350001 1
Chr1A SoffiXsponR570.01Ag417700 So 105295723 105302081 93670001 117350001 1
Chr1A SoffiXsponR570.01Ag417800 So 105307565 105307903 93670001 117350001 1
Chr1A SoffiXsponR570.01Ag417900 So 105316965 105321083 93670001 117350001 1
Chr1A SoffiXsponR570.01Ag418000 So 105322639 105331556 93670001 117350001 1
Chr1A SoffiXsponR570.01Ag418100 So 105354695 105355167 93670001 117350001 1
Chr1A SoffiXsponR570.01Ag418200 So 105359420 105368310 93670001 117350001 1
Chr1A SoffiXsponR570.01Ag418300 So 105379809 105383121 93670001 117350001 1
Chr1A SoffiXsponR570.01Ag418400 So 105383200 105385106 93670001 117350001 1
Chr1A SoffiXsponR570.01Ag418500 So 105449864 105451164 93670001 117350001 1
Chr1A SoffiXsponR570.01Ag418600 So 105455360 105456987 93670001 117350001 1
Chr1A SoffiXsponR570.01Ag418700 So 105456988 105463672 93670001 117350001 1
Chr1A SoffiXsponR570.01Ag418800 So 105474343 105475455 93670001 117350001 1
Chr1A SoffiXsponR570.01Ag418900 So 105476572 105477650 93670001 117350001 1
Chr1A SoffiXsponR570.01Ag419000 So 105482823 105485420 93670001 117350001 1
Chr1A SoffiXsponR570.01Ag419100 So 105531682 105537269 93670001 117350001 1
Chr1A SoffiXsponR570.01Ag419200 So 105545172 105546384 93670001 117350001 1
Chr1A SoffiXsponR570.01Ag419300 So 105547116 105547935 93670001 117350001 1
Chr1A SoffiXsponR570.01Ag419400 So 105549465 105551360 93670001 117350001 1
Chr1A SoffiXsponR570.01Ag419500 So 105581395 105582371 93670001 117350001 1
Chr1A SoffiXsponR570.01Ag419600 So 105592400 105592846 93670001 117350001 1
Chr1A SoffiXsponR570.01Ag419700 So 105594471 105595364 93670001 117350001 1
Chr1A SoffiXsponR570.01Ag419800 So 105595476 105597996 93670001 117350001 1
Chr1A SoffiXsponR570.01Ag419900 So 105598137 105599992 93670001 117350001 1
Chr1A SoffiXsponR570.01Ag420000 So 105600123 105603747 93670001 117350001 1
Chr1A SoffiXsponR570.01Ag420100 So 105607008 105622710 93670001 117350001 1
Chr1A SoffiXsponR570.01Ag420200 So 105625373 105626734 93670001 117350001 1
Chr1A SoffiXsponR570.01Ag420300 So 105629317 105640236 93670001 117350001 1
Chr1A SoffiXsponR570.01Ag420400 So 105640383 105643570 93670001 117350001 1
Chr1A SoffiXsponR570.01Ag420500 So 105649082 105652986 93670001 117350001 1
Chr1A SoffiXsponR570.01Ag420600 So 105655549 105656220 93670001 117350001 1
Chr1A SoffiXsponR570.01Ag420700 So 105656988 105660586 93670001 117350001 1
Chr1A SoffiXsponR570.01Ag420800 So 105665827 105670698 93670001 117350001 1
Chr1A SoffiXsponR570.01Ag420900 So 105672583 105676631 93670001 117350001 1
Chr1A SoffiXsponR570.01Ag421000 So 105754581 105755922 93670001 117350001 1
Chr1A SoffiXsponR570.01Ag421100 So 105783364 105800364 93670001 117350001 1
Chr1A SoffiXsponR570.01Ag421200 So 105828304 105828798 93670001 117350001 1
Chr1A SoffiXsponR570.01Ag421300 So 105865883 105869620 93670001 117350001 1
Chr1A SoffiXsponR570.01Ag421400 So 105882320 105885390 93670001 117350001 1
Chr1A SoffiXsponR570.01Ag421500 So 105953159 105957145 93670001 117350001 1
Chr1A SoffiXsponR570.01Ag421600 So 105957495 105959183 93670001 117350001 1
Chr1A SoffiXsponR570.01Ag421700 So 105960401 105962826 93670001 117350001 1
Chr1A SoffiXsponR570.01Ag421800 So 106046426 106048995 93670001 117350001 1
Chr1A SoffiXsponR570.01Ag421900 So 106068471 106071102 93670001 117350001 1
Chr1A SoffiXsponR570.01Ag422000 So 106071143 106073756 93670001 117350001 1
Chr1A SoffiXsponR570.01Ag422100 So 106075804 106081436 93670001 117350001 1
Chr1A SoffiXsponR570.01Ag422200 So 106100117 106102272 93670001 117350001 1
Chr1A SoffiXsponR570.01Ag422300 So 106130185 106141610 93670001 117350001 1
Chr1A SoffiXsponR570.01Ag422400 So 106145267 106151939 93670001 117350001 1
Chr1A SoffiXsponR570.01Ag422500 So 106249771 106253200 93670001 117350001 1
Chr1A SoffiXsponR570.01Ag422600 So 106279777 106285447 93670001 117350001 1
Chr1A SoffiXsponR570.01Ag422700 So 106285799 106286295 93670001 117350001 1
Chr1A SoffiXsponR570.01Ag422800 So 106307169 106312633 93670001 117350001 1
Chr1A SoffiXsponR570.01Ag422900 So 106375731 106380772 93670001 117350001 1
Chr1A SoffiXsponR570.01Ag423000 So 106409473 106412116 93670001 117350001 1
Chr1A SoffiXsponR570.01Ag423100 So 106424939 106428921 93670001 117350001 1
Chr1A SoffiXsponR570.01Ag423200 So 106427007 106432933 93670001 117350001 1
Chr1A SoffiXsponR570.01Ag423300 So 106445400 106450971 93670001 117350001 1
Chr1A SoffiXsponR570.01Ag423400 So 106471996 106478143 93670001 117350001 1
Chr1A SoffiXsponR570.01Ag423500 So 106481239 106481862 93670001 117350001 1
Chr1A SoffiXsponR570.01Ag423600 So 106488698 106493398 93670001 117350001 1
Chr1A SoffiXsponR570.01Ag423700 So 106511690 106512841 93670001 117350001 1
Chr1A SoffiXsponR570.01Ag423800 So 106513098 106515419 93670001 117350001 1
Chr1A SoffiXsponR570.01Ag423900 So 106538247 106542777 93670001 117350001 1
Chr1A SoffiXsponR570.01Ag424000 So 106555465 106556378 93670001 117350001 1
Chr1A SoffiXsponR570.01Ag424100 So 106563757 106569607 93670001 117350001 1
Chr1A SoffiXsponR570.01Ag424200 So 106587585 106592480 93670001 117350001 1
Chr1A SoffiXsponR570.01Ag424300 So 106594850 106600111 93670001 117350001 1
Chr1A SoffiXsponR570.01Ag424400 So 106601246 106603146 93670001 117350001 1
Chr1A SoffiXsponR570.01Ag424500 So 106613210 106614597 93670001 117350001 1
Chr1A SoffiXsponR570.01Ag424600 So 106617921 106630318 93670001 117350001 1
Chr1A SoffiXsponR570.01Ag424700 So 106630502 106634403 93670001 117350001 1
Chr1A SoffiXsponR570.01Ag424800 So 106634273 106636133 93670001 117350001 1
Chr1A SoffiXsponR570.01Ag424900 So 106636453 106642205 93670001 117350001 1
Chr1A SoffiXsponR570.01Ag425000 So 106642556 106645827 93670001 117350001 1
Chr1A SoffiXsponR570.01Ag425100 So 106645478 106646327 93670001 117350001 1
Chr1A SoffiXsponR570.01Ag425200 So 106647083 106647547 93670001 117350001 1
Chr1A SoffiXsponR570.01Ag425300 So 106650439 106651588 93670001 117350001 1
Chr1A SoffiXsponR570.01Ag425400 So 106676077 106678397 93670001 117350001 1
Chr1A SoffiXsponR570.01Ag425500 So 106738258 106742602 93670001 117350001 1
Chr1A SoffiXsponR570.01Ag425600 So 106744286 106759731 93670001 117350001 1
Chr1A SoffiXsponR570.01Ag425700 So 106746424 106746735 93670001 117350001 1
Chr1A SoffiXsponR570.01Ag425800 So 106755992 106756399 93670001 117350001 1
Chr1A SoffiXsponR570.01Ag425900 So 106769120 106769932 93670001 117350001 1
Chr1A SoffiXsponR570.01Ag426000 So 106784789 106794855 93670001 117350001 1
Chr1A SoffiXsponR570.01Ag426100 So 106821940 106825352 93670001 117350001 1
Chr1A SoffiXsponR570.01Ag426200 So 106827492 106830118 93670001 117350001 1
Chr1A SoffiXsponR570.01Ag426300 So 106832376 106846237 93670001 117350001 1
Chr1A SoffiXsponR570.01Ag426400 So 106847025 106847766 93670001 117350001 1
Chr1A SoffiXsponR570.01Ag426500 So 106871809 106872285 93670001 117350001 1
Chr1A SoffiXsponR570.01Ag426600 So 106885356 106885832 93670001 117350001 1
Chr1A SoffiXsponR570.01Ag426700 So 106921382 106923346 93670001 117350001 1
Chr1A SoffiXsponR570.01Ag426800 So 106944036 106946506 93670001 117350001 1
Chr1A SoffiXsponR570.01Ag426900 So 106952269 106956814 93670001 117350001 1
Chr1A SoffiXsponR570.01Ag427000 So 106957861 106963923 93670001 117350001 1
Chr1A SoffiXsponR570.01Ag427100 So 106967173 106971055 93670001 117350001 1
Chr1A SoffiXsponR570.01Ag427200 So 106973084 106978263 93670001 117350001 1
Chr1A SoffiXsponR570.01Ag427300 So 107006105 107010087 93670001 117350001 1
Chr1A SoffiXsponR570.01Ag427400 So 107014422 107020352 93670001 117350001 1
Chr1A SoffiXsponR570.01Ag427500 So 107020804 107025558 93670001 117350001 1
Chr1A SoffiXsponR570.01Ag427600 So 107039067 107042530 93670001 117350001 1
Chr1A SoffiXsponR570.01Ag427700 So 107042504 107045767 93670001 117350001 1
Chr1A SoffiXsponR570.01Ag427800 So 107086758 107088977 93670001 117350001 1
Chr1A SoffiXsponR570.01Ag427900 So 107090637 107091501 93670001 117350001 1
Chr1A SoffiXsponR570.01Ag428000 So 107091534 107098842 93670001 117350001 1
Chr1A SoffiXsponR570.01Ag428100 So 107103331 107108759 93670001 117350001 1
Chr1A SoffiXsponR570.01Ag428200 So 107160995 107165381 93670001 117350001 1
Chr1A SoffiXsponR570.01Ag428300 So 107171105 107173332 93670001 117350001 1
Chr1A SoffiXsponR570.01Ag428400 So 107173687 107175155 93670001 117350001 1
Chr1A SoffiXsponR570.01Ag428500 So 107187234 107190802 93670001 117350001 1
Chr1A SoffiXsponR570.01Ag428600 So 107233002 107234294 93670001 117350001 1
Chr1A SoffiXsponR570.01Ag428700 So 107234226 107235000 93670001 117350001 1
Chr1A SoffiXsponR570.01Ag428800 So 107235941 107257426 93670001 117350001 1
Chr1A SoffiXsponR570.01Ag428900 So 107257840 107263478 93670001 117350001 1
Chr1A SoffiXsponR570.01Ag429000 So 107267034 107270203 93670001 117350001 1
Chr1A SoffiXsponR570.01Ag429100 So 107270847 107273993 93670001 117350001 1
Chr1A SoffiXsponR570.01Ag429200 So 107305078 107308166 93670001 117350001 1
Chr1A SoffiXsponR570.01Ag429300 So 107309707 107313926 93670001 117350001 1
Chr1A SoffiXsponR570.01Ag429400 So 107318063 107321066 93670001 117350001 1
Chr1A SoffiXsponR570.01Ag429500 So 107321731 107327513 93670001 117350001 1
Chr1A SoffiXsponR570.01Ag429600 So 107369284 107370997 93670001 117350001 1
Chr1A SoffiXsponR570.01Ag429700 So 107371206 107395651 93670001 117350001 1
Chr1A SoffiXsponR570.01Ag429800 So 107409783 107411566 93670001 117350001 1
Chr1A SoffiXsponR570.01Ag429900 So 107418552 107419000 93670001 117350001 1
Chr1A SoffiXsponR570.01Ag430000 So 107419041 107421289 93670001 117350001 1
Chr1A SoffiXsponR570.01Ag430100 So 107437983 107439118 93670001 117350001 1
Chr1A SoffiXsponR570.01Ag430200 So 107439578 107444322 93670001 117350001 1
Chr1A SoffiXsponR570.01Ag430300 So 107446598 107456457 93670001 117350001 1
Chr1A SoffiXsponR570.01Ag430400 So 107527086 107532634 93670001 117350001 1
Chr1A SoffiXsponR570.01Ag430500 So 107540353 107543376 93670001 117350001 1
Chr1A SoffiXsponR570.01Ag430600 So 107544658 107552625 93670001 117350001 1
Chr1A SoffiXsponR570.01Ag430700 So 107585758 107591534 93670001 117350001 1
Chr1A SoffiXsponR570.01Ag430800 So 107608190 107610064 93670001 117350001 1
Chr1A SoffiXsponR570.01Ag430900 So 107659086 107662392 93670001 117350001 1
Chr1A SoffiXsponR570.01Ag431000 So 107662826 107677428 93670001 117350001 1
Chr1A SoffiXsponR570.01Ag431100 So 107680477 107682467 93670001 117350001 1
Chr1A SoffiXsponR570.01Ag431200 So 107751108 107752126 93670001 117350001 1
Chr1A SoffiXsponR570.01Ag431300 So 107754077 107760157 93670001 117350001 1
Chr1A SoffiXsponR570.01Ag431400 So 107768754 107771467 93670001 117350001 1
Chr1A SoffiXsponR570.01Ag431500 So 107784010 107784857 93670001 117350001 1
Chr1A SoffiXsponR570.01Ag431600 So 107794654 107799982 93670001 117350001 1
Chr1A SoffiXsponR570.01Ag431700 So 107800517 107818114 93670001 117350001 1
Chr1A SoffiXsponR570.01Ag431800 So 107827579 107833251 93670001 117350001 1
Chr1A SoffiXsponR570.01Ag431900 So 107833477 107838034 93670001 117350001 1
Chr1A SoffiXsponR570.01Ag432000 So 107845590 107850140 93670001 117350001 1
Chr1A SoffiXsponR570.01Ag432100 So 107853500 107862522 93670001 117350001 1
Chr1A SoffiXsponR570.01Ag432200 So 107896112 107898069 93670001 117350001 1
Chr1A SoffiXsponR570.01Ag432300 So 107922179 107927986 93670001 117350001 1
Chr1A SoffiXsponR570.01Ag432400 So 107934490 107936329 93670001 117350001 1
Chr1A SoffiXsponR570.01Ag432500 So 107959189 107962150 93670001 117350001 1
Chr1A SoffiXsponR570.01Ag432600 So 107969663 107970691 93670001 117350001 1
Chr1A SoffiXsponR570.01Ag432700 So 107986283 107989747 93670001 117350001 1
Chr1A SoffiXsponR570.01Ag432800 So 107990351 107992069 93670001 117350001 1
Chr1A SoffiXsponR570.01Ag432900 So 107993101 107995524 93670001 117350001 1
Chr1A SoffiXsponR570.01Ag433000 So 108009789 108016898 93670001 117350001 1
Chr1A SoffiXsponR570.01Ag433100 So 108032926 108036547 93670001 117350001 1
Chr1A SoffiXsponR570.01Ag433200 So 108045848 108055474 93670001 117350001 1
Chr1A SoffiXsponR570.01Ag433300 So 108059765 108061919 93670001 117350001 1
Chr1A SoffiXsponR570.01Ag433400 So 108064469 108080040 93670001 117350001 1
Chr1A SoffiXsponR570.01Ag433500 So 108082406 108082897 93670001 117350001 1
Chr1A SoffiXsponR570.01Ag433600 So 108083721 108085723 93670001 117350001 1
Chr1A SoffiXsponR570.01Ag433700 So 108086441 108086917 93670001 117350001 1
Chr1A SoffiXsponR570.01Ag433800 So 108192131 108194136 93670001 117350001 1
Chr1A SoffiXsponR570.01Ag433900 So 108199850 108202455 93670001 117350001 1
Chr1A SoffiXsponR570.01Ag434000 So 108208518 108210119 93670001 117350001 1
Chr1A SoffiXsponR570.01Ag434100 So 108231428 108233397 93670001 117350001 1
Chr1A SoffiXsponR570.01Ag434200 So 108234467 108236473 93670001 117350001 1
Chr1A SoffiXsponR570.01Ag434300 So 108236713 108239986 93670001 117350001 1
Chr1A SoffiXsponR570.01Ag434400 So 108282667 108283029 93670001 117350001 1
Chr1A SoffiXsponR570.01Ag434500 So 108285501 108287033 93670001 117350001 1
Chr1A SoffiXsponR570.01Ag434600 So 108297036 108299635 93670001 117350001 1
Chr1A SoffiXsponR570.01Ag434700 So 108357934 108359359 93670001 117350001 1
Chr1A SoffiXsponR570.01Ag434800 So 108360668 108361172 93670001 117350001 1
Chr1A SoffiXsponR570.01Ag434900 So 108365602 108366902 93670001 117350001 1
Chr1A SoffiXsponR570.01Ag435000 So 108369431 108371765 93670001 117350001 1
Chr1A SoffiXsponR570.01Ag435100 So 108420663 108429268 93670001 117350001 1
Chr1A SoffiXsponR570.01Ag435200 So 108436531 108442833 93670001 117350001 1
Chr1A SoffiXsponR570.01Ag435300 So 108441958 108491535 93670001 117350001 1
Chr1A SoffiXsponR570.01Ag435400 So 108457176 108457583 93670001 117350001 1
Chr1A SoffiXsponR570.01Ag435500 So 108493055 108500227 93670001 117350001 1
Chr1A SoffiXsponR570.01Ag435600 So 108504880 108506502 93670001 117350001 1
Chr1A SoffiXsponR570.01Ag435700 So 108514431 108515045 93670001 117350001 1
Chr1A SoffiXsponR570.01Ag435800 So 108517823 108518494 93670001 117350001 1
Chr1A SoffiXsponR570.01Ag435900 So 108524558 108525535 93670001 117350001 1
Chr1A SoffiXsponR570.01Ag436000 So 108528262 108529250 93670001 117350001 1
Chr1A SoffiXsponR570.01Ag436100 So 108605760 108610525 93670001 117350001 1
Chr1A SoffiXsponR570.01Ag436200 So 108611151 108616340 93670001 117350001 1
Chr1A SoffiXsponR570.01Ag436300 So 108622220 108626998 93670001 117350001 1
Chr1A SoffiXsponR570.01Ag436400 So 108640638 108647169 93670001 117350001 1
Chr1A SoffiXsponR570.01Ag436500 So 108689092 108693283 93670001 117350001 1
Chr1A SoffiXsponR570.01Ag436600 So 108724632 108734746 93670001 117350001 1
Chr1A SoffiXsponR570.01Ag436700 So 108736833 108745234 93670001 117350001 1
Chr1A SoffiXsponR570.01Ag436800 So 108751637 108754451 93670001 117350001 1
Chr1A SoffiXsponR570.01Ag436900 So 108787837 108794253 93670001 117350001 1
Chr1A SoffiXsponR570.01Ag437000 So 108797238 108803727 93670001 117350001 1
Chr1A SoffiXsponR570.01Ag437100 So 108810696 108819313 93670001 117350001 1
Chr1A SoffiXsponR570.01Ag437200 So 108900223 108901440 93670001 117350001 1
Chr1A SoffiXsponR570.01Ag437300 So 108904434 108905614 93670001 117350001 1
Chr1A SoffiXsponR570.01Ag437400 So 108910857 108912567 93670001 117350001 1
Chr1A SoffiXsponR570.01Ag437500 So 108923152 108925167 93670001 117350001 1
Chr1A SoffiXsponR570.01Ag437600 So 108937556 108944250 93670001 117350001 1
Chr1A SoffiXsponR570.01Ag437700 So 108957395 108957793 93670001 117350001 1
Chr1A SoffiXsponR570.01Ag437800 So 108994971 109000138 93670001 117350001 1
Chr1A SoffiXsponR570.01Ag437900 So 109010745 109012523 93670001 117350001 1
Chr1A SoffiXsponR570.01Ag438000 So 109039117 109042673 93670001 117350001 1
Chr1A SoffiXsponR570.01Ag438100 So 109049993 109052453 93670001 117350001 1
Chr1A SoffiXsponR570.01Ag438200 So 109074774 109078680 93670001 117350001 1
Chr1A SoffiXsponR570.01Ag438300 So 109078736 109085944 93670001 117350001 1
Chr1A SoffiXsponR570.01Ag438400 So 109092220 109094910 93670001 117350001 1
Chr1A SoffiXsponR570.01Ag438500 So 109125206 109125487 93670001 117350001 1
Chr1A SoffiXsponR570.01Ag438600 So 109151657 109155706 93670001 117350001 1
Chr1A SoffiXsponR570.01Ag438700 So 109157611 109161126 93670001 117350001 1
Chr1A SoffiXsponR570.01Ag438800 So 109160442 109163797 93670001 117350001 1
Chr1A SoffiXsponR570.01Ag438900 So 109166389 109167327 93670001 117350001 1
Chr1A SoffiXsponR570.01Ag439000 So 109186339 109188303 93670001 117350001 1
Chr1A SoffiXsponR570.01Ag439100 So 109189985 109190895 93670001 117350001 1
Chr1A SoffiXsponR570.01Ag439200 So 109207981 109210131 93670001 117350001 1
Chr1A SoffiXsponR570.01Ag439300 So 109210269 109226554 93670001 117350001 1
Chr1A SoffiXsponR570.01Ag439400 So 109217536 109220835 93670001 117350001 1
Chr1A SoffiXsponR570.01Ag439500 So 109226523 109230181 93670001 117350001 1
Chr1A SoffiXsponR570.01Ag439600 So 109235910 109238038 93670001 117350001 1
Chr1A SoffiXsponR570.01Ag439700 So 109240564 109244731 93670001 117350001 1
Chr1A SoffiXsponR570.01Ag439800 So 109264047 109265094 93670001 117350001 1
Chr1A SoffiXsponR570.01Ag439900 So 109274417 109280216 93670001 117350001 1
Chr1A SoffiXsponR570.01Ag440000 So 109280467 109289719 93670001 117350001 1
Chr1A SoffiXsponR570.01Ag440100 So 109295085 109299049 93670001 117350001 1
Chr1A SoffiXsponR570.01Ag440200 So 109298031 109298393 93670001 117350001 1
Chr1A SoffiXsponR570.01Ag440300 So 109333920 109334465 93670001 117350001 1
Chr1A SoffiXsponR570.01Ag440400 So 109341045 109343345 93670001 117350001 1
Chr1A SoffiXsponR570.01Ag440500 So 109403301 109423865 93670001 117350001 1
Chr1A SoffiXsponR570.01Ag440600 So 109445263 109447074 93670001 117350001 1
Chr1A SoffiXsponR570.01Ag440700 So 109468349 109468825 93670001 117350001 1
Chr1A SoffiXsponR570.01Ag440800 So 109489227 109498176 93670001 117350001 1
Chr1A SoffiXsponR570.01Ag440900 So 109499673 109507438 93670001 117350001 1
Chr1A SoffiXsponR570.01Ag441000 So 109645687 109649114 93670001 117350001 1
Chr1A SoffiXsponR570.01Ag441100 So 109679237 109686181 93670001 117350001 1
Chr1A SoffiXsponR570.01Ag441200 So 109692825 109693170 93670001 117350001 1
Chr1A SoffiXsponR570.01Ag441300 So 109696557 109697201 93670001 117350001 1
Chr1A SoffiXsponR570.01Ag441400 So 109709962 109712281 93670001 117350001 1
Chr1A SoffiXsponR570.01Ag441500 So 109735517 109736897 93670001 117350001 1
Chr1A SoffiXsponR570.01Ag441600 So 109766528 109768197 93670001 117350001 1
Chr1A SoffiXsponR570.01Ag441700 So 109770883 109772164 93670001 117350001 1
Chr1A SoffiXsponR570.01Ag441800 So 109792015 109796715 93670001 117350001 1
Chr1A SoffiXsponR570.01Ag441900 So 109830080 109831004 93670001 117350001 1
Chr1A SoffiXsponR570.01Ag442000 So 109916953 109919661 93670001 117350001 1
Chr1A SoffiXsponR570.01Ag442100 So 109924698 109929771 93670001 117350001 1
Chr1A SoffiXsponR570.01Ag442200 So 109972080 109976111 93670001 117350001 1
Chr1A SoffiXsponR570.01Ag442300 So 109986745 109987881 93670001 117350001 1
Chr1A SoffiXsponR570.01Ag442400 So 109989180 109992366 93670001 117350001 1
Chr1A SoffiXsponR570.01Ag442500 So 109997685 110002916 93670001 117350001 1
Chr1A SoffiXsponR570.01Ag442600 So 110005144 110008677 93670001 117350001 1
Chr1A SoffiXsponR570.01Ag442700 So 110011368 110018141 93670001 117350001 1
Chr1A SoffiXsponR570.01Ag442800 So 110046260 110051766 93670001 117350001 1
Chr1A SoffiXsponR570.01Ag442900 So 110057947 110060545 93670001 117350001 1
Chr1A SoffiXsponR570.01Ag443000 So 110062398 110065764 93670001 117350001 1
Chr1A SoffiXsponR570.01Ag443100 So 110090608 110090916 93670001 117350001 1
Chr1A SoffiXsponR570.01Ag443200 So 110105341 110107168 93670001 117350001 1
Chr1A SoffiXsponR570.01Ag443300 So 110109240 110118175 93670001 117350001 1
Chr1A SoffiXsponR570.01Ag443400 So 110144785 110154404 93670001 117350001 1
Chr1A SoffiXsponR570.01Ag443500 So 110158117 110160777 93670001 117350001 1
Chr1A SoffiXsponR570.01Ag443600 So 110160805 110164216 93670001 117350001 1
Chr1A SoffiXsponR570.01Ag443700 So 110185000 110188844 93670001 117350001 1
Chr1A SoffiXsponR570.01Ag443800 So 110189063 110192126 93670001 117350001 1
Chr1A SoffiXsponR570.01Ag443900 So 110193497 110195859 93670001 117350001 1
Chr1A SoffiXsponR570.01Ag444000 So 110196298 110201831 93670001 117350001 1
Chr1A SoffiXsponR570.01Ag444100 So 110232067 110236217 93670001 117350001 1
Chr1A SoffiXsponR570.01Ag444200 So 110237147 110241693 93670001 117350001 1
Chr1A SoffiXsponR570.01Ag444300 So 110288856 110290576 93670001 117350001 1
Chr1A SoffiXsponR570.01Ag444400 So 110296115 110303958 93670001 117350001 1
Chr1A SoffiXsponR570.01Ag444500 So 110348280 110356339 93670001 117350001 1
Chr1A SoffiXsponR570.01Ag444600 So 110358142 110361949 93670001 117350001 1
Chr1A SoffiXsponR570.01Ag444700 So 110362663 110366339 93670001 117350001 1
Chr1A SoffiXsponR570.01Ag444800 So 110382021 110385588 93670001 117350001 1
Chr1A SoffiXsponR570.01Ag444900 So 110386177 110392469 93670001 117350001 1
Chr1A SoffiXsponR570.01Ag445000 So 110464122 110474256 93670001 117350001 1
Chr1A SoffiXsponR570.01Ag445100 So 110474916 110477052 93670001 117350001 1
Chr1A SoffiXsponR570.01Ag445200 So 110479182 110482196 93670001 117350001 1
Chr1A SoffiXsponR570.01Ag445300 So 110482942 110485164 93670001 117350001 1
Chr1A SoffiXsponR570.01Ag445400 So 110589954 110594229 93670001 117350001 1
Chr1A SoffiXsponR570.01Ag445500 So 110601051 110601884 93670001 117350001 1
Chr1A SoffiXsponR570.01Ag445600 So 110602889 110606062 93670001 117350001 1
Chr1A SoffiXsponR570.01Ag445700 So 110614385 110621841 93670001 117350001 1
Chr1A SoffiXsponR570.01Ag445800 So 110622097 110625512 93670001 117350001 1
Chr1A SoffiXsponR570.01Ag445900 So 110669556 110673787 93670001 117350001 1
Chr1A SoffiXsponR570.01Ag446000 So 110676865 110679732 93670001 117350001 1
Chr1A SoffiXsponR570.01Ag446100 So 110680771 110685471 93670001 117350001 1
Chr1A SoffiXsponR570.01Ag446200 So 110690889 110709051 93670001 117350001 1
Chr1A SoffiXsponR570.01Ag446300 So 110713421 110713957 93670001 117350001 1
Chr1A SoffiXsponR570.01Ag446400 So 110718490 110721903 93670001 117350001 1
Chr1A SoffiXsponR570.01Ag446500 So 110731011 110734014 93670001 117350001 1
Chr1A SoffiXsponR570.01Ag446600 So 110784270 110788408 93670001 117350001 1
Chr1A SoffiXsponR570.01Ag446700 So 110816567 110818580 93670001 117350001 1
Chr1A SoffiXsponR570.01Ag446800 So 110821052 110826540 93670001 117350001 1
Chr1A SoffiXsponR570.01Ag446900 So 110857488 110860835 93670001 117350001 1
Chr1A SoffiXsponR570.01Ag447000 So 110886701 110889076 93670001 117350001 1
Chr1A SoffiXsponR570.01Ag447100 So 110936997 110941347 93670001 117350001 1
Chr1A SoffiXsponR570.01Ag447200 So 110942045 110947377 93670001 117350001 1
Chr1A SoffiXsponR570.01Ag447300 So 110945858 110951177 93670001 117350001 1
Chr1A SoffiXsponR570.01Ag447400 So 110952883 110953983 93670001 117350001 1
Chr1A SoffiXsponR570.01Ag447500 So 110958799 110960533 93670001 117350001 1
Chr1A SoffiXsponR570.01Ag447600 So 110961728 110964440 93670001 117350001 1
Chr1A SoffiXsponR570.01Ag447700 So 110965848 110970145 93670001 117350001 1
Chr1A SoffiXsponR570.01Ag447800 So 110979596 110982181 93670001 117350001 1
Chr1A SoffiXsponR570.01Ag447900 So 110986584 110989488 93670001 117350001 1
Chr1A SoffiXsponR570.01Ag448000 So 110993674 111006635 93670001 117350001 1
Chr1A SoffiXsponR570.01Ag448100 So 110995231 110995878 93670001 117350001 1
Chr1A SoffiXsponR570.01Ag448200 So 111009340 111024879 93670001 117350001 1
Chr1A SoffiXsponR570.01Ag448300 So 111026694 111028870 93670001 117350001 1
Chr1A SoffiXsponR570.01Ag448400 So 111063489 111066600 93670001 117350001 1
Chr1A SoffiXsponR570.01Ag448500 So 111088508 111102070 93670001 117350001 1
Chr1A SoffiXsponR570.01Ag448600 So 111104873 111115474 93670001 117350001 1
Chr1A SoffiXsponR570.01Ag448700 So 111114347 111119202 93670001 117350001 1
Chr1A SoffiXsponR570.01Ag448800 So 111150000 111156941 93670001 117350001 1
Chr1A SoffiXsponR570.01Ag448900 So 111268250 111274392 93670001 117350001 1
Chr1A SoffiXsponR570.01Ag449000 So 111274649 111275156 93670001 117350001 1
Chr1A SoffiXsponR570.01Ag449100 So 111275634 111276753 93670001 117350001 1
Chr1A SoffiXsponR570.01Ag449200 So 111280916 111284981 93670001 117350001 1
Chr1A SoffiXsponR570.01Ag449300 So 111287606 111288958 93670001 117350001 1
Chr1A SoffiXsponR570.01Ag449400 So 111291245 111315382 93670001 117350001 1
Chr1A SoffiXsponR570.01Ag449500 So 111332753 111335272 93670001 117350001 1
Chr1A SoffiXsponR570.01Ag449600 So 111337091 111342197 93670001 117350001 1
Chr1A SoffiXsponR570.01Ag449700 So 111408634 111413164 93670001 117350001 1
Chr1A SoffiXsponR570.01Ag449800 So 111414580 111417301 93670001 117350001 1
Chr1A SoffiXsponR570.01Ag449900 So 111422135 111425005 93670001 117350001 1
Chr1A SoffiXsponR570.01Ag450000 So 111508892 111512665 93670001 117350001 1
Chr1A SoffiXsponR570.01Ag450100 So 111516295 111516606 93670001 117350001 1
Chr1A SoffiXsponR570.01Ag450200 So 111559459 111562315 93670001 117350001 1
Chr1A SoffiXsponR570.01Ag450300 So 111590741 111595965 93670001 117350001 1
Chr1A SoffiXsponR570.01Ag450400 So 111641434 111646146 93670001 117350001 1
Chr1A SoffiXsponR570.01Ag450500 So 111650393 111658199 93670001 117350001 1
Chr1A SoffiXsponR570.01Ag450600 So 111659419 111672026 93670001 117350001 1
Chr1A SoffiXsponR570.01Ag450700 So 111663687 111664094 93670001 117350001 1
Chr1A SoffiXsponR570.01Ag450800 So 111722244 111724414 93670001 117350001 1
Chr1A SoffiXsponR570.01Ag450900 So 111745557 111748432 93670001 117350001 1
Chr1A SoffiXsponR570.01Ag451000 So 111749633 111754417 93670001 117350001 1
Chr1A SoffiXsponR570.01Ag451100 So 111784262 111789033 93670001 117350001 1
Chr1A SoffiXsponR570.01Ag451200 So 111791027 111792755 93670001 117350001 1
Chr1A SoffiXsponR570.01Ag451300 So 111797073 111800639 93670001 117350001 1
Chr1A SoffiXsponR570.01Ag451400 So 111834640 111838701 93670001 117350001 1
Chr1A SoffiXsponR570.01Ag451500 So 111919598 111923399 93670001 117350001 1
Chr1A SoffiXsponR570.01Ag451600 So 111933326 111933741 93670001 117350001 1
Chr1A SoffiXsponR570.01Ag451700 So 111939451 111943509 93670001 117350001 1
Chr1A SoffiXsponR570.01Ag451800 So 111947950 111950503 93670001 117350001 1
Chr1A SoffiXsponR570.01Ag451900 So 112008753 112010651 93670001 117350001 1
Chr1A SoffiXsponR570.01Ag452000 So 112017396 112020909 93670001 117350001 1
Chr1A SoffiXsponR570.01Ag452100 So 112058263 112059920 93670001 117350001 1
Chr1A SoffiXsponR570.01Ag452200 So 112060832 112062005 93670001 117350001 1
Chr1A SoffiXsponR570.01Ag452300 So 112063403 112065676 93670001 117350001 1
Chr1A SoffiXsponR570.01Ag452400 So 112066656 112068316 93670001 117350001 1
Chr1A SoffiXsponR570.01Ag452500 So 112082403 112088249 93670001 117350001 1
Chr1A SoffiXsponR570.01Ag452600 So 112091210 112095544 93670001 117350001 1
Chr1A SoffiXsponR570.01Ag452700 So 112097161 112098787 93670001 117350001 1
Chr1A SoffiXsponR570.01Ag452800 So 112103689 112106678 93670001 117350001 1
Chr1A SoffiXsponR570.01Ag452900 So 112116692 112121748 93670001 117350001 1
Chr1A SoffiXsponR570.01Ag453000 So 112123382 112129563 93670001 117350001 1
Chr1A SoffiXsponR570.01Ag453100 So 112129471 112137326 93670001 117350001 1
Chr1A SoffiXsponR570.01Ag453200 So 112246569 112248729 93670001 117350001 1
Chr1A SoffiXsponR570.01Ag453300 So 112249526 112253180 93670001 117350001 1
Chr1A SoffiXsponR570.01Ag453400 So 112265318 112266762 93670001 117350001 1
Chr1A SoffiXsponR570.01Ag453500 So 112277488 112279013 93670001 117350001 1
Chr1A SoffiXsponR570.01Ag453600 So 112283428 112293032 93670001 117350001 1
Chr1A SoffiXsponR570.01Ag453700 So 112294582 112299949 93670001 117350001 1
Chr1A SoffiXsponR570.01Ag453800 So 112353658 112358746 93670001 117350001 1
Chr1A SoffiXsponR570.01Ag453900 So 112359228 112361196 93670001 117350001 1
Chr1A SoffiXsponR570.01Ag454000 So 112361355 112394709 93670001 117350001 1
Chr1A SoffiXsponR570.01Ag454100 So 112412073 112417857 93670001 117350001 1
Chr1A SoffiXsponR570.01Ag454200 So 112418341 112422015 93670001 117350001 1
Chr1A SoffiXsponR570.01Ag454300 So 112422113 112441326 93670001 117350001 1
Chr1A SoffiXsponR570.01Ag454400 So 112445303 112459036 93670001 117350001 1
Chr1A SoffiXsponR570.01Ag454500 So 112478564 112482470 93670001 117350001 1
Chr1A SoffiXsponR570.01Ag454600 So 112511017 112513010 93670001 117350001 1
Chr1A SoffiXsponR570.01Ag454700 So 112528996 112533337 93670001 117350001 1
Chr1A SoffiXsponR570.01Ag454800 So 112553797 112556347 93670001 117350001 1
Chr1A SoffiXsponR570.01Ag454900 So 112556564 112562144 93670001 117350001 1
Chr1A SoffiXsponR570.01Ag455000 So 112563851 112568983 93670001 117350001 1
Chr1A SoffiXsponR570.01Ag455100 So 112571479 112586093 93670001 117350001 1
Chr1A SoffiXsponR570.01Ag455200 So 112664958 112667702 93670001 117350001 1
Chr1A SoffiXsponR570.01Ag455300 So 112670522 112679381 93670001 117350001 1
Chr1A SoffiXsponR570.01Ag455400 So 112679884 112682987 93670001 117350001 1
Chr1A SoffiXsponR570.01Ag455500 So 112687458 112692716 93670001 117350001 1
Chr1A SoffiXsponR570.01Ag455600 So 112748202 112755176 93670001 117350001 1
Chr1A SoffiXsponR570.01Ag455700 So 112755285 112758968 93670001 117350001 1
Chr1A SoffiXsponR570.01Ag455800 So 112788991 112791439 93670001 117350001 1
Chr1A SoffiXsponR570.01Ag455900 So 112802855 112804810 93670001 117350001 1
Chr1A SoffiXsponR570.01Ag456000 So 112806398 112822842 93670001 117350001 1
Chr1A SoffiXsponR570.01Ag456100 So 112825991 112830543 93670001 117350001 1
Chr1A SoffiXsponR570.01Ag456200 So 112958006 112960893 93670001 117350001 1
Chr1A SoffiXsponR570.01Ag456300 So 112961825 112965734 93670001 117350001 1
Chr1A SoffiXsponR570.01Ag456400 So 112966958 112979931 93670001 117350001 1
Chr1A SoffiXsponR570.01Ag456500 So 112983675 112986978 93670001 117350001 1
Chr1A SoffiXsponR570.01Ag456600 So 112991804 113003794 93670001 117350001 1
Chr1A SoffiXsponR570.01Ag456700 So 113026142 113029562 93670001 117350001 1
Chr1A SoffiXsponR570.01Ag456800 So 113052872 113058438 93670001 117350001 1
Chr1A SoffiXsponR570.01Ag456900 So 113059426 113063372 93670001 117350001 1
Chr1A SoffiXsponR570.01Ag457000 So 113117853 113124715 93670001 117350001 1
Chr1A SoffiXsponR570.01Ag457100 So 113128916 113129453 93670001 117350001 1
Chr1A SoffiXsponR570.01Ag457200 So 113130007 113131634 93670001 117350001 1
Chr1A SoffiXsponR570.01Ag457300 So 113131802 113136670 93670001 117350001 1
Chr1A SoffiXsponR570.01Ag457400 So 113193111 113195697 93670001 117350001 1
Chr1A SoffiXsponR570.01Ag457500 So 113200435 113212243 93670001 117350001 1
Chr1A SoffiXsponR570.01Ag457600 So 113212596 113218855 93670001 117350001 1
Chr1A SoffiXsponR570.01Ag457700 So 113221279 113222411 93670001 117350001 1
Chr1A SoffiXsponR570.01Ag457800 So 113231194 113234549 93670001 117350001 1
Chr1A SoffiXsponR570.01Ag457900 So 113245749 113247020 93670001 117350001 1
Chr1A SoffiXsponR570.01Ag458000 So 113249394 113257919 93670001 117350001 1
Chr1A SoffiXsponR570.01Ag458100 So 113259331 113260631 93670001 117350001 1
Chr1A SoffiXsponR570.01Ag458200 So 113261408 113263821 93670001 117350001 1
Chr1A SoffiXsponR570.01Ag458300 So 113264123 113268787 93670001 117350001 1
Chr1A SoffiXsponR570.01Ag458400 So 113268185 113274120 93670001 117350001 1
Chr1A SoffiXsponR570.01Ag458500 So 113279175 113288172 93670001 117350001 1
Chr1A SoffiXsponR570.01Ag458600 So 113320697 113321660 93670001 117350001 1
Chr1A SoffiXsponR570.01Ag458700 So 113323927 113334475 93670001 117350001 1
Chr1A SoffiXsponR570.01Ag458800 So 113369337 113376215 93670001 117350001 1
Chr1A SoffiXsponR570.01Ag458900 So 113552208 113555441 93670001 117350001 1
Chr1A SoffiXsponR570.01Ag459000 So 113557351 113563485 93670001 117350001 1
Chr1A SoffiXsponR570.01Ag459100 So 113568235 113571247 93670001 117350001 1
Chr1A SoffiXsponR570.01Ag459200 So 113571748 113576995 93670001 117350001 1
Chr1A SoffiXsponR570.01Ag459300 So 113593897 113595577 93670001 117350001 1
Chr1A SoffiXsponR570.01Ag459400 So 113594258 113617053 93670001 117350001 1
Chr1A SoffiXsponR570.01Ag459500 So 113617276 113626789 93670001 117350001 1
Chr1A SoffiXsponR570.01Ag459600 So 113635855 113649022 93670001 117350001 1
Chr1A SoffiXsponR570.01Ag459700 So 113649132 113656109 93670001 117350001 1
Chr1A SoffiXsponR570.01Ag459800 So 113678163 113687643 93670001 117350001 1
Chr1A SoffiXsponR570.01Ag459900 So 113690417 113690734 93670001 117350001 1
Chr1A SoffiXsponR570.01Ag460000 So 113690863 113695526 93670001 117350001 1
Chr1A SoffiXsponR570.01Ag460100 So 113695761 113699994 93670001 117350001 1
Chr1A SoffiXsponR570.01Ag460200 So 113699939 113713699 93670001 117350001 1
Chr1A SoffiXsponR570.01Ag460300 So 113809352 113841387 93670001 117350001 1
Chr1A SoffiXsponR570.01Ag460400 So 113842103 113857343 93670001 117350001 1
Chr1A SoffiXsponR570.01Ag460500 So 113876059 113879226 93670001 117350001 1
Chr1A SoffiXsponR570.01Ag460600 So 113899752 113903900 93670001 117350001 1
Chr1A SoffiXsponR570.01Ag460700 So 113905143 113909032 93670001 117350001 1
Chr1A SoffiXsponR570.01Ag460800 So 113939599 113945328 93670001 117350001 1
Chr1A SoffiXsponR570.01Ag460900 So 113949761 113954993 93670001 117350001 1
Chr1A SoffiXsponR570.01Ag461000 So 113970725 113971516 93670001 117350001 1
Chr1A SoffiXsponR570.01Ag461100 So 113977125 113988772 93670001 117350001 1
Chr1A SoffiXsponR570.01Ag461200 So 113994571 114000278 93670001 117350001 1
Chr1A SoffiXsponR570.01Ag461300 So 114001664 114004656 93670001 117350001 1
Chr1A SoffiXsponR570.01Ag461400 So 114005454 114005804 93670001 117350001 1
Chr1A SoffiXsponR570.01Ag461500 So 114006068 114009790 93670001 117350001 1
Chr1A SoffiXsponR570.01Ag461600 So 114102049 114104914 93670001 117350001 1
Chr1A SoffiXsponR570.01Ag461700 So 114131813 114133624 93670001 117350001 1
Chr1A SoffiXsponR570.01Ag461800 So 114134327 114138553 93670001 117350001 1
Chr1A SoffiXsponR570.01Ag461900 So 114143045 114144748 93670001 117350001 1
Chr1A SoffiXsponR570.01Ag462000 So 114146523 114148595 93670001 117350001 1
Chr1A SoffiXsponR570.01Ag462100 So 114148632 114152634 93670001 117350001 1
Chr1A SoffiXsponR570.01Ag462200 So 114156520 114160955 93670001 117350001 1
Chr1A SoffiXsponR570.01Ag462300 So 114165593 114171916 93670001 117350001 1
Chr1A SoffiXsponR570.01Ag462400 So 114172641 114185114 93670001 117350001 1
Chr1A SoffiXsponR570.01Ag462500 So 114208757 114211785 93670001 117350001 1
Chr1A SoffiXsponR570.01Ag462600 So 114213120 114215431 93670001 117350001 1
Chr1A SoffiXsponR570.01Ag462700 So 114216015 114218340 93670001 117350001 1
Chr1A SoffiXsponR570.01Ag462800 So 114278877 114289206 93670001 117350001 1
Chr1A SoffiXsponR570.01Ag462900 So 114293637 114304751 93670001 117350001 1
Chr1A SoffiXsponR570.01Ag463000 So 114306451 114307438 93670001 117350001 1
Chr1A SoffiXsponR570.01Ag463100 So 114310266 114320546 93670001 117350001 1
Chr1A SoffiXsponR570.01Ag463200 So 114320867 114321511 93670001 117350001 1
Chr1A SoffiXsponR570.01Ag463300 So 114322432 114323697 93670001 117350001 1
Chr1A SoffiXsponR570.01Ag463400 So 114327265 114330058 93670001 117350001 1
Chr1A SoffiXsponR570.01Ag463500 So 114365619 114368250 93670001 117350001 1
Chr1A SoffiXsponR570.01Ag463600 So 114371819 114386355 93670001 117350001 1
Chr1A SoffiXsponR570.01Ag463700 So 114387661 114390087 93670001 117350001 1
Chr1A SoffiXsponR570.01Ag463800 So 114420372 114420868 93670001 117350001 1
Chr1A SoffiXsponR570.01Ag463900 So 114421845 114433888 93670001 117350001 1
Chr1A SoffiXsponR570.01Ag464000 So 114434507 114435356 93670001 117350001 1
Chr1A SoffiXsponR570.01Ag464100 So 114439810 114445716 93670001 117350001 1
Chr1A SoffiXsponR570.01Ag464200 So 114445677 114449420 93670001 117350001 1
Chr1A SoffiXsponR570.01Ag464300 So 114467335 114473714 93670001 117350001 1
Chr1A SoffiXsponR570.01Ag464400 So 114476970 114477644 93670001 117350001 1
Chr1A SoffiXsponR570.01Ag464500 So 114524161 114529529 93670001 117350001 1
Chr1A SoffiXsponR570.01Ag464600 So 114549478 114553554 93670001 117350001 1
Chr1A SoffiXsponR570.01Ag464700 So 114557684 114559431 93670001 117350001 1
Chr1A SoffiXsponR570.01Ag464800 So 114568210 114572094 93670001 117350001 1
Chr1A SoffiXsponR570.01Ag464900 So 114587806 114592848 93670001 117350001 1
Chr1A SoffiXsponR570.01Ag465000 So 114637688 114643321 93670001 117350001 1
Chr1A SoffiXsponR570.01Ag465100 So 114646943 114649389 93670001 117350001 1
Chr1A SoffiXsponR570.01Ag465200 So 114748374 114749788 93670001 117350001 1
Chr1A SoffiXsponR570.01Ag465300 So 114752205 114753978 93670001 117350001 1
Chr1A SoffiXsponR570.01Ag465400 So 114772370 114775937 93670001 117350001 1
Chr1A SoffiXsponR570.01Ag465500 So 114777543 114779972 93670001 117350001 1
Chr1A SoffiXsponR570.01Ag465600 So 114781418 114784637 93670001 117350001 1
Chr1A SoffiXsponR570.01Ag465700 So 114784688 114788804 93670001 117350001 1
Chr1A SoffiXsponR570.01Ag465800 So 114819045 114819391 93670001 117350001 1
Chr1A SoffiXsponR570.01Ag465900 So 114824297 114827196 93670001 117350001 1
Chr1A SoffiXsponR570.01Ag466000 So 114828758 114830727 93670001 117350001 1
Chr1A SoffiXsponR570.01Ag466100 So 114862673 114864483 93670001 117350001 1
Chr1A SoffiXsponR570.01Ag466200 So 114865220 114866493 93670001 117350001 1
Chr1A SoffiXsponR570.01Ag466300 So 114884947 114893266 93670001 117350001 1
Chr1A SoffiXsponR570.01Ag466400 So 114902252 114902980 93670001 117350001 1
Chr1A SoffiXsponR570.01Ag466500 So 114904447 114906447 93670001 117350001 1
Chr1A SoffiXsponR570.01Ag466600 So 114944520 114950441 93670001 117350001 1
Chr1A SoffiXsponR570.01Ag466700 So 114957365 114962589 93670001 117350001 1
Chr1A SoffiXsponR570.01Ag466800 So 114990334 115009620 93670001 117350001 1
Chr1A SoffiXsponR570.01Ag466900 So 115086977 115088771 93670001 117350001 1
Chr1A SoffiXsponR570.01Ag467000 So 115119785 115121220 93670001 117350001 1
Chr1A SoffiXsponR570.01Ag467100 So 115122532 115130393 93670001 117350001 1
Chr1A SoffiXsponR570.01Ag467200 So 115190627 115193016 93670001 117350001 1
Chr1A SoffiXsponR570.01Ag467300 So 115210908 115217197 93670001 117350001 1
Chr1A SoffiXsponR570.01Ag467400 So 115220227 115221043 93670001 117350001 1
Chr1A SoffiXsponR570.01Ag467500 So 115222611 115223811 93670001 117350001 1
Chr1A SoffiXsponR570.01Ag467600 So 115250524 115266134 93670001 117350001 1
Chr1A SoffiXsponR570.01Ag467700 So 115265845 115269112 93670001 117350001 1
Chr1A SoffiXsponR570.01Ag467800 So 115272840 115278249 93670001 117350001 1
Chr1A SoffiXsponR570.01Ag467900 So 115281023 115295717 93670001 117350001 1
Chr1A SoffiXsponR570.01Ag468000 So 115297638 115301216 93670001 117350001 1
Chr1A SoffiXsponR570.01Ag468100 So 115302408 115308218 93670001 117350001 1
Chr1A SoffiXsponR570.01Ag468200 So 115369158 115373952 93670001 117350001 1
Chr1A SoffiXsponR570.01Ag468300 So 115374472 115377342 93670001 117350001 1
Chr1A SoffiXsponR570.01Ag468400 So 115377625 115381418 93670001 117350001 1
Chr1A SoffiXsponR570.01Ag468500 So 115380796 115384773 93670001 117350001 1
Chr1A SoffiXsponR570.01Ag468600 So 115385405 115388703 93670001 117350001 1
Chr1A SoffiXsponR570.01Ag468700 So 115433399 115438368 93670001 117350001 1
Chr1A SoffiXsponR570.01Ag468800 So 115438731 115442870 93670001 117350001 1
Chr1A SoffiXsponR570.01Ag468900 So 115439962 115440780 93670001 117350001 1
Chr1A SoffiXsponR570.01Ag469000 So 115442956 115446715 93670001 117350001 1
Chr1A SoffiXsponR570.01Ag469100 So 115447727 115450474 93670001 117350001 1
Chr1A SoffiXsponR570.01Ag469200 So 115467934 115472714 93670001 117350001 1
Chr1A SoffiXsponR570.01Ag469300 So 115701054 115704305 93670001 117350001 1
Chr1A SoffiXsponR570.01Ag469400 So 115705126 115710746 93670001 117350001 1
Chr1A SoffiXsponR570.01Ag469500 So 115714260 115725933 93670001 117350001 1
Chr1A SoffiXsponR570.01Ag469600 So 115725958 115729987 93670001 117350001 1
Chr1A SoffiXsponR570.01Ag469700 So 115762940 115763837 93670001 117350001 1
Chr1A SoffiXsponR570.01Ag469800 So 115771785 115773434 93670001 117350001 1
Chr1A SoffiXsponR570.01Ag469900 So 115819377 115820886 93670001 117350001 1
Chr1A SoffiXsponR570.01Ag470000 So 115855874 115856733 93670001 117350001 1
Chr1A SoffiXsponR570.01Ag470100 So 115861056 115862576 93670001 117350001 1
Chr1A SoffiXsponR570.01Ag470200 So 115882821 115884807 93670001 117350001 1
Chr1A SoffiXsponR570.01Ag470300 So 115943579 115947408 93670001 117350001 1
Chr1A SoffiXsponR570.01Ag470400 So 115960983 115967623 93670001 117350001 1
Chr1A SoffiXsponR570.01Ag470500 So 115967528 115971209 93670001 117350001 1
Chr1A SoffiXsponR570.01Ag470600 So 115971743 115973879 93670001 117350001 1
Chr1A SoffiXsponR570.01Ag470700 So 116035165 116036890 93670001 117350001 1
Chr1A SoffiXsponR570.01Ag470800 So 116038248 116043153 93670001 117350001 1
Chr1A SoffiXsponR570.01Ag470900 So 116046457 116050290 93670001 117350001 1
Chr1A SoffiXsponR570.01Ag471000 So 116051186 116059916 93670001 117350001 1
Chr1A SoffiXsponR570.01Ag471100 So 116069723 116070883 93670001 117350001 1
Chr1A SoffiXsponR570.01Ag471200 So 116123530 116123871 93670001 117350001 1
Chr1A SoffiXsponR570.01Ag471300 So 116126229 116129961 93670001 117350001 1
Chr1A SoffiXsponR570.01Ag471400 So 116143049 116148493 93670001 117350001 1
Chr1A SoffiXsponR570.01Ag471500 So 116152304 116154677 93670001 117350001 1
Chr1A SoffiXsponR570.01Ag471600 So 116171565 116172504 93670001 117350001 1
Chr1A SoffiXsponR570.01Ag471700 So 116195939 116198399 93670001 117350001 1
Chr1A SoffiXsponR570.01Ag471800 So 116270697 116272569 93670001 117350001 1
Chr1A SoffiXsponR570.01Ag471900 So 116277167 116277691 93670001 117350001 1
Chr1A SoffiXsponR570.01Ag472000 So 116293709 116295966 93670001 117350001 1
Chr1A SoffiXsponR570.01Ag472100 So 116295967 116299529 93670001 117350001 1
Chr1A SoffiXsponR570.01Ag472200 So 116310991 116314074 93670001 117350001 1
Chr1A SoffiXsponR570.01Ag472300 So 116328050 116331511 93670001 117350001 1
Chr1A SoffiXsponR570.01Ag472400 So 116331174 116334577 93670001 117350001 1
Chr1A SoffiXsponR570.01Ag472500 So 116335876 116343363 93670001 117350001 1
Chr1A SoffiXsponR570.01Ag472600 So 116343577 116344028 93670001 117350001 1
Chr1A SoffiXsponR570.01Ag472700 So 116354738 116356493 93670001 117350001 1
Chr1A SoffiXsponR570.01Ag472800 So 116397426 116399156 93670001 117350001 1
Chr1A SoffiXsponR570.01Ag472900 So 116408887 116415510 93670001 117350001 1
Chr1A SoffiXsponR570.01Ag473000 So 116448250 116449231 93670001 117350001 1
Chr1A SoffiXsponR570.01Ag473100 So 116451917 116453723 93670001 117350001 1
Chr1A SoffiXsponR570.01Ag473200 So 116454349 116461288 93670001 117350001 1
Chr1A SoffiXsponR570.01Ag473300 So 116484449 116485344 93670001 117350001 1
Chr1A SoffiXsponR570.01Ag473400 So 116533648 116538286 93670001 117350001 1
Chr1A SoffiXsponR570.01Ag473500 So 116548661 116552507 93670001 117350001 1
Chr1A SoffiXsponR570.01Ag473600 So 116555359 116566507 93670001 117350001 1
Chr1A SoffiXsponR570.01Ag473700 So 116566613 116570803 93670001 117350001 1
Chr1A SoffiXsponR570.01Ag473800 So 116609482 116616581 93670001 117350001 1
Chr1A SoffiXsponR570.01Ag473900 So 116621379 116623832 93670001 117350001 1
Chr1A SoffiXsponR570.01Ag474000 So 116683067 116683687 93670001 117350001 1
Chr1A SoffiXsponR570.01Ag474100 So 116767577 116770017 93670001 117350001 1
Chr1A SoffiXsponR570.01Ag474200 So 116774649 116777663 93670001 117350001 1
Chr1A SoffiXsponR570.01Ag474300 So 116785560 116786210 93670001 117350001 1
Chr1A SoffiXsponR570.01Ag474400 So 116787029 116789126 93670001 117350001 1
Chr1A SoffiXsponR570.01Ag474500 So 116802908 116805441 93670001 117350001 1
Chr1A SoffiXsponR570.01Ag474600 So 116809973 116812673 93670001 117350001 1
Chr1A SoffiXsponR570.01Ag474700 So 116851648 116856434 93670001 117350001 1
Chr1A SoffiXsponR570.01Ag474800 So 116902312 116906108 93670001 117350001 1
Chr1A SoffiXsponR570.01Ag474900 So 116908394 116910380 93670001 117350001 1
Chr1A SoffiXsponR570.01Ag475000 So 116937093 116939669 93670001 117350001 1
Chr1A SoffiXsponR570.01Ag475100 So 116940458 116947681 93670001 117350001 1
Chr1A SoffiXsponR570.01Ag475200 So 117004762 117007303 93670001 117350001 1
Chr1A SoffiXsponR570.01Ag475300 So 117060431 117062445 93670001 117350001 1
Chr1A SoffiXsponR570.01Ag475400 So 117066895 117072102 93670001 117350001 1
Chr1A SoffiXsponR570.01Ag475500 So 117074371 117079763 93670001 117350001 1
Chr1A SoffiXsponR570.01Ag475600 So 117085237 117086621 93670001 117350001 1
Chr1A SoffiXsponR570.01Ag475700 So 117086647 117093456 93670001 117350001 1
Chr1A SoffiXsponR570.01Ag475800 So 117141215 117144545 93670001 117350001 1
Chr1A SoffiXsponR570.01Ag475900 So 117153716 117157086 93670001 117350001 1
Chr1A SoffiXsponR570.01Ag476000 So 117160672 117166305 93670001 117350001 1
Chr1A SoffiXsponR570.01Ag476100 So 117193723 117196852 93670001 117350001 1
Chr1A SoffiXsponR570.01Ag476200 So 117230232 117236538 93670001 117350001 1
Chr1A SoffiXsponR570.01Ag476300 So 117232180 117232728 93670001 117350001 1
Chr1A SoffiXsponR570.01Ag476400 So 117240519 117241831 93670001 117350001 1
Chr1A SoffiXsponR570.01Ag476500 So 117283696 117284869 93670001 117350001 1
Chr1A SoffiXsponR570.01Ag476600 So 117295102 117300561 93670001 117350001 1
Chr1A SoffiXsponR570.01Ag476700 So 117324843 117327246 93670001 117350001 1
Chr1A SoffiXsponR570.01Ag476800 So 117337143 117337619 93670001 117350001 1
Chr1A SoffiXsponR570.01Ag477500 So 117433824 117438548 117410001 117980001 4
Chr1A SoffiXsponR570.01Ag477600 So 117440290 117444721 117410001 117980001 4
Chr1A SoffiXsponR570.01Ag477700 So 117447069 117451841 117410001 117980001 4
Chr1A SoffiXsponR570.01Ag477800 So 117453431 117454639 117410001 117980001 4
Chr1A SoffiXsponR570.01Ag477900 So 117470298 117472933 117410001 117980001 4
Chr1A SoffiXsponR570.01Ag478000 So 117500743 117506846 117410001 117980001 4
Chr1A SoffiXsponR570.01Ag478100 So 117508896 117509605 117410001 117980001 4
Chr1A SoffiXsponR570.01Ag478200 So 117518323 117519621 117410001 117980001 4
Chr1A SoffiXsponR570.01Ag478300 So 117524337 117524861 117410001 117980001 4
Chr1A SoffiXsponR570.01Ag478400 So 117538733 117540873 117410001 117980001 4
Chr1A SoffiXsponR570.01Ag478500 So 117559348 117560227 117410001 117980001 4
Chr1A SoffiXsponR570.01Ag478600 So 117563676 117566104 117410001 117980001 4
Chr1A SoffiXsponR570.01Ag478700 So 117590159 117591960 117410001 117980001 4
Chr1A SoffiXsponR570.01Ag478800 So 117593927 117604454 117410001 117980001 4
Chr1A SoffiXsponR570.01Ag478900 So 117635067 117636530 117410001 117980001 4
Chr1A SoffiXsponR570.01Ag479000 So 117639958 117642212 117410001 117980001 4
Chr1A SoffiXsponR570.01Ag479100 So 117642566 117646119 117410001 117980001 4
Chr1A SoffiXsponR570.01Ag479200 So 117651210 117651743 117410001 117980001 4
Chr1A SoffiXsponR570.01Ag479300 So 117658598 117661383 117410001 117980001 4
Chr1A SoffiXsponR570.01Ag479400 So 117664454 117666108 117410001 117980001 4
Chr1A SoffiXsponR570.01Ag479500 So 117672825 117675069 117410001 117980001 4
Chr1A SoffiXsponR570.01Ag479600 So 117677773 117687878 117410001 117980001 4
Chr1A SoffiXsponR570.01Ag479700 So 117714017 117729956 117410001 117980001 4
Chr1A SoffiXsponR570.01Ag479800 So 117731212 117733961 117410001 117980001 4
Chr1A SoffiXsponR570.01Ag479900 So 117733981 117738449 117410001 117980001 4
Chr1A SoffiXsponR570.01Ag480000 So 117736873 117737199 117410001 117980001 4
Chr1A SoffiXsponR570.01Ag480100 So 117738581 117744297 117410001 117980001 4
Chr1A SoffiXsponR570.01Ag480200 So 117765656 117766245 117410001 117980001 4
Chr1A SoffiXsponR570.01Ag480300 So 117780317 117787351 117410001 117980001 4
Chr1A SoffiXsponR570.01Ag480400 So 117802803 117805644 117410001 117980001 4
Chr1A SoffiXsponR570.01Ag480500 So 117806948 117807922 117410001 117980001 4
Chr1A SoffiXsponR570.01Ag480600 So 117890291 117891849 117410001 117980001 4
Chr1A SoffiXsponR570.01Ag480700 So 117890366 117891655 117410001 117980001 4
Chr1A SoffiXsponR570.01Ag480800 So 117896070 117901617 117410001 117980001 4
Chr1A SoffiXsponR570.01Ag480900 So 117902930 117904101 117410001 117980001 4
Chr1A SoffiXsponR570.01Ag481000 So 117904102 117905321 117410001 117980001 4
Chr1A SoffiXsponR570.01Ag481100 So 117948735 117975407 117410001 117980001 4
Chr1A SoffiXsponR570.01Ag481300 So 118063265 118067373 117990001 121160001 2
Chr1A SoffiXsponR570.01Ag481400 So 118074622 118079582 117990001 121160001 2
Chr1A SoffiXsponR570.01Ag481500 So 118096452 118097199 117990001 121160001 2
Chr1A SoffiXsponR570.01Ag481600 So 118097327 118116938 117990001 121160001 2
Chr1A SoffiXsponR570.01Ag481700 So 118199793 118204123 117990001 121160001 2
Chr1A SoffiXsponR570.01Ag481800 So 118223352 118226981 117990001 121160001 2
Chr1A SoffiXsponR570.01Ag481900 So 118228457 118253038 117990001 121160001 2
Chr1A SoffiXsponR570.01Ag482000 So 118255522 118258159 117990001 121160001 2
Chr1A SoffiXsponR570.01Ag482100 So 118257523 118260354 117990001 121160001 2
Chr1A SoffiXsponR570.01Ag482200 So 118310170 118315816 117990001 121160001 2
Chr1A SoffiXsponR570.01Ag482300 So 118323199 118323742 117990001 121160001 2
Chr1A SoffiXsponR570.01Ag482400 So 118326397 118331230 117990001 121160001 2
Chr1A SoffiXsponR570.01Ag482500 So 118338960 118342997 117990001 121160001 2
Chr1A SoffiXsponR570.01Ag482600 So 118346114 118346869 117990001 121160001 2
Chr1A SoffiXsponR570.01Ag482700 So 118432458 118434604 117990001 121160001 2
Chr1A SoffiXsponR570.01Ag482800 So 118453621 118458695 117990001 121160001 2
Chr1A SoffiXsponR570.01Ag482900 So 118464917 118465453 117990001 121160001 2
Chr1A SoffiXsponR570.01Ag483000 So 118466452 118472757 117990001 121160001 2
Chr1A SoffiXsponR570.01Ag483100 So 118493762 118496816 117990001 121160001 2
Chr1A SoffiXsponR570.01Ag483200 So 118500289 118500876 117990001 121160001 2
Chr1A SoffiXsponR570.01Ag483300 So 118516493 118517717 117990001 121160001 2
Chr1A SoffiXsponR570.01Ag483400 So 118548932 118549823 117990001 121160001 2
Chr1A SoffiXsponR570.01Ag483500 So 118575805 118577521 117990001 121160001 2
Chr1A SoffiXsponR570.01Ag483600 So 118589703 118591231 117990001 121160001 2
Chr1A SoffiXsponR570.01Ag483700 So 118592343 118595761 117990001 121160001 2
Chr1A SoffiXsponR570.01Ag483800 So 118597893 118602714 117990001 121160001 2
Chr1A SoffiXsponR570.01Ag483900 So 118623025 118625254 117990001 121160001 2
Chr1A SoffiXsponR570.01Ag484000 So 118625832 118629263 117990001 121160001 2
Chr1A SoffiXsponR570.01Ag484100 So 118631446 118639056 117990001 121160001 2
Chr1A SoffiXsponR570.01Ag484200 So 118700364 118703224 117990001 121160001 2
Chr1A SoffiXsponR570.01Ag484300 So 118710811 118715859 117990001 121160001 2
Chr1A SoffiXsponR570.01Ag484400 So 118720762 118722798 117990001 121160001 2
Chr1A SoffiXsponR570.01Ag484500 So 118764068 118769835 117990001 121160001 2
Chr1A SoffiXsponR570.01Ag484600 So 118790463 118794478 117990001 121160001 2
Chr1A SoffiXsponR570.01Ag484700 So 118802780 118803743 117990001 121160001 2
Chr1A SoffiXsponR570.01Ag484800 So 118831871 118832750 117990001 121160001 2
Chr1A SoffiXsponR570.01Ag484900 So 118833210 118833572 117990001 121160001 2
Chr1A SoffiXsponR570.01Ag485000 So 118837698 118838851 117990001 121160001 2
Chr1A SoffiXsponR570.01Ag485100 So 118871998 118872787 117990001 121160001 2
Chr1A SoffiXsponR570.01Ag485200 So 118943723 118948340 117990001 121160001 2
Chr1A SoffiXsponR570.01Ag485300 So 118948216 118949492 117990001 121160001 2
Chr1A SoffiXsponR570.01Ag485400 So 118951148 118956951 117990001 121160001 2
Chr1A SoffiXsponR570.01Ag485500 So 118957138 118965670 117990001 121160001 2
Chr1A SoffiXsponR570.01Ag485600 So 118964273 118964920 117990001 121160001 2
Chr1A SoffiXsponR570.01Ag485700 So 119008837 119009235 117990001 121160001 2
Chr1A SoffiXsponR570.01Ag485800 So 119019761 119026177 117990001 121160001 2
Chr1A SoffiXsponR570.01Ag485900 So 119028699 119030284 117990001 121160001 2
Chr1A SoffiXsponR570.01Ag486000 So 119031836 119036942 117990001 121160001 2
Chr1A SoffiXsponR570.01Ag486100 So 119056920 119058065 117990001 121160001 2
Chr1A SoffiXsponR570.01Ag486200 So 119058411 119061855 117990001 121160001 2
Chr1A SoffiXsponR570.01Ag486300 So 119106734 119112939 117990001 121160001 2
Chr1A SoffiXsponR570.01Ag486400 So 119113665 119124798 117990001 121160001 2
Chr1A SoffiXsponR570.01Ag486500 So 119125485 119127153 117990001 121160001 2
Chr1A SoffiXsponR570.01Ag486600 So 119129229 119148769 117990001 121160001 2
Chr1A SoffiXsponR570.01Ag486700 So 119145478 119146836 117990001 121160001 2
Chr1A SoffiXsponR570.01Ag486800 So 119148814 119150649 117990001 121160001 2
Chr1A SoffiXsponR570.01Ag486900 So 119152340 119164895 117990001 121160001 2
Chr1A SoffiXsponR570.01Ag487000 So 119171079 119172199 117990001 121160001 2
Chr1A SoffiXsponR570.01Ag487100 So 119173603 119176913 117990001 121160001 2
Chr1A SoffiXsponR570.01Ag487200 So 119181342 119184799 117990001 121160001 2
Chr1A SoffiXsponR570.01Ag487300 So 119187341 119189029 117990001 121160001 2
Chr1A SoffiXsponR570.01Ag487400 So 119208881 119209443 117990001 121160001 2
Chr1A SoffiXsponR570.01Ag487500 So 119252456 119259138 117990001 121160001 2
Chr1A SoffiXsponR570.01Ag487600 So 119260700 119263144 117990001 121160001 2
Chr1A SoffiXsponR570.01Ag487700 So 119279580 119284043 117990001 121160001 2
Chr1A SoffiXsponR570.01Ag487800 So 119287336 119303233 117990001 121160001 2
Chr1A SoffiXsponR570.01Ag487900 So 119304755 119305839 117990001 121160001 2
Chr1A SoffiXsponR570.01Ag488000 So 119319304 119321024 117990001 121160001 2
Chr1A SoffiXsponR570.01Ag488100 So 119347788 119348538 117990001 121160001 2
Chr1A SoffiXsponR570.01Ag488200 So 119384022 119390349 117990001 121160001 2
Chr1A SoffiXsponR570.01Ag488300 So 119393019 119398635 117990001 121160001 2
Chr1A SoffiXsponR570.01Ag488400 So 119393078 119398564 117990001 121160001 2
Chr1A SoffiXsponR570.01Ag488500 So 119399088 119403379 117990001 121160001 2
Chr1A SoffiXsponR570.01Ag488600 So 119412235 119413969 117990001 121160001 2
Chr1A SoffiXsponR570.01Ag488700 So 119457042 119458810 117990001 121160001 2
Chr1A SoffiXsponR570.01Ag488800 So 119462769 119466096 117990001 121160001 2
Chr1A SoffiXsponR570.01Ag488900 So 119467332 119469303 117990001 121160001 2
Chr1A SoffiXsponR570.01Ag489000 So 119496706 119496906 117990001 121160001 2
Chr1A SoffiXsponR570.01Ag489100 So 119523304 119533098 117990001 121160001 2
Chr1A SoffiXsponR570.01Ag489200 So 119588816 119606941 117990001 121160001 2
Chr1A SoffiXsponR570.01Ag489300 So 119624163 119629292 117990001 121160001 2
Chr1A SoffiXsponR570.01Ag489400 So 119651681 119654807 117990001 121160001 2
Chr1A SoffiXsponR570.01Ag489500 So 119654964 119656227 117990001 121160001 2
Chr1A SoffiXsponR570.01Ag489600 So 119657628 119662985 117990001 121160001 2
Chr1A SoffiXsponR570.01Ag489700 So 119670345 119674614 117990001 121160001 2
Chr1A SoffiXsponR570.01Ag489800 So 119677910 119681170 117990001 121160001 2
Chr1A SoffiXsponR570.01Ag489900 So 119681569 119686053 117990001 121160001 2
Chr1A SoffiXsponR570.01Ag490000 So 119708887 119714126 117990001 121160001 2
Chr1A SoffiXsponR570.01Ag490100 So 119734764 119735114 117990001 121160001 2
Chr1A SoffiXsponR570.01Ag490200 So 119756603 119756977 117990001 121160001 2
Chr1A SoffiXsponR570.01Ag490300 So 119762436 119762792 117990001 121160001 2
Chr1A SoffiXsponR570.01Ag490400 So 119769410 119770899 117990001 121160001 2
Chr1A SoffiXsponR570.01Ag490500 So 119819941 119820914 117990001 121160001 2
Chr1A SoffiXsponR570.01Ag490600 So 119829921 119830899 117990001 121160001 2
Chr1A SoffiXsponR570.01Ag490700 So 119838679 119842830 117990001 121160001 2
Chr1A SoffiXsponR570.01Ag490800 So 119843260 119843772 117990001 121160001 2
Chr1A SoffiXsponR570.01Ag490900 So 119849293 119854706 117990001 121160001 2
Chr1A SoffiXsponR570.01Ag491000 So 119884195 119884671 117990001 121160001 2
Chr1A SoffiXsponR570.01Ag491100 So 119890393 119894118 117990001 121160001 2
Chr1A SoffiXsponR570.01Ag491200 So 119906674 119908203 117990001 121160001 2
Chr1A SoffiXsponR570.01Ag491300 So 119976280 119977896 117990001 121160001 2
Chr1A SoffiXsponR570.01Ag491400 So 120028601 120029625 117990001 121160001 2
Chr1A SoffiXsponR570.01Ag491500 So 120081685 120088169 117990001 121160001 2
Chr1A SoffiXsponR570.01Ag491600 So 120088439 120089823 117990001 121160001 2
Chr1A SoffiXsponR570.01Ag491700 So 120098569 120101381 117990001 121160001 2
Chr1A SoffiXsponR570.01Ag491800 So 120108466 120109011 117990001 121160001 2
Chr1A SoffiXsponR570.01Ag491900 So 120121579 120123497 117990001 121160001 2
Chr1A SoffiXsponR570.01Ag492000 So 120172124 120175983 117990001 121160001 2
Chr1A SoffiXsponR570.01Ag492100 So 120175950 120186794 117990001 121160001 2
Chr1A SoffiXsponR570.01Ag492200 So 120189822 120190196 117990001 121160001 2
Chr1A SoffiXsponR570.01Ag492300 So 120192578 120195240 117990001 121160001 2
Chr1A SoffiXsponR570.01Ag492400 So 120201103 120212295 117990001 121160001 2
Chr1A SoffiXsponR570.01Ag492500 So 120212950 120216662 117990001 121160001 2
Chr1A SoffiXsponR570.01Ag492600 So 120225481 120228450 117990001 121160001 2
Chr1A SoffiXsponR570.01Ag492700 So 120235848 120257102 117990001 121160001 2
Chr1A SoffiXsponR570.01Ag492800 So 120263361 120267118 117990001 121160001 2
Chr1A SoffiXsponR570.01Ag492900 So 120270872 120279222 117990001 121160001 2
Chr1A SoffiXsponR570.01Ag493000 So 120291928 120296934 117990001 121160001 2
Chr1A SoffiXsponR570.01Ag493100 So 120296956 120298138 117990001 121160001 2
Chr1A SoffiXsponR570.01Ag493200 So 120297844 120307661 117990001 121160001 2
Chr1A SoffiXsponR570.01Ag493300 So 120307662 120309557 117990001 121160001 2
Chr1A SoffiXsponR570.01Ag493400 So 120312708 120316951 117990001 121160001 2
Chr1A SoffiXsponR570.01Ag493500 So 120382233 120386935 117990001 121160001 2
Chr1A SoffiXsponR570.01Ag493600 So 120387985 120390210 117990001 121160001 2
Chr1A SoffiXsponR570.01Ag493700 So 120406229 120412085 117990001 121160001 2
Chr1A SoffiXsponR570.01Ag493800 So 120433586 120434777 117990001 121160001 2
Chr1A SoffiXsponR570.01Ag493900 So 120434778 120435412 117990001 121160001 2
Chr1A SoffiXsponR570.01Ag494000 So 120435374 120438491 117990001 121160001 2
Chr1A SoffiXsponR570.01Ag494100 So 120440141 120441990 117990001 121160001 2
Chr1A SoffiXsponR570.01Ag494200 So 120443335 120444659 117990001 121160001 2
Chr1A SoffiXsponR570.01Ag494300 So 120445864 120449019 117990001 121160001 2
Chr1A SoffiXsponR570.01Ag494400 So 120450287 120454150 117990001 121160001 2
Chr1A SoffiXsponR570.01Ag494500 So 120456718 120457628 117990001 121160001 2
Chr1A SoffiXsponR570.01Ag494600 So 120469929 120472536 117990001 121160001 2
Chr1A SoffiXsponR570.01Ag494700 So 120488894 120490072 117990001 121160001 2
Chr1A SoffiXsponR570.01Ag494800 So 120492648 120496666 117990001 121160001 2
Chr1A SoffiXsponR570.01Ag494900 So 120497961 120502951 117990001 121160001 2
Chr1A SoffiXsponR570.01Ag495000 So 120507590 120518669 117990001 121160001 2
Chr1A SoffiXsponR570.01Ag495100 So 120518611 120522102 117990001 121160001 2
Chr1A SoffiXsponR570.01Ag495200 So 120605863 120614770 117990001 121160001 2
Chr1A SoffiXsponR570.01Ag495300 So 120614966 120615801 117990001 121160001 2
Chr1A SoffiXsponR570.01Ag495400 So 120618109 120619981 117990001 121160001 2
Chr1A SoffiXsponR570.01Ag495500 So 120626853 120630808 117990001 121160001 2
Chr1A SoffiXsponR570.01Ag495600 So 120643193 120646946 117990001 121160001 2
Chr1A SoffiXsponR570.01Ag495700 So 120665867 120667648 117990001 121160001 2
Chr1A SoffiXsponR570.01Ag495800 So 120668167 120671029 117990001 121160001 2
Chr1A SoffiXsponR570.01Ag495900 So 120673884 120680738 117990001 121160001 2
Chr1A SoffiXsponR570.01Ag496000 So 120688281 120691666 117990001 121160001 2
Chr1A SoffiXsponR570.01Ag496100 So 120702868 120708414 117990001 121160001 2
Chr1A SoffiXsponR570.01Ag496200 So 120714001 120717166 117990001 121160001 2
Chr1A SoffiXsponR570.01Ag496300 So 120720182 120721992 117990001 121160001 2
Chr1A SoffiXsponR570.01Ag496400 So 120737341 120749910 117990001 121160001 2
Chr1A SoffiXsponR570.01Ag496500 So 120757520 120758233 117990001 121160001 2
Chr1A SoffiXsponR570.01Ag496600 So 120759291 120759926 117990001 121160001 2
Chr1A SoffiXsponR570.01Ag496700 So 120845117 120851827 117990001 121160001 2
Chr1A SoffiXsponR570.01Ag496800 So 120887158 120891226 117990001 121160001 2
Chr1A SoffiXsponR570.01Ag496900 So 120920520 120926922 117990001 121160001 2
Chr1A SoffiXsponR570.01Ag497000 So 120928300 120929510 117990001 121160001 2
Chr1A SoffiXsponR570.01Ag497100 So 120929922 120930495 117990001 121160001 2
Chr1A SoffiXsponR570.01Ag497200 So 120930547 120933317 117990001 121160001 2
Chr1A SoffiXsponR570.01Ag497300 So 120934123 120934332 117990001 121160001 2
Chr1A SoffiXsponR570.01Ag497400 So 120941546 120949999 117990001 121160001 2
Chr1A SoffiXsponR570.01Ag497500 So 120992110 120997116 117990001 121160001 2
Chr1A SoffiXsponR570.01Ag497600 So 120996357 120999445 117990001 121160001 2
Chr1A SoffiXsponR570.01Ag497700 So 121030497 121032547 117990001 121160001 2
Chr1A SoffiXsponR570.01Ag497800 So 121114988 121127721 117990001 121160001 2
Chr1A SoffiXsponR570.01Ag497900 So 121197191 121198071 121170001 121710001 3
Chr1A SoffiXsponR570.01Ag498000 So 121352264 121357515 121170001 121710001 3
Chr1A SoffiXsponR570.01Ag498100 So 121357869 121378063 121170001 121710001 3
Chr1A SoffiXsponR570.01Ag498200 So 121382180 121382725 121170001 121710001 3
Chr1A SoffiXsponR570.01Ag498300 So 121383783 121390251 121170001 121710001 3
Chr1A SoffiXsponR570.01Ag498400 So 121391684 121396931 121170001 121710001 3
Chr1A SoffiXsponR570.01Ag498500 So 121434492 121436328 121170001 121710001 3
Chr1A SoffiXsponR570.01Ag498600 So 121449641 121450647 121170001 121710001 3
Chr1A SoffiXsponR570.01Ag498700 So 121475266 121478952 121170001 121710001 3
Chr1A SoffiXsponR570.01Ag498800 So 121487108 121491132 121170001 121710001 3
Chr1A SoffiXsponR570.01Ag498900 So 121503701 121509687 121170001 121710001 3
Chr1A SoffiXsponR570.01Ag499000 So 121511723 121526640 121170001 121710001 3
Chr1A SoffiXsponR570.01Ag499100 So 121597443 121597889 121170001 121710001 3
Chr1A SoffiXsponR570.01Ag499200 So 121603094 121606317 121170001 121710001 3
Chr1A SoffiXsponR570.01Ag499300 So 121625926 121636880 121170001 121710001 3
Chr1A SoffiXsponR570.01Ag499400 So 121648933 121652328 121170001 121710001 3
Chr1A SoffiXsponR570.01Ag499500 So 121651813 121664564 121170001 121710001 3
Chr1A SoffiXsponR570.01Ag499600 So 121666154 121669724 121170001 121710001 3
Chr1A SoffiXsponR570.01Ag499700 So 121672777 121674985 121170001 121710001 3
Chr1A SoffiXsponR570.01Ag499800 So 121700516 121706136 121170001 121710001 3
Chr1A SoffiXsponR570.01Ag502400 So 121986753 121991197 121980001 123310001 2
Chr1A SoffiXsponR570.01Ag502500 So 122048974 122052249 121980001 123310001 2
Chr1A SoffiXsponR570.01Ag502600 So 122053274 122054231 121980001 123310001 2
Chr1A SoffiXsponR570.01Ag502700 So 122054963 122060606 121980001 123310001 2
Chr1A SoffiXsponR570.01Ag502800 So 122070932 122073407 121980001 123310001 2
Chr1A SoffiXsponR570.01Ag502900 So 122075903 122076805 121980001 123310001 2
Chr1A SoffiXsponR570.01Ag503000 So 122096499 122097381 121980001 123310001 2
Chr1A SoffiXsponR570.01Ag503100 So 122101210 122102862 121980001 123310001 2
Chr1A SoffiXsponR570.01Ag503200 So 122112136 122114895 121980001 123310001 2
Chr1A SoffiXsponR570.01Ag503300 So 122170073 122172448 121980001 123310001 2
Chr1A SoffiXsponR570.01Ag503400 So 122176023 122183583 121980001 123310001 2
Chr1A SoffiXsponR570.01Ag503500 So 122200929 122217354 121980001 123310001 2
Chr1A SoffiXsponR570.01Ag503600 So 122218334 122222227 121980001 123310001 2
Chr1A SoffiXsponR570.01Ag503700 So 122222340 122228647 121980001 123310001 2
Chr1A SoffiXsponR570.01Ag503800 So 122229247 122232595 121980001 123310001 2
Chr1A SoffiXsponR570.01Ag503900 So 122235334 122238938 121980001 123310001 2
Chr1A SoffiXsponR570.01Ag504000 So 122240458 122243920 121980001 123310001 2
Chr1A SoffiXsponR570.01Ag504100 So 122244663 122248326 121980001 123310001 2
Chr1A SoffiXsponR570.01Ag504200 So 122339989 122349893 121980001 123310001 2
Chr1A SoffiXsponR570.01Ag504300 So 122358398 122360611 121980001 123310001 2
Chr1A SoffiXsponR570.01Ag504400 So 122362230 122367598 121980001 123310001 2
Chr1A SoffiXsponR570.01Ag504500 So 122370970 122373397 121980001 123310001 2
Chr1A SoffiXsponR570.01Ag504600 So 122407651 122413001 121980001 123310001 2
Chr1A SoffiXsponR570.01Ag504700 So 122457010 122459691 121980001 123310001 2
Chr1A SoffiXsponR570.01Ag504800 So 122505997 122516832 121980001 123310001 2
Chr1A SoffiXsponR570.01Ag504900 So 122517577 122522141 121980001 123310001 2
Chr1A SoffiXsponR570.01Ag505000 So 122546311 122552343 121980001 123310001 2
Chr1A SoffiXsponR570.01Ag505100 So 122554857 122555709 121980001 123310001 2
Chr1A SoffiXsponR570.01Ag505200 So 122606549 122614714 121980001 123310001 2
Chr1A SoffiXsponR570.01Ag505300 So 122619342 122619959 121980001 123310001 2
Chr1A SoffiXsponR570.01Ag505400 So 122621273 122623339 121980001 123310001 2
Chr1A SoffiXsponR570.01Ag505500 So 122624752 122625126 121980001 123310001 2
Chr1A SoffiXsponR570.01Ag505600 So 122631833 122637957 121980001 123310001 2
Chr1A SoffiXsponR570.01Ag505700 So 122645127 122651495 121980001 123310001 2
Chr1A SoffiXsponR570.01Ag505800 So 122649118 122649765 121980001 123310001 2
Chr1A SoffiXsponR570.01Ag505900 So 122678643 122679816 121980001 123310001 2
Chr1A SoffiXsponR570.01Ag506000 So 122704422 122705330 121980001 123310001 2
Chr1A SoffiXsponR570.01Ag506100 So 122711051 122712569 121980001 123310001 2
Chr1A SoffiXsponR570.01Ag506200 So 122717292 122722082 121980001 123310001 2
Chr1A SoffiXsponR570.01Ag506300 So 122758869 122759949 121980001 123310001 2
Chr1A SoffiXsponR570.01Ag506400 So 122759950 122762650 121980001 123310001 2
Chr1A SoffiXsponR570.01Ag506500 So 122772647 122773706 121980001 123310001 2
Chr1A SoffiXsponR570.01Ag506600 So 122790996 122793265 121980001 123310001 2
Chr1A SoffiXsponR570.01Ag506700 So 122806480 122816924 121980001 123310001 2
Chr1A SoffiXsponR570.01Ag506800 So 122846339 122852564 121980001 123310001 2
Chr1A SoffiXsponR570.01Ag506900 So 122850279 122850590 121980001 123310001 2
Chr1A SoffiXsponR570.01Ag507000 So 122862663 122863474 121980001 123310001 2
Chr1A SoffiXsponR570.01Ag507100 So 122867274 122868465 121980001 123310001 2
Chr1A SoffiXsponR570.01Ag507200 So 122913910 122916452 121980001 123310001 2
Chr1A SoffiXsponR570.01Ag507300 So 122917998 122922720 121980001 123310001 2
Chr1A SoffiXsponR570.01Ag507400 So 122958060 122962215 121980001 123310001 2
Chr1A SoffiXsponR570.01Ag507500 So 122965572 122968075 121980001 123310001 2
Chr1A SoffiXsponR570.01Ag507600 So 122969243 122971108 121980001 123310001 2
Chr1A SoffiXsponR570.01Ag507700 So 122972070 122974309 121980001 123310001 2
Chr1A SoffiXsponR570.01Ag507800 So 122974275 122976964 121980001 123310001 2
Chr1A SoffiXsponR570.01Ag507900 So 122977018 122993904 121980001 123310001 2
Chr1A SoffiXsponR570.01Ag508000 So 122980529 122980930 121980001 123310001 2
Chr1A SoffiXsponR570.01Ag508100 So 123006635 123017419 121980001 123310001 2
Chr1A SoffiXsponR570.01Ag508200 So 123079837 123129544 121980001 123310001 2
Chr1A SoffiXsponR570.01Ag508300 So 123139786 123142914 121980001 123310001 2
Chr1A SoffiXsponR570.01Ag508400 So 123161196 123165044 121980001 123310001 2
Chr1A SoffiXsponR570.01Ag508500 So 123194931 123196174 121980001 123310001 2
Chr1A SoffiXsponR570.01Ag508600 So 123221361 123224137 121980001 123310001 2
Chr1A SoffiXsponR570.01Ag508700 So 123237308 123243283 121980001 123310001 2
Chr1A SoffiXsponR570.01Ag508800 So 123252717 123253646 121980001 123310001 2
Chr1A SoffiXsponR570.01Ag508900 So 123273730 123275126 121980001 123310001 2
Chr1A SoffiXsponR570.01Ag509000 So 123276970 123280143 121980001 123310001 2
Chr1A SoffiXsponR570.01Ag510600 So 123566265 123568282 123560001 123850001 3
Chr1A SoffiXsponR570.01Ag510700 So 123569711 123572096 123560001 123850001 3
Chr1A SoffiXsponR570.01Ag510800 So 123572257 123581074 123560001 123850001 3
Chr1A SoffiXsponR570.01Ag510900 So 123582016 123583190 123560001 123850001 3
Chr1A SoffiXsponR570.01Ag511000 So 123583946 123621932 123560001 123850001 3
Chr1A SoffiXsponR570.01Ag511100 So 123597146 123597457 123560001 123850001 3
Chr1A SoffiXsponR570.01Ag511200 So 123614722 123615294 123560001 123850001 3
Chr1A SoffiXsponR570.01Ag511300 So 123622444 123623148 123560001 123850001 3
Chr1A SoffiXsponR570.01Ag511400 So 123655263 123659529 123560001 123850001 3
Chr1A SoffiXsponR570.01Ag511500 So 123704869 123708324 123560001 123850001 3
Chr1A SoffiXsponR570.01Ag511600 So 123708671 123719450 123560001 123850001 3
Chr1A SoffiXsponR570.01Ag511700 So 123722619 123726875 123560001 123850001 3
Chr1A SoffiXsponR570.01Ag511800 So 123730564 123734232 123560001 123850001 3
Chr1A SoffiXsponR570.01Ag511900 So 123740511 123747010 123560001 123850001 3
Chr1A SoffiXsponR570.01Ag512000 So 123760495 123762523 123560001 123850001 3
Chr1A SoffiXsponR570.01Ag512100 So 123762524 123764007 123560001 123850001 3
Chr1A SoffiXsponR570.01Ag512200 So 123796053 123797373 123560001 123850001 3
Chr1A SoffiXsponR570.01Ag512300 So 123797691 123800617 123560001 123850001 3
Chr1A SoffiXsponR570.01Ag512400 So 123801930 123807501 123560001 123850001 3
Chr1A SoffiXsponR570.01Ag512500 So 123812706 123813491 123560001 123850001 3
Chr1A SoffiXsponR570.01Ag512600 So 123844669 123847302 123560001 123850001 3
Chr1A SoffiXsponR570.01Ag514000 So 124111681 124118218 124100001 124740001 2
Chr1A SoffiXsponR570.01Ag514100 So 124117936 124124780 124100001 124740001 2
Chr1A SoffiXsponR570.01Ag514200 So 124125532 124126652 124100001 124740001 2
Chr1A SoffiXsponR570.01Ag514300 So 124139480 124141637 124100001 124740001 2
Chr1A SoffiXsponR570.01Ag514400 So 124142153 124142464 124100001 124740001 2
Chr1A SoffiXsponR570.01Ag514500 So 124148333 124152988 124100001 124740001 2
Chr1A SoffiXsponR570.01Ag514600 So 124155269 124156762 124100001 124740001 2
Chr1A SoffiXsponR570.01Ag514700 So 124156854 124159624 124100001 124740001 2
Chr1A SoffiXsponR570.01Ag514800 So 124225193 124227099 124100001 124740001 2
Chr1A SoffiXsponR570.01Ag514900 So 124248841 124250687 124100001 124740001 2
Chr1A SoffiXsponR570.01Ag515000 So 124278184 124301161 124100001 124740001 2
Chr1A SoffiXsponR570.01Ag515100 So 124351399 124352937 124100001 124740001 2
Chr1A SoffiXsponR570.01Ag515200 So 124355867 124356211 124100001 124740001 2
Chr1A SoffiXsponR570.01Ag515300 So 124365759 124377253 124100001 124740001 2
Chr1A SoffiXsponR570.01Ag515400 So 124388181 124390670 124100001 124740001 2
Chr1A SoffiXsponR570.01Ag515500 So 124391634 124392648 124100001 124740001 2
Chr1A SoffiXsponR570.01Ag515600 So 124397211 124402569 124100001 124740001 2
Chr1A SoffiXsponR570.01Ag515700 So 124403184 124405595 124100001 124740001 2
Chr1A SoffiXsponR570.01Ag515800 So 124412667 124413797 124100001 124740001 2
Chr1A SoffiXsponR570.01Ag515900 So 124443306 124450425 124100001 124740001 2
Chr1A SoffiXsponR570.01Ag516000 So 124452531 124456506 124100001 124740001 2
Chr1A SoffiXsponR570.01Ag516100 So 124456576 124458709 124100001 124740001 2
Chr1A SoffiXsponR570.01Ag516200 So 124458945 124463541 124100001 124740001 2
Chr1A SoffiXsponR570.01Ag516300 So 124482557 124484692 124100001 124740001 2
Chr1A SoffiXsponR570.01Ag516400 So 124490746 124504906 124100001 124740001 2
Chr1A SoffiXsponR570.01Ag516500 So 124506952 124516888 124100001 124740001 2
Chr1A SoffiXsponR570.01Ag516600 So 124518591 124523032 124100001 124740001 2
Chr1A SoffiXsponR570.01Ag516700 So 124530614 124533181 124100001 124740001 2
Chr1A SoffiXsponR570.01Ag516800 So 124539244 124544344 124100001 124740001 2
Chr1A SoffiXsponR570.01Ag516900 So 124542615 124543433 124100001 124740001 2
Chr1A SoffiXsponR570.01Ag517000 So 124549621 124550557 124100001 124740001 2
Chr1A SoffiXsponR570.01Ag517100 So 124600941 124615508 124100001 124740001 2
Chr1A SoffiXsponR570.01Ag517200 So 124624267 124625202 124100001 124740001 2
Chr1A SoffiXsponR570.01Ag517300 So 124626203 124628529 124100001 124740001 2
Chr1A SoffiXsponR570.01Ag517400 So 124628766 124631307 124100001 124740001 2
Chr1A SoffiXsponR570.01Ag517500 So 124636134 124638461 124100001 124740001 2
Chr1A SoffiXsponR570.01Ag517600 So 124644234 124645644 124100001 124740001 2
Chr1A SoffiXsponR570.01Ag517700 So 124646971 124648220 124100001 124740001 2
Chr1A SoffiXsponR570.01Ag517800 So 124655360 124658964 124100001 124740001 2
Chr1A SoffiXsponR570.01Ag517900 So 124688536 124691116 124100001 124740001 2
Chr1A SoffiXsponR570.01Ag518000 So 124691230 124696739 124100001 124740001 2
Chr1A SoffiXsponR570.01Ag518100 So 124711788 124714515 124100001 124740001 2
Chr1A SoffiXsponR570.01Ag518200 So 124722559 124725836 124100001 124740001 2
Chr1A SoffiXsponR570.01Ag518300 So 124725815 124730587 124100001 124740001 2
Chr1A SoffiXsponR570.01Ag518400 So 124730893 124735015 124100001 124740001 2
Chr1A SoffiXsponR570.01Ag520700 So 125118374 125120718 125110001 125290001 0.5
Chr1A SoffiXsponR570.01Ag520800 So 125122861 125136578 125110001 125290001 0.5
Chr1A SoffiXsponR570.01Ag520900 So 125138023 125143289 125110001 125290001 0.5
Chr1A SoffiXsponR570.01Ag521000 So 125143380 125147005 125110001 125290001 0.5
Chr1A SoffiXsponR570.01Ag521100 So 125168842 125171139 125110001 125290001 0.5
Chr1A SoffiXsponR570.01Ag521200 So 125211412 125215302 125110001 125290001 0.5
Chr1A SoffiXsponR570.01Ag521300 So 125215436 125221418 125110001 125290001 0.5
Chr1A SoffiXsponR570.01Ag521400 So 125223951 125224306 125110001 125290001 0.5
Chr1A SoffiXsponR570.01Ag522200 So 125494677 125496222 125430001 131740001 2
Chr1A SoffiXsponR570.01Ag522300 So 125497935 125500786 125430001 131740001 2
Chr1A SoffiXsponR570.01Ag522400 So 125502917 125505874 125430001 131740001 2
Chr1A SoffiXsponR570.01Ag522500 So 125506864 125507631 125430001 131740001 2
Chr1A SoffiXsponR570.01Ag522600 So 125507787 125514514 125430001 131740001 2
Chr1A SoffiXsponR570.01Ag522700 So 125545800 125550560 125430001 131740001 2
Chr1A SoffiXsponR570.01Ag522800 So 125551911 125556683 125430001 131740001 2
Chr1A SoffiXsponR570.01Ag522900 So 125557651 125565006 125430001 131740001 2
Chr1A SoffiXsponR570.01Ag523000 So 125565960 125571794 125430001 131740001 2
Chr1A SoffiXsponR570.01Ag523100 So 125585318 125586799 125430001 131740001 2
Chr1A SoffiXsponR570.01Ag523200 So 125588154 125593985 125430001 131740001 2
Chr1A SoffiXsponR570.01Ag523300 So 125649981 125652188 125430001 131740001 2
Chr1A SoffiXsponR570.01Ag523400 So 125760813 125762747 125430001 131740001 2
Chr1A SoffiXsponR570.01Ag523500 So 125796677 125798432 125430001 131740001 2
Chr1A SoffiXsponR570.01Ag523600 So 125866711 125868734 125430001 131740001 2
Chr1A SoffiXsponR570.01Ag523700 So 125879077 125886824 125430001 131740001 2
Chr1A SoffiXsponR570.01Ag523800 So 125906137 125914205 125430001 131740001 2
Chr1A SoffiXsponR570.01Ag523900 So 125908502 125908813 125430001 131740001 2
Chr1A SoffiXsponR570.01Ag524000 So 125909767 125910078 125430001 131740001 2
Chr1A SoffiXsponR570.01Ag524100 So 125937878 125944093 125430001 131740001 2
Chr1A SoffiXsponR570.01Ag524200 So 125968058 125970851 125430001 131740001 2
Chr1A SoffiXsponR570.01Ag524300 So 125977441 125983008 125430001 131740001 2
Chr1A SoffiXsponR570.01Ag524400 So 125986198 125994252 125430001 131740001 2
Chr1A SoffiXsponR570.01Ag524500 So 126010222 126016279 125430001 131740001 2
Chr1A SoffiXsponR570.01Ag524600 So 126016648 126019957 125430001 131740001 2
Chr1A SoffiXsponR570.01Ag524700 So 126042302 126042650 125430001 131740001 2
Chr1A SoffiXsponR570.01Ag524800 So 126053472 126055623 125430001 131740001 2
Chr1A SoffiXsponR570.01Ag524900 So 126135986 126138415 125430001 131740001 2
Chr1A SoffiXsponR570.01Ag525000 So 126140551 126142249 125430001 131740001 2
Chr1A SoffiXsponR570.01Ag525100 So 126144319 126144865 125430001 131740001 2
Chr1A SoffiXsponR570.01Ag525200 So 126156626 126161677 125430001 131740001 2
Chr1A SoffiXsponR570.01Ag525300 So 126177509 126178150 125430001 131740001 2
Chr1A SoffiXsponR570.01Ag525400 So 126179176 126183685 125430001 131740001 2
Chr1A SoffiXsponR570.01Ag525500 So 126211193 126212723 125430001 131740001 2
Chr1A SoffiXsponR570.01Ag525600 So 126212724 126213437 125430001 131740001 2
Chr1A SoffiXsponR570.01Ag525700 So 126218032 126221188 125430001 131740001 2
Chr1A SoffiXsponR570.01Ag525800 So 126224297 126229311 125430001 131740001 2
Chr1A SoffiXsponR570.01Ag525900 So 126247794 126256971 125430001 131740001 2
Chr1A SoffiXsponR570.01Ag526000 So 126256900 126259728 125430001 131740001 2
Chr1A SoffiXsponR570.01Ag526100 So 126263541 126267956 125430001 131740001 2
Chr1A SoffiXsponR570.01Ag526200 So 126267887 126270490 125430001 131740001 2
Chr1A SoffiXsponR570.01Ag526300 So 126271773 126277029 125430001 131740001 2
Chr1A SoffiXsponR570.01Ag526400 So 126317801 126318379 125430001 131740001 2
Chr1A SoffiXsponR570.01Ag526500 So 126324283 126328814 125430001 131740001 2
Chr1A SoffiXsponR570.01Ag526600 So 126329391 126329772 125430001 131740001 2
Chr1A SoffiXsponR570.01Ag526700 So 126338962 126340907 125430001 131740001 2
Chr1A SoffiXsponR570.01Ag526800 So 126341000 126343204 125430001 131740001 2
Chr1A SoffiXsponR570.01Ag526900 So 126343762 126347114 125430001 131740001 2
Chr1A SoffiXsponR570.01Ag527000 So 126372927 126378305 125430001 131740001 2
Chr1A SoffiXsponR570.01Ag527100 So 126469383 126473973 125430001 131740001 2
Chr1A SoffiXsponR570.01Ag527200 So 126474233 126491138 125430001 131740001 2
Chr1A SoffiXsponR570.01Ag527300 So 126493136 126494181 125430001 131740001 2
Chr1A SoffiXsponR570.01Ag527400 So 126510372 126547063 125430001 131740001 2
Chr1A SoffiXsponR570.01Ag527500 So 126535512 126537495 125430001 131740001 2
Chr1A SoffiXsponR570.01Ag527600 So 126548916 126550432 125430001 131740001 2
Chr1A SoffiXsponR570.01Ag527700 So 126586274 126589448 125430001 131740001 2
Chr1A SoffiXsponR570.01Ag527800 So 126589892 126594611 125430001 131740001 2
Chr1A SoffiXsponR570.01Ag527900 So 126596660 126610578 125430001 131740001 2
Chr1A SoffiXsponR570.01Ag528000 So 126612160 126613262 125430001 131740001 2
Chr1A SoffiXsponR570.01Ag528100 So 126613504 126616881 125430001 131740001 2
Chr1A SoffiXsponR570.01Ag528200 So 126632854 126635940 125430001 131740001 2
Chr1A SoffiXsponR570.01Ag528300 So 126636219 126646877 125430001 131740001 2
Chr1A SoffiXsponR570.01Ag528400 So 126643262 126644788 125430001 131740001 2
Chr1A SoffiXsponR570.01Ag528500 So 126656324 126676516 125430001 131740001 2
Chr1A SoffiXsponR570.01Ag528600 So 126674189 126676163 125430001 131740001 2
Chr1A SoffiXsponR570.01Ag528700 So 126721577 126722814 125430001 131740001 2
Chr1A SoffiXsponR570.01Ag528800 So 126736089 126743162 125430001 131740001 2
Chr1A SoffiXsponR570.01Ag528900 So 126744123 126745141 125430001 131740001 2
Chr1A SoffiXsponR570.01Ag529000 So 126781200 126783460 125430001 131740001 2
Chr1A SoffiXsponR570.01Ag529100 So 126786218 126787110 125430001 131740001 2
Chr1A SoffiXsponR570.01Ag529200 So 126797125 126805397 125430001 131740001 2
Chr1A SoffiXsponR570.01Ag529300 So 126811787 126812627 125430001 131740001 2
Chr1A SoffiXsponR570.01Ag529400 So 126847432 126848546 125430001 131740001 2
Chr1A SoffiXsponR570.01Ag529500 So 126861519 126865218 125430001 131740001 2
Chr1A SoffiXsponR570.01Ag529600 So 126866510 126872578 125430001 131740001 2
Chr1A SoffiXsponR570.01Ag529700 So 126879664 126883364 125430001 131740001 2
Chr1A SoffiXsponR570.01Ag529800 So 126883573 126886160 125430001 131740001 2
Chr1A SoffiXsponR570.01Ag529900 So 126886646 126891540 125430001 131740001 2
Chr1A SoffiXsponR570.01Ag530000 So 126937282 126938435 125430001 131740001 2
Chr1A SoffiXsponR570.01Ag530100 So 126949324 126953917 125430001 131740001 2
Chr1A SoffiXsponR570.01Ag530200 So 126955776 126960589 125430001 131740001 2
Chr1A SoffiXsponR570.01Ag530300 So 127005525 127010422 125430001 131740001 2
Chr1A SoffiXsponR570.01Ag530400 So 127010528 127016260 125430001 131740001 2
Chr1A SoffiXsponR570.01Ag530500 So 127016388 127021983 125430001 131740001 2
Chr1A SoffiXsponR570.01Ag530600 So 127024022 127026564 125430001 131740001 2
Chr1A SoffiXsponR570.01Ag530700 So 127034674 127036257 125430001 131740001 2
Chr1A SoffiXsponR570.01Ag530800 So 127036135 127039512 125430001 131740001 2
Chr1A SoffiXsponR570.01Ag530900 So 127074591 127076843 125430001 131740001 2
Chr1A SoffiXsponR570.01Ag531000 So 127090361 127091291 125430001 131740001 2
Chr1A SoffiXsponR570.01Ag531100 So 127131111 127132659 125430001 131740001 2
Chr1A SoffiXsponR570.01Ag531200 So 127153849 127155273 125430001 131740001 2
Chr1A SoffiXsponR570.01Ag531300 So 127157884 127160009 125430001 131740001 2
Chr1A SoffiXsponR570.01Ag531400 So 127191871 127197930 125430001 131740001 2
Chr1A SoffiXsponR570.01Ag531500 So 127204233 127210095 125430001 131740001 2
Chr1A SoffiXsponR570.01Ag531600 So 127226395 127228819 125430001 131740001 2
Chr1A SoffiXsponR570.01Ag531700 So 127266952 127271309 125430001 131740001 2
Chr1A SoffiXsponR570.01Ag531800 So 127271855 127277390 125430001 131740001 2
Chr1A SoffiXsponR570.01Ag531900 So 127288750 127292972 125430001 131740001 2
Chr1A SoffiXsponR570.01Ag532000 So 127299867 127301304 125430001 131740001 2
Chr1A SoffiXsponR570.01Ag532100 So 127307503 127315519 125430001 131740001 2
Chr1A SoffiXsponR570.01Ag532200 So 127324390 127327103 125430001 131740001 2
Chr1A SoffiXsponR570.01Ag532300 So 127367387 127368950 125430001 131740001 2
Chr1A SoffiXsponR570.01Ag532400 So 127375194 127375505 125430001 131740001 2
Chr1A SoffiXsponR570.01Ag532500 So 127406457 127406961 125430001 131740001 2
Chr1A SoffiXsponR570.01Ag532600 So 127416093 127418245 125430001 131740001 2
Chr1A SoffiXsponR570.01Ag532700 So 127435933 127447589 125430001 131740001 2
Chr1A SoffiXsponR570.01Ag532800 So 127456633 127467245 125430001 131740001 2
Chr1A SoffiXsponR570.01Ag532900 So 127476395 127482134 125430001 131740001 2
Chr1A SoffiXsponR570.01Ag533000 So 127501302 127503712 125430001 131740001 2
Chr1A SoffiXsponR570.01Ag533100 So 127504950 127507177 125430001 131740001 2
Chr1A SoffiXsponR570.01Ag533200 So 127507653 127509034 125430001 131740001 2
Chr1A SoffiXsponR570.01Ag533300 So 127518325 127519018 125430001 131740001 2
Chr1A SoffiXsponR570.01Ag533400 So 127523551 127528702 125430001 131740001 2
Chr1A SoffiXsponR570.01Ag533500 So 127538250 127544238 125430001 131740001 2
Chr1A SoffiXsponR570.01Ag533600 So 127584498 127587699 125430001 131740001 2
Chr1A SoffiXsponR570.01Ag533700 So 127598177 127603995 125430001 131740001 2
Chr1A SoffiXsponR570.01Ag533800 So 127691876 127722726 125430001 131740001 2
Chr1A SoffiXsponR570.01Ag533900 So 127722851 127724578 125430001 131740001 2
Chr1A SoffiXsponR570.01Ag534000 So 127726231 127727690 125430001 131740001 2
Chr1A SoffiXsponR570.01Ag534100 So 127731153 127734800 125430001 131740001 2
Chr1A SoffiXsponR570.01Ag534200 So 127753032 127754009 125430001 131740001 2
Chr1A SoffiXsponR570.01Ag534300 So 127814244 127814702 125430001 131740001 2
Chr1A SoffiXsponR570.01Ag534400 So 127817740 127819530 125430001 131740001 2
Chr1A SoffiXsponR570.01Ag534500 So 127827355 127833902 125430001 131740001 2
Chr1A SoffiXsponR570.01Ag534600 So 127843337 127847532 125430001 131740001 2
Chr1A SoffiXsponR570.01Ag534700 So 127847859 127848774 125430001 131740001 2
Chr1A SoffiXsponR570.01Ag534800 So 127849953 127860653 125430001 131740001 2
Chr1A SoffiXsponR570.01Ag534900 So 127863680 127864645 125430001 131740001 2
Chr1A SoffiXsponR570.01Ag535000 So 127872777 127880580 125430001 131740001 2
Chr1A SoffiXsponR570.01Ag535100 So 127881169 127884563 125430001 131740001 2
Chr1A SoffiXsponR570.01Ag535200 So 127909738 127910247 125430001 131740001 2
Chr1A SoffiXsponR570.01Ag535300 So 127954437 127957742 125430001 131740001 2
Chr1A SoffiXsponR570.01Ag535400 So 127958047 127960608 125430001 131740001 2
Chr1A SoffiXsponR570.01Ag535500 So 127975817 127980488 125430001 131740001 2
Chr1A SoffiXsponR570.01Ag535600 So 127997884 128000606 125430001 131740001 2
Chr1A SoffiXsponR570.01Ag535700 So 128043168 128044700 125430001 131740001 2
Chr1A SoffiXsponR570.01Ag535800 So 128048760 128129623 125430001 131740001 2
Chr1A SoffiXsponR570.01Ag535900 So 128167681 128169234 125430001 131740001 2
Chr1A SoffiXsponR570.01Ag536000 So 128235940 128241125 125430001 131740001 2
Chr1A SoffiXsponR570.01Ag536100 So 128241504 128246216 125430001 131740001 2
Chr1A SoffiXsponR570.01Ag536200 So 128246255 128246582 125430001 131740001 2
Chr1A SoffiXsponR570.01Ag536300 So 128247435 128250212 125430001 131740001 2
Chr1A SoffiXsponR570.01Ag536400 So 128252149 128257570 125430001 131740001 2
Chr1A SoffiXsponR570.01Ag536500 So 128259284 128259780 125430001 131740001 2
Chr1A SoffiXsponR570.01Ag536600 So 128263569 128266144 125430001 131740001 2
Chr1A SoffiXsponR570.01Ag536700 So 128273205 128284379 125430001 131740001 2
Chr1A SoffiXsponR570.01Ag536800 So 128290931 128294025 125430001 131740001 2
Chr1A SoffiXsponR570.01Ag536900 So 128330262 128334638 125430001 131740001 2
Chr1A SoffiXsponR570.01Ag537000 So 128334808 128338499 125430001 131740001 2
Chr1A SoffiXsponR570.01Ag537100 So 128348141 128348772 125430001 131740001 2
Chr1A SoffiXsponR570.01Ag537200 So 128359865 128367187 125430001 131740001 2
Chr1A SoffiXsponR570.01Ag537300 So 128403525 128408775 125430001 131740001 2
Chr1A SoffiXsponR570.01Ag537400 So 128419624 128420173 125430001 131740001 2
Chr1A SoffiXsponR570.01Ag537500 So 128427132 128433511 125430001 131740001 2
Chr1A SoffiXsponR570.01Ag537600 So 128458071 128458433 125430001 131740001 2
Chr1A SoffiXsponR570.01Ag537700 So 128480071 128483821 125430001 131740001 2
Chr1A SoffiXsponR570.01Ag537800 So 128482716 128483027 125430001 131740001 2
Chr1A SoffiXsponR570.01Ag537900 So 128508147 128513842 125430001 131740001 2
Chr1A SoffiXsponR570.01Ag538000 So 128541638 128544836 125430001 131740001 2
Chr1A SoffiXsponR570.01Ag538100 So 128545247 128546378 125430001 131740001 2
Chr1A SoffiXsponR570.01Ag538200 So 128547777 128550752 125430001 131740001 2
Chr1A SoffiXsponR570.01Ag538300 So 128551001 128553136 125430001 131740001 2
Chr1A SoffiXsponR570.01Ag538400 So 128573190 128576642 125430001 131740001 2
Chr1A SoffiXsponR570.01Ag538500 So 128591576 128596261 125430001 131740001 2
Chr1A SoffiXsponR570.01Ag538600 So 128640308 128642269 125430001 131740001 2
Chr1A SoffiXsponR570.01Ag538700 So 128661733 128664968 125430001 131740001 2
Chr1A SoffiXsponR570.01Ag538800 So 128665011 128667869 125430001 131740001 2
Chr1A SoffiXsponR570.01Ag538900 So 128667934 128670519 125430001 131740001 2
Chr1A SoffiXsponR570.01Ag539000 So 128673474 128674929 125430001 131740001 2
Chr1A SoffiXsponR570.01Ag539100 So 128676258 128678845 125430001 131740001 2
Chr1A SoffiXsponR570.01Ag539200 So 128681518 128685318 125430001 131740001 2
Chr1A SoffiXsponR570.01Ag539300 So 128720044 128722968 125430001 131740001 2
Chr1A SoffiXsponR570.01Ag539400 So 128737100 128753644 125430001 131740001 2
Chr1A SoffiXsponR570.01Ag539500 So 128744825 128745136 125430001 131740001 2
Chr1A SoffiXsponR570.01Ag539600 So 128754381 128757399 125430001 131740001 2
Chr1A SoffiXsponR570.01Ag539700 So 128780600 128786568 125430001 131740001 2
Chr1A SoffiXsponR570.01Ag539800 So 128789827 128800486 125430001 131740001 2
Chr1A SoffiXsponR570.01Ag539900 So 128836615 128839428 125430001 131740001 2
Chr1A SoffiXsponR570.01Ag540000 So 128842424 128844737 125430001 131740001 2
Chr1A SoffiXsponR570.01Ag540100 So 128851976 128857284 125430001 131740001 2
Chr1A SoffiXsponR570.01Ag540200 So 128873901 128883489 125430001 131740001 2
Chr1A SoffiXsponR570.01Ag540300 So 128883686 128885329 125430001 131740001 2
Chr1A SoffiXsponR570.01Ag540400 So 128890016 128891840 125430001 131740001 2
Chr1A SoffiXsponR570.01Ag540500 So 128892175 128893394 125430001 131740001 2
Chr1A SoffiXsponR570.01Ag540600 So 128908337 128913411 125430001 131740001 2
Chr1A SoffiXsponR570.01Ag540700 So 128949006 128951229 125430001 131740001 2
Chr1A SoffiXsponR570.01Ag540800 So 129068288 129068914 125430001 131740001 2
Chr1A SoffiXsponR570.01Ag540900 So 129072807 129073874 125430001 131740001 2
Chr1A SoffiXsponR570.01Ag541000 So 129155240 129156153 125430001 131740001 2
Chr1A SoffiXsponR570.01Ag541100 So 129175404 129180618 125430001 131740001 2
Chr1A SoffiXsponR570.01Ag541200 So 129182099 129183275 125430001 131740001 2
Chr1A SoffiXsponR570.01Ag541300 So 129186304 129187249 125430001 131740001 2
Chr1A SoffiXsponR570.01Ag541400 So 129193224 129197209 125430001 131740001 2
Chr1A SoffiXsponR570.01Ag541500 So 129218757 129232214 125430001 131740001 2
Chr1A SoffiXsponR570.01Ag541600 So 129233354 129235517 125430001 131740001 2
Chr1A SoffiXsponR570.01Ag541700 So 129278726 129280737 125430001 131740001 2
Chr1A SoffiXsponR570.01Ag541800 So 129298905 129315864 125430001 131740001 2
Chr1A SoffiXsponR570.01Ag541900 So 129353139 129360735 125430001 131740001 2
Chr1A SoffiXsponR570.01Ag542000 So 129362263 129363372 125430001 131740001 2
Chr1A SoffiXsponR570.01Ag542100 So 129382905 129383992 125430001 131740001 2
Chr1A SoffiXsponR570.01Ag542200 So 129384585 129391446 125430001 131740001 2
Chr1A SoffiXsponR570.01Ag542300 So 129432268 129433753 125430001 131740001 2
Chr1A SoffiXsponR570.01Ag542400 So 129436455 129437187 125430001 131740001 2
Chr1A SoffiXsponR570.01Ag542500 So 129444458 129444945 125430001 131740001 2
Chr1A SoffiXsponR570.01Ag542600 So 129451616 129451921 125430001 131740001 2
Chr1A SoffiXsponR570.01Ag542700 So 129465328 129466813 125430001 131740001 2
Chr1A SoffiXsponR570.01Ag542800 So 129486912 129491308 125430001 131740001 2
Chr1A SoffiXsponR570.01Ag542900 So 129517692 129518190 125430001 131740001 2
Chr1A SoffiXsponR570.01Ag543000 So 129543401 129545419 125430001 131740001 2
Chr1A SoffiXsponR570.01Ag543100 So 129561773 129562249 125430001 131740001 2
Chr1A SoffiXsponR570.01Ag543200 So 129572194 129576479 125430001 131740001 2
Chr1A SoffiXsponR570.01Ag543300 So 129636798 129648132 125430001 131740001 2
Chr1A SoffiXsponR570.01Ag543400 So 129667309 129684852 125430001 131740001 2
Chr1A SoffiXsponR570.01Ag543500 So 129821097 129831096 125430001 131740001 2
Chr1A SoffiXsponR570.01Ag543600 So 129870031 129871713 125430001 131740001 2
Chr1A SoffiXsponR570.01Ag543700 So 129872029 129873075 125430001 131740001 2
Chr1A SoffiXsponR570.01Ag543800 So 129897738 129898241 125430001 131740001 2
Chr1A SoffiXsponR570.01Ag543900 So 129914790 129915375 125430001 131740001 2
Chr1A SoffiXsponR570.01Ag544000 So 129917991 129918696 125430001 131740001 2
Chr1A SoffiXsponR570.01Ag544100 So 129958022 129959775 125430001 131740001 2
Chr1A SoffiXsponR570.01Ag544200 So 129963382 129968812 125430001 131740001 2
Chr1A SoffiXsponR570.01Ag544300 So 129969723 129970258 125430001 131740001 2
Chr1A SoffiXsponR570.01Ag544400 So 129971003 129974289 125430001 131740001 2
Chr1A SoffiXsponR570.01Ag544500 So 129982929 129986224 125430001 131740001 2
Chr1A SoffiXsponR570.01Ag544600 So 130017357 130022608 125430001 131740001 2
Chr1A SoffiXsponR570.01Ag544700 So 130123869 130132303 125430001 131740001 2
Chr1A SoffiXsponR570.01Ag544800 So 130132456 130135648 125430001 131740001 2
Chr1A SoffiXsponR570.01Ag544900 So 130237284 130243456 125430001 131740001 2
Chr1A SoffiXsponR570.01Ag545000 So 130243477 130250980 125430001 131740001 2
Chr1A SoffiXsponR570.01Ag545100 So 130252841 130254039 125430001 131740001 2
Chr1A SoffiXsponR570.01Ag545200 So 130255885 130257976 125430001 131740001 2
Chr1A SoffiXsponR570.01Ag545300 So 130258241 130261868 125430001 131740001 2
Chr1A SoffiXsponR570.01Ag545400 So 130262421 130267689 125430001 131740001 2
Chr1A SoffiXsponR570.01Ag545500 So 130268608 130276901 125430001 131740001 2
Chr1A SoffiXsponR570.01Ag545600 So 130277458 130283489 125430001 131740001 2
Chr1A SoffiXsponR570.01Ag545700 So 130278900 130279547 125430001 131740001 2
Chr1A SoffiXsponR570.01Ag545800 So 130284219 130289174 125430001 131740001 2
Chr1A SoffiXsponR570.01Ag545900 So 130312027 130313161 125430001 131740001 2
Chr1A SoffiXsponR570.01Ag546000 So 130352993 130355819 125430001 131740001 2
Chr1A SoffiXsponR570.01Ag546100 So 130355927 130363580 125430001 131740001 2
Chr1A SoffiXsponR570.01Ag546200 So 130399030 130401915 125430001 131740001 2
Chr1A SoffiXsponR570.01Ag546300 So 130402199 130415474 125430001 131740001 2
Chr1A SoffiXsponR570.01Ag546400 So 130409051 130409956 125430001 131740001 2
Chr1A SoffiXsponR570.01Ag546500 So 130419399 130420675 125430001 131740001 2
Chr1A SoffiXsponR570.01Ag546600 So 130420908 130424186 125430001 131740001 2
Chr1A SoffiXsponR570.01Ag546700 So 130425133 130427000 125430001 131740001 2
Chr1A SoffiXsponR570.01Ag546800 So 130462339 130464947 125430001 131740001 2
Chr1A SoffiXsponR570.01Ag546900 So 130514188 130516327 125430001 131740001 2
Chr1A SoffiXsponR570.01Ag547000 So 130559065 130564233 125430001 131740001 2
Chr1A SoffiXsponR570.01Ag547100 So 130564652 130566172 125430001 131740001 2
Chr1A SoffiXsponR570.01Ag547200 So 130566687 130569656 125430001 131740001 2
Chr1A SoffiXsponR570.01Ag547300 So 130582586 130588646 125430001 131740001 2
Chr1A SoffiXsponR570.01Ag547400 So 130589215 130590064 125430001 131740001 2
Chr1A SoffiXsponR570.01Ag547500 So 130611395 130614918 125430001 131740001 2
Chr1A SoffiXsponR570.01Ag547600 So 130635726 130644159 125430001 131740001 2
Chr1A SoffiXsponR570.01Ag547700 So 130679809 130689686 125430001 131740001 2
Chr1A SoffiXsponR570.01Ag547800 So 130704444 130706917 125430001 131740001 2
Chr1A SoffiXsponR570.01Ag547900 So 130719873 130725209 125430001 131740001 2
Chr1A SoffiXsponR570.01Ag548000 So 130725429 130730134 125430001 131740001 2
Chr1A SoffiXsponR570.01Ag548100 So 130734421 130735672 125430001 131740001 2
Chr1A SoffiXsponR570.01Ag548200 So 130752413 130753639 125430001 131740001 2
Chr1A SoffiXsponR570.01Ag548300 So 130756132 130757358 125430001 131740001 2
Chr1A SoffiXsponR570.01Ag548400 So 130825160 130830327 125430001 131740001 2
Chr1A SoffiXsponR570.01Ag548500 So 130831331 130836360 125430001 131740001 2
Chr1A SoffiXsponR570.01Ag548600 So 130838528 130844064 125430001 131740001 2
Chr1A SoffiXsponR570.01Ag548700 So 130853152 130865596 125430001 131740001 2
Chr1A SoffiXsponR570.01Ag548800 So 130866733 130867185 125430001 131740001 2
Chr1A SoffiXsponR570.01Ag548900 So 130919444 130922363 125430001 131740001 2
Chr1A SoffiXsponR570.01Ag549000 So 130960304 130967988 125430001 131740001 2
Chr1A SoffiXsponR570.01Ag549100 So 130972194 130974331 125430001 131740001 2
Chr1A SoffiXsponR570.01Ag549200 So 130999353 131004695 125430001 131740001 2
Chr1A SoffiXsponR570.01Ag549300 So 131011317 131013927 125430001 131740001 2
Chr1A SoffiXsponR570.01Ag549400 So 131011796 131012626 125430001 131740001 2
Chr1A SoffiXsponR570.01Ag549500 So 131023383 131024263 125430001 131740001 2
Chr1A SoffiXsponR570.01Ag549600 So 131048860 131049498 125430001 131740001 2
Chr1A SoffiXsponR570.01Ag549700 So 131051159 131051977 125430001 131740001 2
Chr1A SoffiXsponR570.01Ag549800 So 131066814 131067299 125430001 131740001 2
Chr1A SoffiXsponR570.01Ag549900 So 131078877 131079902 125430001 131740001 2
Chr1A SoffiXsponR570.01Ag550000 So 131112241 131112630 125430001 131740001 2
Chr1A SoffiXsponR570.01Ag550100 So 131114621 131117468 125430001 131740001 2
Chr1A SoffiXsponR570.01Ag550200 So 131123764 131126195 125430001 131740001 2
Chr1A SoffiXsponR570.01Ag550300 So 131134101 131135495 125430001 131740001 2
Chr1A SoffiXsponR570.01Ag550400 So 131136960 131138675 125430001 131740001 2
Chr1A SoffiXsponR570.01Ag550500 So 131153422 131159185 125430001 131740001 2
Chr1A SoffiXsponR570.01Ag550600 So 131159297 131160228 125430001 131740001 2
Chr1A SoffiXsponR570.01Ag550700 So 131173952 131174716 125430001 131740001 2
Chr1A SoffiXsponR570.01Ag550800 So 131191908 131194171 125430001 131740001 2
Chr1A SoffiXsponR570.01Ag550900 So 131204704 131206217 125430001 131740001 2
Chr1A SoffiXsponR570.01Ag551000 So 131218839 131228740 125430001 131740001 2
Chr1A SoffiXsponR570.01Ag551100 So 131224227 131224631 125430001 131740001 2
Chr1A SoffiXsponR570.01Ag551200 So 131255091 131284762 125430001 131740001 2
Chr1A SoffiXsponR570.01Ag551300 So 131302984 131303423 125430001 131740001 2
Chr1A SoffiXsponR570.01Ag551400 So 131329421 131331750 125430001 131740001 2
Chr1A SoffiXsponR570.01Ag551500 So 131338239 131344616 125430001 131740001 2
Chr1A SoffiXsponR570.01Ag551600 So 131350034 131352902 125430001 131740001 2
Chr1A SoffiXsponR570.01Ag551700 So 131353334 131357462 125430001 131740001 2
Chr1A SoffiXsponR570.01Ag551800 So 131357463 131360478 125430001 131740001 2
Chr1A SoffiXsponR570.01Ag551900 So 131388322 131403038 125430001 131740001 2
Chr1A SoffiXsponR570.01Ag552000 So 131401765 131406594 125430001 131740001 2
Chr1A SoffiXsponR570.01Ag552100 So 131407020 131409530 125430001 131740001 2
Chr1A SoffiXsponR570.01Ag552200 So 131410407 131411668 125430001 131740001 2
Chr1A SoffiXsponR570.01Ag552300 So 131413391 131417932 125430001 131740001 2
Chr1A SoffiXsponR570.01Ag552400 So 131418103 131419115 125430001 131740001 2
Chr1A SoffiXsponR570.01Ag552500 So 131419484 131422697 125430001 131740001 2
Chr1A SoffiXsponR570.01Ag552600 So 131423073 131426245 125430001 131740001 2
Chr1A SoffiXsponR570.01Ag552700 So 131480188 131491315 125430001 131740001 2
Chr1A SoffiXsponR570.01Ag552800 So 131492029 131496367 125430001 131740001 2
Chr1A SoffiXsponR570.01Ag552900 So 131496380 131529905 125430001 131740001 2
Chr1A SoffiXsponR570.01Ag553000 So 131533376 131536234 125430001 131740001 2
Chr1A SoffiXsponR570.01Ag553100 So 131536679 131537878 125430001 131740001 2
Chr1B SoffiXsponR570.01Bg000100 unassigned 64727 65752 40001 43720001 1
Chr1B SoffiXsponR570.01Bg000200 unassigned 82799 83212 40001 43720001 1
Chr1B SoffiXsponR570.01Bg000300 unassigned 88877 98704 40001 43720001 1
Chr1B SoffiXsponR570.01Bg000400 unassigned 109145 122906 40001 43720001 1
Chr1B SoffiXsponR570.01Bg000500 unassigned 127463 130685 40001 43720001 1
Chr1B SoffiXsponR570.01Bg000600 unassigned 130749 137052 40001 43720001 1
Chr1B SoffiXsponR570.01Bg000700 unassigned 136503 139734 40001 43720001 1
Chr1B SoffiXsponR570.01Bg000800 unassigned 139511 141467 40001 43720001 1
Chr1B SoffiXsponR570.01Bg000900 unassigned 140342 144396 40001 43720001 1
Chr1B SoffiXsponR570.01Bg001000 unassigned 144802 148064 40001 43720001 1
Chr1B SoffiXsponR570.01Bg001100 unassigned 148184 162795 40001 43720001 1
Chr1B SoffiXsponR570.01Bg001200 Ss 203270 204353 40001 43720001 1
Chr1B SoffiXsponR570.01Bg001300 Ss 203856 223889 40001 43720001 1
Chr1B SoffiXsponR570.01Bg001400 Ss 224014 229744 40001 43720001 1
Chr1B SoffiXsponR570.01Bg001500 Ss 236777 261458 40001 43720001 1
Chr1B SoffiXsponR570.01Bg001600 Ss 264325 265733 40001 43720001 1
Chr1B SoffiXsponR570.01Bg001700 Ss 284830 287819 40001 43720001 1
Chr1B SoffiXsponR570.01Bg001800 Ss 330881 331756 40001 43720001 1
Chr1B SoffiXsponR570.01Bg001900 Ss 334552 337322 40001 43720001 1
Chr1B SoffiXsponR570.01Bg002000 Ss 339272 340924 40001 43720001 1
Chr1B SoffiXsponR570.01Bg002100 Ss 351250 353304 40001 43720001 1
Chr1B SoffiXsponR570.01Bg002200 Ss 353239 357662 40001 43720001 1
Chr1B SoffiXsponR570.01Bg002300 Ss 422346 422778 40001 43720001 1
Chr1B SoffiXsponR570.01Bg002400 Ss 426415 430363 40001 43720001 1
Chr1B SoffiXsponR570.01Bg002500 Ss 438666 442073 40001 43720001 1
Chr1B SoffiXsponR570.01Bg002600 Ss 442818 445359 40001 43720001 1
Chr1B SoffiXsponR570.01Bg002700 Ss 448615 453577 40001 43720001 1
Chr1B SoffiXsponR570.01Bg002800 Ss 453453 455077 40001 43720001 1
Chr1B SoffiXsponR570.01Bg002900 Ss 472785 478543 40001 43720001 1
Chr1B SoffiXsponR570.01Bg003000 Ss 511647 522231 40001 43720001 1
Chr1B SoffiXsponR570.01Bg003100 Ss 555920 556734 40001 43720001 1
Chr1B SoffiXsponR570.01Bg003200 Ss 562327 564169 40001 43720001 1
Chr1B SoffiXsponR570.01Bg003300 Ss 565295 567084 40001 43720001 1
Chr1B SoffiXsponR570.01Bg003400 Ss 567262 569205 40001 43720001 1
Chr1B SoffiXsponR570.01Bg003500 Ss 573999 575810 40001 43720001 1
Chr1B SoffiXsponR570.01Bg003600 Ss 579180 584532 40001 43720001 1
Chr1B SoffiXsponR570.01Bg003700 Ss 586787 587104 40001 43720001 1
Chr1B SoffiXsponR570.01Bg003800 Ss 594103 594870 40001 43720001 1
Chr1B SoffiXsponR570.01Bg003900 Ss 597085 608032 40001 43720001 1
Chr1B SoffiXsponR570.01Bg004000 Ss 615968 616679 40001 43720001 1
Chr1B SoffiXsponR570.01Bg004100 Ss 618529 621604 40001 43720001 1
Chr1B SoffiXsponR570.01Bg004200 Ss 630864 633625 40001 43720001 1
Chr1B SoffiXsponR570.01Bg004300 Ss 636598 641100 40001 43720001 1
Chr1B SoffiXsponR570.01Bg004400 Ss 641502 642495 40001 43720001 1
Chr1B SoffiXsponR570.01Bg004500 Ss 644553 645715 40001 43720001 1
Chr1B SoffiXsponR570.01Bg004600 Ss 660655 663948 40001 43720001 1
Chr1B SoffiXsponR570.01Bg004700 Ss 664079 668305 40001 43720001 1
Chr1B SoffiXsponR570.01Bg004800 Ss 681502 685599 40001 43720001 1
Chr1B SoffiXsponR570.01Bg004900 Ss 686315 689723 40001 43720001 1
Chr1B SoffiXsponR570.01Bg005000 Ss 798269 799435 40001 43720001 1
Chr1B SoffiXsponR570.01Bg005100 Ss 811717 812902 40001 43720001 1
Chr1B SoffiXsponR570.01Bg005200 Ss 827904 829400 40001 43720001 1
Chr1B SoffiXsponR570.01Bg005300 Ss 830214 835712 40001 43720001 1
Chr1B SoffiXsponR570.01Bg005400 Ss 840097 841615 40001 43720001 1
Chr1B SoffiXsponR570.01Bg005500 Ss 841895 849801 40001 43720001 1
Chr1B SoffiXsponR570.01Bg005600 Ss 849390 851072 40001 43720001 1
Chr1B SoffiXsponR570.01Bg005700 Ss 850804 853972 40001 43720001 1
Chr1B SoffiXsponR570.01Bg005800 Ss 855723 857250 40001 43720001 1
Chr1B SoffiXsponR570.01Bg005900 Ss 859859 861412 40001 43720001 1
Chr1B SoffiXsponR570.01Bg006000 Ss 874756 877839 40001 43720001 1
Chr1B SoffiXsponR570.01Bg006100 Ss 878770 885607 40001 43720001 1
Chr1B SoffiXsponR570.01Bg006200 Ss 902824 904770 40001 43720001 1
Chr1B SoffiXsponR570.01Bg006300 Ss 913212 919191 40001 43720001 1
Chr1B SoffiXsponR570.01Bg006400 Ss 951401 956992 40001 43720001 1
Chr1B SoffiXsponR570.01Bg006500 Ss 958286 959847 40001 43720001 1
Chr1B SoffiXsponR570.01Bg006600 Ss 963641 966565 40001 43720001 1
Chr1B SoffiXsponR570.01Bg006700 Ss 996292 999477 40001 43720001 1
Chr1B SoffiXsponR570.01Bg006800 Ss 1012985 1018909 40001 43720001 1
Chr1B SoffiXsponR570.01Bg006900 Ss 1030814 1036820 40001 43720001 1
Chr1B SoffiXsponR570.01Bg007000 Ss 1044817 1048789 40001 43720001 1
Chr1B SoffiXsponR570.01Bg007100 Ss 1053747 1054298 40001 43720001 1
Chr1B SoffiXsponR570.01Bg007200 Ss 1054753 1057721 40001 43720001 1
Chr1B SoffiXsponR570.01Bg007300 Ss 1057850 1060996 40001 43720001 1
Chr1B SoffiXsponR570.01Bg007400 Ss 1061829 1065639 40001 43720001 1
Chr1B SoffiXsponR570.01Bg007500 Ss 1073444 1074406 40001 43720001 1
Chr1B SoffiXsponR570.01Bg007600 Ss 1074901 1083870 40001 43720001 1
Chr1B SoffiXsponR570.01Bg007700 Ss 1092495 1112475 40001 43720001 1
Chr1B SoffiXsponR570.01Bg007800 Ss 1112447 1114942 40001 43720001 1
Chr1B SoffiXsponR570.01Bg007900 Ss 1115947 1118120 40001 43720001 1
Chr1B SoffiXsponR570.01Bg008000 Ss 1126452 1128488 40001 43720001 1
Chr1B SoffiXsponR570.01Bg008100 Ss 1128272 1132363 40001 43720001 1
Chr1B SoffiXsponR570.01Bg008200 Ss 1134031 1139309 40001 43720001 1
Chr1B SoffiXsponR570.01Bg008300 Ss 1144093 1144776 40001 43720001 1
Chr1B SoffiXsponR570.01Bg008400 Ss 1152624 1156871 40001 43720001 1
Chr1B SoffiXsponR570.01Bg008500 Ss 1157712 1164451 40001 43720001 1
Chr1B SoffiXsponR570.01Bg008600 Ss 1177984 1181332 40001 43720001 1
Chr1B SoffiXsponR570.01Bg008700 Ss 1185060 1190703 40001 43720001 1
Chr1B SoffiXsponR570.01Bg008800 Ss 1191079 1193454 40001 43720001 1
Chr1B SoffiXsponR570.01Bg008900 Ss 1194030 1195756 40001 43720001 1
Chr1B SoffiXsponR570.01Bg009000 Ss 1195818 1197629 40001 43720001 1
Chr1B SoffiXsponR570.01Bg009100 Ss 1227726 1228772 40001 43720001 1
Chr1B SoffiXsponR570.01Bg009200 Ss 1238818 1240294 40001 43720001 1
Chr1B SoffiXsponR570.01Bg009300 Ss 1269363 1273744 40001 43720001 1
Chr1B SoffiXsponR570.01Bg009400 Ss 1277744 1283134 40001 43720001 1
Chr1B SoffiXsponR570.01Bg009500 Ss 1286003 1287334 40001 43720001 1
Chr1B SoffiXsponR570.01Bg009600 Ss 1290372 1293046 40001 43720001 1
Chr1B SoffiXsponR570.01Bg009700 Ss 1296841 1301061 40001 43720001 1
Chr1B SoffiXsponR570.01Bg009800 Ss 1301062 1303073 40001 43720001 1
Chr1B SoffiXsponR570.01Bg009900 Ss 1310638 1311584 40001 43720001 1
Chr1B SoffiXsponR570.01Bg010000 Ss 1322384 1326440 40001 43720001 1
Chr1B SoffiXsponR570.01Bg010100 Ss 1328248 1333931 40001 43720001 1
Chr1B SoffiXsponR570.01Bg010200 Ss 1339688 1340619 40001 43720001 1
Chr1B SoffiXsponR570.01Bg010300 Ss 1355275 1358640 40001 43720001 1
Chr1B SoffiXsponR570.01Bg010400 Ss 1363069 1363537 40001 43720001 1
Chr1B SoffiXsponR570.01Bg010500 Ss 1364046 1366868 40001 43720001 1
Chr1B SoffiXsponR570.01Bg010600 Ss 1366848 1369861 40001 43720001 1
Chr1B SoffiXsponR570.01Bg010700 Ss 1370835 1373088 40001 43720001 1
Chr1B SoffiXsponR570.01Bg010800 Ss 1383224 1385469 40001 43720001 1
Chr1B SoffiXsponR570.01Bg010900 Ss 1385524 1391196 40001 43720001 1
Chr1B SoffiXsponR570.01Bg011000 Ss 1391403 1393843 40001 43720001 1
Chr1B SoffiXsponR570.01Bg011100 Ss 1421283 1422509 40001 43720001 1
Chr1B SoffiXsponR570.01Bg011200 Ss 1423149 1427090 40001 43720001 1
Chr1B SoffiXsponR570.01Bg011300 Ss 1429405 1433329 40001 43720001 1
Chr1B SoffiXsponR570.01Bg011400 Ss 1435769 1439119 40001 43720001 1
Chr1B SoffiXsponR570.01Bg011500 Ss 1439306 1443918 40001 43720001 1
Chr1B SoffiXsponR570.01Bg011600 Ss 1446468 1448698 40001 43720001 1
Chr1B SoffiXsponR570.01Bg011700 Ss 1450226 1465706 40001 43720001 1
Chr1B SoffiXsponR570.01Bg011800 Ss 1496215 1499645 40001 43720001 1
Chr1B SoffiXsponR570.01Bg011900 Ss 1502593 1503994 40001 43720001 1
Chr1B SoffiXsponR570.01Bg012000 Ss 1507796 1509072 40001 43720001 1
Chr1B SoffiXsponR570.01Bg012100 Ss 1509397 1516395 40001 43720001 1
Chr1B SoffiXsponR570.01Bg012200 Ss 1545849 1548739 40001 43720001 1
Chr1B SoffiXsponR570.01Bg012300 Ss 1596934 1599162 40001 43720001 1
Chr1B SoffiXsponR570.01Bg012400 Ss 1629826 1633846 40001 43720001 1
Chr1B SoffiXsponR570.01Bg012500 Ss 1645206 1645682 40001 43720001 1
Chr1B SoffiXsponR570.01Bg012600 Ss 1650610 1653142 40001 43720001 1
Chr1B SoffiXsponR570.01Bg012700 Ss 1867614 1869318 40001 43720001 1
Chr1B SoffiXsponR570.01Bg012800 Ss 1869463 1870167 40001 43720001 1
Chr1B SoffiXsponR570.01Bg012900 Ss 1891537 1893882 40001 43720001 1
Chr1B SoffiXsponR570.01Bg013000 Ss 1895194 1896872 40001 43720001 1
Chr1B SoffiXsponR570.01Bg013100 Ss 1946579 1948673 40001 43720001 1
Chr1B SoffiXsponR570.01Bg013200 Ss 1958402 1960776 40001 43720001 1
Chr1B SoffiXsponR570.01Bg013300 Ss 1965151 1967983 40001 43720001 1
Chr1B SoffiXsponR570.01Bg013400 Ss 1980824 1986607 40001 43720001 1
Chr1B SoffiXsponR570.01Bg013500 Ss 1986945 1989905 40001 43720001 1
Chr1B SoffiXsponR570.01Bg013600 Ss 1992415 1996156 40001 43720001 1
Chr1B SoffiXsponR570.01Bg013700 Ss 1996341 1999495 40001 43720001 1
Chr1B SoffiXsponR570.01Bg013800 Ss 2001114 2004433 40001 43720001 1
Chr1B SoffiXsponR570.01Bg013900 Ss 2006956 2011791 40001 43720001 1
Chr1B SoffiXsponR570.01Bg014000 Ss 2016365 2018301 40001 43720001 1
Chr1B SoffiXsponR570.01Bg014100 Ss 2018083 2020938 40001 43720001 1
Chr1B SoffiXsponR570.01Bg014200 Ss 2023862 2026563 40001 43720001 1
Chr1B SoffiXsponR570.01Bg014300 Ss 2035308 2038923 40001 43720001 1
Chr1B SoffiXsponR570.01Bg014400 Ss 2040587 2042170 40001 43720001 1
Chr1B SoffiXsponR570.01Bg014500 Ss 2047946 2054351 40001 43720001 1
Chr1B SoffiXsponR570.01Bg014600 Ss 2061968 2068314 40001 43720001 1
Chr1B SoffiXsponR570.01Bg014700 Ss 2091870 2097468 40001 43720001 1
Chr1B SoffiXsponR570.01Bg014800 Ss 2107835 2111160 40001 43720001 1
Chr1B SoffiXsponR570.01Bg014900 Ss 2112603 2114392 40001 43720001 1
Chr1B SoffiXsponR570.01Bg015000 Ss 2117745 2122948 40001 43720001 1
Chr1B SoffiXsponR570.01Bg015100 Ss 2131812 2145411 40001 43720001 1
Chr1B SoffiXsponR570.01Bg015200 Ss 2146852 2150303 40001 43720001 1
Chr1B SoffiXsponR570.01Bg015300 Ss 2153507 2155236 40001 43720001 1
Chr1B SoffiXsponR570.01Bg015400 Ss 2155654 2158894 40001 43720001 1
Chr1B SoffiXsponR570.01Bg015500 Ss 2160129 2161330 40001 43720001 1
Chr1B SoffiXsponR570.01Bg015600 Ss 2164394 2170376 40001 43720001 1
Chr1B SoffiXsponR570.01Bg015700 Ss 2188257 2192679 40001 43720001 1
Chr1B SoffiXsponR570.01Bg015800 Ss 2217425 2254269 40001 43720001 1
Chr1B SoffiXsponR570.01Bg015900 Ss 2259370 2272920 40001 43720001 1
Chr1B SoffiXsponR570.01Bg016000 Ss 2264648 2265049 40001 43720001 1
Chr1B SoffiXsponR570.01Bg016100 Ss 2273523 2274163 40001 43720001 1
Chr1B SoffiXsponR570.01Bg016200 Ss 2281266 2286332 40001 43720001 1
Chr1B SoffiXsponR570.01Bg016300 Ss 2286126 2290721 40001 43720001 1
Chr1B SoffiXsponR570.01Bg016400 Ss 2324436 2328207 40001 43720001 1
Chr1B SoffiXsponR570.01Bg016500 Ss 2328659 2332626 40001 43720001 1
Chr1B SoffiXsponR570.01Bg016600 Ss 2332516 2334706 40001 43720001 1
Chr1B SoffiXsponR570.01Bg016700 Ss 2335898 2338749 40001 43720001 1
Chr1B SoffiXsponR570.01Bg016800 Ss 2339166 2344696 40001 43720001 1
Chr1B SoffiXsponR570.01Bg016900 Ss 2345631 2348080 40001 43720001 1
Chr1B SoffiXsponR570.01Bg017000 Ss 2348899 2353327 40001 43720001 1
Chr1B SoffiXsponR570.01Bg017100 Ss 2353679 2360845 40001 43720001 1
Chr1B SoffiXsponR570.01Bg017200 Ss 2361897 2364373 40001 43720001 1
Chr1B SoffiXsponR570.01Bg017300 Ss 2371010 2376590 40001 43720001 1
Chr1B SoffiXsponR570.01Bg017400 Ss 2376644 2378180 40001 43720001 1
Chr1B SoffiXsponR570.01Bg017500 Ss 2382550 2385624 40001 43720001 1
Chr1B SoffiXsponR570.01Bg017600 Ss 2408313 2414747 40001 43720001 1
Chr1B SoffiXsponR570.01Bg017700 Ss 2415454 2420721 40001 43720001 1
Chr1B SoffiXsponR570.01Bg017800 Ss 2424971 2425791 40001 43720001 1
Chr1B SoffiXsponR570.01Bg017900 Ss 2438739 2440271 40001 43720001 1
Chr1B SoffiXsponR570.01Bg018000 Ss 2450095 2466561 40001 43720001 1
Chr1B SoffiXsponR570.01Bg018100 Ss 2469215 2472692 40001 43720001 1
Chr1B SoffiXsponR570.01Bg018200 Ss 2472693 2476269 40001 43720001 1
Chr1B SoffiXsponR570.01Bg018300 Ss 2476411 2482148 40001 43720001 1
Chr1B SoffiXsponR570.01Bg018400 Ss 2482720 2488943 40001 43720001 1
Chr1B SoffiXsponR570.01Bg018500 Ss 2489561 2492086 40001 43720001 1
Chr1B SoffiXsponR570.01Bg018600 Ss 2522481 2527040 40001 43720001 1
Chr1B SoffiXsponR570.01Bg018700 Ss 2536091 2539290 40001 43720001 1
Chr1B SoffiXsponR570.01Bg018800 Ss 2590885 2607209 40001 43720001 1
Chr1B SoffiXsponR570.01Bg018900 Ss 2611646 2614314 40001 43720001 1
Chr1B SoffiXsponR570.01Bg019000 Ss 2616057 2617342 40001 43720001 1
Chr1B SoffiXsponR570.01Bg019100 Ss 2624464 2624775 40001 43720001 1
Chr1B SoffiXsponR570.01Bg019200 Ss 2654604 2659194 40001 43720001 1
Chr1B SoffiXsponR570.01Bg019300 Ss 2659080 2661568 40001 43720001 1
Chr1B SoffiXsponR570.01Bg019400 Ss 2711584 2716912 40001 43720001 1
Chr1B SoffiXsponR570.01Bg019500 Ss 2718301 2720313 40001 43720001 1
Chr1B SoffiXsponR570.01Bg019600 Ss 2795241 2798986 40001 43720001 1
Chr1B SoffiXsponR570.01Bg019700 Ss 2800616 2805298 40001 43720001 1
Chr1B SoffiXsponR570.01Bg019800 Ss 2806182 2809297 40001 43720001 1
Chr1B SoffiXsponR570.01Bg019900 Ss 2809978 2811750 40001 43720001 1
Chr1B SoffiXsponR570.01Bg020000 Ss 2812826 2814262 40001 43720001 1
Chr1B SoffiXsponR570.01Bg020100 Ss 2833046 2848682 40001 43720001 1
Chr1B SoffiXsponR570.01Bg020200 Ss 2866238 2868082 40001 43720001 1
Chr1B SoffiXsponR570.01Bg020300 Ss 2868197 2869696 40001 43720001 1
Chr1B SoffiXsponR570.01Bg020400 Ss 2882648 2883454 40001 43720001 1
Chr1B SoffiXsponR570.01Bg020500 Ss 2889459 2889992 40001 43720001 1
Chr1B SoffiXsponR570.01Bg020600 Ss 2896636 2897654 40001 43720001 1
Chr1B SoffiXsponR570.01Bg020700 Ss 2897724 2900880 40001 43720001 1
Chr1B SoffiXsponR570.01Bg020800 Ss 2908489 2911696 40001 43720001 1
Chr1B SoffiXsponR570.01Bg020900 Ss 2912813 2918002 40001 43720001 1
Chr1B SoffiXsponR570.01Bg021000 Ss 2919897 2923021 40001 43720001 1
Chr1B SoffiXsponR570.01Bg021100 Ss 2947266 2947805 40001 43720001 1
Chr1B SoffiXsponR570.01Bg021200 Ss 2994859 3007884 40001 43720001 1
Chr1B SoffiXsponR570.01Bg021300 Ss 3075511 3080045 40001 43720001 1
Chr1B SoffiXsponR570.01Bg021400 Ss 3083120 3087739 40001 43720001 1
Chr1B SoffiXsponR570.01Bg021500 Ss 3087638 3092125 40001 43720001 1
Chr1B SoffiXsponR570.01Bg021600 Ss 3097811 3103860 40001 43720001 1
Chr1B SoffiXsponR570.01Bg021700 Ss 3144110 3148139 40001 43720001 1
Chr1B SoffiXsponR570.01Bg021800 Ss 3172848 3177273 40001 43720001 1
Chr1B SoffiXsponR570.01Bg021900 Ss 3195883 3197630 40001 43720001 1
Chr1B SoffiXsponR570.01Bg022000 Ss 3207623 3209400 40001 43720001 1
Chr1B SoffiXsponR570.01Bg022100 Ss 3217009 3220128 40001 43720001 1
Chr1B SoffiXsponR570.01Bg022200 Ss 3221079 3222778 40001 43720001 1
Chr1B SoffiXsponR570.01Bg022300 Ss 3227868 3238649 40001 43720001 1
Chr1B SoffiXsponR570.01Bg022400 Ss 3238638 3239648 40001 43720001 1
Chr1B SoffiXsponR570.01Bg022500 Ss 3242012 3244531 40001 43720001 1
Chr1B SoffiXsponR570.01Bg022600 Ss 3272306 3272959 40001 43720001 1
Chr1B SoffiXsponR570.01Bg022700 Ss 3274513 3288424 40001 43720001 1
Chr1B SoffiXsponR570.01Bg022800 Ss 3288411 3291620 40001 43720001 1
Chr1B SoffiXsponR570.01Bg022900 Ss 3291805 3294209 40001 43720001 1
Chr1B SoffiXsponR570.01Bg023000 Ss 3299735 3303390 40001 43720001 1
Chr1B SoffiXsponR570.01Bg023100 Ss 3303845 3306409 40001 43720001 1
Chr1B SoffiXsponR570.01Bg023200 Ss 3308105 3329954 40001 43720001 1
Chr1B SoffiXsponR570.01Bg023300 Ss 3329712 3336234 40001 43720001 1
Chr1B SoffiXsponR570.01Bg023400 Ss 3337447 3354426 40001 43720001 1
Chr1B SoffiXsponR570.01Bg023500 Ss 3354466 3358380 40001 43720001 1
Chr1B SoffiXsponR570.01Bg023600 Ss 3379247 3384005 40001 43720001 1
Chr1B SoffiXsponR570.01Bg023700 Ss 3386098 3391129 40001 43720001 1
Chr1B SoffiXsponR570.01Bg023800 Ss 3405085 3408463 40001 43720001 1
Chr1B SoffiXsponR570.01Bg023900 Ss 3409195 3409437 40001 43720001 1
Chr1B SoffiXsponR570.01Bg024000 Ss 3409888 3414049 40001 43720001 1
Chr1B SoffiXsponR570.01Bg024100 Ss 3419989 3420687 40001 43720001 1
Chr1B SoffiXsponR570.01Bg024200 Ss 3423536 3429516 40001 43720001 1
Chr1B SoffiXsponR570.01Bg024300 Ss 3431929 3433479 40001 43720001 1
Chr1B SoffiXsponR570.01Bg024400 Ss 3451147 3456213 40001 43720001 1
Chr1B SoffiXsponR570.01Bg024500 Ss 3459513 3460355 40001 43720001 1
Chr1B SoffiXsponR570.01Bg024600 Ss 3462102 3463230 40001 43720001 1
Chr1B SoffiXsponR570.01Bg024700 Ss 3465027 3466287 40001 43720001 1
Chr1B SoffiXsponR570.01Bg024800 Ss 3473076 3473411 40001 43720001 1
Chr1B SoffiXsponR570.01Bg024900 Ss 3475624 3476693 40001 43720001 1
[truncated: 13,200,320 more chars]
