# Supplementary material for: The complex polyploid genome architecture of sugarcane
Source: Nature. 2024 Mar 27;628(8009):804–10. doi: 10.1038/s41586-024-07231-4 (PMC11041754; doi:10.1038/s41586-024-07231-4)
Supplement: Supplementary file 11 — List of genes impacted by structural variants. [file 41586_2024_7231_MOESM11_ESM.csv]

Supplemental Table 10- Primary coding regions that fall within range of structural variants in the primary annotation, relative to chromosome A for each homeologous chromosome
	genes.affectedBySV
1	SoffiXsponR570.01Ag033400
2	SoffiXsponR570.01Ag100600
3	SoffiXsponR570.01Ag126200
4	SoffiXsponR570.01Ag166100
5	SoffiXsponR570.01Ag182800
6	SoffiXsponR570.01Ag182900
7	SoffiXsponR570.01Ag189800
8	SoffiXsponR570.01Ag220600
9	SoffiXsponR570.01Ag220700
10	SoffiXsponR570.01Ag220800
11	SoffiXsponR570.01Ag220900
12	SoffiXsponR570.01Ag221100
13	SoffiXsponR570.01Ag234900
14	SoffiXsponR570.01Ag260400
15	SoffiXsponR570.01Ag286700
16	SoffiXsponR570.01Ag341300
17	SoffiXsponR570.01Ag341400
18	SoffiXsponR570.01Ag341700
19	SoffiXsponR570.01Ag341800
20	SoffiXsponR570.01Ag341900
21	SoffiXsponR570.01Ag342000
22	SoffiXsponR570.01Ag342400
23	SoffiXsponR570.01Ag342500
24	SoffiXsponR570.01Ag342600
25	SoffiXsponR570.01Ag342700
26	SoffiXsponR570.01Ag342800
27	SoffiXsponR570.01Ag342900
28	SoffiXsponR570.01Ag343000
29	SoffiXsponR570.01Ag343200
30	SoffiXsponR570.01Ag343400
31	SoffiXsponR570.01Ag343600
32	SoffiXsponR570.01Ag343700
33	SoffiXsponR570.01Ag344000
34	SoffiXsponR570.01Ag344100
35	SoffiXsponR570.01Ag344200
36	SoffiXsponR570.01Ag344300
37	SoffiXsponR570.01Ag344400
38	SoffiXsponR570.01Ag344600
39	SoffiXsponR570.01Ag344800
40	SoffiXsponR570.01Ag345000
41	SoffiXsponR570.01Ag345100
42	SoffiXsponR570.01Ag345200
43	SoffiXsponR570.01Ag345300
44	SoffiXsponR570.01Ag345400
45	SoffiXsponR570.01Ag345500
46	SoffiXsponR570.01Ag345600
47	SoffiXsponR570.01Ag345700
48	SoffiXsponR570.01Ag345800
49	SoffiXsponR570.01Ag345900
50	SoffiXsponR570.01Ag346100
51	SoffiXsponR570.01Ag346200
52	SoffiXsponR570.01Ag346400
53	SoffiXsponR570.01Ag346500
54	SoffiXsponR570.01Ag346700
55	SoffiXsponR570.01Ag346800
56	SoffiXsponR570.01Ag347000
57	SoffiXsponR570.01Ag347100
58	SoffiXsponR570.01Ag347200
59	SoffiXsponR570.01Ag347700
60	SoffiXsponR570.01Ag347800
61	SoffiXsponR570.01Ag347900
62	SoffiXsponR570.01Ag348000
63	SoffiXsponR570.01Ag348300
64	SoffiXsponR570.01Ag348400
65	SoffiXsponR570.01Ag459400
66	SoffiXsponR570.01Ag014600
67	SoffiXsponR570.01Ag077600
68	SoffiXsponR570.01Ag083200
69	SoffiXsponR570.01Ag083300
70	SoffiXsponR570.01Ag094900
71	SoffiXsponR570.01Ag102700
72	SoffiXsponR570.01Ag128700
73	SoffiXsponR570.01Ag128800
74	SoffiXsponR570.01Ag137500
75	SoffiXsponR570.01Ag177100
76	SoffiXsponR570.01Ag189400
77	SoffiXsponR570.01Ag288300
78	SoffiXsponR570.01Ag303000
79	SoffiXsponR570.01Ag352000
80	SoffiXsponR570.01Ag352200
81	SoffiXsponR570.01Ag397800
82	SoffiXsponR570.01Ag412700
83	SoffiXsponR570.01Ag446500
84	SoffiXsponR570.01Ag488200
85	SoffiXsponR570.01Ag495800
86	SoffiXsponR570.01Ag504500
87	SoffiXsponR570.01Ag029800
88	SoffiXsponR570.01Ag044000
89	SoffiXsponR570.01Ag046800
90	SoffiXsponR570.01Ag050900
91	SoffiXsponR570.01Ag068800
92	SoffiXsponR570.01Ag069000
93	SoffiXsponR570.01Ag081800
94	SoffiXsponR570.01Ag099100
95	SoffiXsponR570.01Ag105100
96	SoffiXsponR570.01Ag138500
97	SoffiXsponR570.01Ag210900
98	SoffiXsponR570.01Ag220200
99	SoffiXsponR570.01Ag226500
100	SoffiXsponR570.01Ag282600
101	SoffiXsponR570.01Ag335600
102	SoffiXsponR570.01Ag372500
103	SoffiXsponR570.01Ag374800
104	SoffiXsponR570.01Ag379800
105	SoffiXsponR570.01Ag380700
106	SoffiXsponR570.01Ag418900
107	SoffiXsponR570.01Ag442000
108	SoffiXsponR570.01Ag442200
109	SoffiXsponR570.01Ag482100
110	SoffiXsponR570.01Ag505600
111	SoffiXsponR570.01Ag522100
112	SoffiXsponR570.01Ag068900
113	SoffiXsponR570.01Ag099700
114	SoffiXsponR570.01Ag132700
115	SoffiXsponR570.01Ag134400
116	SoffiXsponR570.01Ag164600
117	SoffiXsponR570.01Ag164700
118	SoffiXsponR570.01Ag164800
119	SoffiXsponR570.01Ag164900
120	SoffiXsponR570.01Ag165000
121	SoffiXsponR570.01Ag202700
122	SoffiXsponR570.01Ag202800
123	SoffiXsponR570.01Ag225700
124	SoffiXsponR570.01Ag225800
125	SoffiXsponR570.01Ag225900
126	SoffiXsponR570.01Ag226000
127	SoffiXsponR570.01Ag226100
128	SoffiXsponR570.01Ag226200
129	SoffiXsponR570.01Ag226300
130	SoffiXsponR570.01Ag226400
131	SoffiXsponR570.01Ag226600
132	SoffiXsponR570.01Ag226700
133	SoffiXsponR570.01Ag226800
134	SoffiXsponR570.01Ag226900
135	SoffiXsponR570.01Ag227000
136	SoffiXsponR570.01Ag227100
137	SoffiXsponR570.01Ag227200
138	SoffiXsponR570.01Ag265800
139	SoffiXsponR570.01Ag265900
140	SoffiXsponR570.01Ag266000
141	SoffiXsponR570.01Ag268200
142	SoffiXsponR570.01Ag269600
143	SoffiXsponR570.01Ag269700
144	SoffiXsponR570.01Ag269800
145	SoffiXsponR570.01Ag269900
146	SoffiXsponR570.01Ag270000
147	SoffiXsponR570.01Ag270100
148	SoffiXsponR570.01Ag270200
149	SoffiXsponR570.01Ag270300
150	SoffiXsponR570.01Ag271100
151	SoffiXsponR570.01Ag271200
152	SoffiXsponR570.01Ag271300
153	SoffiXsponR570.01Ag271400
154	SoffiXsponR570.01Ag271500
155	SoffiXsponR570.01Ag271600
156	SoffiXsponR570.01Ag271700
157	SoffiXsponR570.01Ag271800
158	SoffiXsponR570.01Ag271900
159	SoffiXsponR570.01Ag272000
160	SoffiXsponR570.01Ag275800
161	SoffiXsponR570.01Ag275900
162	SoffiXsponR570.01Ag276000
163	SoffiXsponR570.01Ag376000
164	SoffiXsponR570.01Ag376100
165	SoffiXsponR570.01Ag376200
166	SoffiXsponR570.01Ag394900
167	SoffiXsponR570.01Ag466900
168	SoffiXsponR570.01Ag505300
169	SoffiXsponR570.01Ag505400
170	SoffiXsponR570.01Ag505500
171	SoffiXsponR570.01Ag006000
172	SoffiXsponR570.01Ag039600
173	SoffiXsponR570.01Ag039700
174	SoffiXsponR570.01Ag094400
175	SoffiXsponR570.01Ag001900
176	SoffiXsponR570.01Ag037300
177	SoffiXsponR570.01Ag072800
178	SoffiXsponR570.01Ag075000
179	SoffiXsponR570.01Ag102400
180	SoffiXsponR570.01Ag102500
181	SoffiXsponR570.01Ag117600
182	SoffiXsponR570.01Ag223500
183	SoffiXsponR570.01Ag238600
184	SoffiXsponR570.01Ag250300
185	SoffiXsponR570.01Ag255400
186	SoffiXsponR570.01Ag276100
187	SoffiXsponR570.01Ag285500
188	SoffiXsponR570.01Ag293100
189	SoffiXsponR570.01Ag305900
190	SoffiXsponR570.01Ag398900
191	SoffiXsponR570.01Ag428500
192	SoffiXsponR570.01Ag439600
193	SoffiXsponR570.01Ag441800
194	SoffiXsponR570.01Ag448900
195	SoffiXsponR570.01Ag483000
196	SoffiXsponR570.01Ag483700
197	SoffiXsponR570.01Ag496000
198	SoffiXsponR570.01Ag518400
199	SoffiXsponR570.01Ag544800
200	SoffiXsponR570.01Ag006300
201	SoffiXsponR570.01Ag112100
202	SoffiXsponR570.01Ag242000
203	SoffiXsponR570.01Ag256600
204	SoffiXsponR570.01Ag262600
205	SoffiXsponR570.01Ag388500
206	SoffiXsponR570.01Ag413700
207	SoffiXsponR570.01Ag464700
208	SoffiXsponR570.01Ag516300
209	SoffiXsponR570.01Ag519900
210	SoffiXsponR570.01Ag530800
211	SoffiXsponR570.01Ag541700
212	SoffiXsponR570.01Ag146200
213	SoffiXsponR570.01Ag213700
214	SoffiXsponR570.01Ag222000
215	SoffiXsponR570.01Ag222200
216	SoffiXsponR570.01Ag265200
217	SoffiXsponR570.01Ag265300
218	SoffiXsponR570.01Ag265600
219	SoffiXsponR570.01Ag273900
220	SoffiXsponR570.01Ag274300
221	SoffiXsponR570.01Ag277000
222	SoffiXsponR570.01Ag289500
223	SoffiXsponR570.01Ag338000
224	SoffiXsponR570.01Ag445100
225	SoffiXsponR570.01Ag449900
226	SoffiXsponR570.01Ag078300
227	SoffiXsponR570.01Ag078400
228	SoffiXsponR570.01Ag078500
229	SoffiXsponR570.01Ag268100
230	SoffiXsponR570.01Ag270400
231	SoffiXsponR570.01Ag272100
232	SoffiXsponR570.01Ag384800
233	SoffiXsponR570.01Ag384900
234	SoffiXsponR570.01Ag478000
235	SoffiXsponR570.01Ag497800
236	SoffiXsponR570.01Ag498700
237	SoffiXsponR570.01Ag032600
238	SoffiXsponR570.01Ag032700
239	SoffiXsponR570.01Ag252900
240	SoffiXsponR570.01Ag257500
241	SoffiXsponR570.01Ag260200
242	SoffiXsponR570.01Ag270600
243	SoffiXsponR570.01Ag277100
244	SoffiXsponR570.01Ag297200
245	SoffiXsponR570.01Ag297300
246	SoffiXsponR570.01Ag297400
247	SoffiXsponR570.01Ag298800
248	SoffiXsponR570.01Ag299000
249	SoffiXsponR570.01Ag325900
250	SoffiXsponR570.01Ag042600
251	SoffiXsponR570.01Ag099200
252	SoffiXsponR570.01Ag099600
253	SoffiXsponR570.01Ag106100
254	SoffiXsponR570.01Ag261400
255	SoffiXsponR570.01Ag334400
256	SoffiXsponR570.01Ag335100
257	SoffiXsponR570.01Ag374300
258	SoffiXsponR570.01Ag374500
259	SoffiXsponR570.01Ag378800
260	SoffiXsponR570.01Ag388600
261	SoffiXsponR570.01Ag400700
262	SoffiXsponR570.01Ag443700
263	SoffiXsponR570.01Ag483200
264	SoffiXsponR570.01Ag487500
265	SoffiXsponR570.01Ag552700
266	SoffiXsponR570.01Ag176500
267	SoffiXsponR570.01Ag387500
268	SoffiXsponR570.01Ag420500
269	SoffiXsponR570.01Ag424700
270	SoffiXsponR570.01Ag424800
271	SoffiXsponR570.01Ag431700
272	SoffiXsponR570.01Ag459600
273	SoffiXsponR570.01Ag463600
274	SoffiXsponR570.01Ag492900
275	SoffiXsponR570.01Ag544700
276	SoffiXsponR570.01Ag211300
277	SoffiXsponR570.01Ag211400
278	SoffiXsponR570.01Ag211500
279	SoffiXsponR570.01Ag211600
280	SoffiXsponR570.01Ag211700
281	SoffiXsponR570.01Ag211800
282	SoffiXsponR570.01Ag211900
283	SoffiXsponR570.01Ag212000
284	SoffiXsponR570.01Ag212100
285	SoffiXsponR570.01Ag212200
286	SoffiXsponR570.01Ag212300
287	SoffiXsponR570.01Ag212400
288	SoffiXsponR570.01Ag212500
289	SoffiXsponR570.01Ag212600
290	SoffiXsponR570.01Ag212700
291	SoffiXsponR570.01Ag212800
292	SoffiXsponR570.01Ag212900
293	SoffiXsponR570.01Ag213000
294	SoffiXsponR570.01Ag213100
295	SoffiXsponR570.01Ag213200
296	SoffiXsponR570.01Ag213300
297	SoffiXsponR570.01Ag213400
298	SoffiXsponR570.01Ag213500
299	SoffiXsponR570.01Ag213600
300	SoffiXsponR570.01Ag213800
301	SoffiXsponR570.01Ag213900
302	SoffiXsponR570.01Ag214000
303	SoffiXsponR570.01Ag214100
304	SoffiXsponR570.01Ag214200
305	SoffiXsponR570.01Ag214300
306	SoffiXsponR570.01Ag214400
307	SoffiXsponR570.01Ag214500
308	SoffiXsponR570.01Ag214600
309	SoffiXsponR570.01Ag214700
310	SoffiXsponR570.01Ag214800
311	SoffiXsponR570.01Ag214900
312	SoffiXsponR570.01Ag215000
313	SoffiXsponR570.01Ag215100
314	SoffiXsponR570.01Ag215200
315	SoffiXsponR570.01Ag215300
316	SoffiXsponR570.01Ag215400
317	SoffiXsponR570.01Ag215500
318	SoffiXsponR570.01Ag215600
319	SoffiXsponR570.01Ag215700
320	SoffiXsponR570.01Ag215800
321	SoffiXsponR570.01Ag215900
322	SoffiXsponR570.01Ag216000
323	SoffiXsponR570.01Ag216100
324	SoffiXsponR570.01Ag216200
325	SoffiXsponR570.01Ag216300
326	SoffiXsponR570.01Ag216400
327	SoffiXsponR570.01Ag216500
328	SoffiXsponR570.01Ag216600
329	SoffiXsponR570.01Ag216700
330	SoffiXsponR570.01Ag216800
331	SoffiXsponR570.01Ag216900
332	SoffiXsponR570.01Ag217000
333	SoffiXsponR570.01Ag217100
334	SoffiXsponR570.01Ag217200
335	SoffiXsponR570.01Ag217300
336	SoffiXsponR570.01Ag217400
337	SoffiXsponR570.01Ag217500
338	SoffiXsponR570.01Ag217600
339	SoffiXsponR570.01Ag217700
340	SoffiXsponR570.01Ag217800
341	SoffiXsponR570.01Ag217900
342	SoffiXsponR570.01Ag218000
343	SoffiXsponR570.01Ag218100
344	SoffiXsponR570.01Ag218200
345	SoffiXsponR570.01Ag218300
346	SoffiXsponR570.01Ag218400
347	SoffiXsponR570.01Ag218500
348	SoffiXsponR570.01Ag218600
349	SoffiXsponR570.01Ag218700
350	SoffiXsponR570.01Ag218800
351	SoffiXsponR570.01Ag218900
352	SoffiXsponR570.01Ag219000
353	SoffiXsponR570.01Ag219100
354	SoffiXsponR570.01Ag219200
355	SoffiXsponR570.01Ag219300
356	SoffiXsponR570.01Ag219400
357	SoffiXsponR570.01Ag219500
358	SoffiXsponR570.01Ag219600
359	SoffiXsponR570.01Ag219700
360	SoffiXsponR570.01Ag219800
361	SoffiXsponR570.01Ag219900
362	SoffiXsponR570.01Ag220000
363	SoffiXsponR570.01Ag220100
364	SoffiXsponR570.01Ag220300
365	SoffiXsponR570.01Ag220400
366	SoffiXsponR570.01Ag220500
367	SoffiXsponR570.01Ag221000
368	SoffiXsponR570.01Ag221200
369	SoffiXsponR570.01Ag221300
370	SoffiXsponR570.01Ag221400
371	SoffiXsponR570.01Ag221500
372	SoffiXsponR570.01Ag221600
373	SoffiXsponR570.01Ag221700
374	SoffiXsponR570.01Ag221800
375	SoffiXsponR570.01Ag221900
376	SoffiXsponR570.01Ag222100
377	SoffiXsponR570.01Ag222300
378	SoffiXsponR570.01Ag222400
379	SoffiXsponR570.01Ag222500
380	SoffiXsponR570.01Ag222600
381	SoffiXsponR570.01Ag222700
382	SoffiXsponR570.01Ag222800
383	SoffiXsponR570.01Ag222900
384	SoffiXsponR570.01Ag223000
385	SoffiXsponR570.01Ag223100
386	SoffiXsponR570.01Ag223200
387	SoffiXsponR570.01Ag223300
388	SoffiXsponR570.01Ag223400
389	SoffiXsponR570.01Ag223600
390	SoffiXsponR570.01Ag223700
391	SoffiXsponR570.01Ag223800
392	SoffiXsponR570.01Ag223900
393	SoffiXsponR570.01Ag224000
394	SoffiXsponR570.01Ag224100
395	SoffiXsponR570.01Ag224200
396	SoffiXsponR570.01Ag224300
397	SoffiXsponR570.01Ag224400
398	SoffiXsponR570.01Ag224500
399	SoffiXsponR570.01Ag224600
400	SoffiXsponR570.01Ag224700
401	SoffiXsponR570.01Ag224800
402	SoffiXsponR570.01Ag224900
403	SoffiXsponR570.01Ag225000
404	SoffiXsponR570.01Ag225100
405	SoffiXsponR570.01Ag225200
406	SoffiXsponR570.01Ag225300
407	SoffiXsponR570.01Ag225400
408	SoffiXsponR570.01Ag225500
409	SoffiXsponR570.01Ag225600
410	SoffiXsponR570.01Ag227300
411	SoffiXsponR570.01Ag227400
412	SoffiXsponR570.01Ag227500
413	SoffiXsponR570.01Ag227600
414	SoffiXsponR570.01Ag227700
415	SoffiXsponR570.01Ag227800
416	SoffiXsponR570.01Ag227900
417	SoffiXsponR570.01Ag228000
418	SoffiXsponR570.01Ag228100
419	SoffiXsponR570.01Ag228200
420	SoffiXsponR570.01Ag228300
421	SoffiXsponR570.01Ag228400
422	SoffiXsponR570.01Ag228500
423	SoffiXsponR570.01Ag228600
424	SoffiXsponR570.01Ag012800
425	SoffiXsponR570.01Ag012900
426	SoffiXsponR570.01Ag022000
427	SoffiXsponR570.01Ag263800
428	SoffiXsponR570.01Ag266100
429	SoffiXsponR570.01Ag000100
430	SoffiXsponR570.01Ag015800
431	SoffiXsponR570.01Ag015900
432	SoffiXsponR570.01Ag016000
433	SoffiXsponR570.01Ag016100
434	SoffiXsponR570.01Ag035200
435	SoffiXsponR570.01Ag069600
436	SoffiXsponR570.01Ag006100
437	SoffiXsponR570.01Ag081700
438	SoffiXsponR570.01Ag184300
439	SoffiXsponR570.01Ag253400
440	SoffiXsponR570.01Ag261600
441	SoffiXsponR570.01Ag291300
442	SoffiXsponR570.01Ag002300
443	SoffiXsponR570.01Ag027900
444	SoffiXsponR570.01Ag056500
445	SoffiXsponR570.01Ag076300
446	SoffiXsponR570.01Ag079300
447	SoffiXsponR570.01Ag097900
448	SoffiXsponR570.01Ag102000
449	SoffiXsponR570.01Ag125900
450	SoffiXsponR570.01Ag153700
451	SoffiXsponR570.01Ag184100
452	SoffiXsponR570.01Ag188700
453	SoffiXsponR570.01Ag387300
454	SoffiXsponR570.01Ag395600
455	SoffiXsponR570.01Ag422300
456	SoffiXsponR570.01Ag496100
457	SoffiXsponR570.01Ag511600
458	SoffiXsponR570.01Ag011000
459	SoffiXsponR570.01Ag125000
460	SoffiXsponR570.01Ag127500
461	SoffiXsponR570.01Ag130900
462	SoffiXsponR570.01Ag151700
463	SoffiXsponR570.01Ag154700
464	SoffiXsponR570.01Ag172100
465	SoffiXsponR570.01Ag199700
466	SoffiXsponR570.01Ag387000
467	SoffiXsponR570.01Ag430400
468	SoffiXsponR570.01Ag436300
469	SoffiXsponR570.01Ag475500
470	SoffiXsponR570.01Ag501200
471	SoffiXsponR570.01Ag543300
472	SoffiXsponR570.01Ag054100
473	SoffiXsponR570.01Ag197900
474	SoffiXsponR570.01Ag384300
475	SoffiXsponR570.01Ag384400
476	SoffiXsponR570.01Ag384500
477	SoffiXsponR570.01Ag199600
478	SoffiXsponR570.01Ag236900
479	SoffiXsponR570.01Ag285400
480	SoffiXsponR570.01Ag292600
481	SoffiXsponR570.01Ag310800
482	SoffiXsponR570.01Ag318200
483	SoffiXsponR570.01Ag329900
484	SoffiXsponR570.01Ag408800
485	SoffiXsponR570.01Ag412400
486	SoffiXsponR570.01Ag447900
487	SoffiXsponR570.01Ag462600
488	SoffiXsponR570.01Ag467100
489	SoffiXsponR570.01Ag469000
490	SoffiXsponR570.01Ag470100
491	SoffiXsponR570.01Ag470800
492	SoffiXsponR570.01Ag524400
493	SoffiXsponR570.01Ag530700
494	SoffiXsponR570.01Ag432300
495	SoffiXsponR570.01Ag432400
496	SoffiXsponR570.01Ag432500
497	SoffiXsponR570.01Ag432600
498	SoffiXsponR570.01Ag432700
499	SoffiXsponR570.01Ag432800
500	SoffiXsponR570.01Ag432900
501	SoffiXsponR570.01Ag433000
502	SoffiXsponR570.01Ag433100
503	SoffiXsponR570.01Ag433200
504	SoffiXsponR570.01Ag433300
505	SoffiXsponR570.01Ag433400
506	SoffiXsponR570.01Ag433500
507	SoffiXsponR570.01Ag433600
508	SoffiXsponR570.01Ag433700
509	SoffiXsponR570.01Ag433800
510	SoffiXsponR570.01Ag433900
511	SoffiXsponR570.01Ag434000
512	SoffiXsponR570.01Ag434100
513	SoffiXsponR570.01Ag434200
514	SoffiXsponR570.01Ag434300
515	SoffiXsponR570.01Ag434400
516	SoffiXsponR570.01Ag434500
517	SoffiXsponR570.01Ag434600
518	SoffiXsponR570.01Ag434700
519	SoffiXsponR570.01Ag434800
520	SoffiXsponR570.01Ag434900
521	SoffiXsponR570.01Ag435000
522	SoffiXsponR570.01Ag435100
523	SoffiXsponR570.01Ag435200
524	SoffiXsponR570.01Ag435300
525	SoffiXsponR570.01Ag435400
526	SoffiXsponR570.01Ag435500
527	SoffiXsponR570.01Ag435600
528	SoffiXsponR570.01Ag435700
529	SoffiXsponR570.01Ag435800
530	SoffiXsponR570.01Ag435900
531	SoffiXsponR570.01Ag436000
532	SoffiXsponR570.01Ag436100
533	SoffiXsponR570.01Ag436200
534	SoffiXsponR570.01Ag436400
535	SoffiXsponR570.01Ag436500
536	SoffiXsponR570.01Ag436600
537	SoffiXsponR570.01Ag436700
538	SoffiXsponR570.01Ag436800
539	SoffiXsponR570.01Ag436900
540	SoffiXsponR570.01Ag437000
541	SoffiXsponR570.01Ag437100
542	SoffiXsponR570.01Ag437200
543	SoffiXsponR570.01Ag437300
544	SoffiXsponR570.01Ag437400
545	SoffiXsponR570.01Ag437500
546	SoffiXsponR570.01Ag437600
547	SoffiXsponR570.01Ag437700
548	SoffiXsponR570.01Ag204700
549	SoffiXsponR570.01Ag309800
550	SoffiXsponR570.01Ag342200
551	SoffiXsponR570.01Ag356200
552	SoffiXsponR570.01Ag360300
553	SoffiXsponR570.01Ag455500
554	SoffiXsponR570.01Ag468800
555	SoffiXsponR570.01Ag468900
556	SoffiXsponR570.01Ag492400
557	SoffiXsponR570.01Ag493400
558	SoffiXsponR570.01Ag507300
559	SoffiXsponR570.01Ag522900
560	SoffiXsponR570.01Ag019700
561	SoffiXsponR570.01Ag244900
562	SoffiXsponR570.01Ag245000
563	SoffiXsponR570.01Ag245100
564	SoffiXsponR570.01Ag254000
565	SoffiXsponR570.01Ag258000
566	SoffiXsponR570.01Ag259600
567	SoffiXsponR570.01Ag297500
568	SoffiXsponR570.01Ag297600
569	SoffiXsponR570.01Ag298200
570	SoffiXsponR570.01Ag298300
571	SoffiXsponR570.01Ag298400
572	SoffiXsponR570.01Ag160500
573	SoffiXsponR570.01Ag236100
574	SoffiXsponR570.01Ag249000
575	SoffiXsponR570.01Ag275500
576	SoffiXsponR570.01Ag322500
577	SoffiXsponR570.01Ag322600
578	SoffiXsponR570.02Ag001500
579	SoffiXsponR570.02Ag001600
580	SoffiXsponR570.02Ag001700
581	SoffiXsponR570.02Ag001800
582	SoffiXsponR570.02Ag001900
583	SoffiXsponR570.02Ag002000
584	SoffiXsponR570.02Ag002100
585	SoffiXsponR570.02Ag002200
586	SoffiXsponR570.02Ag002300
587	SoffiXsponR570.02Ag002400
588	SoffiXsponR570.02Ag119800
589	SoffiXsponR570.02Ag159400
590	SoffiXsponR570.02Ag159500
591	SoffiXsponR570.02Ag159600
592	SoffiXsponR570.02Ag159700
593	SoffiXsponR570.02Ag159800
594	SoffiXsponR570.02Ag159900
595	SoffiXsponR570.02Ag160000
596	SoffiXsponR570.02Ag160100
597	SoffiXsponR570.02Ag160200
598	SoffiXsponR570.02Ag160300
599	SoffiXsponR570.02Ag160400
600	SoffiXsponR570.02Ag171500
601	SoffiXsponR570.02Ag171600
602	SoffiXsponR570.02Ag171700
603	SoffiXsponR570.02Ag171800
604	SoffiXsponR570.02Ag171900
605	SoffiXsponR570.02Ag172000
606	SoffiXsponR570.02Ag172100
607	SoffiXsponR570.02Ag172200
608	SoffiXsponR570.02Ag172300
609	SoffiXsponR570.02Ag172400
610	SoffiXsponR570.02Ag172500
611	SoffiXsponR570.02Ag172600
612	SoffiXsponR570.02Ag172700
613	SoffiXsponR570.02Ag172800
614	SoffiXsponR570.02Ag172900
615	SoffiXsponR570.02Ag173000
616	SoffiXsponR570.02Ag173100
617	SoffiXsponR570.02Ag173200
618	SoffiXsponR570.02Ag173300
619	SoffiXsponR570.02Ag173400
620	SoffiXsponR570.02Ag173500
621	SoffiXsponR570.02Ag173600
622	SoffiXsponR570.02Ag173700
623	SoffiXsponR570.02Ag173800
624	SoffiXsponR570.02Ag173900
625	SoffiXsponR570.02Ag174000
626	SoffiXsponR570.02Ag174100
627	SoffiXsponR570.02Ag174200
628	SoffiXsponR570.02Ag174300
629	SoffiXsponR570.02Ag174400
630	SoffiXsponR570.02Ag174500
631	SoffiXsponR570.02Ag174600
632	SoffiXsponR570.02Ag174700
633	SoffiXsponR570.02Ag174800
634	SoffiXsponR570.02Ag174900
635	SoffiXsponR570.02Ag175000
636	SoffiXsponR570.02Ag175100
637	SoffiXsponR570.02Ag175200
638	SoffiXsponR570.02Ag175300
639	SoffiXsponR570.02Ag175400
640	SoffiXsponR570.02Ag175500
641	SoffiXsponR570.02Ag175600
642	SoffiXsponR570.02Ag175700
643	SoffiXsponR570.02Ag175800
644	SoffiXsponR570.02Ag175900
645	SoffiXsponR570.02Ag176000
646	SoffiXsponR570.02Ag176100
647	SoffiXsponR570.02Ag176200
648	SoffiXsponR570.02Ag176300
649	SoffiXsponR570.02Ag176400
650	SoffiXsponR570.02Ag176500
651	SoffiXsponR570.02Ag176600
652	SoffiXsponR570.02Ag184300
653	SoffiXsponR570.02Ag184400
654	SoffiXsponR570.02Ag024000
655	SoffiXsponR570.02Ag024300
656	SoffiXsponR570.02Ag040900
657	SoffiXsponR570.02Ag046300
658	SoffiXsponR570.02Ag065600
659	SoffiXsponR570.02Ag120700
660	SoffiXsponR570.02Ag140800
661	SoffiXsponR570.02Ag157500
662	SoffiXsponR570.02Ag204700
663	SoffiXsponR570.02Ag205000
664	SoffiXsponR570.02Ag216600
665	SoffiXsponR570.02Ag250700
666	SoffiXsponR570.02Ag258500
667	SoffiXsponR570.02Ag260000
668	SoffiXsponR570.02Ag287200
669	SoffiXsponR570.02Ag294600
670	SoffiXsponR570.02Ag296100
671	SoffiXsponR570.02Ag304700
672	SoffiXsponR570.02Ag318600
673	SoffiXsponR570.02Ag330200
674	SoffiXsponR570.02Ag340200
675	SoffiXsponR570.02Ag344900
676	SoffiXsponR570.02Ag361000
677	SoffiXsponR570.02Ag364000
678	SoffiXsponR570.02Ag001100
679	SoffiXsponR570.02Ag080800
680	SoffiXsponR570.02Ag080900
681	SoffiXsponR570.02Ag081100
682	SoffiXsponR570.02Ag081300
683	SoffiXsponR570.02Ag081900
684	SoffiXsponR570.02Ag082000
685	SoffiXsponR570.02Ag082300
686	SoffiXsponR570.02Ag082400
687	SoffiXsponR570.02Ag082500
688	SoffiXsponR570.02Ag082600
689	SoffiXsponR570.02Ag082700
690	SoffiXsponR570.02Ag082800
691	SoffiXsponR570.02Ag082900
692	SoffiXsponR570.02Ag083000
693	SoffiXsponR570.02Ag083100
694	SoffiXsponR570.02Ag083400
695	SoffiXsponR570.02Ag083700
696	SoffiXsponR570.02Ag083900
697	SoffiXsponR570.02Ag084000
698	SoffiXsponR570.02Ag084100
699	SoffiXsponR570.02Ag084300
700	SoffiXsponR570.02Ag084400
701	SoffiXsponR570.02Ag084600
702	SoffiXsponR570.02Ag084700
703	SoffiXsponR570.02Ag085200
704	SoffiXsponR570.02Ag085300
705	SoffiXsponR570.02Ag085500
706	SoffiXsponR570.02Ag085600
707	SoffiXsponR570.02Ag085900
708	SoffiXsponR570.02Ag104000
709	SoffiXsponR570.02Ag022200
710	SoffiXsponR570.02Ag062500
711	SoffiXsponR570.02Ag077500
712	SoffiXsponR570.02Ag089800
713	SoffiXsponR570.02Ag160500
714	SoffiXsponR570.02Ag199600
715	SoffiXsponR570.02Ag202800
716	SoffiXsponR570.02Ag228000
717	SoffiXsponR570.02Ag259100
718	SoffiXsponR570.02Ag259800
719	SoffiXsponR570.02Ag289300
720	SoffiXsponR570.02Ag297100
721	SoffiXsponR570.02Ag326400
722	SoffiXsponR570.02Ag339300
723	SoffiXsponR570.02Ag341900
724	SoffiXsponR570.02Ag342400
725	SoffiXsponR570.02Ag350900
726	SoffiXsponR570.02Ag362500
727	SoffiXsponR570.02Ag401100
728	SoffiXsponR570.02Ag414000
729	SoffiXsponR570.02Ag414100
730	SoffiXsponR570.02Ag245200
731	SoffiXsponR570.02Ag034300
732	SoffiXsponR570.02Ag047200
733	SoffiXsponR570.02Ag081000
734	SoffiXsponR570.02Ag099000
735	SoffiXsponR570.02Ag110900
736	SoffiXsponR570.02Ag117700
737	SoffiXsponR570.02Ag127400
738	SoffiXsponR570.02Ag138800
739	SoffiXsponR570.02Ag198700
740	SoffiXsponR570.02Ag214000
741	SoffiXsponR570.02Ag222200
742	SoffiXsponR570.02Ag227600
743	SoffiXsponR570.02Ag229300
744	SoffiXsponR570.02Ag244600
745	SoffiXsponR570.02Ag344600
746	SoffiXsponR570.02Ag409000
747	SoffiXsponR570.02Ag415200
748	SoffiXsponR570.02Ag334200
749	SoffiXsponR570.02Ag005600
750	SoffiXsponR570.02Ag014700
751	SoffiXsponR570.02Ag032100
752	SoffiXsponR570.02Ag046900
753	SoffiXsponR570.02Ag059300
754	SoffiXsponR570.02Ag151800
755	SoffiXsponR570.02Ag154700
756	SoffiXsponR570.02Ag171400
757	SoffiXsponR570.02Ag181700
758	SoffiXsponR570.02Ag288500
759	SoffiXsponR570.02Ag306300
760	SoffiXsponR570.02Ag325000
761	SoffiXsponR570.02Ag367600
762	SoffiXsponR570.02Ag415700
763	SoffiXsponR570.02Ag225500
764	SoffiXsponR570.02Ag226600
765	SoffiXsponR570.02Ag226900
766	SoffiXsponR570.02Ag227000
767	SoffiXsponR570.02Ag227100
768	SoffiXsponR570.02Ag227200
769	SoffiXsponR570.02Ag227300
770	SoffiXsponR570.02Ag227400
771	SoffiXsponR570.02Ag227500
772	SoffiXsponR570.02Ag227700
773	SoffiXsponR570.02Ag256000
774	SoffiXsponR570.02Ag407500
775	SoffiXsponR570.02Ag359700
776	SoffiXsponR570.02Ag363300
777	SoffiXsponR570.02Ag363400
778	SoffiXsponR570.02Ag363500
779	SoffiXsponR570.02Ag363600
780	SoffiXsponR570.02Ag409100
781	SoffiXsponR570.02Ag013700
782	SoffiXsponR570.02Ag064900
783	SoffiXsponR570.02Ag146100
784	SoffiXsponR570.02Ag155100
785	SoffiXsponR570.02Ag161600
786	SoffiXsponR570.02Ag197300
787	SoffiXsponR570.02Ag216400
788	SoffiXsponR570.02Ag228300
789	SoffiXsponR570.02Ag295900
790	SoffiXsponR570.02Ag321100
791	SoffiXsponR570.02Ag326700
792	SoffiXsponR570.02Ag348300
793	SoffiXsponR570.02Ag371300
794	SoffiXsponR570.02Ag371500
795	SoffiXsponR570.02Ag381400
796	SoffiXsponR570.02Ag404100
797	SoffiXsponR570.02Ag431900
798	SoffiXsponR570.02Ag432000
799	SoffiXsponR570.02Ag432400
800	SoffiXsponR570.02Ag037800
801	SoffiXsponR570.02Ag101100
802	SoffiXsponR570.02Ag114800
803	SoffiXsponR570.02Ag134300
804	SoffiXsponR570.02Ag147500
805	SoffiXsponR570.02Ag148200
806	SoffiXsponR570.02Ag184800
807	SoffiXsponR570.02Ag193900
808	SoffiXsponR570.02Ag217300
809	SoffiXsponR570.02Ag217200
810	SoffiXsponR570.02Ag221500
811	SoffiXsponR570.02Ag246700
812	SoffiXsponR570.02Ag298300
813	SoffiXsponR570.02Ag304100
814	SoffiXsponR570.02Ag333300
815	SoffiXsponR570.02Ag335600
816	SoffiXsponR570.02Ag348900
817	SoffiXsponR570.02Ag418900
818	SoffiXsponR570.02Ag427400
819	SoffiXsponR570.02Ag088100
820	SoffiXsponR570.02Ag104700
821	SoffiXsponR570.02Ag143700
822	SoffiXsponR570.02Ag143800
823	SoffiXsponR570.02Ag184900
824	SoffiXsponR570.02Ag226000
825	SoffiXsponR570.02Ag046800
826	SoffiXsponR570.02Ag047000
827	SoffiXsponR570.02Ag047100
828	SoffiXsponR570.02Ag047300
829	SoffiXsponR570.02Ag047400
830	SoffiXsponR570.02Ag047500
831	SoffiXsponR570.02Ag047600
832	SoffiXsponR570.02Ag047700
833	SoffiXsponR570.02Ag047800
834	SoffiXsponR570.02Ag047900
835	SoffiXsponR570.02Ag048000
836	SoffiXsponR570.02Ag048100
837	SoffiXsponR570.02Ag048200
838	SoffiXsponR570.02Ag048300
839	SoffiXsponR570.02Ag048400
840	SoffiXsponR570.02Ag048500
841	SoffiXsponR570.02Ag048600
842	SoffiXsponR570.02Ag145300
843	SoffiXsponR570.02Ag145400
844	SoffiXsponR570.02Ag145500
845	SoffiXsponR570.02Ag145600
846	SoffiXsponR570.02Ag145700
847	SoffiXsponR570.02Ag145800
848	SoffiXsponR570.02Ag145900
849	SoffiXsponR570.02Ag146000
850	SoffiXsponR570.02Ag146200
851	SoffiXsponR570.02Ag146300
852	SoffiXsponR570.02Ag146400
853	SoffiXsponR570.02Ag146500
854	SoffiXsponR570.02Ag146600
855	SoffiXsponR570.02Ag146700
856	SoffiXsponR570.02Ag146800
857	SoffiXsponR570.02Ag146900
858	SoffiXsponR570.02Ag147000
859	SoffiXsponR570.02Ag147100
860	SoffiXsponR570.02Ag147200
861	SoffiXsponR570.02Ag147300
862	SoffiXsponR570.02Ag147400
863	SoffiXsponR570.02Ag156300
864	SoffiXsponR570.02Ag156400
865	SoffiXsponR570.02Ag156500
866	SoffiXsponR570.02Ag156600
867	SoffiXsponR570.02Ag156700
868	SoffiXsponR570.02Ag177500
869	SoffiXsponR570.02Ag202000
870	SoffiXsponR570.02Ag232700
871	SoffiXsponR570.02Ag232800
872	SoffiXsponR570.02Ag232900
873	SoffiXsponR570.02Ag233000
874	SoffiXsponR570.02Ag233100
875	SoffiXsponR570.02Ag233200
876	SoffiXsponR570.02Ag233300
877	SoffiXsponR570.02Ag233400
878	SoffiXsponR570.02Ag233500
879	SoffiXsponR570.02Ag233600
880	SoffiXsponR570.02Ag233700
881	SoffiXsponR570.02Ag233800
882	SoffiXsponR570.02Ag233900
883	SoffiXsponR570.02Ag234000
884	SoffiXsponR570.02Ag234100
885	SoffiXsponR570.02Ag234200
886	SoffiXsponR570.02Ag234300
887	SoffiXsponR570.02Ag234400
888	SoffiXsponR570.02Ag234500
889	SoffiXsponR570.02Ag234600
890	SoffiXsponR570.02Ag234700
891	SoffiXsponR570.02Ag234800
892	SoffiXsponR570.02Ag234900
893	SoffiXsponR570.02Ag235000
894	SoffiXsponR570.02Ag235100
895	SoffiXsponR570.02Ag235200
896	SoffiXsponR570.02Ag235300
897	SoffiXsponR570.02Ag235400
898	SoffiXsponR570.02Ag235500
899	SoffiXsponR570.02Ag235600
900	SoffiXsponR570.02Ag235700
901	SoffiXsponR570.02Ag235800
902	SoffiXsponR570.02Ag235900
903	SoffiXsponR570.02Ag236000
904	SoffiXsponR570.02Ag236100
905	SoffiXsponR570.02Ag236200
906	SoffiXsponR570.02Ag236300
907	SoffiXsponR570.02Ag236400
908	SoffiXsponR570.02Ag236500
909	SoffiXsponR570.02Ag236600
910	SoffiXsponR570.02Ag236700
911	SoffiXsponR570.02Ag236800
912	SoffiXsponR570.02Ag236900
913	SoffiXsponR570.02Ag237000
914	SoffiXsponR570.02Ag237100
915	SoffiXsponR570.02Ag237200
916	SoffiXsponR570.02Ag237300
917	SoffiXsponR570.02Ag237400
918	SoffiXsponR570.02Ag237500
919	SoffiXsponR570.02Ag237600
920	SoffiXsponR570.02Ag237700
921	SoffiXsponR570.02Ag237800
922	SoffiXsponR570.02Ag237900
923	SoffiXsponR570.02Ag238000
924	SoffiXsponR570.02Ag238100
925	SoffiXsponR570.02Ag238200
926	SoffiXsponR570.02Ag238300
927	SoffiXsponR570.02Ag238400
928	SoffiXsponR570.02Ag238500
929	SoffiXsponR570.02Ag238600
930	SoffiXsponR570.02Ag238700
931	SoffiXsponR570.02Ag238800
932	SoffiXsponR570.02Ag238900
933	SoffiXsponR570.02Ag239000
934	SoffiXsponR570.02Ag239100
935	SoffiXsponR570.02Ag239200
936	SoffiXsponR570.02Ag239300
937	SoffiXsponR570.02Ag239400
938	SoffiXsponR570.02Ag239500
939	SoffiXsponR570.02Ag239600
940	SoffiXsponR570.02Ag239700
941	SoffiXsponR570.02Ag239800
942	SoffiXsponR570.02Ag239900
943	SoffiXsponR570.02Ag240000
944	SoffiXsponR570.02Ag240100
945	SoffiXsponR570.02Ag240200
946	SoffiXsponR570.02Ag240300
947	SoffiXsponR570.02Ag240400
948	SoffiXsponR570.02Ag240500
949	SoffiXsponR570.02Ag240600
950	SoffiXsponR570.02Ag240700
951	SoffiXsponR570.02Ag240800
952	SoffiXsponR570.02Ag240900
953	SoffiXsponR570.02Ag241000
954	SoffiXsponR570.02Ag241100
955	SoffiXsponR570.02Ag241200
956	SoffiXsponR570.02Ag241300
957	SoffiXsponR570.02Ag241400
958	SoffiXsponR570.02Ag241500
959	SoffiXsponR570.02Ag241600
960	SoffiXsponR570.02Ag241700
961	SoffiXsponR570.02Ag241800
962	SoffiXsponR570.02Ag241900
963	SoffiXsponR570.02Ag242000
964	SoffiXsponR570.02Ag242100
965	SoffiXsponR570.02Ag242200
966	SoffiXsponR570.02Ag242300
967	SoffiXsponR570.02Ag325600
968	SoffiXsponR570.02Ag153900
969	SoffiXsponR570.02Ag197100
970	SoffiXsponR570.02Ag400900
971	SoffiXsponR570.02Ag002500
972	SoffiXsponR570.02Ag012100
973	SoffiXsponR570.02Ag016300
974	SoffiXsponR570.02Ag034500
975	SoffiXsponR570.02Ag101500
976	SoffiXsponR570.02Ag102200
977	SoffiXsponR570.02Ag138900
978	SoffiXsponR570.02Ag160800
979	SoffiXsponR570.02Ag208700
980	SoffiXsponR570.02Ag250600
981	SoffiXsponR570.02Ag258200
982	SoffiXsponR570.02Ag274000
983	SoffiXsponR570.02Ag274100
984	SoffiXsponR570.02Ag306000
985	SoffiXsponR570.02Ag037100
986	SoffiXsponR570.02Ag068300
987	SoffiXsponR570.02Ag117000
988	SoffiXsponR570.02Ag131500
989	SoffiXsponR570.02Ag165600
990	SoffiXsponR570.02Ag246400
991	SoffiXsponR570.02Ag253200
992	SoffiXsponR570.02Ag298800
993	SoffiXsponR570.02Ag337300
994	SoffiXsponR570.02Ag358400
995	SoffiXsponR570.02Ag370700
996	SoffiXsponR570.02Ag379800
997	SoffiXsponR570.02Ag379900
998	SoffiXsponR570.02Ag381300
999	SoffiXsponR570.02Ag393200
1000	SoffiXsponR570.02Ag421900
1001	SoffiXsponR570.02Ag153500
1002	SoffiXsponR570.02Ag153600
1003	SoffiXsponR570.02Ag049900
1004	SoffiXsponR570.02Ag120500
1005	SoffiXsponR570.02Ag258800
1006	SoffiXsponR570.02Ag265400
1007	SoffiXsponR570.02Ag277500
1008	SoffiXsponR570.02Ag297000
1009	SoffiXsponR570.02Ag161100
1010	SoffiXsponR570.02Ag161200
1011	SoffiXsponR570.02Ag161300
1012	SoffiXsponR570.02Ag188900
1013	SoffiXsponR570.02Ag189000
1014	SoffiXsponR570.02Ag189100
1015	SoffiXsponR570.02Ag189200
1016	SoffiXsponR570.02Ag189300
1017	SoffiXsponR570.02Ag189400
1018	SoffiXsponR570.02Ag189500
1019	SoffiXsponR570.02Ag189600
1020	SoffiXsponR570.02Ag189700
1021	SoffiXsponR570.02Ag189800
1022	SoffiXsponR570.02Ag189900
1023	SoffiXsponR570.02Ag190000
1024	SoffiXsponR570.02Ag190100
1025	SoffiXsponR570.02Ag190200
1026	SoffiXsponR570.02Ag190300
1027	SoffiXsponR570.02Ag190400
1028	SoffiXsponR570.02Ag190500
1029	SoffiXsponR570.02Ag190600
1030	SoffiXsponR570.02Ag190700
1031	SoffiXsponR570.02Ag397900
1032	SoffiXsponR570.02Ag398000
1033	SoffiXsponR570.02Ag398100
1034	SoffiXsponR570.02Ag398200
1035	SoffiXsponR570.02Ag398300
1036	SoffiXsponR570.02Ag398400
1037	SoffiXsponR570.02Ag398500
1038	SoffiXsponR570.02Ag398600
1039	SoffiXsponR570.02Ag398700
1040	SoffiXsponR570.02Ag398800
1041	SoffiXsponR570.02Ag398900
1042	SoffiXsponR570.02Ag399000
1043	SoffiXsponR570.02Ag399100
1044	SoffiXsponR570.02Ag399200
1045	SoffiXsponR570.02Ag399300
1046	SoffiXsponR570.02Ag399400
1047	SoffiXsponR570.02Ag399500
1048	SoffiXsponR570.02Ag399600
1049	SoffiXsponR570.02Ag399700
1050	SoffiXsponR570.02Ag399800
1051	SoffiXsponR570.02Ag399900
1052	SoffiXsponR570.02Ag400000
1053	SoffiXsponR570.02Ag400200
1054	SoffiXsponR570.02Ag400100
1055	SoffiXsponR570.02Ag400300
1056	SoffiXsponR570.02Ag400400
1057	SoffiXsponR570.02Ag400500
1058	SoffiXsponR570.02Ag400600
1059	SoffiXsponR570.02Ag400700
1060	SoffiXsponR570.02Ag400800
1061	SoffiXsponR570.02Ag401000
1062	SoffiXsponR570.02Ag401200
1063	SoffiXsponR570.02Ag401300
1064	SoffiXsponR570.02Ag401400
1065	SoffiXsponR570.02Ag401500
1066	SoffiXsponR570.02Ag401600
1067	SoffiXsponR570.02Ag401700
1068	SoffiXsponR570.02Ag401800
1069	SoffiXsponR570.02Ag401900
1070	SoffiXsponR570.02Ag402000
1071	SoffiXsponR570.02Ag402100
1072	SoffiXsponR570.02Ag402200
1073	SoffiXsponR570.02Ag402300
1074	SoffiXsponR570.02Ag402400
1075	SoffiXsponR570.02Ag402500
1076	SoffiXsponR570.02Ag402600
1077	SoffiXsponR570.02Ag402700
1078	SoffiXsponR570.02Ag402800
1079	SoffiXsponR570.02Ag402900
1080	SoffiXsponR570.02Ag403000
1081	SoffiXsponR570.02Ag403100
1082	SoffiXsponR570.02Ag403200
1083	SoffiXsponR570.02Ag403300
1084	SoffiXsponR570.02Ag403400
1085	SoffiXsponR570.02Ag403500
1086	SoffiXsponR570.02Ag425200
1087	SoffiXsponR570.02Ag425300
1088	SoffiXsponR570.02Ag425400
1089	SoffiXsponR570.02Ag425500
1090	SoffiXsponR570.02Ag425600
1091	SoffiXsponR570.02Ag425700
1092	SoffiXsponR570.02Ag425800
1093	SoffiXsponR570.02Ag425900
1094	SoffiXsponR570.02Ag430800
1095	SoffiXsponR570.02Ag225300
1096	SoffiXsponR570.02Ag225700
1097	SoffiXsponR570.02Ag283500
1098	SoffiXsponR570.02Ag283600
1099	SoffiXsponR570.02Ag283700
1100	SoffiXsponR570.02Ag283800
1101	SoffiXsponR570.02Ag283900
1102	SoffiXsponR570.02Ag284000
1103	SoffiXsponR570.02Ag284100
1104	SoffiXsponR570.02Ag284200
1105	SoffiXsponR570.02Ag433200
1106	SoffiXsponR570.02Ag018500
1107	SoffiXsponR570.02Ag032300
1108	SoffiXsponR570.02Ag045400
1109	SoffiXsponR570.02Ag064100
1110	SoffiXsponR570.02Ag072000
1111	SoffiXsponR570.02Ag140900
1112	SoffiXsponR570.02Ag180500
1113	SoffiXsponR570.02Ag208200
1114	SoffiXsponR570.02Ag209800
1115	SoffiXsponR570.02Ag232400
1116	SoffiXsponR570.02Ag276200
1117	SoffiXsponR570.02Ag348100
1118	SoffiXsponR570.02Ag349100
1119	SoffiXsponR570.02Ag349900
1120	SoffiXsponR570.02Ag374800
1121	SoffiXsponR570.02Ag385300
1122	SoffiXsponR570.02Ag014000
1123	SoffiXsponR570.02Ag042000
1124	SoffiXsponR570.02Ag090200
1125	SoffiXsponR570.02Ag105500
1126	SoffiXsponR570.02Ag130200
1127	SoffiXsponR570.02Ag196100
1128	SoffiXsponR570.02Ag213400
1129	SoffiXsponR570.02Ag217100
1130	SoffiXsponR570.02Ag223000
1131	SoffiXsponR570.02Ag230100
1132	SoffiXsponR570.02Ag312700
1133	SoffiXsponR570.02Ag360000
1134	SoffiXsponR570.02Ag380700
1135	SoffiXsponR570.02Ag053800
1136	SoffiXsponR570.02Ag053900
1137	SoffiXsponR570.02Ag054000
1138	SoffiXsponR570.02Ag054100
1139	SoffiXsponR570.02Ag054200
1140	SoffiXsponR570.02Ag054300
1141	SoffiXsponR570.02Ag054400
1142	SoffiXsponR570.02Ag108400
1143	SoffiXsponR570.02Ag167500
1144	SoffiXsponR570.02Ag170300
1145	SoffiXsponR570.02Ag178600
1146	SoffiXsponR570.02Ag222900
1147	SoffiXsponR570.02Ag300300
1148	SoffiXsponR570.02Ag308700
1149	SoffiXsponR570.02Ag309600
1150	SoffiXsponR570.02Ag317400
1151	SoffiXsponR570.02Ag328200
1152	SoffiXsponR570.02Ag364200
1153	SoffiXsponR570.02Ag391500
1154	SoffiXsponR570.02Ag391600
1155	SoffiXsponR570.02Ag407700
1156	SoffiXsponR570.02Ag138600
1157	SoffiXsponR570.02Ag200500
1158	SoffiXsponR570.02Ag304000
1159	SoffiXsponR570.02Ag311300
1160	SoffiXsponR570.02Ag317300
1161	SoffiXsponR570.02Ag364900
1162	SoffiXsponR570.02Ag403600
1163	SoffiXsponR570.02Ag156800
1164	SoffiXsponR570.02Ag156900
1165	SoffiXsponR570.02Ag207900
1166	SoffiXsponR570.02Ag243800
1167	SoffiXsponR570.02Ag245300
1168	SoffiXsponR570.02Ag245400
1169	SoffiXsponR570.02Ag245500
1170	SoffiXsponR570.02Ag245600
1171	SoffiXsponR570.02Ag245700
1172	SoffiXsponR570.02Ag245800
1173	SoffiXsponR570.02Ag245900
1174	SoffiXsponR570.02Ag314300
1175	SoffiXsponR570.02Ag332000
1176	SoffiXsponR570.02Ag304300
1177	SoffiXsponR570.02Ag304400
1178	SoffiXsponR570.02Ag304500
1179	SoffiXsponR570.02Ag304600
1180	SoffiXsponR570.02Ag304800
1181	SoffiXsponR570.02Ag304900
1182	SoffiXsponR570.02Ag387400
1183	SoffiXsponR570.02Ag387500
1184	SoffiXsponR570.02Ag387600
1185	SoffiXsponR570.02Ag387700
1186	SoffiXsponR570.02Ag387800
1187	SoffiXsponR570.02Ag387900
1188	SoffiXsponR570.02Ag388000
1189	SoffiXsponR570.02Ag388100
1190	SoffiXsponR570.02Ag388200
1191	SoffiXsponR570.02Ag388300
1192	SoffiXsponR570.02Ag388400
1193	SoffiXsponR570.02Ag388500
1194	SoffiXsponR570.02Ag388600
1195	SoffiXsponR570.02Ag388700
1196	SoffiXsponR570.02Ag388800
1197	SoffiXsponR570.02Ag388900
1198	SoffiXsponR570.02Ag389000
1199	SoffiXsponR570.02Ag389100
1200	SoffiXsponR570.02Ag389200
1201	SoffiXsponR570.03Ag040800
1202	SoffiXsponR570.03Ag143500
1203	SoffiXsponR570.03Ag143600
1204	SoffiXsponR570.03Ag143700
1205	SoffiXsponR570.03Ag143800
1206	SoffiXsponR570.03Ag143900
1207	SoffiXsponR570.03Ag144100
1208	SoffiXsponR570.03Ag144200
1209	SoffiXsponR570.03Ag144300
1210	SoffiXsponR570.03Ag144400
1211	SoffiXsponR570.03Ag144500
1212	SoffiXsponR570.03Ag144600
1213	SoffiXsponR570.03Ag144700
1214	SoffiXsponR570.03Ag144900
1215	SoffiXsponR570.03Ag145000
1216	SoffiXsponR570.03Ag145100
1217	SoffiXsponR570.03Ag145200
1218	SoffiXsponR570.03Ag145300
1219	SoffiXsponR570.03Ag145400
1220	SoffiXsponR570.03Ag145500
1221	SoffiXsponR570.03Ag145600
1222	SoffiXsponR570.03Ag200000
1223	SoffiXsponR570.03Ag221200
1224	SoffiXsponR570.03Ag221300
1225	SoffiXsponR570.03Ag221600
1226	SoffiXsponR570.03Ag221700
1227	SoffiXsponR570.03Ag221800
1228	SoffiXsponR570.03Ag221900
1229	SoffiXsponR570.03Ag222000
1230	SoffiXsponR570.03Ag222100
1231	SoffiXsponR570.03Ag222300
1232	SoffiXsponR570.03Ag222500
1233	SoffiXsponR570.03Ag222600
1234	SoffiXsponR570.03Ag222700
1235	SoffiXsponR570.03Ag222900
1236	SoffiXsponR570.03Ag223500
1237	SoffiXsponR570.03Ag005500
1238	SoffiXsponR570.03Ag055300
1239	SoffiXsponR570.03Ag117800
1240	SoffiXsponR570.03Ag123700
1241	SoffiXsponR570.03Ag129500
1242	SoffiXsponR570.03Ag140500
1243	SoffiXsponR570.03Ag149000
1244	SoffiXsponR570.03Ag212400
1245	SoffiXsponR570.03Ag217000
1246	SoffiXsponR570.03Ag235100
1247	SoffiXsponR570.03Ag258300
1248	SoffiXsponR570.03Ag275900
1249	SoffiXsponR570.03Ag279900
1250	SoffiXsponR570.03Ag303800
1251	SoffiXsponR570.03Ag339100
1252	SoffiXsponR570.03Ag037800
1253	SoffiXsponR570.03Ag045900
1254	SoffiXsponR570.03Ag047500
1255	SoffiXsponR570.03Ag057700
1256	SoffiXsponR570.03Ag064400
1257	SoffiXsponR570.03Ag066800
1258	SoffiXsponR570.03Ag113900
1259	SoffiXsponR570.03Ag114800
1260	SoffiXsponR570.03Ag133200
1261	SoffiXsponR570.03Ag149600
1262	SoffiXsponR570.03Ag152100
1263	SoffiXsponR570.03Ag159900
1264	SoffiXsponR570.03Ag167500
1265	SoffiXsponR570.03Ag218100
1266	SoffiXsponR570.03Ag225700
1267	SoffiXsponR570.03Ag255900
1268	SoffiXsponR570.03Ag263000
1269	SoffiXsponR570.03Ag269400
1270	SoffiXsponR570.03Ag286600
1271	SoffiXsponR570.03Ag114100
1272	SoffiXsponR570.03Ag125900
1273	SoffiXsponR570.03Ag132300
1274	SoffiXsponR570.03Ag169400
1275	SoffiXsponR570.03Ag169600
1276	SoffiXsponR570.03Ag169700
1277	SoffiXsponR570.03Ag170200
1278	SoffiXsponR570.03Ag170300
1279	SoffiXsponR570.03Ag171300
1280	SoffiXsponR570.03Ag171400
1281	SoffiXsponR570.03Ag171700
1282	SoffiXsponR570.03Ag171800
1283	SoffiXsponR570.03Ag171900
1284	SoffiXsponR570.03Ag172400
1285	SoffiXsponR570.03Ag223600
1286	SoffiXsponR570.03Ag223800
1287	SoffiXsponR570.03Ag224000
1288	SoffiXsponR570.03Ag224100
1289	SoffiXsponR570.03Ag224200
1290	SoffiXsponR570.03Ag224500
1291	SoffiXsponR570.03Ag224600
1292	SoffiXsponR570.03Ag224700
1293	SoffiXsponR570.03Ag224800
1294	SoffiXsponR570.03Ag224900
1295	SoffiXsponR570.03Ag225000
1296	SoffiXsponR570.03Ag225100
1297	SoffiXsponR570.03Ag225200
1298	SoffiXsponR570.03Ag225300
1299	SoffiXsponR570.03Ag225400
1300	SoffiXsponR570.03Ag225500
1301	SoffiXsponR570.03Ag225600
1302	SoffiXsponR570.03Ag276700
1303	SoffiXsponR570.03Ag054800
1304	SoffiXsponR570.03Ag054400
1305	SoffiXsponR570.03Ag054500
1306	SoffiXsponR570.03Ag054600
1307	SoffiXsponR570.03Ag054700
1308	SoffiXsponR570.03Ag054900
1309	SoffiXsponR570.03Ag055000
1310	SoffiXsponR570.03Ag055100
1311	SoffiXsponR570.03Ag055200
1312	SoffiXsponR570.03Ag055400
1313	SoffiXsponR570.03Ag055500
1314	SoffiXsponR570.03Ag055600
1315	SoffiXsponR570.03Ag055700
1316	SoffiXsponR570.03Ag055800
1317	SoffiXsponR570.03Ag055900
1318	SoffiXsponR570.03Ag056000
1319	SoffiXsponR570.03Ag056100
1320	SoffiXsponR570.03Ag056200
1321	SoffiXsponR570.03Ag056300
1322	SoffiXsponR570.03Ag056400
1323	SoffiXsponR570.03Ag056500
1324	SoffiXsponR570.03Ag056600
1325	SoffiXsponR570.03Ag056700
1326	SoffiXsponR570.03Ag056800
1327	SoffiXsponR570.03Ag056900
1328	SoffiXsponR570.03Ag057000
1329	SoffiXsponR570.03Ag057100
1330	SoffiXsponR570.03Ag057200
1331	SoffiXsponR570.03Ag057300
1332	SoffiXsponR570.03Ag057400
1333	SoffiXsponR570.03Ag057500
1334	SoffiXsponR570.03Ag188500
1335	SoffiXsponR570.03Ag188600
1336	SoffiXsponR570.03Ag188700
1337	SoffiXsponR570.03Ag198000
1338	SoffiXsponR570.03Ag198100
1339	SoffiXsponR570.03Ag198200
1340	SoffiXsponR570.03Ag198300
1341	SoffiXsponR570.03Ag198400
1342	SoffiXsponR570.03Ag198500
1343	SoffiXsponR570.03Ag198600
1344	SoffiXsponR570.03Ag198700
1345	SoffiXsponR570.03Ag226900
1346	SoffiXsponR570.03Ag227000
1347	SoffiXsponR570.03Ag227100
1348	SoffiXsponR570.03Ag227200
1349	SoffiXsponR570.03Ag227300
1350	SoffiXsponR570.03Ag227400
1351	SoffiXsponR570.03Ag227500
1352	SoffiXsponR570.03Ag227600
1353	SoffiXsponR570.03Ag227700
1354	SoffiXsponR570.03Ag227800
1355	SoffiXsponR570.03Ag227900
1356	SoffiXsponR570.03Ag228000
1357	SoffiXsponR570.03Ag228100
1358	SoffiXsponR570.03Ag228200
1359	SoffiXsponR570.03Ag228300
1360	SoffiXsponR570.03Ag228400
1361	SoffiXsponR570.03Ag228500
1362	SoffiXsponR570.03Ag228600
1363	SoffiXsponR570.03Ag228700
1364	SoffiXsponR570.03Ag228800
1365	SoffiXsponR570.03Ag228900
1366	SoffiXsponR570.03Ag229000
1367	SoffiXsponR570.03Ag229100
1368	SoffiXsponR570.03Ag229200
1369	SoffiXsponR570.03Ag229300
1370	SoffiXsponR570.03Ag229400
1371	SoffiXsponR570.03Ag229500
1372	SoffiXsponR570.03Ag229600
1373	SoffiXsponR570.03Ag229700
1374	SoffiXsponR570.03Ag229800
1375	SoffiXsponR570.03Ag229900
1376	SoffiXsponR570.03Ag230000
1377	SoffiXsponR570.03Ag230100
1378	SoffiXsponR570.03Ag230200
1379	SoffiXsponR570.03Ag230300
1380	SoffiXsponR570.03Ag230400
1381	SoffiXsponR570.03Ag230500
1382	SoffiXsponR570.03Ag230600
1383	SoffiXsponR570.03Ag230700
1384	SoffiXsponR570.03Ag230800
1385	SoffiXsponR570.03Ag230900
1386	SoffiXsponR570.03Ag231000
1387	SoffiXsponR570.03Ag231100
1388	SoffiXsponR570.03Ag231200
1389	SoffiXsponR570.03Ag231300
1390	SoffiXsponR570.03Ag231400
1391	SoffiXsponR570.03Ag231500
1392	SoffiXsponR570.03Ag231600
1393	SoffiXsponR570.03Ag231700
1394	SoffiXsponR570.03Ag231800
1395	SoffiXsponR570.03Ag231900
1396	SoffiXsponR570.03Ag232000
1397	SoffiXsponR570.03Ag232100
1398	SoffiXsponR570.03Ag232200
1399	SoffiXsponR570.03Ag232300
1400	SoffiXsponR570.03Ag232400
1401	SoffiXsponR570.03Ag232500
1402	SoffiXsponR570.03Ag232600
1403	SoffiXsponR570.03Ag232700
1404	SoffiXsponR570.03Ag232800
1405	SoffiXsponR570.03Ag232900
1406	SoffiXsponR570.03Ag233000
1407	SoffiXsponR570.03Ag233100
1408	SoffiXsponR570.03Ag233200
1409	SoffiXsponR570.03Ag233300
1410	SoffiXsponR570.03Ag233400
1411	SoffiXsponR570.03Ag233500
1412	SoffiXsponR570.03Ag233600
1413	SoffiXsponR570.03Ag233700
1414	SoffiXsponR570.03Ag233800
1415	SoffiXsponR570.03Ag233900
1416	SoffiXsponR570.03Ag234000
1417	SoffiXsponR570.03Ag234100
1418	SoffiXsponR570.03Ag234200
1419	SoffiXsponR570.03Ag234300
1420	SoffiXsponR570.03Ag234400
1421	SoffiXsponR570.03Ag234500
1422	SoffiXsponR570.03Ag234600
1423	SoffiXsponR570.03Ag234700
1424	SoffiXsponR570.03Ag234800
1425	SoffiXsponR570.03Ag234900
1426	SoffiXsponR570.03Ag235000
1427	SoffiXsponR570.03Ag235200
1428	SoffiXsponR570.03Ag235300
1429	SoffiXsponR570.03Ag235400
1430	SoffiXsponR570.03Ag235500
1431	SoffiXsponR570.03Ag235600
1432	SoffiXsponR570.03Ag235700
1433	SoffiXsponR570.03Ag235800
1434	SoffiXsponR570.03Ag235900
1435	SoffiXsponR570.03Ag236000
1436	SoffiXsponR570.03Ag236100
1437	SoffiXsponR570.03Ag236200
1438	SoffiXsponR570.03Ag236300
1439	SoffiXsponR570.03Ag236400
1440	SoffiXsponR570.03Ag236500
1441	SoffiXsponR570.03Ag236600
1442	SoffiXsponR570.03Ag236700
1443	SoffiXsponR570.03Ag236800
1444	SoffiXsponR570.03Ag236900
1445	SoffiXsponR570.03Ag237000
1446	SoffiXsponR570.03Ag237100
1447	SoffiXsponR570.03Ag237200
1448	SoffiXsponR570.03Ag237300
1449	SoffiXsponR570.03Ag237400
1450	SoffiXsponR570.03Ag237500
1451	SoffiXsponR570.03Ag237600
1452	SoffiXsponR570.03Ag237700
1453	SoffiXsponR570.03Ag237800
1454	SoffiXsponR570.03Ag237900
1455	SoffiXsponR570.03Ag238000
1456	SoffiXsponR570.03Ag238100
1457	SoffiXsponR570.03Ag238200
1458	SoffiXsponR570.03Ag238300
1459	SoffiXsponR570.03Ag238400
1460	SoffiXsponR570.03Ag238500
1461	SoffiXsponR570.03Ag238600
1462	SoffiXsponR570.03Ag238700
1463	SoffiXsponR570.03Ag238800
1464	SoffiXsponR570.03Ag238900
1465	SoffiXsponR570.03Ag239000
1466	SoffiXsponR570.03Ag239100
1467	SoffiXsponR570.03Ag239200
1468	SoffiXsponR570.03Ag239300
1469	SoffiXsponR570.03Ag239400
1470	SoffiXsponR570.03Ag239500
1471	SoffiXsponR570.03Ag239600
1472	SoffiXsponR570.03Ag239700
1473	SoffiXsponR570.03Ag239800
1474	SoffiXsponR570.03Ag239900
1475	SoffiXsponR570.03Ag240000
1476	SoffiXsponR570.03Ag240100
1477	SoffiXsponR570.03Ag240200
1478	SoffiXsponR570.03Ag240300
1479	SoffiXsponR570.03Ag240400
1480	SoffiXsponR570.03Ag240500
1481	SoffiXsponR570.03Ag240600
1482	SoffiXsponR570.03Ag240700
1483	SoffiXsponR570.03Ag240800
1484	SoffiXsponR570.03Ag240900
1485	SoffiXsponR570.03Ag241000
1486	SoffiXsponR570.03Ag241100
1487	SoffiXsponR570.03Ag241200
1488	SoffiXsponR570.03Ag241300
1489	SoffiXsponR570.03Ag241400
1490	SoffiXsponR570.03Ag241500
1491	SoffiXsponR570.03Ag241600
1492	SoffiXsponR570.03Ag241700
1493	SoffiXsponR570.03Ag241800
1494	SoffiXsponR570.03Ag241900
1495	SoffiXsponR570.03Ag242000
1496	SoffiXsponR570.03Ag242100
1497	SoffiXsponR570.03Ag242200
1498	SoffiXsponR570.03Ag242300
1499	SoffiXsponR570.03Ag242400
1500	SoffiXsponR570.03Ag242500
1501	SoffiXsponR570.03Ag242600
1502	SoffiXsponR570.03Ag242700
1503	SoffiXsponR570.03Ag242800
1504	SoffiXsponR570.03Ag242900
1505	SoffiXsponR570.03Ag243000
1506	SoffiXsponR570.03Ag243100
1507	SoffiXsponR570.03Ag243200
1508	SoffiXsponR570.03Ag243300
1509	SoffiXsponR570.03Ag243400
1510	SoffiXsponR570.03Ag243500
1511	SoffiXsponR570.03Ag243600
1512	SoffiXsponR570.03Ag243700
1513	SoffiXsponR570.03Ag243800
1514	SoffiXsponR570.03Ag243900
1515	SoffiXsponR570.03Ag244000
1516	SoffiXsponR570.03Ag244100
1517	SoffiXsponR570.03Ag244200
1518	SoffiXsponR570.03Ag244300
1519	SoffiXsponR570.03Ag244400
1520	SoffiXsponR570.03Ag244500
1521	SoffiXsponR570.03Ag244600
1522	SoffiXsponR570.03Ag244700
1523	SoffiXsponR570.03Ag244800
1524	SoffiXsponR570.03Ag244900
1525	SoffiXsponR570.03Ag245000
1526	SoffiXsponR570.03Ag245100
1527	SoffiXsponR570.03Ag245200
1528	SoffiXsponR570.03Ag245300
1529	SoffiXsponR570.03Ag245400
1530	SoffiXsponR570.03Ag245500
1531	SoffiXsponR570.03Ag245600
1532	SoffiXsponR570.03Ag245700
1533	SoffiXsponR570.03Ag245800
1534	SoffiXsponR570.03Ag245900
1535	SoffiXsponR570.03Ag246000
1536	SoffiXsponR570.03Ag246100
1537	SoffiXsponR570.03Ag246200
1538	SoffiXsponR570.03Ag246300
1539	SoffiXsponR570.03Ag246400
1540	SoffiXsponR570.03Ag246500
1541	SoffiXsponR570.03Ag246600
1542	SoffiXsponR570.03Ag246700
1543	SoffiXsponR570.03Ag246800
1544	SoffiXsponR570.03Ag246900
1545	SoffiXsponR570.03Ag247000
1546	SoffiXsponR570.03Ag247100
1547	SoffiXsponR570.03Ag247200
1548	SoffiXsponR570.03Ag247300
1549	SoffiXsponR570.03Ag247400
1550	SoffiXsponR570.03Ag247500
1551	SoffiXsponR570.03Ag247600
1552	SoffiXsponR570.03Ag247700
1553	SoffiXsponR570.03Ag247800
1554	SoffiXsponR570.03Ag247900
1555	SoffiXsponR570.03Ag248000
1556	SoffiXsponR570.03Ag248100
1557	SoffiXsponR570.03Ag248200
1558	SoffiXsponR570.03Ag248300
1559	SoffiXsponR570.03Ag248400
1560	SoffiXsponR570.03Ag248500
1561	SoffiXsponR570.03Ag248600
1562	SoffiXsponR570.03Ag248700
1563	SoffiXsponR570.03Ag248800
1564	SoffiXsponR570.03Ag248900
1565	SoffiXsponR570.03Ag249000
1566	SoffiXsponR570.03Ag249100
1567	SoffiXsponR570.03Ag249200
1568	SoffiXsponR570.03Ag249300
1569	SoffiXsponR570.03Ag249400
1570	SoffiXsponR570.03Ag249500
1571	SoffiXsponR570.03Ag249600
1572	SoffiXsponR570.03Ag249700
1573	SoffiXsponR570.03Ag249800
1574	SoffiXsponR570.03Ag249900
1575	SoffiXsponR570.03Ag250000
1576	SoffiXsponR570.03Ag250100
1577	SoffiXsponR570.03Ag250200
1578	SoffiXsponR570.03Ag250300
1579	SoffiXsponR570.03Ag250400
1580	SoffiXsponR570.03Ag250500
1581	SoffiXsponR570.03Ag250600
1582	SoffiXsponR570.03Ag250700
1583	SoffiXsponR570.03Ag250800
1584	SoffiXsponR570.03Ag250900
1585	SoffiXsponR570.03Ag251000
1586	SoffiXsponR570.03Ag251100
1587	SoffiXsponR570.03Ag251200
1588	SoffiXsponR570.03Ag251300
1589	SoffiXsponR570.03Ag251400
1590	SoffiXsponR570.03Ag251500
1591	SoffiXsponR570.03Ag251600
1592	SoffiXsponR570.03Ag251700
1593	SoffiXsponR570.03Ag251800
1594	SoffiXsponR570.03Ag251900
1595	SoffiXsponR570.03Ag252000
1596	SoffiXsponR570.03Ag252100
1597	SoffiXsponR570.03Ag252200
1598	SoffiXsponR570.03Ag252300
1599	SoffiXsponR570.03Ag252400
1600	SoffiXsponR570.03Ag252500
1601	SoffiXsponR570.03Ag252600
1602	SoffiXsponR570.03Ag252700
1603	SoffiXsponR570.03Ag252800
1604	SoffiXsponR570.03Ag252900
1605	SoffiXsponR570.03Ag253000
1606	SoffiXsponR570.03Ag253100
1607	SoffiXsponR570.03Ag253200
1608	SoffiXsponR570.03Ag253300
1609	SoffiXsponR570.03Ag253400
1610	SoffiXsponR570.03Ag347100
1611	SoffiXsponR570.03Ag010200
1612	SoffiXsponR570.03Ag020100
1613	SoffiXsponR570.03Ag023600
1614	SoffiXsponR570.03Ag023700
1615	SoffiXsponR570.03Ag048000
1616	SoffiXsponR570.03Ag070500
1617	SoffiXsponR570.03Ag091700
1618	SoffiXsponR570.03Ag107300
1619	SoffiXsponR570.03Ag107900
1620	SoffiXsponR570.03Ag128800
1621	SoffiXsponR570.03Ag132900
1622	SoffiXsponR570.03Ag156800
1623	SoffiXsponR570.03Ag163500
1624	SoffiXsponR570.03Ag166100
1625	SoffiXsponR570.03Ag172200
1626	SoffiXsponR570.03Ag258800
1627	SoffiXsponR570.03Ag302900
1628	SoffiXsponR570.03Ag328100
1629	SoffiXsponR570.03Ag004400
1630	SoffiXsponR570.03Ag037000
1631	SoffiXsponR570.03Ag069100
1632	SoffiXsponR570.03Ag081800
1633	SoffiXsponR570.03Ag083700
1634	SoffiXsponR570.03Ag083900
1635	SoffiXsponR570.03Ag111700
1636	SoffiXsponR570.03Ag194300
1637	SoffiXsponR570.03Ag203600
1638	SoffiXsponR570.03Ag215600
1639	SoffiXsponR570.03Ag267800
1640	SoffiXsponR570.03Ag291900
1641	SoffiXsponR570.03Ag297100
1642	SoffiXsponR570.03Ag328900
1643	SoffiXsponR570.03Ag106800
1644	SoffiXsponR570.03Ag106900
1645	SoffiXsponR570.03Ag126400
1646	SoffiXsponR570.03Ag188800
1647	SoffiXsponR570.03Ag188900
1648	SoffiXsponR570.03Ag198800
1649	SoffiXsponR570.03Ag198900
1650	SoffiXsponR570.03Ag253500
1651	SoffiXsponR570.03Ag253600
1652	SoffiXsponR570.03Ag253700
1653	SoffiXsponR570.03Ag253800
1654	SoffiXsponR570.03Ag253900
1655	SoffiXsponR570.03Ag254000
1656	SoffiXsponR570.03Ag254100
1657	SoffiXsponR570.03Ag254200
1658	SoffiXsponR570.03Ag254300
1659	SoffiXsponR570.03Ag254400
1660	SoffiXsponR570.03Ag254500
1661	SoffiXsponR570.03Ag254600
1662	SoffiXsponR570.03Ag254700
1663	SoffiXsponR570.03Ag254800
1664	SoffiXsponR570.03Ag254900
1665	SoffiXsponR570.03Ag255000
1666	SoffiXsponR570.03Ag255100
1667	SoffiXsponR570.03Ag255200
1668	SoffiXsponR570.03Ag255300
1669	SoffiXsponR570.03Ag255400
1670	SoffiXsponR570.03Ag255500
1671	SoffiXsponR570.03Ag255600
1672	SoffiXsponR570.03Ag255700
1673	SoffiXsponR570.03Ag255800
1674	SoffiXsponR570.03Ag256000
1675	SoffiXsponR570.03Ag256100
1676	SoffiXsponR570.03Ag256200
1677	SoffiXsponR570.03Ag256300
1678	SoffiXsponR570.03Ag256400
1679	SoffiXsponR570.03Ag256500
1680	SoffiXsponR570.03Ag256600
1681	SoffiXsponR570.03Ag256700
1682	SoffiXsponR570.03Ag256800
1683	SoffiXsponR570.03Ag256900
1684	SoffiXsponR570.03Ag257000
1685	SoffiXsponR570.03Ag257100
1686	SoffiXsponR570.03Ag257200
1687	SoffiXsponR570.03Ag257300
1688	SoffiXsponR570.03Ag257400
1689	SoffiXsponR570.03Ag257500
1690	SoffiXsponR570.03Ag257600
1691	SoffiXsponR570.03Ag257700
1692	SoffiXsponR570.03Ag257800
1693	SoffiXsponR570.03Ag257900
1694	SoffiXsponR570.03Ag258000
1695	SoffiXsponR570.03Ag258100
1696	SoffiXsponR570.03Ag258200
1697	SoffiXsponR570.03Ag258400
1698	SoffiXsponR570.03Ag258500
1699	SoffiXsponR570.03Ag258600
1700	SoffiXsponR570.03Ag258700
1701	SoffiXsponR570.03Ag258900
1702	SoffiXsponR570.03Ag259000
1703	SoffiXsponR570.03Ag259100
1704	SoffiXsponR570.03Ag259200
1705	SoffiXsponR570.03Ag259300
1706	SoffiXsponR570.03Ag259400
1707	SoffiXsponR570.03Ag259500
1708	SoffiXsponR570.03Ag259600
1709	SoffiXsponR570.03Ag259700
1710	SoffiXsponR570.03Ag259800
1711	SoffiXsponR570.03Ag259900
1712	SoffiXsponR570.03Ag260000
1713	SoffiXsponR570.03Ag260100
1714	SoffiXsponR570.03Ag260200
1715	SoffiXsponR570.03Ag260300
1716	SoffiXsponR570.03Ag260400
1717	SoffiXsponR570.03Ag260500
1718	SoffiXsponR570.03Ag260600
1719	SoffiXsponR570.03Ag260700
1720	SoffiXsponR570.03Ag260800
1721	SoffiXsponR570.03Ag260900
1722	SoffiXsponR570.03Ag261000
1723	SoffiXsponR570.03Ag261100
1724	SoffiXsponR570.03Ag261200
1725	SoffiXsponR570.03Ag261300
1726	SoffiXsponR570.03Ag261400
1727	SoffiXsponR570.03Ag261500
1728	SoffiXsponR570.03Ag261600
1729	SoffiXsponR570.03Ag261700
1730	SoffiXsponR570.03Ag261800
1731	SoffiXsponR570.03Ag261900
1732	SoffiXsponR570.03Ag262000
1733	SoffiXsponR570.03Ag262100
1734	SoffiXsponR570.03Ag262200
1735	SoffiXsponR570.03Ag262300
1736	SoffiXsponR570.03Ag262400
1737	SoffiXsponR570.03Ag262500
1738	SoffiXsponR570.03Ag262600
1739	SoffiXsponR570.03Ag262700
1740	SoffiXsponR570.03Ag262800
1741	SoffiXsponR570.03Ag262900
1742	SoffiXsponR570.03Ag263100
1743	SoffiXsponR570.03Ag263200
1744	SoffiXsponR570.03Ag263300
1745	SoffiXsponR570.03Ag263400
1746	SoffiXsponR570.03Ag263500
1747	SoffiXsponR570.03Ag263600
1748	SoffiXsponR570.03Ag263700
1749	SoffiXsponR570.03Ag263800
1750	SoffiXsponR570.03Ag263900
1751	SoffiXsponR570.03Ag264000
1752	SoffiXsponR570.03Ag264100
1753	SoffiXsponR570.03Ag264200
1754	SoffiXsponR570.03Ag264300
1755	SoffiXsponR570.03Ag264400
1756	SoffiXsponR570.03Ag264500
1757	SoffiXsponR570.03Ag264600
1758	SoffiXsponR570.03Ag264700
1759	SoffiXsponR570.03Ag264800
1760	SoffiXsponR570.03Ag264900
1761	SoffiXsponR570.03Ag265000
1762	SoffiXsponR570.03Ag265100
1763	SoffiXsponR570.03Ag265200
1764	SoffiXsponR570.03Ag265300
1765	SoffiXsponR570.03Ag265400
1766	SoffiXsponR570.03Ag265500
1767	SoffiXsponR570.03Ag265600
1768	SoffiXsponR570.03Ag265700
1769	SoffiXsponR570.03Ag265800
1770	SoffiXsponR570.03Ag265900
1771	SoffiXsponR570.03Ag266000
1772	SoffiXsponR570.03Ag266100
1773	SoffiXsponR570.03Ag266200
1774	SoffiXsponR570.03Ag266300
1775	SoffiXsponR570.03Ag266400
1776	SoffiXsponR570.03Ag266500
1777	SoffiXsponR570.03Ag266600
1778	SoffiXsponR570.03Ag266700
1779	SoffiXsponR570.03Ag266800
1780	SoffiXsponR570.03Ag266900
1781	SoffiXsponR570.03Ag267000
1782	SoffiXsponR570.03Ag267100
1783	SoffiXsponR570.03Ag267200
1784	SoffiXsponR570.03Ag267300
1785	SoffiXsponR570.03Ag267400
1786	SoffiXsponR570.03Ag267500
1787	SoffiXsponR570.03Ag267600
1788	SoffiXsponR570.03Ag267700
1789	SoffiXsponR570.03Ag267900
1790	SoffiXsponR570.03Ag268000
1791	SoffiXsponR570.03Ag268100
1792	SoffiXsponR570.03Ag268200
1793	SoffiXsponR570.03Ag268300
1794	SoffiXsponR570.03Ag268400
1795	SoffiXsponR570.03Ag268500
1796	SoffiXsponR570.03Ag268600
1797	SoffiXsponR570.03Ag268700
1798	SoffiXsponR570.03Ag268800
1799	SoffiXsponR570.03Ag268900
1800	SoffiXsponR570.03Ag269000
1801	SoffiXsponR570.03Ag269100
1802	SoffiXsponR570.03Ag269200
1803	SoffiXsponR570.03Ag269300
1804	SoffiXsponR570.03Ag269500
1805	SoffiXsponR570.03Ag269600
1806	SoffiXsponR570.03Ag269700
1807	SoffiXsponR570.03Ag269800
1808	SoffiXsponR570.03Ag269900
1809	SoffiXsponR570.03Ag270000
1810	SoffiXsponR570.03Ag270100
1811	SoffiXsponR570.03Ag270200
1812	SoffiXsponR570.03Ag270300
1813	SoffiXsponR570.03Ag270400
1814	SoffiXsponR570.03Ag270500
1815	SoffiXsponR570.03Ag270600
1816	SoffiXsponR570.03Ag270700
1817	SoffiXsponR570.03Ag270800
1818	SoffiXsponR570.03Ag270900
1819	SoffiXsponR570.03Ag271000
1820	SoffiXsponR570.03Ag271100
1821	SoffiXsponR570.03Ag271200
1822	SoffiXsponR570.03Ag271300
1823	SoffiXsponR570.03Ag271400
1824	SoffiXsponR570.03Ag271500
1825	SoffiXsponR570.03Ag271600
1826	SoffiXsponR570.03Ag271700
1827	SoffiXsponR570.03Ag271800
1828	SoffiXsponR570.03Ag271900
1829	SoffiXsponR570.03Ag272000
1830	SoffiXsponR570.03Ag272100
1831	SoffiXsponR570.03Ag272200
1832	SoffiXsponR570.03Ag272300
1833	SoffiXsponR570.03Ag272400
1834	SoffiXsponR570.03Ag272500
1835	SoffiXsponR570.03Ag272600
1836	SoffiXsponR570.03Ag272700
1837	SoffiXsponR570.03Ag272800
1838	SoffiXsponR570.03Ag272900
1839	SoffiXsponR570.03Ag273000
1840	SoffiXsponR570.03Ag273100
1841	SoffiXsponR570.03Ag273200
1842	SoffiXsponR570.03Ag273300
1843	SoffiXsponR570.03Ag273400
1844	SoffiXsponR570.03Ag273500
1845	SoffiXsponR570.03Ag273600
1846	SoffiXsponR570.03Ag273700
1847	SoffiXsponR570.03Ag273800
1848	SoffiXsponR570.03Ag273900
1849	SoffiXsponR570.03Ag274000
1850	SoffiXsponR570.03Ag274100
1851	SoffiXsponR570.03Ag274200
1852	SoffiXsponR570.03Ag274300
1853	SoffiXsponR570.03Ag274400
1854	SoffiXsponR570.03Ag274500
1855	SoffiXsponR570.03Ag274600
1856	SoffiXsponR570.03Ag274700
1857	SoffiXsponR570.03Ag274800
1858	SoffiXsponR570.03Ag274900
1859	SoffiXsponR570.03Ag275000
1860	SoffiXsponR570.03Ag275100
1861	SoffiXsponR570.03Ag275200
1862	SoffiXsponR570.03Ag275300
1863	SoffiXsponR570.03Ag275400
1864	SoffiXsponR570.03Ag275500
1865	SoffiXsponR570.03Ag275600
1866	SoffiXsponR570.03Ag275700
1867	SoffiXsponR570.03Ag275800
1868	SoffiXsponR570.03Ag276000
1869	SoffiXsponR570.03Ag276100
1870	SoffiXsponR570.03Ag276200
1871	SoffiXsponR570.03Ag276300
1872	SoffiXsponR570.03Ag276400
1873	SoffiXsponR570.03Ag276500
1874	SoffiXsponR570.03Ag276600
1875	SoffiXsponR570.03Ag276800
1876	SoffiXsponR570.03Ag276900
1877	SoffiXsponR570.03Ag277000
1878	SoffiXsponR570.03Ag277100
1879	SoffiXsponR570.03Ag277200
1880	SoffiXsponR570.03Ag277300
1881	SoffiXsponR570.03Ag277400
1882	SoffiXsponR570.03Ag277500
1883	SoffiXsponR570.03Ag277600
1884	SoffiXsponR570.03Ag277700
1885	SoffiXsponR570.03Ag277800
1886	SoffiXsponR570.03Ag277900
1887	SoffiXsponR570.03Ag278000
1888	SoffiXsponR570.03Ag278100
1889	SoffiXsponR570.03Ag278200
1890	SoffiXsponR570.03Ag278300
1891	SoffiXsponR570.03Ag278400
1892	SoffiXsponR570.03Ag278500
1893	SoffiXsponR570.03Ag278600
1894	SoffiXsponR570.03Ag278700
1895	SoffiXsponR570.03Ag278800
1896	SoffiXsponR570.03Ag278900
1897	SoffiXsponR570.03Ag279000
1898	SoffiXsponR570.03Ag279100
1899	SoffiXsponR570.03Ag279200
1900	SoffiXsponR570.03Ag279300
1901	SoffiXsponR570.03Ag279400
1902	SoffiXsponR570.03Ag279500
1903	SoffiXsponR570.03Ag279600
1904	SoffiXsponR570.03Ag279700
1905	SoffiXsponR570.03Ag279800
1906	SoffiXsponR570.03Ag280000
1907	SoffiXsponR570.03Ag280100
1908	SoffiXsponR570.03Ag280200
1909	SoffiXsponR570.03Ag280300
1910	SoffiXsponR570.03Ag280400
1911	SoffiXsponR570.03Ag280500
1912	SoffiXsponR570.03Ag280600
1913	SoffiXsponR570.03Ag280700
1914	SoffiXsponR570.03Ag280800
1915	SoffiXsponR570.03Ag280900
1916	SoffiXsponR570.03Ag281000
1917	SoffiXsponR570.03Ag281100
1918	SoffiXsponR570.03Ag281200
1919	SoffiXsponR570.03Ag281300
1920	SoffiXsponR570.03Ag281400
1921	SoffiXsponR570.03Ag281500
1922	SoffiXsponR570.03Ag281600
1923	SoffiXsponR570.03Ag281700
1924	SoffiXsponR570.03Ag281800
1925	SoffiXsponR570.03Ag281900
1926	SoffiXsponR570.03Ag282000
1927	SoffiXsponR570.03Ag282100
1928	SoffiXsponR570.03Ag282200
1929	SoffiXsponR570.03Ag282300
1930	SoffiXsponR570.03Ag282400
1931	SoffiXsponR570.03Ag282500
1932	SoffiXsponR570.03Ag282600
1933	SoffiXsponR570.03Ag282700
1934	SoffiXsponR570.03Ag282800
1935	SoffiXsponR570.03Ag282900
1936	SoffiXsponR570.03Ag283000
1937	SoffiXsponR570.03Ag283100
1938	SoffiXsponR570.03Ag283200
1939	SoffiXsponR570.03Ag283300
1940	SoffiXsponR570.03Ag283400
1941	SoffiXsponR570.03Ag283500
1942	SoffiXsponR570.03Ag283600
1943	SoffiXsponR570.03Ag283700
1944	SoffiXsponR570.03Ag283800
1945	SoffiXsponR570.03Ag283900
1946	SoffiXsponR570.03Ag284000
1947	SoffiXsponR570.03Ag284100
1948	SoffiXsponR570.03Ag284200
1949	SoffiXsponR570.03Ag284300
1950	SoffiXsponR570.03Ag284400
1951	SoffiXsponR570.03Ag284500
1952	SoffiXsponR570.03Ag284600
1953	SoffiXsponR570.03Ag284700
1954	SoffiXsponR570.03Ag284800
1955	SoffiXsponR570.03Ag284900
1956	SoffiXsponR570.03Ag285000
1957	SoffiXsponR570.03Ag285100
1958	SoffiXsponR570.03Ag285200
1959	SoffiXsponR570.03Ag285300
1960	SoffiXsponR570.03Ag285400
1961	SoffiXsponR570.03Ag285500
1962	SoffiXsponR570.03Ag285600
1963	SoffiXsponR570.03Ag285700
1964	SoffiXsponR570.03Ag285800
1965	SoffiXsponR570.03Ag285900
1966	SoffiXsponR570.03Ag286000
1967	SoffiXsponR570.03Ag286100
1968	SoffiXsponR570.03Ag286200
1969	SoffiXsponR570.03Ag286300
1970	SoffiXsponR570.03Ag286400
1971	SoffiXsponR570.03Ag286500
1972	SoffiXsponR570.03Ag286700
1973	SoffiXsponR570.03Ag286800
1974	SoffiXsponR570.03Ag286900
1975	SoffiXsponR570.03Ag287000
1976	SoffiXsponR570.03Ag287100
1977	SoffiXsponR570.03Ag287200
1978	SoffiXsponR570.03Ag287300
1979	SoffiXsponR570.03Ag287400
1980	SoffiXsponR570.03Ag287500
1981	SoffiXsponR570.03Ag287600
1982	SoffiXsponR570.03Ag287700
1983	SoffiXsponR570.03Ag287800
1984	SoffiXsponR570.03Ag287900
1985	SoffiXsponR570.03Ag288000
1986	SoffiXsponR570.03Ag288100
1987	SoffiXsponR570.03Ag288200
1988	SoffiXsponR570.03Ag288300
1989	SoffiXsponR570.03Ag288400
1990	SoffiXsponR570.03Ag288500
1991	SoffiXsponR570.03Ag288600
1992	SoffiXsponR570.03Ag288700
1993	SoffiXsponR570.03Ag288800
1994	SoffiXsponR570.03Ag288900
1995	SoffiXsponR570.03Ag289000
1996	SoffiXsponR570.03Ag289100
1997	SoffiXsponR570.03Ag289200
1998	SoffiXsponR570.03Ag289300
[truncated: 3,364 more rows]
