# Supplementary material for: The complex polyploid genome architecture of sugarcane
Source: Nature. 2024 Mar 27;628(8009):804–10. doi: 10.1038/s41586-024-07231-4 (PMC11041754; doi:10.1038/s41586-024-07231-4)
Supplement: Supplementary file 12 — Resistance gene analogue motif locations. [file 41586_2024_7231_MOESM12_ESM.txt]

#Supplemental Table 11- Resistance Gene Analogs (RGA) annotation of R570
#Each RGA annotated motif is provided (as outlined in Jupe et al. 2012), along with the progenitor block region that the motifs fall within.
RGA_ID	chromosome	start	end	homologyGroup	RGA_annotation	length	strand	conservedDomains	progenitorBlockStart	progenitorBlockEnd	progenitorAssignment
Chr10A_nlr1	Chr10A	6975038	6978677	Chr10	CC-NBARC-LRR	3639	+	motif_17,motif_16,motif_1,motif_4,motif_4,motif_5,motif_5,motif_5,motif_10,motif_10,motif_10,motif_3,motif_3,motif_3,motif_12,motif_12,motif_12,motif_2,motif_2,motif_2,motif_8,motif_8,motif_7,motif_9,motif_11,motif_11,motif_11,motif_9,motif_11,motif_11,motif_11,motif_11,motif_11,motif_11,motif_11,motif_11	1893339	84857985	officinarum
Chr10A_nlr2	Chr10A	8193476	8203820	Chr10	CC-NBARC-LRR	10344	+	motif_16,motif_1,motif_6,motif_6,motif_4,motif_5,motif_12,motif_2,motif_2,motif_8,motif_8,motif_7,motif_19,motif_11,motif_11,motif_11,motif_11,motif_11,motif_11,motif_11,motif_20	1893339	84857985	officinarum
Chr10A_nlr3	Chr10A	8219422	8220955	Chr10	NBARC-LRR	1533	+	motif_3,motif_12,motif_12,motif_2,motif_2,motif_2,motif_8,motif_8,motif_7,motif_19,motif_11,motif_11	1893339	84857985	officinarum
Chr10A_nlr4	Chr10A	8256384	8260620	Chr10	NBARC-LRR	4236	+	motif_1,motif_6,motif_6,motif_4,motif_5,motif_3,motif_12,motif_12,motif_2,motif_2,motif_2,motif_8,motif_8,motif_7,motif_19,motif_11,motif_11,motif_11,motif_11,motif_11,motif_9,motif_11,motif_9,motif_11,motif_11,motif_11	1893339	84857985	officinarum
Chr10A_nlr5	Chr10A	9384214	9384943	Chr10	NBARC	729	+	motif_4,motif_5,motif_5,motif_10,motif_10,motif_10,motif_3,motif_3,motif_3,motif_12,motif_12,motif_12,motif_2,motif_2,motif_2,motif_8,motif_8,motif_7	1893339	84857985	officinarum
Chr10A_nlr6	Chr10A	12239650	12241198	Chr10	NBARC-LRR	1548	+	motif_4,motif_5,motif_5,motif_10,motif_10,motif_10,motif_3,motif_3,motif_3,motif_12,motif_12,motif_12,motif_2,motif_2,motif_8,motif_11,motif_9,motif_9	1893339	84857985	officinarum
Chr10A_nlr7	Chr10A	15901089	15902116	Chr10	CC-NBARC	1027	+	motif_17,motif_16,motif_1,motif_6,motif_4,motif_5,motif_10	1893339	84857985	officinarum
Chr10A_nlr8	Chr10A	17647788	17649709	Chr10	NBARC	1921	+	motif_14,motif_1,motif_6,motif_4,motif_5,motif_5,motif_10,motif_10,motif_10,motif_3,motif_3,motif_3,motif_12,motif_12,motif_12,motif_2,motif_2,motif_2,motif_8,motif_8,motif_7	1893339	84857985	officinarum
Chr10A_nlr9	Chr10A	17652110	17652731	Chr10	NBARC	621	+	motif_4,motif_5,motif_3,motif_12,motif_12,motif_2,motif_2,motif_8	1893339	84857985	officinarum
Chr10A_nlr10	Chr10A	20051000	20051879	Chr10	NBARC	879	+	motif_6,motif_4,motif_4,motif_5,motif_5,motif_5,motif_10,motif_10,motif_10,motif_3,motif_3,motif_3,motif_12,motif_12,motif_12,motif_2,motif_2,motif_2,motif_8,motif_8,motif_7	1893339	84857985	officinarum
Chr10A_nlr11	Chr10A	20331021	20333319	Chr10	CC-NBARC	2298	+	motif_17,motif_16,motif_14,motif_1,motif_6,motif_4,motif_5,motif_5,motif_10,motif_10,motif_10,motif_3,motif_3,motif_3,motif_12,motif_12,motif_12,motif_2,motif_2,motif_2,motif_8,motif_8,motif_7	1893339	84857985	officinarum
Chr10A_nlr12	Chr10A	20335697	20336414	Chr10	NBARC	717	+	motif_4,motif_5,motif_5,motif_10,motif_10,motif_10,motif_3,motif_3,motif_3,motif_12,motif_12,motif_12,motif_2,motif_2,motif_2,motif_8,motif_8,motif_7	1893339	84857985	officinarum
Chr10A_nlr13	Chr10A	20353363	20353987	Chr10	NBARC	624	+	motif_4,motif_5,motif_5,motif_10,motif_10,motif_10,motif_3,motif_3,motif_3,motif_12,motif_12,motif_12,motif_2,motif_2,motif_8	1893339	84857985	officinarum
Chr10A_nlr14	Chr10A	22699075	22701611	Chr10	CC-NBARC-LRR	2536	+	motif_17,motif_16,motif_1,motif_6,motif_6,motif_4,motif_4,motif_5,motif_5,motif_5,motif_10,motif_10,motif_10,motif_3,motif_3,motif_3,motif_12,motif_12,motif_12,motif_2,motif_2,motif_2,motif_8,motif_8,motif_7,motif_11,motif_9,motif_9,motif_9,motif_11,motif_11,motif_11	1893339	84857985	officinarum
Chr10A_nlr15	Chr10A	22704106	22706146	Chr10	CC-NBARC-LRR	2040	+	motif_17,motif_16,motif_1,motif_6,motif_6,motif_4,motif_4,motif_5,motif_5,motif_5,motif_10,motif_10,motif_3,motif_2,motif_8,motif_7,motif_9,motif_9	1893339	84857985	officinarum
Chr10A_nlr16	Chr10A	22758162	22760691	Chr10	CC-NBARC-LRR	2529	+	motif_17,motif_16,motif_1,motif_6,motif_6,motif_4,motif_4,motif_5,motif_5,motif_5,motif_10,motif_10,motif_10,motif_3,motif_3,motif_3,motif_12,motif_12,motif_12,motif_2,motif_2,motif_2,motif_8,motif_8,motif_7,motif_9,motif_9,motif_9,motif_11,motif_11	1893339	84857985	officinarum
Chr10A_nlr17	Chr10A	22772425	22774273	Chr10	CC-NBARC-LRR	1848	+	motif_17,motif_16,motif_1,motif_6,motif_6,motif_4,motif_4,motif_5,motif_5,motif_5,motif_10,motif_10,motif_10,motif_3,motif_3,motif_3,motif_12,motif_12,motif_12,motif_2,motif_2,motif_2,motif_8,motif_8,motif_7,motif_9,motif_9,motif_9	1893339	84857985	officinarum
Chr10A_nlr18	Chr10A	22795500	22797849	Chr10	CC-NBARC-LRR	2349	+	motif_16,motif_1,motif_6,motif_6,motif_4,motif_5,motif_3,motif_12,motif_12,motif_2,motif_2,motif_2,motif_8,motif_8,motif_7,motif_9,motif_9,motif_9,motif_11,motif_11	1893339	84857985	officinarum
Chr10A_nlr19	Chr10A	22816258	22818784	Chr10	CC-NBARC-LRR	2526	+	motif_17,motif_16,motif_1,motif_6,motif_6,motif_4,motif_4,motif_5,motif_5,motif_5,motif_10,motif_10,motif_10,motif_3,motif_3,motif_3,motif_12,motif_12,motif_12,motif_2,motif_2,motif_2,motif_8,motif_8,motif_7,motif_9,motif_9,motif_9,motif_11,motif_11	1893339	84857985	officinarum
Chr10A_nlr20	Chr10A	22857946	22859797	Chr10	CC-NBARC-LRR	1851	+	motif_17,motif_16,motif_1,motif_6,motif_6,motif_4,motif_4,motif_5,motif_5,motif_5,motif_10,motif_10,motif_10,motif_3,motif_3,motif_3,motif_12,motif_12,motif_12,motif_2,motif_2,motif_2,motif_8,motif_8,motif_7,motif_9,motif_9,motif_9	1893339	84857985	officinarum
Chr10A_nlr21	Chr10A	22876532	22878695	Chr10	CC-NBARC-LRR	2163	+	motif_17,motif_1,motif_6,motif_6,motif_4,motif_4,motif_5,motif_5,motif_5,motif_10,motif_10,motif_3,motif_2,motif_8,motif_7,motif_9,motif_9,motif_9,motif_11	1893339	84857985	officinarum
Chr10A_nlr22	Chr10A	23582007	23585446	Chr10	CC-NBARC-LRR	3439	+	motif_16,motif_1,motif_6,motif_6,motif_4,motif_4,motif_5,motif_5,motif_5,motif_10,motif_10,motif_3,motif_2,motif_8,motif_7,motif_9,motif_11,motif_11,motif_11,motif_9,motif_11,motif_11,motif_11,motif_11,motif_11,motif_11	1893339	84857985	officinarum
Chr10A_nlr23	Chr10A	23638797	23641786	Chr10	NBARC-LRR	2989	+	motif_1,motif_6,motif_6,motif_4,motif_5,motif_3,motif_12,motif_12,motif_2,motif_2,motif_2,motif_8,motif_8,motif_7,motif_9,motif_11,motif_11,motif_9,motif_11,motif_9,motif_11,motif_11,motif_11,motif_11,motif_11,motif_11,motif_11	1893339	84857985	officinarum
Chr10A_nlr24	Chr10A	23798839	23800852	Chr10	CC-NBARC-LRR	2013	+	motif_17,motif_1,motif_6,motif_6,motif_4,motif_5,motif_3,motif_12,motif_12,motif_2,motif_2,motif_2,motif_8,motif_8,motif_7,motif_9,motif_11,motif_11	1893339	84857985	officinarum
Chr10A_nlr25	Chr10A	23902215	23904570	Chr10	CC-NBARC-LRR	2355	+	motif_17,motif_1,motif_6,motif_6,motif_4,motif_5,motif_3,motif_12,motif_12,motif_2,motif_2,motif_2,motif_8,motif_8,motif_7,motif_9,motif_11,motif_11,motif_11,motif_11,motif_9,motif_11,motif_11	1893339	84857985	officinarum
Chr10A_nlr26	Chr10A	24008006	24011465	Chr10	CC-NBARC-LRR	3459	+	motif_17,motif_16,motif_1,motif_6,motif_6,motif_4,motif_5,motif_3,motif_12,motif_12,motif_2,motif_2,motif_2,motif_8,motif_8,motif_7,motif_9,motif_11,motif_11,motif_11,motif_9,motif_11,motif_11,motif_11,motif_11,motif_11,motif_11,motif_11	1893339	84857985	officinarum
Chr10A_nlr27	Chr10A	24028879	24031228	Chr10	CC-NBARC-LRR	2349	+	motif_17,motif_16,motif_1,motif_6,motif_6,motif_4,motif_4,motif_5,motif_5,motif_5,motif_10,motif_10,motif_10,motif_3,motif_3,motif_3,motif_12,motif_12,motif_12,motif_2,motif_2,motif_2,motif_8,motif_8,motif_7,motif_11,motif_11,motif_11,motif_9,motif_11	1893339	84857985	officinarum
Chr10A_nlr28	Chr10A	24073398	24076421	Chr10	CC-NBARC-LRR	3023	+	motif_17,motif_1,motif_6,motif_4,motif_5,motif_5,motif_10,motif_10,motif_10,motif_3,motif_3,motif_3,motif_12,motif_12,motif_12,motif_2,motif_2,motif_2,motif_8,motif_8,motif_7,motif_9,motif_9	1893339	84857985	officinarum
Chr10A_nlr29	Chr10A	24090062	24092499	Chr10	CC-NBARC-LRR	2437	+	motif_17,motif_1,motif_6,motif_4,motif_5,motif_5,motif_10,motif_10,motif_10,motif_3,motif_3,motif_3,motif_12,motif_12,motif_12,motif_2,motif_2,motif_2,motif_8,motif_8,motif_7,motif_9,motif_9	1893339	84857985	officinarum
Chr10A_nlr30	Chr10A	29310230	29310923	Chr10	CC-NBARC	693	+	motif_17,motif_16,motif_1,motif_6	1893339	84857985	officinarum
Chr10A_nlr31	Chr10A	29320391	29326331	Chr10	CC-NBARC-LRR	5940	+	motif_17,motif_16,motif_14,motif_1,motif_6,motif_4,motif_5,motif_5,motif_10,motif_10,motif_10,motif_3,motif_3,motif_3,motif_12,motif_12,motif_12,motif_2,motif_2,motif_2,motif_8,motif_8,motif_7,motif_11,motif_9,motif_11,motif_11,motif_11,motif_11,motif_11,motif_11	1893339	84857985	officinarum
Chr10A_nlr32	Chr10A	29353315	29356352	Chr10	CC-NBARC	3037	+	motif_17,motif_16,motif_1,motif_6,motif_10,motif_3,motif_3,motif_12,motif_12,motif_12,motif_2,motif_2,motif_2,motif_8,motif_8,motif_7	1893339	84857985	officinarum
Chr10A_nlr33	Chr10A	29761525	29763898	Chr10	CC-NBARC-LRR	2373	+	motif_16,motif_1,motif_6,motif_6,motif_4,motif_4,motif_5,motif_5,motif_5,motif_10,motif_10,motif_10,motif_3,motif_3,motif_3,motif_12,motif_12,motif_12,motif_2,motif_2,motif_2,motif_8,motif_8,motif_7,motif_9,motif_9,motif_9,motif_9,motif_11,motif_11	1893339	84857985	officinarum
Chr10A_nlr34	Chr10A	29809170	29811306	Chr10	CC-NBARC-LRR	2136	+	motif_16,motif_1,motif_6,motif_4,motif_5,motif_5,motif_10,motif_10,motif_10,motif_3,motif_3,motif_3,motif_12,motif_12,motif_12,motif_2,motif_2,motif_2,motif_8,motif_8,motif_7,motif_9	1893339	84857985	officinarum
Chr10A_nlr35	Chr10A	29951629	29953999	Chr10	CC-NBARC-LRR	2370	+	motif_16,motif_1,motif_6,motif_6,motif_4,motif_4,motif_5,motif_5,motif_5,motif_10,motif_10,motif_10,motif_3,motif_3,motif_3,motif_12,motif_12,motif_12,motif_2,motif_2,motif_2,motif_8,motif_8,motif_7,motif_9,motif_9,motif_9,motif_9,motif_9,motif_11	1893339	84857985	officinarum
Chr10A_nlr36	Chr10A	30084624	30088626	Chr10	CC-NBARC-LRR	4002	+	motif_17,motif_16,motif_1,motif_6,motif_4,motif_10,motif_3,motif_2,motif_8,motif_11,motif_9	1893339	84857985	officinarum
Chr10A_nlr37	Chr10A	30440549	30444559	Chr10	CC-NBARC-LRR	4010	+	motif_17,motif_16,motif_6,motif_4,motif_5,motif_10,motif_3,motif_2,motif_8,motif_11,motif_9	1893339	84857985	officinarum
Chr10A_nlr38	Chr10A	30442292	30442577	Chr10	NBARC	285	+	motif_1,motif_6,motif_4	1893339	84857985	officinarum
Chr10A_nlr39	Chr10A	30517090	30523324	Chr10	CC-NBARC-LRR	6234	+	motif_16,motif_1,motif_6,motif_6,motif_4,motif_4,motif_5,motif_5,motif_10,motif_3,motif_12,motif_12,motif_2,motif_2,motif_2,motif_8,motif_8,motif_7,motif_9,motif_9,motif_9,motif_11	1893339	84857985	officinarum
Chr10A_nlr40	Chr10A	30708243	30709890	Chr10	NBARC-LRR	1647	+	motif_4,motif_5,motif_5,motif_10,motif_10,motif_10,motif_3,motif_3,motif_3,motif_12,motif_12,motif_12,motif_2,motif_2,motif_8,motif_9,motif_9	1893339	84857985	officinarum
Chr10A_nlr41	Chr10A	31523266	31525631	Chr10	CC-NBARC	2365	+	motif_17,motif_16,motif_6,motif_4,motif_5,motif_10	1893339	84857985	officinarum
Chr10A_nlr42	Chr10A	32795895	32796534	Chr10	NBARC	639	+	motif_6,motif_4,motif_5,motif_3,motif_2	1893339	84857985	officinarum
Chr10A_nlr43	Chr10A	32873977	32874838	Chr10	NBARC	861	+	motif_1,motif_6,motif_6,motif_4,motif_5,motif_3,motif_2,motif_8	1893339	84857985	officinarum
Chr10A_nlr44	Chr10A	44341127	44341283	Chr10	NBARC	156	+	motif_1,motif_6	1893339	84857985	officinarum
Chr10A_nlr45	Chr10A	47477811	47478084	Chr10	NBARC	273	+	motif_2,motif_8,motif_7	1893339	84857985	officinarum
Chr10A_nlr46	Chr10A	48199671	48201883	Chr10	CC-NBARC-LRR	2212	+	motif_17,motif_16,motif_1,motif_6,motif_6,motif_4,motif_4,motif_5,motif_5,motif_5,motif_10,motif_10,motif_10,motif_3,motif_3,motif_3,motif_12,motif_12,motif_12,motif_2,motif_2,motif_2,motif_8,motif_8,motif_7,motif_11,motif_9,motif_9	1893339	84857985	officinarum
Chr10A_nlr47	Chr10A	55130221	55133501	Chr10	CC-NBARC-LRR	3280	+	motif_17,motif_16,motif_1,motif_6,motif_4,motif_5,motif_5,motif_10,motif_10,motif_10,motif_3,motif_3,motif_3,motif_12,motif_12,motif_12,motif_2,motif_2,motif_2,motif_8,motif_8,motif_7,motif_9,motif_9	1893339	84857985	officinarum
Chr10A_nlr48	Chr10A	61330773	61331481	Chr10	CC-NBARC	708	+	motif_17,motif_16,motif_1,motif_6	1893339	84857985	officinarum
Chr10A_nlr49	Chr10A	61341679	61342775	Chr10	NBARC-LRR	1096	+	motif_4,motif_5,motif_5,motif_10,motif_10,motif_10,motif_3,motif_3,motif_3,motif_12,motif_12,motif_12,motif_2,motif_2,motif_2,motif_8,motif_8,motif_7,motif_11,motif_9,motif_9	1893339	84857985	officinarum
Chr10A_nlr50	Chr10A	64411560	64419219	Chr10	CC-NBARC-LRR	7659	+	motif_17,motif_1,motif_6,motif_3,motif_12,motif_12,motif_2,motif_2,motif_2,motif_8,motif_8,motif_7,motif_9,motif_9	1893339	84857985	officinarum
Chr10A_nlr52	Chr10A	66540925	66543901	Chr10	CC-NBARC-LRR	2976	+	motif_16,motif_1,motif_4,motif_4,motif_5,motif_5,motif_10,motif_12,motif_2,motif_2,motif_8,motif_8,motif_7,motif_11,motif_19,motif_11,motif_11,motif_11,motif_19,motif_11	1893339	84857985	officinarum
Chr10A_nlr53	Chr10A	68505425	68507827	Chr10	CC-NBARC-LRR	2402	+	motif_17,motif_16,motif_14,motif_1,motif_6,motif_4,motif_5,motif_5,motif_10,motif_10,motif_10,motif_3,motif_3,motif_3,motif_12,motif_12,motif_12,motif_2,motif_2,motif_2,motif_8,motif_8,motif_7,motif_11,motif_11,motif_19	1893339	84857985	officinarum
Chr10A_nlr54	Chr10A	68633596	68635453	Chr10	NBARC-LRR	1857	+	motif_1,motif_6,motif_4,motif_5,motif_5,motif_10,motif_10,motif_10,motif_3,motif_3,motif_3,motif_12,motif_12,motif_12,motif_2,motif_2,motif_2,motif_8,motif_8,motif_7,motif_11,motif_11,motif_19	1893339	84857985	officinarum
Chr10A_nlr55	Chr10A	69582923	69586601	Chr10	NBARC-LRR	3678	+	motif_1,motif_6,motif_6,motif_4,motif_5,motif_3,motif_2,motif_8,motif_7,motif_9,motif_11,motif_11,motif_11,motif_11,motif_11,motif_11,motif_11,motif_11,motif_11,motif_11,motif_19,motif_11,motif_11,motif_11,motif_11	1893339	84857985	officinarum
Chr10A_nlr56	Chr10A	69624991	69625822	Chr10	NBARC	831	+	motif_1,motif_6,motif_6,motif_4,motif_5,motif_3,motif_2,motif_8	1893339	84857985	officinarum
Chr10A_nlr57	Chr10A	69658095	69658926	Chr10	NBARC	831	+	motif_1,motif_6,motif_6,motif_4,motif_5,motif_3,motif_2,motif_8	1893339	84857985	officinarum
Chr10A_nlr58	Chr10A	69686335	69687166	Chr10	NBARC	831	+	motif_1,motif_6,motif_6,motif_4,motif_5,motif_3,motif_2,motif_8	1893339	84857985	officinarum
Chr10A_nlr59	Chr10A	69720501	69721332	Chr10	NBARC	831	+	motif_1,motif_6,motif_6,motif_4,motif_5,motif_3,motif_2,motif_8	1893339	84857985	officinarum
Chr10A_nlr60	Chr10A	69752583	69753414	Chr10	NBARC	831	+	motif_1,motif_6,motif_6,motif_4,motif_5,motif_3,motif_2,motif_8	1893339	84857985	officinarum
Chr10A_nlr61	Chr10A	69785634	69786465	Chr10	NBARC	831	+	motif_1,motif_6,motif_6,motif_4,motif_5,motif_3,motif_2,motif_8	1893339	84857985	officinarum
Chr10A_nlr62	Chr10A	69813897	69814728	Chr10	NBARC	831	+	motif_1,motif_6,motif_6,motif_4,motif_5,motif_3,motif_2,motif_8	1893339	84857985	officinarum
Chr10A_nlr63	Chr10A	69842131	69842962	Chr10	NBARC	831	+	motif_1,motif_6,motif_6,motif_4,motif_5,motif_3,motif_2,motif_8	1893339	84857985	officinarum
Chr10A_nlr64	Chr10A	69888700	69889531	Chr10	NBARC	831	+	motif_1,motif_6,motif_6,motif_4,motif_5,motif_3,motif_2,motif_8	1893339	84857985	officinarum
Chr10A_nlr65	Chr10A	69932419	69932812	Chr10	NBARC	393	+	motif_1,motif_6,motif_6,motif_4,motif_5	1893339	84857985	officinarum
Chr10A_nlr66	Chr10A	69971411	69972242	Chr10	NBARC	831	+	motif_1,motif_6,motif_6,motif_4,motif_5,motif_3,motif_2,motif_8	1893339	84857985	officinarum
Chr10A_nlr67	Chr10A	69993907	69994738	Chr10	NBARC	831	+	motif_1,motif_6,motif_6,motif_4,motif_5,motif_3,motif_2,motif_8	1893339	84857985	officinarum
Chr10A_nlr68	Chr10A	70032676	70033507	Chr10	NBARC	831	+	motif_1,motif_6,motif_6,motif_4,motif_5,motif_3,motif_2,motif_8	1893339	84857985	officinarum
Chr10A_nlr69	Chr10A	70079550	70084563	Chr10	NBARC-LRR	5013	+	motif_1,motif_6,motif_6,motif_4,motif_5,motif_3,motif_12,motif_12,motif_2,motif_2,motif_8,motif_7,motif_9,motif_11,motif_11,motif_11,motif_11,motif_11,motif_11,motif_11,motif_11,motif_11,motif_19,motif_11,motif_11,motif_9,motif_11,motif_11	1893339	84857985	officinarum
Chr10A_nlr70	Chr10A	70232162	70234802	Chr10	NBARC-LRR	2640	+	motif_1,motif_4,motif_5,motif_12,motif_2,motif_7,motif_9,motif_11,motif_11,motif_11,motif_19,motif_11,motif_19,motif_11,motif_11	1893339	84857985	officinarum
Chr10A_nlr71	Chr10A	70524971	70527611	Chr10	NBARC-LRR	2640	+	motif_1,motif_4,motif_5,motif_12,motif_2,motif_7,motif_9,motif_11,motif_11,motif_11,motif_19,motif_11,motif_19,motif_11,motif_11	1893339	84857985	officinarum
Chr10A_nlr72	Chr10A	76028861	76031904	Chr10	CC-NBARC-LRR	3043	+	motif_17,motif_16,motif_1,motif_6,motif_6,motif_4,motif_5,motif_3,motif_12,motif_12,motif_2,motif_2,motif_2,motif_8,motif_8,motif_7,motif_9,motif_9,motif_11,motif_9,motif_11	1893339	84857985	officinarum
Chr10A_nlr73	Chr10A	76103102	76104597	Chr10	CC-NBARC	1495	+	motif_17,motif_16,motif_1,motif_6,motif_6,motif_4,motif_5,motif_3,motif_12,motif_12,motif_2,motif_2,motif_2,motif_8,motif_8,motif_7	1893339	84857985	officinarum
Chr10A_nlr74	Chr10A	77832860	77834894	Chr10	NBARC-LRR	2034	+	motif_12,motif_2,motif_2,motif_8,motif_8,motif_7,motif_9,motif_11,motif_11,motif_11,motif_11,motif_19,motif_11	1893339	84857985	officinarum
Chr10A_nlr75	Chr10A	77892143	77894504	Chr10	NBARC-LRR	2361	+	motif_6,motif_4,motif_5,motif_2,motif_8,motif_7,motif_9,motif_11	1893339	84857985	officinarum
Chr10A_nlr76	Chr10A	77955298	77957275	Chr10	NBARC-LRR	1977	+	motif_1,motif_6,motif_6,motif_4,motif_4,motif_5,motif_5,motif_5,motif_10,motif_10,motif_3,motif_2,motif_8,motif_7,motif_11,motif_9,motif_11	1893339	84857985	officinarum
Chr10A_nlr77	Chr10A	78057551	78063045	Chr10	CC-NBARC-LRR	5494	+	motif_17,motif_16,motif_1,motif_6,motif_6,motif_4,motif_5,motif_3,motif_12,motif_12,motif_2,motif_2,motif_8,motif_9,motif_11,motif_11,motif_11,motif_11,motif_11,motif_11,motif_11,motif_11,motif_11,motif_11,motif_11	1893339	84857985	officinarum
Chr10A_nlr78	Chr10A	78077623	78080002	Chr10	NBARC-LRR	2379	+	motif_5,motif_10,motif_3,motif_2,motif_8,motif_7,motif_11	1893339	84857985	officinarum
Chr10A_nlr79	Chr10A	78109457	78111389	Chr10	NBARC-LRR	1932	+	motif_1,motif_6,motif_6,motif_4,motif_4,motif_5,motif_5,motif_10,motif_2,motif_8,motif_7,motif_19,motif_11,motif_9	1893339	84857985	officinarum
Chr10A_nlr80	Chr10A	78135108	78142485	Chr10	NBARC-LRR	7377	+	motif_1,motif_6,motif_2,motif_8,motif_7,motif_11	1893339	84857985	officinarum
Chr10A_nlr81	Chr10A	78290205	78290952	Chr10	CC-NBARC	747	+	motif_17,motif_1,motif_6	1893339	84857985	officinarum
Chr10A_nlr82	Chr10A	78313441	78314545	Chr10	NBARC-LRR	1104	+	motif_4,motif_5,motif_5,motif_10,motif_10,motif_10,motif_3,motif_3,motif_3,motif_12,motif_12,motif_12,motif_2,motif_2,motif_2,motif_8,motif_8,motif_7,motif_9,motif_9	1893339	84857985	officinarum
Chr10A_nlr83	Chr10A	79394390	79398764	Chr10	CC-NBARC-LRR	4374	+	motif_16,motif_1,motif_4,motif_5,motif_3,motif_2,motif_8,motif_7,motif_9,motif_11	1893339	84857985	officinarum
Chr10A_nlr84	Chr10A	80993497	80996579	Chr10	CC-NBARC-LRR	3082	+	motif_17,motif_16,motif_14,motif_1,motif_6,motif_4,motif_5,motif_5,motif_10,motif_10,motif_10,motif_3,motif_3,motif_3,motif_12,motif_12,motif_12,motif_2,motif_2,motif_2,motif_8,motif_8,motif_7,motif_11,motif_9,motif_11,motif_9	1893339	84857985	officinarum
Chr10A_nlr85	Chr10A	81028970	81031313	Chr10	CC-NBARC-LRR	2343	+	motif_17,motif_16,motif_14,motif_1,motif_6,motif_4,motif_5,motif_5,motif_10,motif_10,motif_10,motif_3,motif_3,motif_3,motif_12,motif_12,motif_12,motif_2,motif_2,motif_2,motif_8,motif_8,motif_7,motif_11,motif_9,motif_11,motif_9	1893339	84857985	officinarum
Chr10A_nlr86	Chr10A	81036661	81038736	Chr10	CC-NBARC-LRR	2075	+	motif_17,motif_16,motif_14,motif_1,motif_6,motif_6,motif_4,motif_4,motif_5,motif_5,motif_5,motif_10,motif_10,motif_10,motif_3,motif_3,motif_3,motif_12,motif_12,motif_12,motif_2,motif_2,motif_2,motif_8,motif_8,motif_7,motif_9,motif_11,motif_9	1893339	84857985	officinarum
Chr10A_nlr88	Chr10A	82693693	82699436	Chr10	CC-NBARC-LRR	5743	+	motif_17,motif_1,motif_6,motif_6,motif_4,motif_4,motif_5,motif_5,motif_10,motif_3,motif_12,motif_12,motif_2,motif_2,motif_2,motif_8,motif_8,motif_7,motif_9,motif_19,motif_11,motif_9,motif_11,motif_11	1893339	84857985	officinarum
Chr10A_nlr89	Chr10A	83169753	83175470	Chr10	CC-NBARC-LRR	5717	+	motif_17,motif_16,motif_14,motif_1,motif_6,motif_3,motif_12,motif_12,motif_2,motif_2,motif_2,motif_8,motif_8,motif_7,motif_11,motif_9,motif_9,motif_9	1893339	84857985	officinarum
Chr10A_nlr90	Chr10A	83215046	83218932	Chr10	CC-NBARC-LRR	3886	+	motif_17,motif_16,motif_14,motif_1,motif_6,motif_4,motif_5,motif_5,motif_10,motif_10,motif_10,motif_3,motif_3,motif_3,motif_12,motif_12,motif_12,motif_2,motif_2,motif_2,motif_8,motif_8,motif_7,motif_9	1893339	84857985	officinarum
Chr10A_nlr91	Chr10A	83299161	83302473	Chr10	NBARC-LRR	3312	+	motif_6,motif_4,motif_5,motif_5,motif_10,motif_10,motif_10,motif_3,motif_3,motif_3,motif_12,motif_12,motif_12,motif_2,motif_2,motif_2,motif_8,motif_8,motif_7,motif_9,motif_11,motif_9	1893339	84857985	officinarum
Chr10A_nlr92	Chr10A	83841119	83845145	Chr10	CC-NBARC-LRR	4026	+	motif_16,motif_14,motif_1,motif_6,motif_12,motif_2,motif_8,motif_9	1893339	84857985	officinarum
Chr10A_nlr93	Chr10A	84141895	84145756	Chr10	CC-NBARC-LRR	3861	-	motif_17,motif_16,motif_1,motif_6,motif_3,motif_12,motif_12,motif_2,motif_2,motif_2,motif_8,motif_8,motif_7,motif_9,motif_11,motif_11,motif_11,motif_11	1893339	84857985	officinarum
Chr10A_nlr94	Chr10A	82567137	82570465	Chr10	CC-NBARC	3328	-	motif_17,motif_16,motif_6,motif_4,motif_5,motif_10	1893339	84857985	officinarum
Chr10A_nlr95	Chr10A	82437441	82440087	Chr10	CC-NBARC	2646	-	motif_17,motif_16,motif_1,motif_6,motif_2,motif_8,motif_7	1893339	84857985	officinarum
Chr10A_nlr96	Chr10A	81724573	81727117	Chr10	NBARC-LRR	2544	-	motif_6,motif_4,motif_5,motif_5,motif_10,motif_10,motif_10,motif_3,motif_3,motif_3,motif_12,motif_12,motif_12,motif_2,motif_2,motif_2,motif_8,motif_8,motif_7,motif_9,motif_9,motif_9	1893339	84857985	officinarum
Chr10A_nlr97	Chr10A	81679424	81681532	Chr10	CC-NBARC	2108	-	motif_17,motif_16,motif_14,motif_1,motif_6,motif_4,motif_5,motif_5,motif_10,motif_10,motif_10,motif_3,motif_3,motif_3,motif_12,motif_12,motif_12,motif_2,motif_2,motif_2,motif_8,motif_8,motif_7	1893339	84857985	officinarum
Chr10A_nlr98	Chr10A	79761204	79762950	Chr10	CC-NBARC	1746	-	motif_16,motif_1,motif_6	1893339	84857985	officinarum
Chr10A_nlr99	Chr10A	79735999	79737055	Chr10	NBARC-LRR	1056	-	motif_4,motif_5,motif_5,motif_10,motif_10,motif_3,motif_2,motif_8,motif_7,motif_9	1893339	84857985	officinarum
Chr10A_nlr100	Chr10A	79719798	79725313	Chr10	NBARC-LRR	5515	-	motif_1,motif_6,motif_3,motif_12,motif_12,motif_2,motif_2,motif_8,motif_9,motif_9	1893339	84857985	officinarum
Chr10A_nlr101	Chr10A	79700661	79704545	Chr10	CC-NBARC-LRR	3884	-	motif_16,motif_1,motif_6,motif_5,motif_3,motif_2,motif_8,motif_11,motif_9,motif_9	1893339	84857985	officinarum
Chr10A_nlr102	Chr10A	78283553	78286550	Chr10	CC-NBARC-LRR	2997	-	motif_17,motif_16,motif_1,motif_5,motif_10,motif_10,motif_3,motif_3,motif_3,motif_12,motif_12,motif_12,motif_2,motif_2,motif_2,motif_8,motif_8,motif_7,motif_11,motif_9,motif_9	1893339	84857985	officinarum
Chr10A_nlr103	Chr10A	76056907	76059589	Chr10	CC-NBARC-LRR	2682	-	motif_17,motif_1,motif_6,motif_6,motif_4,motif_5,motif_3,motif_12,motif_12,motif_2,motif_2,motif_2,motif_8,motif_8,motif_7,motif_9,motif_9,motif_11,motif_9,motif_11,motif_11,motif_11,motif_11	1893339	84857985	officinarum
Chr10A_nlr104	Chr10A	75387218	75389567	Chr10	CC-NBARC-LRR	2349	-	motif_16,motif_1,motif_6,motif_10,motif_3,motif_3,motif_12,motif_12,motif_12,motif_2,motif_2,motif_2,motif_8,motif_8,motif_7,motif_9,motif_9,motif_9,motif_11,motif_11	1893339	84857985	officinarum
Chr10A_nlr105	Chr10A	73950854	73951466	Chr10	NBARC	612	-	motif_4,motif_5,motif_5,motif_10,motif_10,motif_10,motif_3,motif_3,motif_3,motif_12,motif_12,motif_12,motif_2,motif_2,motif_8	1893339	84857985	officinarum
Chr10A_nlr106	Chr10A	73872061	73872610	Chr10	NBARC	549	-	motif_10,motif_3,motif_3,motif_12,motif_12,motif_12,motif_2,motif_2,motif_2,motif_8,motif_8,motif_7	1893339	84857985	officinarum
Chr10A_nlr107	Chr10A	73832260	73834802	Chr10	NBARC-LRR	2542	-	motif_14,motif_1,motif_6,motif_4,motif_5,motif_5,motif_10,motif_10,motif_10,motif_3,motif_3,motif_3,motif_12,motif_12,motif_12,motif_2,motif_2,motif_2,motif_8,motif_8,motif_7,motif_9	1893339	84857985	officinarum
Chr10A_nlr109	Chr10A	72410898	72411529	Chr10	TIR-NBARC	631	-	motif_15,motif_12,motif_2,motif_2,motif_8,motif_8,motif_7	1893339	84857985	officinarum
Chr10A_nlr110	Chr10A	72406804	72409026	Chr10	CC-NBARC	2222	-	motif_17,motif_16,motif_14,motif_1,motif_6,motif_4,motif_5,motif_5,motif_10,motif_10,motif_10,motif_3,motif_3,motif_3,motif_12,motif_12,motif_12,motif_2,motif_2,motif_2,motif_8,motif_8,motif_7	1893339	84857985	officinarum
Chr10A_nlr111	Chr10A	71784727	71785301	Chr10	NBARC-LRR	574	-	motif_2,motif_8,motif_7,motif_11,motif_9	1893339	84857985	officinarum
Chr10A_nlr112	Chr10A	70228167	70228893	Chr10	NBARC-LRR	726	-	motif_2,motif_8,motif_7,motif_11,motif_11	1893339	84857985	officinarum
Chr10A_nlr113	Chr10A	69268368	69271011	Chr10	CC-NBARC-LRR	2643	-	motif_17,motif_16,motif_14,motif_1,motif_6,motif_6,motif_4,motif_4,motif_5,motif_5,motif_5,motif_10,motif_10,motif_10,motif_3,motif_3,motif_3,motif_12,motif_12,motif_12,motif_2,motif_2,motif_2,motif_8,motif_8,motif_7,motif_9,motif_9,motif_9,motif_11,motif_11	1893339	84857985	officinarum
Chr10A_nlr114	Chr10A	67647343	67650660	Chr10	CC-NBARC-LRR	3317	-	motif_17,motif_16,motif_1,motif_6,motif_4,motif_5,motif_5,motif_10,motif_10,motif_10,motif_3,motif_3,motif_3,motif_12,motif_12,motif_12,motif_2,motif_2,motif_2,motif_8,motif_8,motif_7,motif_9,motif_9,motif_9	1893339	84857985	officinarum
Chr10A_nlr115	Chr10A	67646227	67646608	Chr10	NBARC	381	-	motif_14,motif_1,motif_6	1893339	84857985	officinarum
Chr10A_nlr116	Chr10A	67568182	67570789	Chr10	CC-NBARC-LRR	2607	-	motif_17,motif_16,motif_14,motif_1,motif_6,motif_6,motif_4,motif_4,motif_5,motif_5,motif_5,motif_10,motif_10,motif_10,motif_3,motif_3,motif_3,motif_12,motif_12,motif_12,motif_2,motif_2,motif_2,motif_8,motif_8,motif_7,motif_9,motif_9,motif_11	1893339	84857985	officinarum
Chr10A_nlr117	Chr10A	67558183	67560469	Chr10	CC-NBARC-LRR	2286	-	motif_17,motif_16,motif_14,motif_1,motif_6,motif_6,motif_4,motif_4,motif_5,motif_5,motif_5,motif_10,motif_10,motif_10,motif_3,motif_3,motif_3,motif_12,motif_12,motif_12,motif_2,motif_2,motif_2,motif_8,motif_8,motif_7,motif_11,motif_9,motif_9	1893339	84857985	officinarum
Chr10A_nlr118	Chr10A	67552017	67553981	Chr10	CC-NBARC	1964	-	motif_17,motif_16,motif_1,motif_6,motif_4,motif_5,motif_5,motif_10,motif_10,motif_10,motif_3,motif_3,motif_3,motif_12,motif_12,motif_12,motif_2,motif_2,motif_2,motif_8,motif_8,motif_7	1893339	84857985	officinarum
Chr10A_nlr119	Chr10A	67531727	67534951	Chr10	CC-NBARC-LRR	3224	-	motif_17,motif_16,motif_1,motif_6,motif_4,motif_5,motif_5,motif_10,motif_10,motif_10,motif_3,motif_3,motif_3,motif_12,motif_12,motif_12,motif_2,motif_2,motif_2,motif_8,motif_8,motif_7,motif_11,motif_9	1893339	84857985	officinarum
Chr10A_nlr120	Chr10A	67378611	67380649	Chr10	CC-NBARC-LRR	2038	-	motif_17,motif_16,motif_1,motif_6,motif_6,motif_4,motif_4,motif_5,motif_5,motif_5,motif_10,motif_10,motif_10,motif_3,motif_3,motif_3,motif_12,motif_12,motif_2,motif_9,motif_9	1893339	84857985	officinarum
Chr10A_nlr121	Chr10A	67328127	67330422	Chr10	CC-NBARC-LRR	2295	-	motif_17,motif_16,motif_14,motif_1,motif_6,motif_4,motif_5,motif_5,motif_10,motif_10,motif_10,motif_3,motif_3,motif_3,motif_12,motif_12,motif_12,motif_2,motif_2,motif_2,motif_8,motif_8,motif_7,motif_9,motif_9	1893339	84857985	officinarum
Chr10A_nlr122	Chr10A	67324829	67327065	Chr10	NBARC-LRR	2236	-	motif_1,motif_6,motif_4,motif_5,motif_5,motif_10,motif_10,motif_10,motif_3,motif_3,motif_3,motif_12,motif_12,motif_12,motif_2,motif_2,motif_2,motif_8,motif_8,motif_7,motif_9,motif_9	1893339	84857985	officinarum
Chr10A_nlr123	Chr10A	65328099	65329086	Chr10	CC-NBARC	987	-	motif_17,motif_6,motif_4,motif_5	1893339	84857985	officinarum
Chr10A_nlr124	Chr10A	65327415	65327751	Chr10	NBARC	336	-	motif_6,motif_4,motif_5	1893339	84857985	officinarum
Chr10A_nlr125	Chr10A	65315455	65321622	Chr10	NBARC-LRR	6167	-	motif_1,motif_6,motif_6,motif_4,motif_5,motif_2,motif_8,motif_7,motif_11,motif_9,motif_11	1893339	84857985	officinarum
Chr10A_nlr126	Chr10A	65211143	65212094	Chr10	CC-NBARC	951	-	motif_17,motif_6,motif_4,motif_5	1893339	84857985	officinarum
Chr10A_nlr127	Chr10A	65210458	65210791	Chr10	NBARC	333	-	motif_6,motif_4,motif_5	1893339	84857985	officinarum
Chr10A_nlr128	Chr10A	65206148	65206541	Chr10	NBARC	393	-	motif_1,motif_6,motif_6,motif_4,motif_5	1893339	84857985	officinarum
Chr10A_nlr129	Chr10A	65158882	65162712	Chr10	CC-NBARC-LRR	3830	-	motif_17,motif_6,motif_4,motif_5,motif_10,motif_3,motif_2,motif_8,motif_11,motif_9	1893339	84857985	officinarum
Chr10A_nlr130	Chr10A	64866052	64866442	Chr10	NBARC	390	-	motif_1,motif_6,motif_6,motif_4,motif_5	1893339	84857985	officinarum
Chr10A_nlr131	Chr10A	64759414	64759807	Chr10	NBARC	393	-	motif_1,motif_6,motif_6,motif_4,motif_5	1893339	84857985	officinarum
Chr10A_nlr134	Chr10A	64395823	64399932	Chr10	NBARC-LRR	4109	-	motif_1,motif_6,motif_3,motif_8,motif_9,motif_9	1893339	84857985	officinarum
Chr10A_nlr135	Chr10A	60492091	60494029	Chr10	CC-NBARC-LRR	1938	-	motif_17,motif_16,motif_6,motif_4,motif_5,motif_9	1893339	84857985	officinarum
Chr10A_nlr136	Chr10A	60491726	60492224	Chr10	NBARC	498	-	motif_1,motif_6,motif_4,motif_4,motif_5,motif_5,motif_10	1893339	84857985	officinarum
Chr10A_nlr137	Chr10A	60471124	60471961	Chr10	NBARC-LRR	837	-	motif_3,motif_12,motif_12,motif_2,motif_2,motif_2,motif_8,motif_8,motif_7,motif_11,motif_11,motif_9	1893339	84857985	officinarum
Chr10A_nlr138	Chr10A	60448462	60449368	Chr10	CC-NBARC	906	-	motif_17,motif_16,motif_6,motif_4,motif_5	1893339	84857985	officinarum
Chr10A_nlr139	Chr10A	60434361	60434814	Chr10	NBARC	453	-	motif_3,motif_12,motif_12,motif_2,motif_2,motif_2,motif_8,motif_8,motif_7	1893339	84857985	officinarum
Chr10A_nlr140	Chr10A	54959019	54961952	Chr10	CC-NBARC-LRR	2933	-	motif_17,motif_16,motif_14,motif_1,motif_6,motif_4,motif_5,motif_5,motif_10,motif_10,motif_10,motif_3,motif_3,motif_3,motif_12,motif_12,motif_12,motif_2,motif_2,motif_2,motif_8,motif_8,motif_7,motif_11,motif_9,motif_9	1893339	84857985	officinarum
Chr10A_nlr141	Chr10A	44212774	44214894	Chr10	CC-NBARC-LRR	2120	-	motif_17,motif_16,motif_14,motif_1,motif_6,motif_6,motif_4,motif_4,motif_5,motif_5,motif_5,motif_10,motif_10,motif_10,motif_3,motif_3,motif_3,motif_12,motif_12,motif_12,motif_2,motif_2,motif_2,motif_8,motif_8,motif_7,motif_11,motif_9,motif_9	1893339	84857985	officinarum
Chr10A_nlr142	Chr10A	44185085	44186750	Chr10	NBARC-LRR	1665	-	motif_1,motif_6,motif_6,motif_4,motif_4,motif_5,motif_5,motif_5,motif_10,motif_10,motif_10,motif_3,motif_3,motif_3,motif_12,motif_12,motif_12,motif_2,motif_2,motif_2,motif_8,motif_8,motif_7,motif_11,motif_11,motif_11,motif_11,motif_11	1893339	84857985	officinarum
Chr10A_nlr143	Chr10A	44140919	44141780	Chr10	NBARC	861	-	motif_1,motif_6,motif_4,motif_3,motif_2,motif_8	1893339	84857985	officinarum
Chr10A_nlr144	Chr10A	44101744	44104201	Chr10	NBARC-LRR	2457	-	motif_1,motif_6,motif_6,motif_4,motif_4,motif_5,motif_5,motif_5,motif_10,motif_10,motif_10,motif_3,motif_3,motif_3,motif_12,motif_12,motif_12,motif_2,motif_2,motif_2,motif_8,motif_8,motif_7,motif_19,motif_11,motif_11,motif_11,motif_11,motif_11,motif_11,motif_11,motif_11	1893339	84857985	officinarum
Chr10A_nlr145	Chr10A	33841744	33843760	Chr10	CC-NBARC	2016	-	motif_17,motif_16,motif_14,motif_1,motif_6,motif_4,motif_5,motif_5,motif_10,motif_10,motif_10,motif_3,motif_3,motif_3,motif_12,motif_12,motif_12,motif_2,motif_2,motif_2,motif_8,motif_8,motif_7	1893339	84857985	officinarum
Chr10A_nlr146	Chr10A	33771918	33775194	Chr10	CC-NBARC-LRR	3276	-	motif_17,motif_16,motif_14,motif_1,motif_6,motif_4,motif_5,motif_5,motif_10,motif_10,motif_10,motif_3,motif_3,motif_3,motif_12,motif_12,motif_12,motif_2,motif_2,motif_2,motif_8,motif_8,motif_7,motif_9,motif_9,motif_9	1893339	84857985	officinarum
Chr10A_nlr147	Chr10A	33745484	33747626	Chr10	CC-NBARC-LRR	2142	-	motif_17,motif_16,motif_1,motif_6,motif_6,motif_4,motif_4,motif_5,motif_5,motif_5,motif_10,motif_10,motif_10,motif_3,motif_3,motif_3,motif_12,motif_12,motif_12,motif_2,motif_2,motif_2,motif_8,motif_8,motif_7,motif_9,motif_9	1893339	84857985	officinarum
Chr10A_nlr148	Chr10A	33717773	33726232	Chr10	CC-NBARC-LRR	8459	-	motif_17,motif_16,motif_14,motif_1,motif_6,motif_4,motif_5,motif_5,motif_10,motif_10,motif_10,motif_3,motif_3,motif_3,motif_12,motif_12,motif_12,motif_2,motif_2,motif_2,motif_8,motif_8,motif_7,motif_9,motif_9	1893339	84857985	officinarum
Chr10A_nlr149	Chr10A	33347700	33349889	Chr10	TIR-NBARC-LRR	2189	-	motif_18,motif_1,motif_6,motif_6,motif_4,motif_4,motif_5,motif_5,motif_10,motif_3,motif_12,motif_12,motif_2,motif_2,motif_2,motif_8,motif_8,motif_7,motif_9,motif_11	1893339	84857985	officinarum
Chr10A_nlr150	Chr10A	32360589	32363783	Chr10	NBARC-LRR	3194	-	motif_1,motif_6,motif_12,motif_7,motif_9,motif_11,motif_11,motif_11,motif_11,motif_9,motif_11,motif_11	1893339	84857985	officinarum
Chr10A_nlr151	Chr10A	32339778	32344626	Chr10	NBARC-LRR	4848	-	motif_1,motif_6,motif_6,motif_4,motif_5,motif_7,motif_9,motif_11,motif_11,motif_11,motif_11,motif_11,motif_9,motif_11,motif_11,motif_11	1893339	84857985	officinarum
Chr10A_nlr152	Chr10A	30635377	30638635	Chr10	CC-NBARC-LRR	3258	-	motif_16,motif_1,motif_6,motif_4,motif_5,motif_10,motif_12,motif_2,motif_2,motif_8,motif_8,motif_7,motif_9	1893339	84857985	officinarum
Chr10A_nlr153	Chr10A	30489967	30494524	Chr10	CC-NBARC-LRR	4557	-	motif_17,motif_16,motif_6,motif_4,motif_5,motif_10,motif_3,motif_2,motif_8,motif_11,motif_9	1893339	84857985	officinarum
Chr10A_nlr154	Chr10A	30318606	30320390	Chr10	CC-NBARC-LRR	1784	-	motif_16,motif_1,motif_6,motif_6,motif_4,motif_4,motif_5,motif_5,motif_5,motif_10,motif_10,motif_10,motif_3,motif_3,motif_3,motif_12,motif_12,motif_12,motif_2,motif_2,motif_2,motif_8,motif_8,motif_7,motif_9,motif_9	1893339	84857985	officinarum
Chr10A_nlr155	Chr10A	30219879	30222024	Chr10	CC-NBARC	2145	-	motif_17,motif_16,motif_1,motif_6,motif_6,motif_4,motif_5,motif_10	1893339	84857985	officinarum
Chr10A_nlr156	Chr10A	30050113	30051894	Chr10	CC-NBARC	1781	-	motif_17,motif_16,motif_1,motif_4,motif_5	1893339	84857985	officinarum
Chr10A_nlr157	Chr10A	29994160	29996548	Chr10	CC-NBARC	2388	-	motif_17,motif_16,motif_1,motif_6,motif_4,motif_10	1893339	84857985	officinarum
Chr10A_nlr158	Chr10A	29919159	29921832	Chr10	CC-NBARC-LRR	2673	-	motif_16,motif_1,motif_6,motif_6,motif_4,motif_4,motif_5,motif_5,motif_5,motif_10,motif_10,motif_10,motif_3,motif_3,motif_3,motif_12,motif_12,motif_12,motif_2,motif_2,motif_2,motif_8,motif_8,motif_7,motif_9,motif_9,motif_9,motif_9,motif_11	1893339	84857985	officinarum
Chr10A_nlr159	Chr10A	29768399	29771173	Chr10	CC-NBARC-LRR	2774	-	motif_17,motif_16,motif_1,motif_4,motif_5,motif_5,motif_10,motif_10,motif_3,motif_2,motif_8,motif_11,motif_9,motif_9	1893339	84857985	officinarum
Chr10A_nlr160	Chr10A	29375013	29377368	Chr10	CC-NBARC-LRR	2355	-	motif_16,motif_1,motif_6,motif_6,motif_4,motif_4,motif_5,motif_5,motif_5,motif_10,motif_10,motif_10,motif_3,motif_3,motif_3,motif_12,motif_12,motif_12,motif_2,motif_2,motif_2,motif_8,motif_8,motif_7,motif_9,motif_9,motif_9,motif_11,motif_11	1893339	84857985	officinarum
Chr10A_nlr161	Chr10A	22610105	22611962	Chr10	CC-NBARC-LRR	1857	-	motif_17,motif_16,motif_1,motif_6,motif_6,motif_4,motif_4,motif_5,motif_5,motif_5,motif_10,motif_10,motif_10,motif_3,motif_3,motif_3,motif_12,motif_12,motif_12,motif_2,motif_2,motif_2,motif_8,motif_8,motif_7,motif_9,motif_9,motif_9	1893339	84857985	officinarum
Chr10A_nlr162	Chr10A	12226024	12228521	Chr10	CC-NBARC-LRR	2497	-	motif_17,motif_1,motif_6,motif_3,motif_12,motif_12,motif_2,motif_2,motif_2,motif_8,motif_8,motif_7,motif_9,motif_11	1893339	84857985	officinarum
Chr10A_nlr163	Chr10A	11458542	11462507	Chr10	CC-NBARC-LRR	3965	-	motif_17,motif_16,motif_1,motif_6,motif_10,motif_3,motif_3,motif_12,motif_12,motif_12,motif_2,motif_2,motif_2,motif_8,motif_8,motif_7,motif_9,motif_11,motif_9,motif_11,motif_11,motif_11,motif_11,motif_11,motif_9,motif_9,motif_11,motif_11,motif_11,motif_11,motif_11,motif_11,motif_11,motif_11	1893339	84857985	officinarum
Chr10A_nlr164	Chr10A	11194049	11194991	Chr10	CC-NBARC	942	-	motif_17,motif_16,motif_1,motif_6,motif_6,motif_4,motif_5	1893339	84857985	officinarum
Chr10A_nlr165	Chr10A	11181577	11183452	Chr10	NBARC-LRR	1875	-	motif_3,motif_12,motif_12,motif_2,motif_2,motif_2,motif_8,motif_8,motif_7,motif_9,motif_11,motif_19,motif_11,motif_11,motif_11,motif_11,motif_9	1893339	84857985	officinarum
Chr10A_nlr166	Chr10A	10038981	10039683	Chr10	CC-NBARC	702	-	motif_17,motif_16,motif_14,motif_1,motif_6	1893339	84857985	officinarum
Chr10A_nlr167	Chr10A	10005077	10006157	Chr10	NBARC-LRR	1080	-	motif_4,motif_5,motif_5,motif_10,motif_10,motif_10,motif_3,motif_3,motif_3,motif_12,motif_12,motif_12,motif_2,motif_2,motif_2,motif_8,motif_8,motif_7,motif_11,motif_9	1893339	84857985	officinarum
Chr10A_nlr168	Chr10A	9394783	9397923	Chr10	CC-NBARC-LRR	3140	-	motif_17,motif_16,motif_14,motif_1,motif_6,motif_5,motif_10,motif_10,motif_3,motif_3,motif_3,motif_12,motif_12,motif_12,motif_2,motif_2,motif_8,motif_9	1893339	84857985	officinarum
Chr10A_nlr169	Chr10A	6966093	6968174	Chr10	CC-NBARC-LRR	2081	-	motif_17,motif_16,motif_14,motif_1,motif_4,motif_4,motif_5,motif_5,motif_5,motif_10,motif_10,motif_10,motif_3,motif_3,motif_3,motif_12,motif_12,motif_12,motif_2,motif_2,motif_2,motif_8,motif_8,motif_7,motif_9,motif_9	1893339	84857985	officinarum
Chr10A_nlr170	Chr10A	6794521	6798120	Chr10	CC-NBARC-LRR	3599	-	motif_17,motif_16,motif_1,motif_6,motif_10,motif_3,motif_3,motif_12,motif_12,motif_12,motif_2,motif_2,motif_8,motif_9,motif_9,motif_9	1893339	84857985	officinarum
Chr10A_nlr171	Chr10A	3743329	3743800	Chr10	NBARC	471	-	motif_3,motif_12,motif_12,motif_2,motif_2,motif_2,motif_8,motif_8,motif_7	1893339	84857985	officinarum
Chr10A_nlr172	Chr10A	3738324	3740076	Chr10	NBARC-LRR	1752	-	motif_3,motif_12,motif_12,motif_2,motif_2,motif_2,motif_8,motif_8,motif_7,motif_9,motif_9,motif_11	1893339	84857985	officinarum
Chr10A_nlr173	Chr10A	3716311	3723455	Chr10	CC-NBARC-LRR	7144	-	motif_17,motif_16,motif_1,motif_6,motif_6,motif_4,motif_4,motif_5,motif_5,motif_10,motif_3,motif_12,motif_12,motif_2,motif_2,motif_2,motif_8,motif_8,motif_7,motif_9,motif_11,motif_9,motif_11	1893339	84857985	officinarum
Chr10A_nlr174	Chr10A	3690482	3700635	Chr10	CC-NBARC-LRR	10153	-	motif_16,motif_1,motif_4,motif_4,motif_5,motif_5,motif_10,motif_3,motif_12,motif_12,motif_2,motif_2,motif_2,motif_8,motif_8,motif_7,motif_9,motif_9,motif_11,motif_11	1893339	84857985	officinarum
Chr10A_nlr175	Chr10A	3220193	3221654	Chr10	NBARC-LRR	1461	-	motif_3,motif_12,motif_12,motif_2,motif_2,motif_2,motif_8,motif_8,motif_7,motif_11,motif_11,motif_9,motif_9	1893339	84857985	officinarum
Chr10A_nlr176	Chr10A	3194090	3194903	Chr10	CC-NBARC	813	-	motif_17,motif_6,motif_4,motif_5	1893339	84857985	officinarum
Chr10A_nlr177	Chr10A	3170582	3172812	Chr10	NBARC-LRR	2230	-	motif_1,motif_6,motif_6,motif_4,motif_5,motif_3,motif_12,motif_12,motif_2,motif_2,motif_2,motif_8,motif_8,motif_7,motif_11,motif_11,motif_9	1893339	84857985	officinarum
Chr10A_nlr178	Chr10A	3147983	3148895	Chr10	CC-NBARC	912	-	motif_17,motif_16,motif_6,motif_4,motif_5	1893339	84857985	officinarum
Chr10A_nlr179	Chr10A	3140848	3144419	Chr10	NBARC-LRR	3571	-	motif_1,motif_6,motif_6,motif_4,motif_5,motif_3,motif_12,motif_12,motif_2,motif_2,motif_2,motif_8,motif_8,motif_7,motif_11,motif_9	1893339	84857985	officinarum
Chr10A_nlr180	Chr10A	3123495	3126886	Chr10	NBARC-LRR	3391	-	motif_1,motif_6,motif_6,motif_4,motif_5,motif_3,motif_12,motif_12,motif_2,motif_2,motif_8,motif_11	1893339	84857985	officinarum
Chr10A_alt_nlr1	Chr10A_alt	1874554	1875994	Chr10	NBARC-LRR	1440	+	motif_1,motif_4,motif_3,motif_12,motif_12,motif_2,motif_2,motif_8,motif_9,motif_9	17771	20787368	officinarum
Chr10A_alt_nlr2	Chr10A_alt	14799710	14799926	Chr10	NBARC	216	+	motif_4,motif_5,motif_10	17771	20787368	officinarum
Chr10A_alt_nlr3	Chr10A_alt	14841443	14849102	Chr10	CC-NBARC-LRR	7659	+	motif_17,motif_1,motif_6,motif_3,motif_12,motif_12,motif_2,motif_2,motif_2,motif_8,motif_8,motif_7,motif_9,motif_9	17771	20787368	officinarum
Chr10A_alt_nlr4	Chr10A_alt	15752944	15760487	Chr10	CC-NBARC-LRR	7543	+	motif_16,motif_1,motif_6,motif_4,motif_5,motif_5,motif_10,motif_10,motif_3,motif_2,motif_8,motif_7,motif_9	17771	20787368	officinarum
Chr10A_alt_nlr5	Chr10A_alt	17859509	17862512	Chr10	CC-NBARC-LRR	3003	+	motif_16,motif_1,motif_4,motif_4,motif_5,motif_5,motif_10,motif_12,motif_2,motif_2,motif_8,motif_8,motif_7,motif_11,motif_19,motif_11,motif_11,motif_11,motif_11,motif_11	17771	20787368	officinarum
Chr10A_alt_nlr6	Chr10A_alt	19031377	19032208	Chr10	NBARC	831	+	motif_1,motif_6,motif_6,motif_4,motif_5,motif_3,motif_2,motif_8	17771	20787368	officinarum
Chr10A_alt_nlr7	Chr10A_alt	19064434	19065265	Chr10	NBARC	831	+	motif_1,motif_6,motif_6,motif_4,motif_5,motif_3,motif_2,motif_8	17771	20787368	officinarum
Chr10A_alt_nlr8	Chr10A_alt	19092696	19093527	Chr10	NBARC	831	+	motif_1,motif_6,motif_6,motif_4,motif_5,motif_3,motif_2,motif_8	17771	20787368	officinarum
Chr10A_alt_nlr9	Chr10A_alt	19120934	19121765	Chr10	NBARC	831	+	motif_1,motif_6,motif_6,motif_4,motif_5,motif_3,motif_2,motif_8	17771	20787368	officinarum
Chr10A_alt_nlr10	Chr10A_alt	19167545	19168376	Chr10	NBARC	831	+	motif_1,motif_6,motif_6,motif_4,motif_5,motif_3,motif_2,motif_8	17771	20787368	officinarum
Chr10A_alt_nlr11	Chr10A_alt	19267439	19270058	Chr10	NBARC-LRR	2619	+	motif_1,motif_4,motif_5,motif_12,motif_2,motif_7,motif_9,motif_11,motif_11,motif_11,motif_19,motif_11,motif_19,motif_11,motif_11	17771	20787368	officinarum
Chr10A_alt_nlr12	Chr10A_alt	20641473	20643864	Chr10	NBARC-LRR	2391	+	motif_12,motif_2,motif_2,motif_8,motif_8,motif_7,motif_9,motif_11,motif_11,motif_11,motif_11,motif_11,motif_11,motif_11,motif_11	17771	20787368	officinarum
Chr10A_alt_nlr13	Chr10A_alt	20729825	20732186	Chr10	NBARC-LRR	2361	+	motif_6,motif_4,motif_5,motif_2,motif_8,motif_7,motif_9,motif_11	17771	20787368	officinarum
Chr10A_alt_nlr15	Chr10A_alt	20456578	20457152	Chr10	NBARC-LRR	574	-	motif_2,motif_8,motif_7,motif_11,motif_9	17771	20787368	officinarum
Chr10A_alt_nlr16	Chr10A_alt	19259659	19260385	Chr10	NBARC-LRR	726	-	motif_2,motif_8,motif_7,motif_11,motif_11	17771	20787368	officinarum
Chr10A_alt_nlr17	Chr10A_alt	18985095	18987206	Chr10	CC-NBARC-LRR	2111	-	motif_16,motif_14,motif_1,motif_6,motif_4,motif_5,motif_5,motif_10,motif_10,motif_10,motif_3,motif_3,motif_3,motif_12,motif_12,motif_12,motif_2,motif_2,motif_2,motif_8,motif_8,motif_7,motif_9,motif_9	17771	20787368	officinarum
Chr10A_alt_nlr18	Chr10A_alt	18982175	18984033	Chr10	NBARC	1858	-	motif_1,motif_6,motif_4,motif_5,motif_5,motif_10,motif_10,motif_10,motif_3,motif_3,motif_3,motif_12,motif_12,motif_12,motif_2,motif_2,motif_2,motif_8,motif_8,motif_7	17771	20787368	officinarum
Chr10A_alt_nlr19	Chr10A_alt	16718895	16719882	Chr10	CC-NBARC	987	-	motif_17,motif_6,motif_4,motif_5	17771	20787368	officinarum
Chr10A_alt_nlr20	Chr10A_alt	16718211	16718547	Chr10	NBARC	336	-	motif_6,motif_4,motif_5	17771	20787368	officinarum
Chr10A_alt_nlr21	Chr10A_alt	16707680	16712406	Chr10	NBARC-LRR	4726	-	motif_1,motif_6,motif_6,motif_4,motif_5,motif_2,motif_8,motif_7,motif_11,motif_9	17771	20787368	officinarum
Chr10A_alt_nlr22	Chr10A_alt	16643536	16644523	Chr10	CC-NBARC	987	-	motif_17,motif_6,motif_4,motif_5	17771	20787368	officinarum
Chr10A_alt_nlr23	Chr10A_alt	16642852	16643188	Chr10	NBARC	336	-	motif_6,motif_4,motif_5	17771	20787368	officinarum
Chr10A_alt_nlr24	Chr10A_alt	16632135	16637036	Chr10	NBARC-LRR	4901	-	motif_1,motif_6,motif_6,motif_4,motif_5,motif_2,motif_8,motif_7,motif_11,motif_9	17771	20787368	officinarum
Chr10A_alt_nlr25	Chr10A_alt	16567050	16567386	Chr10	NBARC	336	-	motif_6,motif_4,motif_5	17771	20787368	officinarum
Chr10A_alt_nlr26	Chr10A_alt	16556659	16561234	Chr10	NBARC-LRR	4575	-	motif_1,motif_6,motif_6,motif_4,motif_5,motif_2,motif_8,motif_7,motif_11,motif_9	17771	20787368	officinarum
Chr10A_alt_nlr27	Chr10A_alt	16495532	16496519	Chr10	CC-NBARC	987	-	motif_17,motif_6,motif_4,motif_5	17771	20787368	officinarum
Chr10A_alt_nlr28	Chr10A_alt	16494848	16495184	Chr10	NBARC	336	-	motif_6,motif_4,motif_5	17771	20787368	officinarum
Chr10A_alt_nlr29	Chr10A_alt	16477158	16477542	Chr10	NBARC	384	-	motif_1,motif_6,motif_6,motif_4,motif_5	17771	20787368	officinarum
Chr10A_alt_nlr30	Chr10A_alt	16071400	16071733	Chr10	NBARC	333	-	motif_6,motif_4,motif_5	17771	20787368	officinarum
Chr10A_alt_nlr31	Chr10A_alt	16056630	16059340	Chr10	NBARC	2710	-	motif_6,motif_4,motif_5,motif_10	17771	20787368	officinarum
Chr10A_alt_nlr32	Chr10A_alt	16004821	16005874	Chr10	CC-NBARC	1053	-	motif_17,motif_6,motif_4,motif_5	17771	20787368	officinarum
Chr10A_alt_nlr33	Chr10A_alt	16002950	16003310	Chr10	NBARC	360	-	motif_1,motif_4,motif_5	17771	20787368	officinarum
Chr10A_alt_nlr34	Chr10A_alt	15972399	15973452	Chr10	CC-NBARC	1053	-	motif_17,motif_6,motif_4,motif_5	17771	20787368	officinarum
Chr10A_alt_nlr35	Chr10A_alt	15970528	15970888	Chr10	NBARC	360	-	motif_1,motif_4,motif_5	17771	20787368	officinarum
Chr10A_alt_nlr36	Chr10A_alt	15736937	15743045	Chr10	CC-NBARC-LRR	6108	-	motif_17,motif_16,motif_1,motif_6,motif_2,motif_8,motif_7,motif_11,motif_9,motif_11	17771	20787368	officinarum
Chr10A_alt_nlr37	Chr10A_alt	15310180	15311131	Chr10	CC-NBARC	951	-	motif_17,motif_6,motif_4,motif_5	17771	20787368	officinarum
Chr10A_alt_nlr38	Chr10A_alt	15309495	15309828	Chr10	NBARC	333	-	motif_6,motif_4,motif_5	17771	20787368	officinarum
Chr10A_alt_nlr39	Chr10A_alt	15305187	15305580	Chr10	NBARC	393	-	motif_1,motif_6,motif_6,motif_4,motif_5	17771	20787368	officinarum
Chr10A_alt_nlr40	Chr10A_alt	15138992	15142822	Chr10	CC-NBARC-LRR	3830	-	motif_17,motif_6,motif_4,motif_5,motif_10,motif_3,motif_2,motif_8,motif_11,motif_9	17771	20787368	officinarum
Chr10A_alt_nlr41	Chr10A_alt	14825713	14829822	Chr10	NBARC-LRR	4109	-	motif_1,motif_6,motif_3,motif_8,motif_9,motif_9	17771	20787368	officinarum
Chr10A_alt_nlr42	Chr10A_alt	2576095	2577037	Chr10	CC-NBARC	942	-	motif_17,motif_16,motif_1,motif_6,motif_6,motif_4,motif_5	17771	20787368	officinarum
Chr10A_alt_nlr43	Chr10A_alt	2563623	2565498	Chr10	NBARC-LRR	1875	-	motif_3,motif_12,motif_12,motif_2,motif_2,motif_2,motif_8,motif_8,motif_7,motif_9,motif_11,motif_19,motif_11,motif_11,motif_11,motif_11,motif_9	17771	20787368	officinarum
Chr10A_alt_nlr44	Chr10A_alt	2412298	2413240	Chr10	CC-NBARC	942	-	motif_17,motif_16,motif_1,motif_6,motif_6,motif_4,motif_5	17771	20787368	officinarum
Chr10A_alt_nlr45	Chr10A_alt	2389686	2391564	Chr10	NBARC-LRR	1878	-	motif_3,motif_12,motif_12,motif_2,motif_2,motif_2,motif_8,motif_8,motif_7,motif_9,motif_11,motif_19,motif_11,motif_11,motif_11,motif_9	17771	20787368	officinarum
Chr10B_nlr1	Chr10B	8258971	8261231	Chr10	NBARC-LRR	2260	+	motif_1,motif_4,motif_4,motif_5,motif_5,motif_5,motif_10,motif_10,motif_10,motif_3,motif_3,motif_3,motif_12,motif_12,motif_12,motif_2,motif_2,motif_2,motif_8,motif_8,motif_7,motif_9,motif_9,motif_9,motif_11,motif_11,motif_11	1798666	15442240	officinarum
Chr10B_nlr2	Chr10B	8266390	8268341	Chr10	NBARC-LRR	1951	+	motif_5,motif_10,motif_12,motif_2,motif_2,motif_8,motif_8,motif_7,motif_9,motif_9,motif_9,motif_11,motif_11,motif_11	1798666	15442240	officinarum
Chr10B_nlr3	Chr10B	8838030	8847963	Chr10	CC-NBARC-LRR	9933	+	motif_16,motif_1,motif_6,motif_6,motif_4,motif_5,motif_12,motif_2,motif_2,motif_8,motif_8,motif_7,motif_19,motif_11,motif_11,motif_11,motif_11,motif_11,motif_11,motif_11,motif_11,motif_11,motif_11	1798666	15442240	officinarum
Chr10B_nlr4	Chr10B	8850799	8853446	Chr10	NBARC-LRR	2647	+	motif_3,motif_12,motif_12,motif_2,motif_2,motif_2,motif_8,motif_8,motif_7,motif_19,motif_11,motif_11,motif_11,motif_11,motif_11,motif_11	1798666	15442240	officinarum
Chr10B_nlr5	Chr10B	10024405	10028641	Chr10	NBARC-LRR	4236	+	motif_1,motif_6,motif_6,motif_4,motif_5,motif_3,motif_12,motif_12,motif_2,motif_2,motif_2,motif_8,motif_8,motif_7,motif_19,motif_11,motif_11,motif_11,motif_11,motif_11,motif_11,motif_9,motif_11,motif_9,motif_11,motif_11,motif_11	1798666	15442240	officinarum
Chr10B_nlr6	Chr10B	11857176	11858616	Chr10	NBARC-LRR	1440	+	motif_1,motif_4,motif_3,motif_12,motif_12,motif_2,motif_2,motif_8,motif_9,motif_9	1798666	15442240	officinarum
Chr10B_nlr7	Chr10B	14030285	14033180	Chr10	CC-NBARC-LRR	2895	+	motif_17,motif_16,motif_1,motif_4,motif_5,motif_5,motif_10,motif_10,motif_10,motif_3,motif_3,motif_3,motif_12,motif_12,motif_12,motif_2,motif_2,motif_8,motif_11,motif_9,motif_9	1798666	15442240	officinarum
Chr10B_nlr8	Chr10B	16875844	16876705	Chr10	NBARC	861	+	motif_1,motif_6,motif_6,motif_4,motif_5,motif_3,motif_2,motif_8	16051415	74888458	officinarum
Chr10B_nlr9	Chr10B	18168781	18170470	Chr10	NBARC-LRR	1689	+	motif_12,motif_2,motif_8,motif_9,motif_9,motif_11,motif_9,motif_11,motif_11,motif_9	16051415	74888458	officinarum
Chr10B_nlr10	Chr10B	18189684	18193918	Chr10	NBARC-LRR	4234	+	motif_1,motif_6,motif_6,motif_4,motif_4,motif_5,motif_5,motif_10,motif_8,motif_7,motif_9,motif_9,motif_11,motif_9,motif_19,motif_9,motif_11	16051415	74888458	officinarum
Chr10B_nlr11	Chr10B	18201232	18202072	Chr10	CC-NBARC	840	+	motif_16,motif_1,motif_6,motif_6,motif_4,motif_4,motif_5,motif_5,motif_10	16051415	74888458	officinarum
Chr10B_nlr12	Chr10B	18218279	18221497	Chr10	CC-NBARC-LRR	3218	+	motif_17,motif_3,motif_2,motif_8,motif_7,motif_9,motif_9,motif_11,motif_9,motif_11,motif_11,motif_11	16051415	74888458	officinarum
Chr10B_nlr13	Chr10B	18240764	18248185	Chr10	CC-NBARC-LRR	7421	+	motif_16,motif_1,motif_6,motif_6,motif_4,motif_4,motif_5,motif_5,motif_10,motif_2,motif_8,motif_7,motif_9,motif_9,motif_11,motif_9,motif_19,motif_11,motif_11	16051415	74888458	officinarum
Chr10B_nlr14	Chr10B	22914249	22915460	Chr10	CC-NBARC	1211	+	motif_17,motif_16,motif_1,motif_6	16051415	74888458	officinarum
Chr10B_nlr15	Chr10B	33133397	33136679	Chr10	CC-NBARC-LRR	3282	+	motif_17,motif_16,motif_1,motif_6,motif_4,motif_5,motif_5,motif_10,motif_10,motif_10,motif_3,motif_3,motif_3,motif_12,motif_12,motif_12,motif_2,motif_2,motif_2,motif_8,motif_8,motif_7,motif_9,motif_9	16051415	74888458	officinarum
Chr10B_nlr16	Chr10B	37950736	37951180	Chr10	NBARC	444	+	motif_4,motif_5,motif_5,motif_10,motif_10,motif_10,motif_3,motif_3,motif_12	16051415	74888458	officinarum
Chr10B_nlr17	Chr10B	37961412	37961994	Chr10	NBARC-LRR	582	+	motif_2,motif_8,motif_7,motif_11,motif_9	16051415	74888458	officinarum
Chr10B_nlr18	Chr10B	38079059	38080085	Chr10	NBARC-LRR	1026	+	motif_4,motif_5,motif_5,motif_10,motif_10,motif_10,motif_3,motif_3,motif_3,motif_12,motif_12,motif_12,motif_2,motif_2,motif_2,motif_8,motif_8,motif_7,motif_11,motif_9	16051415	74888458	officinarum
Chr10B_nlr19	Chr10B	41381789	41384321	Chr10	CC-NBARC-LRR	2532	+	motif_17,motif_16,motif_1,motif_6,motif_6,motif_4,motif_4,motif_5,motif_5,motif_5,motif_10,motif_10,motif_10,motif_3,motif_3,motif_3,motif_12,motif_12,motif_12,motif_2,motif_2,motif_2,motif_8,motif_8,motif_7,motif_9,motif_9,motif_9,motif_11,motif_11	16051415	74888458	officinarum
Chr10B_nlr20	Chr10B	46308404	46310335	Chr10	CC-NBARC	1931	+	motif_17,motif_16,motif_14,motif_1,motif_6,motif_4,motif_5,motif_5,motif_10,motif_10,motif_10,motif_3,motif_3,motif_3,motif_12,motif_12,motif_12,motif_2,motif_2,motif_2,motif_8,motif_8,motif_7	16051415	74888458	officinarum
Chr10B_nlr21	Chr10B	46333708	46337372	Chr10	CC-NBARC-LRR	3664	+	motif_17,motif_16,motif_14,motif_1,motif_6,motif_4,motif_5,motif_5,motif_10,motif_10,motif_10,motif_3,motif_3,motif_3,motif_12,motif_12,motif_12,motif_2,motif_2,motif_2,motif_8,motif_8,motif_7,motif_11,motif_9	16051415	74888458	officinarum
Chr10B_nlr22	Chr10B	46493293	46500835	Chr10	CC-NBARC	7542	+	motif_17,motif_14,motif_1,motif_6,motif_12,motif_2,motif_2,motif_8,motif_8,motif_7	16051415	74888458	officinarum
Chr10B_nlr23	Chr10B	46549379	46560622	Chr10	CC-NBARC-LRR	11243	+	motif_17,motif_16,motif_14,motif_1,motif_6,motif_4,motif_5,motif_5,motif_10,motif_10,motif_10,motif_3,motif_3,motif_3,motif_12,motif_12,motif_12,motif_2,motif_2,motif_2,motif_8,motif_8,motif_7,motif_11,motif_9	16051415	74888458	officinarum
Chr10B_nlr24	Chr10B	46568060	46576247	Chr10	CC-NBARC-LRR	8187	+	motif_17,motif_16,motif_14,motif_1,motif_6,motif_4,motif_5,motif_5,motif_10,motif_10,motif_10,motif_3,motif_3,motif_3,motif_12,motif_12,motif_12,motif_2,motif_2,motif_2,motif_8,motif_8,motif_7,motif_9,motif_9	16051415	74888458	officinarum
Chr10B_nlr25	Chr10B	46928455	46930615	Chr10	CC-NBARC-LRR	2160	+	motif_16,motif_1,motif_6,motif_6,motif_4,motif_4,motif_5,motif_5,motif_5,motif_10,motif_10,motif_10,motif_3,motif_3,motif_3,motif_12,motif_12,motif_12,motif_2,motif_2,motif_2,motif_8,motif_8,motif_7,motif_9,motif_9,motif_9,motif_9	16051415	74888458	officinarum
Chr10B_nlr26	Chr10B	46980488	46982809	Chr10	CC-NBARC-LRR	2321	+	motif_17,motif_16,motif_1,motif_6,motif_4,motif_5,motif_5,motif_10,motif_10,motif_10,motif_3,motif_3,motif_3,motif_12,motif_12,motif_12,motif_2,motif_2,motif_2,motif_8,motif_8,motif_7,motif_9	16051415	74888458	officinarum
Chr10B_nlr27	Chr10B	47058396	47063857	Chr10	CC-NBARC	5461	+	motif_16,motif_1,motif_6,motif_4,motif_5,motif_5,motif_10,motif_10,motif_10,motif_3,motif_3,motif_3,motif_12,motif_12,motif_12,motif_2,motif_2,motif_8	16051415	74888458	officinarum
Chr10B_nlr28	Chr10B	47098435	47100254	Chr10	NBARC-LRR	1819	+	motif_1,motif_6,motif_4,motif_5,motif_5,motif_10,motif_10,motif_10,motif_3,motif_3,motif_3,motif_12,motif_12,motif_12,motif_2,motif_2,motif_2,motif_8,motif_8,motif_7,motif_9	16051415	74888458	officinarum
Chr10B_nlr29	Chr10B	47300975	47303345	Chr10	CC-NBARC-LRR	2370	+	motif_16,motif_1,motif_6,motif_6,motif_4,motif_4,motif_5,motif_5,motif_5,motif_10,motif_10,motif_10,motif_3,motif_3,motif_3,motif_12,motif_12,motif_12,motif_2,motif_2,motif_2,motif_8,motif_8,motif_7,motif_9,motif_9,motif_9,motif_9,motif_9,motif_11	16051415	74888458	officinarum
Chr10B_nlr30	Chr10B	47449969	47453948	Chr10	CC-NBARC-LRR	3979	+	motif_17,motif_16,motif_1,motif_6,motif_4,motif_10,motif_3,motif_2,motif_8,motif_11,motif_9	16051415	74888458	officinarum
Chr10B_nlr31	Chr10B	47693821	47693977	Chr10	NBARC	156	+	motif_1,motif_6	16051415	74888458	officinarum
Chr10B_nlr32	Chr10B	47694602	47695139	Chr10	CC-NBARC	537	+	motif_16,motif_1,motif_6	16051415	74888458	officinarum
Chr10B_nlr33	Chr10B	47695765	47696302	Chr10	CC-NBARC	537	+	motif_16,motif_1,motif_6	16051415	74888458	officinarum
Chr10B_nlr34	Chr10B	47696928	47697465	Chr10	CC-NBARC	537	+	motif_16,motif_1,motif_6	16051415	74888458	officinarum
Chr10B_nlr35	Chr10B	47698092	47698629	Chr10	CC-NBARC	537	+	motif_16,motif_1,motif_6	16051415	74888458	officinarum
Chr10B_nlr36	Chr10B	47699255	47699792	Chr10	CC-NBARC	537	+	motif_16,motif_1,motif_6	16051415	74888458	officinarum
Chr10B_nlr37	Chr10B	47700418	47700955	Chr10	CC-NBARC	537	+	motif_16,motif_1,motif_6	16051415	74888458	officinarum
Chr10B_nlr38	Chr10B	47701581	47702118	Chr10	CC-NBARC	537	+	motif_16,motif_1,motif_6	16051415	74888458	officinarum
Chr10B_nlr39	Chr10B	47702744	47703281	Chr10	CC-NBARC	537	+	motif_16,motif_1,motif_6	16051415	74888458	officinarum
Chr10B_nlr40	Chr10B	47703907	47704444	Chr10	CC-NBARC	537	+	motif_16,motif_1,motif_6	16051415	74888458	officinarum
Chr10B_nlr41	Chr10B	47705070	47705607	Chr10	CC-NBARC	537	+	motif_16,motif_1,motif_6	16051415	74888458	officinarum
Chr10B_nlr42	Chr10B	47713278	47713434	Chr10	NBARC	156	+	motif_1,motif_6	16051415	74888458	officinarum
Chr10B_nlr43	Chr10B	47714060	47714597	Chr10	CC-NBARC	537	+	motif_16,motif_1,motif_6	16051415	74888458	officinarum
Chr10B_nlr44	Chr10B	47715223	47715760	Chr10	CC-NBARC	537	+	motif_16,motif_1,motif_6	16051415	74888458	officinarum
Chr10B_nlr45	Chr10B	47716365	47716521	Chr10	NBARC	156	+	motif_1,motif_6	16051415	74888458	officinarum
Chr10B_nlr46	Chr10B	47717147	47721040	Chr10	CC-NBARC-LRR	3893	+	motif_16,motif_1,motif_6,motif_4,motif_5,motif_10,motif_11,motif_9,motif_9,motif_9,motif_9,motif_11	16051415	74888458	officinarum
Chr10B_nlr47	Chr10B	49196879	49199054	Chr10	CC-NBARC	2175	+	motif_17,motif_16,motif_6,motif_4,motif_5,motif_10	16051415	74888458	officinarum
Chr10B_nlr48	Chr10B	50227697	50228462	Chr10	NBARC	765	+	motif_1,motif_6,motif_6,motif_4,motif_5,motif_3,motif_2	16051415	74888458	officinarum
Chr10B_nlr49	Chr10B	56176492	56177200	Chr10	CC-NBARC	708	+	motif_17,motif_16,motif_1,motif_6	16051415	74888458	officinarum
Chr10B_nlr50	Chr10B	56187426	56188524	Chr10	NBARC-LRR	1098	+	motif_4,motif_5,motif_5,motif_10,motif_10,motif_10,motif_3,motif_3,motif_3,motif_12,motif_12,motif_12,motif_2,motif_2,motif_2,motif_8,motif_8,motif_7,motif_11,motif_9,motif_9	16051415	74888458	officinarum
Chr10B_nlr51	Chr10B	59813033	59815494	Chr10	TIR-NBARC-LRR	2461	+	motif_15,motif_1,motif_6,motif_3,motif_12,motif_12,motif_2,motif_2,motif_2,motif_8,motif_8,motif_7,motif_9,motif_9	16051415	74888458	officinarum
Chr10B_nlr52	Chr10B	60180339	60182253	Chr10	CC-NBARC-LRR	1914	+	motif_17,motif_16,motif_1,motif_4,motif_5,motif_3,motif_2,motif_7,motif_11	16051415	74888458	officinarum
Chr10B_nlr53	Chr10B	61928135	61931138	Chr10	CC-NBARC-LRR	3003	+	motif_16,motif_1,motif_4,motif_4,motif_5,motif_5,motif_10,motif_12,motif_2,motif_2,motif_8,motif_8,motif_7,motif_11,motif_19,motif_11,motif_11,motif_11,motif_11,motif_11	16051415	74888458	officinarum
Chr10B_nlr54	Chr10B	63081580	63084513	Chr10	NBARC-LRR	2933	+	motif_4,motif_5,motif_10,motif_12,motif_2,motif_2,motif_8,motif_8,motif_7,motif_11,motif_9,motif_9	16051415	74888458	officinarum
Chr10B_nlr55	Chr10B	63085853	63088729	Chr10	NBARC-LRR	2876	+	motif_14,motif_1,motif_6,motif_4,motif_5,motif_10,motif_12,motif_2,motif_2,motif_8,motif_8,motif_7,motif_9,motif_9	16051415	74888458	officinarum
Chr10B_nlr56	Chr10B	66535118	66537678	Chr10	CC-NBARC-LRR	2560	+	motif_17,motif_16,motif_1,motif_6,motif_6,motif_4,motif_5,motif_3,motif_12,motif_12,motif_2,motif_2,motif_2,motif_8,motif_8,motif_7,motif_9,motif_9,motif_11,motif_9,motif_11,motif_11	16051415	74888458	officinarum
Chr10B_nlr57	Chr10B	66541878	66543739	Chr10	CC-NBARC-LRR	1861	+	motif_17,motif_1,motif_6,motif_6,motif_4,motif_5,motif_3,motif_12,motif_12,motif_2,motif_2,motif_2,motif_8,motif_8,motif_7,motif_9,motif_9,motif_11	16051415	74888458	officinarum
Chr10B_nlr58	Chr10B	67411935	67414065	Chr10	NBARC-LRR	2130	+	motif_1,motif_6,motif_6,motif_4,motif_5,motif_2,motif_8,motif_7,motif_11,motif_9,motif_11	16051415	74888458	officinarum
Chr10B_nlr59	Chr10B	67449964	67450375	Chr10	NBARC	411	+	motif_1,motif_6,motif_6,motif_4,motif_5	16051415	74888458	officinarum
Chr10B_nlr60	Chr10B	69637349	69648101	Chr10	CC-NBARC	10752	+	motif_17,motif_16,motif_1,motif_6,motif_12,motif_2,motif_2,motif_8,motif_8,motif_7	16051415	74888458	officinarum
Chr10B_nlr61	Chr10B	69667007	69667730	Chr10	CC-NBARC	723	+	motif_17,motif_16,motif_1,motif_6	16051415	74888458	officinarum
Chr10B_nlr62	Chr10B	70811652	70812654	Chr10	NBARC-LRR	1002	+	motif_4,motif_5,motif_5,motif_10,motif_10,motif_10,motif_3,motif_3,motif_3,motif_12,motif_12,motif_12,motif_2,motif_2,motif_2,motif_8,motif_8,motif_7,motif_9	16051415	74888458	officinarum
Chr10B_nlr63	Chr10B	71009418	71013523	Chr10	CC-NBARC-LRR	4105	+	motif_17,motif_16,motif_14,motif_1,motif_6,motif_4,motif_5,motif_5,motif_10,motif_10,motif_10,motif_3,motif_3,motif_3,motif_12,motif_12,motif_12,motif_2,motif_2,motif_2,motif_8,motif_8,motif_7,motif_9	16051415	74888458	officinarum
Chr10B_nlr64	Chr10B	71048576	71052665	Chr10	CC-NBARC-LRR	4089	+	motif_17,motif_16,motif_14,motif_1,motif_6,motif_4,motif_5,motif_5,motif_10,motif_10,motif_10,motif_3,motif_3,motif_3,motif_12,motif_12,motif_12,motif_2,motif_2,motif_2,motif_8,motif_8,motif_7,motif_9	16051415	74888458	officinarum
Chr10B_nlr65	Chr10B	71088144	71092231	Chr10	CC-NBARC-LRR	4087	+	motif_17,motif_16,motif_14,motif_1,motif_6,motif_4,motif_5,motif_5,motif_10,motif_10,motif_10,motif_3,motif_3,motif_3,motif_12,motif_12,motif_12,motif_2,motif_2,motif_2,motif_8,motif_8,motif_7,motif_9	16051415	74888458	officinarum
Chr10B_nlr66	Chr10B	71135924	71140028	Chr10	CC-NBARC-LRR	4104	+	motif_17,motif_16,motif_14,motif_1,motif_6,motif_4,motif_5,motif_5,motif_10,motif_10,motif_10,motif_3,motif_3,motif_3,motif_12,motif_12,motif_12,motif_2,motif_2,motif_2,motif_8,motif_8,motif_7,motif_9	16051415	74888458	officinarum
Chr10B_nlr67	Chr10B	71244555	71245566	Chr10	NBARC-LRR	1011	+	motif_4,motif_5,motif_5,motif_10,motif_10,motif_10,motif_3,motif_3,motif_3,motif_12,motif_12,motif_12,motif_2,motif_2,motif_2,motif_8,motif_8,motif_7,motif_9	16051415	74888458	officinarum
Chr10B_nlr68	Chr10B	71337193	71341280	Chr10	CC-NBARC-LRR	4087	+	motif_17,motif_16,motif_14,motif_1,motif_6,motif_4,motif_5,motif_5,motif_10,motif_10,motif_10,motif_3,motif_3,motif_3,motif_12,motif_12,motif_12,motif_2,motif_2,motif_2,motif_8,motif_8,motif_7,motif_9	16051415	74888458	officinarum
Chr10B_nlr69	Chr10B	71378633	71382736	Chr10	CC-NBARC-LRR	4103	+	motif_17,motif_16,motif_14,motif_1,motif_6,motif_4,motif_5,motif_5,motif_10,motif_10,motif_10,motif_3,motif_3,motif_3,motif_12,motif_12,motif_12,motif_2,motif_2,motif_2,motif_8,motif_8,motif_7,motif_9	16051415	74888458	officinarum
Chr10B_nlr70	Chr10B	71486677	71492684	Chr10	CC-NBARC-LRR	6007	+	motif_17,motif_16,motif_14,motif_1,motif_6,motif_4,motif_5,motif_5,motif_10,motif_10,motif_10,motif_3,motif_3,motif_3,motif_12,motif_12,motif_12,motif_2,motif_2,motif_2,motif_8,motif_8,motif_7,motif_9	16051415	74888458	officinarum
Chr10B_nlr71	Chr10B	71508193	71509186	Chr10	NBARC-LRR	993	+	motif_4,motif_5,motif_5,motif_10,motif_10,motif_10,motif_3,motif_3,motif_3,motif_12,motif_12,motif_12,motif_2,motif_2,motif_2,motif_8,motif_8,motif_7,motif_9	16051415	74888458	officinarum
Chr10B_nlr72	Chr10B	71536973	71541075	Chr10	CC-NBARC-LRR	4102	+	motif_17,motif_16,motif_14,motif_1,motif_6,motif_4,motif_5,motif_5,motif_10,motif_10,motif_10,motif_3,motif_3,motif_3,motif_12,motif_12,motif_12,motif_2,motif_2,motif_2,motif_8,motif_8,motif_7,motif_9	16051415	74888458	officinarum
Chr10B_nlr73	Chr10B	71551492	71554117	Chr10	NBARC-LRR	2625	+	motif_4,motif_5,motif_5,motif_10,motif_10,motif_10,motif_3,motif_3,motif_3,motif_12,motif_12,motif_12,motif_2,motif_2,motif_8,motif_7,motif_11,motif_9	16051415	74888458	officinarum
Chr10B_nlr74	Chr10B	71764055	71764598	Chr10	CC-NBARC	543	+	motif_16,motif_14,motif_1,motif_6	16051415	74888458	officinarum
Chr10B_nlr75	Chr10B	71775659	71776706	Chr10	NBARC-LRR	1047	+	motif_5,motif_3,motif_12,motif_12,motif_2,motif_2,motif_2,motif_8,motif_8,motif_7,motif_9,motif_9	16051415	74888458	officinarum
Chr10B_nlr76	Chr10B	71844943	71847541	Chr10	CC-NBARC	2598	+	motif_16,motif_14,motif_1,motif_6,motif_5,motif_10,motif_10,motif_3,motif_3,motif_3,motif_12,motif_12,motif_2,motif_8,motif_7	16051415	74888458	officinarum
Chr10B_nlr77	Chr10B	71854815	71855542	Chr10	NBARC-LRR	727	+	motif_12,motif_2,motif_2,motif_8,motif_8,motif_7,motif_11,motif_9,motif_9	16051415	74888458	officinarum
Chr10B_nlr78	Chr10B	72773480	72773927	Chr10	NBARC	447	+	motif_5,motif_10,motif_10,motif_3,motif_3,motif_3,motif_12,motif_12,motif_2	16051415	74888458	officinarum
Chr10B_nlr79	Chr10B	74041556	74042105	Chr10	CC-NBARC	549	-	motif_16,motif_1,motif_6	16051415	74888458	officinarum
Chr10B_nlr80	Chr10B	74012732	74015600	Chr10	NBARC-LRR	2868	-	motif_4,motif_5,motif_3,motif_12,motif_12,motif_2,motif_2,motif_2,motif_8,motif_8,motif_7,motif_11,motif_11,motif_11,motif_11,motif_11,motif_11,motif_11,motif_11	16051415	74888458	officinarum
Chr10B_nlr82	Chr10B	73605467	73611162	Chr10	CC-NBARC-LRR	5695	-	motif_17,motif_16,motif_1,motif_6,motif_6,motif_4,motif_4,motif_5,motif_5,motif_10,motif_3,motif_12,motif_12,motif_2,motif_2,motif_2,motif_8,motif_8,motif_7,motif_9,motif_9,motif_11,motif_9,motif_11,motif_11,motif_11	16051415	74888458	officinarum
Chr10B_nlr83	Chr10B	73574038	73579999	Chr10	NBARC-LRR	5961	-	motif_1,motif_6,motif_6,motif_4,motif_4,motif_5,motif_5,motif_10,motif_3,motif_12,motif_12,motif_2,motif_2,motif_2,motif_8,motif_8,motif_7,motif_9,motif_9,motif_11,motif_9,motif_11,motif_11,motif_11	16051415	74888458	officinarum
Chr10B_nlr84	Chr10B	73406741	73409391	Chr10	CC-NBARC	2650	-	motif_17,motif_16,motif_1,motif_6,motif_6,motif_4,motif_5,motif_2,motif_8,motif_7	16051415	74888458	officinarum
Chr10B_nlr85	Chr10B	73136293	73140657	Chr10	CC-NBARC-LRR	4364	-	motif_17,motif_16,motif_1,motif_6,motif_4,motif_5,motif_5,motif_10,motif_10,motif_10,motif_3,motif_3,motif_3,motif_12,motif_12,motif_12,motif_2,motif_2,motif_8,motif_7,motif_9,motif_9,motif_9	16051415	74888458	officinarum
Chr10B_nlr86	Chr10B	73067861	73069873	Chr10	CC-NBARC	2012	-	motif_17,motif_16,motif_14,motif_1,motif_6,motif_4,motif_5,motif_5,motif_10,motif_10,motif_10,motif_3,motif_3,motif_3,motif_12,motif_12,motif_12,motif_2,motif_2,motif_8	16051415	74888458	officinarum
Chr10B_nlr87	Chr10B	73055898	73061157	Chr10	CC-NBARC-LRR	5259	-	motif_17,motif_16,motif_14,motif_1,motif_6,motif_4,motif_5,motif_5,motif_10,motif_10,motif_10,motif_3,motif_3,motif_3,motif_12,motif_12,motif_12,motif_2,motif_2,motif_2,motif_8,motif_8,motif_7,motif_11,motif_9,motif_9,motif_9,motif_11	16051415	74888458	officinarum
Chr10B_nlr88	Chr10B	71781900	71782947	Chr10	NBARC-LRR	1047	-	motif_4,motif_5,motif_5,motif_10,motif_10,motif_3,motif_2,motif_8,motif_9,motif_9	16051415	74888458	officinarum
Chr10B_nlr89	Chr10B	69654916	69656029	Chr10	NBARC-LRR	1113	-	motif_4,motif_5,motif_12,motif_2,motif_2,motif_8,motif_8,motif_7,motif_9,motif_9	16051415	74888458	officinarum
Chr10B_nlr90	Chr10B	69618100	69618568	Chr10	CC-NBARC	468	-	motif_16,motif_1,motif_6	16051415	74888458	officinarum
Chr10B_nlr91	Chr10B	69593248	69594181	Chr10	NBARC-LRR	933	-	motif_12,motif_2,motif_2,motif_8,motif_8,motif_7,motif_9,motif_9,motif_9,motif_9,motif_9	16051415	74888458	officinarum
Chr10B_nlr93	Chr10B	65984996	65987340	Chr10	CC-NBARC-LRR	2344	-	motif_16,motif_1,motif_6,motif_10,motif_3,motif_3,motif_12,motif_12,motif_12,motif_2,motif_2,motif_2,motif_8,motif_8,motif_7,motif_9,motif_9,motif_9,motif_11,motif_11	16051415	74888458	officinarum
Chr10B_nlr94	Chr10B	64948208	64950805	Chr10	CC-NBARC	2597	-	motif_17,motif_16,motif_1,motif_6,motif_12,motif_2,motif_2,motif_8,motif_8,motif_7	16051415	74888458	officinarum
Chr10B_nlr95	Chr10B	63393086	63400639	Chr10	CC-NBARC-LRR	7553	-	motif_17,motif_16,motif_14,motif_1,motif_6,motif_5,motif_10,motif_10,motif_3,motif_3,motif_3,motif_12,motif_12,motif_2,motif_7,motif_9,motif_11,motif_9	16051415	74888458	officinarum
Chr10B_nlr96	Chr10B	63331787	63332618	Chr10	NBARC-LRR	831	-	motif_3,motif_12,motif_12,motif_2,motif_2,motif_2,motif_8,motif_8,motif_7,motif_9,motif_9	16051415	74888458	officinarum
Chr10B_nlr97	Chr10B	63291857	63294155	Chr10	CC-NBARC-LRR	2298	-	motif_17,motif_1,motif_6,motif_4,motif_5,motif_5,motif_10,motif_10,motif_10,motif_3,motif_3,motif_3,motif_12,motif_12,motif_12,motif_2,motif_2,motif_2,motif_8,motif_8,motif_7,motif_11,motif_9,motif_9	16051415	74888458	officinarum
Chr10B_nlr98	Chr10B	63266349	63268646	Chr10	CC-NBARC-LRR	2297	-	motif_17,motif_16,motif_1,motif_6,motif_4,motif_5,motif_5,motif_10,motif_10,motif_10,motif_3,motif_3,motif_3,motif_12,motif_12,motif_12,motif_2,motif_2,motif_2,motif_8,motif_8,motif_7,motif_11,motif_9,motif_9	16051415	74888458	officinarum
Chr10B_nlr99	Chr10B	63185490	63188706	Chr10	CC-NBARC-LRR	3216	-	motif_17,motif_16,motif_1,motif_6,motif_4,motif_5,motif_5,motif_10,motif_10,motif_10,motif_3,motif_3,motif_3,motif_12,motif_12,motif_12,motif_2,motif_2,motif_2,motif_8,motif_8,motif_7,motif_11,motif_9	16051415	74888458	officinarum
Chr10B_nlr100	Chr10B	63048113	63051317	Chr10	CC-NBARC-LRR	3204	-	motif_17,motif_16,motif_14,motif_1,motif_6,motif_6,motif_4,motif_4,motif_5,motif_5,motif_5,motif_10,motif_10,motif_10,motif_3,motif_3,motif_3,motif_12,motif_12,motif_12,motif_2,motif_2,motif_2,motif_8,motif_8,motif_7,motif_9,motif_9,motif_9,motif_9	16051415	74888458	officinarum
Chr10B_nlr101	Chr10B	60151607	60157643	Chr10	NBARC-LRR	6036	-	motif_1,motif_6,motif_4,motif_5,motif_5,motif_10,motif_10,motif_10,motif_3,motif_3,motif_3,motif_12,motif_12,motif_12,motif_2,motif_2,motif_2,motif_8,motif_8,motif_7,motif_9	16051415	74888458	officinarum
Chr10B_nlr102	Chr10B	59923520	59925703	Chr10	CC-NBARC-LRR	2183	-	motif_16,motif_1,motif_6,motif_4,motif_5,motif_5,motif_10,motif_10,motif_3,motif_2,motif_8,motif_7,motif_9	16051415	74888458	officinarum
Chr10B_nlr103	Chr10B	59800976	59801132	Chr10	NBARC	156	-	motif_1,motif_6	16051415	74888458	officinarum
Chr10B_nlr104	Chr10B	55249137	55250037	Chr10	CC-NBARC	900	-	motif_17,motif_16,motif_6,motif_4,motif_5	16051415	74888458	officinarum
Chr10B_nlr105	Chr10B	55240216	55244632	Chr10	NBARC-LRR	4416	-	motif_1,motif_6,motif_6,motif_4,motif_5,motif_3,motif_12,motif_12,motif_2,motif_2,motif_2,motif_8,motif_8,motif_7,motif_11,motif_11,motif_9	16051415	74888458	officinarum
Chr10B_nlr106	Chr10B	55099336	55101674	Chr10	CC-NBARC	2338	-	motif_17,motif_16,motif_6,motif_4,motif_5,motif_10	16051415	74888458	officinarum
Chr10B_nlr107	Chr10B	55078235	55079072	Chr10	NBARC-LRR	837	-	motif_3,motif_12,motif_12,motif_2,motif_2,motif_2,motif_8,motif_8,motif_7,motif_11,motif_9,motif_9	16051415	74888458	officinarum
Chr10B_nlr108	Chr10B	51148576	51151017	Chr10	CC-NBARC-LRR	2441	-	motif_17,motif_16,motif_1,motif_6,motif_6,motif_4,motif_4,motif_5,motif_5,motif_5,motif_10,motif_10,motif_10,motif_3,motif_3,motif_3,motif_12,motif_12,motif_12,motif_2,motif_2,motif_2,motif_8,motif_8,motif_7,motif_9,motif_9,motif_9	16051415	74888458	officinarum
Chr10B_nlr109	Chr10B	50711232	50714069	Chr10	CC-NBARC-LRR	2837	-	motif_17,motif_16,motif_1,motif_6,motif_6,motif_4,motif_4,motif_5,motif_5,motif_5,motif_10,motif_10,motif_10,motif_3,motif_3,motif_3,motif_12,motif_12,motif_12,motif_2,motif_2,motif_2,motif_8,motif_8,motif_7,motif_9,motif_11,motif_9	16051415	74888458	officinarum
Chr10B_nlr110	Chr10B	49755803	49761143	Chr10	NBARC-LRR	5340	-	motif_1,motif_6,motif_6,motif_4,motif_5,motif_7,motif_9,motif_11,motif_11,motif_11,motif_11,motif_11,motif_9,motif_11,motif_11	16051415	74888458	officinarum
Chr10B_nlr111	Chr10B	48376672	48379209	Chr10	CC-NBARC-LRR	2537	-	motif_16,motif_1,motif_6,motif_6,motif_4,motif_4,motif_5,motif_5,motif_5,motif_10,motif_10,motif_10,motif_3,motif_3,motif_3,motif_12,motif_12,motif_12,motif_2,motif_2,motif_2,motif_8,motif_8,motif_7,motif_9,motif_9,motif_9,motif_11,motif_11	16051415	74888458	officinarum
Chr10B_nlr112	Chr10B	48073574	48081675	Chr10	CC-NBARC-LRR	8101	-	motif_17,motif_16,motif_1,motif_6,motif_10,motif_3,motif_3,motif_12,motif_12,motif_12,motif_2,motif_2,motif_2,motif_8,motif_8,motif_7,motif_11,motif_9,motif_9,motif_9	16051415	74888458	officinarum
Chr10B_nlr113	Chr10B	47917993	47918440	Chr10	NBARC	447	-	motif_1,motif_6,motif_4,motif_10	16051415	74888458	officinarum
Chr10B_nlr114	Chr10B	47649051	47651412	Chr10	CC-NBARC-LRR	2361	-	motif_16,motif_1,motif_6,motif_6,motif_4,motif_4,motif_5,motif_5,motif_5,motif_10,motif_10,motif_10,motif_3,motif_3,motif_3,motif_12,motif_12,motif_12,motif_2,motif_2,motif_2,motif_8,motif_8,motif_7,motif_9,motif_9,motif_9,motif_11,motif_11	16051415	74888458	officinarum
Chr10B_nlr115	Chr10B	47605426	47607572	Chr10	CC-NBARC	2146	-	motif_17,motif_16,motif_6,motif_4,motif_5,motif_10	16051415	74888458	officinarum
Chr10B_nlr116	Chr10B	47551848	47553995	Chr10	CC-NBARC	2147	-	motif_17,motif_16,motif_6,motif_4,motif_5,motif_10	16051415	74888458	officinarum
Chr10B_nlr117	Chr10B	47498265	47500412	Chr10	CC-NBARC	2147	-	motif_17,motif_16,motif_6,motif_4,motif_5,motif_10	16051415	74888458	officinarum
Chr10B_nlr118	Chr10B	47406052	47410884	Chr10	CC-NBARC-LRR	4832	-	motif_17,motif_16,motif_6,motif_4,motif_5,motif_10,motif_3,motif_2,motif_8,motif_11,motif_9	16051415	74888458	officinarum
Chr10B_nlr119	Chr10B	47407825	47408113	Chr10	NBARC	288	-	motif_1,motif_6,motif_4	16051415	74888458	officinarum
Chr10B_nlr120	Chr10B	47358221	47362455	Chr10	CC-NBARC-LRR	4234	-	motif_17,motif_16,motif_1,motif_6,motif_4,motif_10,motif_3,motif_2,motif_8,motif_11,motif_9	16051415	74888458	officinarum
Chr10B_nlr121	Chr10B	47244342	47246386	Chr10	CC-NBARC-LRR	2044	-	motif_16,motif_1,motif_6,motif_6,motif_4,motif_4,motif_5,motif_5,motif_5,motif_10,motif_10,motif_10,motif_3,motif_3,motif_3,motif_12,motif_12,motif_2,motif_9	16051415	74888458	officinarum
Chr10B_nlr122	Chr10B	46934626	46937436	Chr10	CC-NBARC-LRR	2810	-	motif_17,motif_16,motif_1,motif_4,motif_5,motif_5,motif_10,motif_10,motif_3,motif_2,motif_8,motif_11,motif_9,motif_9,motif_9	16051415	74888458	officinarum
Chr10B_nlr123	Chr10B	46626332	46628687	Chr10	CC-NBARC-LRR	2355	-	motif_16,motif_1,motif_6,motif_6,motif_4,motif_4,motif_5,motif_5,motif_5,motif_10,motif_10,motif_10,motif_3,motif_3,motif_3,motif_12,motif_12,motif_12,motif_2,motif_2,motif_2,motif_8,motif_8,motif_7,motif_9,motif_9,motif_9,motif_11,motif_11	16051415	74888458	officinarum
Chr10B_nlr124	Chr10B	44229289	44232376	Chr10	CC-NBARC-LRR	3087	-	motif_17,motif_16,motif_14,motif_1,motif_6,motif_4,motif_5,motif_5,motif_10,motif_10,motif_10,motif_3,motif_3,motif_3,motif_12,motif_12,motif_12,motif_2,motif_2,motif_2,motif_8,motif_8,motif_7,motif_9	16051415	74888458	officinarum
Chr10B_nlr125	Chr10B	44226985	44227702	Chr10	NBARC	717	-	motif_4,motif_5,motif_5,motif_10,motif_10,motif_10,motif_3,motif_3,motif_3,motif_12,motif_12,motif_12,motif_2,motif_2,motif_2,motif_8,motif_8,motif_7	16051415	74888458	officinarum
Chr10B_nlr126	Chr10B	44207370	44207994	Chr10	NBARC	624	-	motif_4,motif_5,motif_5,motif_10,motif_10,motif_10,motif_3,motif_3,motif_3,motif_12,motif_12,motif_12,motif_2,motif_2,motif_8	16051415	74888458	officinarum
Chr10B_nlr127	Chr10B	41226098	41228645	Chr10	CC-NBARC-LRR	2547	-	motif_17,motif_16,motif_1,motif_6,motif_6,motif_4,motif_4,motif_5,motif_5,motif_5,motif_10,motif_10,motif_10,motif_3,motif_3,motif_3,motif_12,motif_12,motif_12,motif_2,motif_2,motif_2,motif_8,motif_8,motif_7,motif_9,motif_9,motif_9,motif_11,motif_11,motif_11	16051415	74888458	officinarum
Chr10B_nlr128	Chr10B	41220965	41223616	Chr10	CC-NBARC-LRR	2651	-	motif_17,motif_16,motif_1,motif_6,motif_6,motif_4,motif_4,motif_5,motif_5,motif_5,motif_10,motif_10,motif_10,motif_3,motif_3,motif_3,motif_12,motif_12,motif_12,motif_2,motif_2,motif_2,motif_8,motif_8,motif_7,motif_9,motif_9,motif_11,motif_11	16051415	74888458	officinarum
Chr10B_nlr129	Chr10B	41159348	41161874	Chr10	CC-NBARC-LRR	2526	-	motif_17,motif_16,motif_1,motif_6,motif_6,motif_4,motif_4,motif_5,motif_5,motif_5,motif_10,motif_10,motif_10,motif_3,motif_3,motif_3,motif_12,motif_12,motif_12,motif_2,motif_2,motif_2,motif_8,motif_8,motif_7,motif_9,motif_9,motif_9,motif_11,motif_11,motif_11	16051415	74888458	officinarum
Chr10B_nlr130	Chr10B	41152709	41154536	Chr10	CC-NBARC-LRR	1827	-	motif_17,motif_16,motif_1,motif_6,motif_6,motif_4,motif_4,motif_5,motif_5,motif_5,motif_10,motif_10,motif_10,motif_3,motif_3,motif_3,motif_12,motif_12,motif_12,motif_2,motif_2,motif_8,motif_9,motif_9,motif_9	16051415	74888458	officinarum
Chr10B_nlr131	Chr10B	41038452	41041542	Chr10	CC-NBARC-LRR	3090	-	motif_17,motif_16,motif_1,motif_6,motif_6,motif_4,motif_4,motif_5,motif_5,motif_5,motif_10,motif_10,motif_10,motif_3,motif_3,motif_3,motif_12,motif_12,motif_12,motif_2,motif_2,motif_2,motif_8,motif_8,motif_7,motif_9,motif_9,motif_9,motif_11	16051415	74888458	officinarum
Chr10B_nlr132	Chr10B	40285985	40289666	Chr10	CC-NBARC-LRR	3681	-	motif_17,motif_16,motif_1,motif_6,motif_6,motif_4,motif_5,motif_3,motif_12,motif_12,motif_2,motif_2,motif_2,motif_8,motif_8,motif_7,motif_11,motif_11,motif_9,motif_11,motif_9,motif_11,motif_11,motif_11,motif_11,motif_11,motif_11,motif_11,motif_11	16051415	74888458	officinarum
Chr10B_nlr133	Chr10B	40267967	40271585	Chr10	CC-NBARC-LRR	3618	-	motif_17,motif_1,motif_6,motif_6,motif_4,motif_5,motif_3,motif_12,motif_12,motif_2,motif_2,motif_2,motif_8,motif_8,motif_7,motif_9,motif_11,motif_11,motif_11,motif_11,motif_9,motif_11,motif_11,motif_11,motif_11,motif_11,motif_11,motif_11,motif_11	16051415	74888458	officinarum
Chr10B_nlr134	Chr10B	40226255	40230270	Chr10	CC-NBARC-LRR	4015	-	motif_17,motif_16,motif_1,motif_6,motif_3,motif_12,motif_12,motif_2,motif_2,motif_2,motif_8,motif_8,motif_7,motif_9,motif_11,motif_11,motif_11,motif_9,motif_11,motif_11,motif_11,motif_11,motif_11	16051415	74888458	officinarum
Chr10B_nlr137	Chr10B	39199612	39200608	Chr10	NBARC-LRR	996	-	motif_5,motif_10,motif_10,motif_3,motif_3,motif_3,motif_12,motif_12,motif_12,motif_2,motif_2,motif_2,motif_8,motif_8,motif_7,motif_9,motif_9	16051415	74888458	officinarum
Chr10B_nlr138	Chr10B	38318231	38319692	Chr10	NBARC-LRR	1461	-	motif_1,motif_6,motif_3,motif_12,motif_12,motif_2,motif_2,motif_8,motif_9,motif_9	16051415	74888458	officinarum
Chr10B_nlr139	Chr10B	33002058	33002436	Chr10	NBARC	378	-	motif_14,motif_1,motif_6	16051415	74888458	officinarum
Chr10B_nlr140	Chr10B	22523282	22525402	Chr10	CC-NBARC-LRR	2120	-	motif_17,motif_16,motif_14,motif_1,motif_6,motif_6,motif_4,motif_4,motif_5,motif_5,motif_5,motif_10,motif_10,motif_10,motif_3,motif_3,motif_3,motif_12,motif_12,motif_12,motif_2,motif_2,motif_2,motif_8,motif_8,motif_7,motif_11,motif_9,motif_9	16051415	74888458	officinarum
Chr10B_nlr141	Chr10B	22512844	22513783	Chr10	NBARC	939	-	motif_1,motif_6,motif_6,motif_4,motif_4,motif_5,motif_5,motif_5,motif_10,motif_10,motif_10,motif_3,motif_3,motif_3,motif_12,motif_12,motif_12,motif_2,motif_2,motif_2,motif_8,motif_8,motif_7	16051415	74888458	officinarum
Chr10B_nlr142	Chr10B	22442379	22443240	Chr10	NBARC	861	-	motif_1,motif_6,motif_4,motif_3,motif_2,motif_8	16051415	74888458	officinarum
Chr10B_nlr143	Chr10B	22411801	22414258	Chr10	NBARC-LRR	2457	-	motif_1,motif_6,motif_6,motif_4,motif_4,motif_5,motif_5,motif_5,motif_10,motif_10,motif_10,motif_3,motif_3,motif_3,motif_12,motif_12,motif_12,motif_2,motif_2,motif_2,motif_8,motif_8,motif_7,motif_19,motif_11,motif_11,motif_11,motif_11,motif_11,motif_11,motif_11,motif_11	16051415	74888458	officinarum
Chr10B_nlr144	Chr10B	15115282	15117693	Chr10	NBARC-LRR	2411	-	motif_1,motif_6,motif_4,motif_5,motif_5,motif_10,motif_10,motif_10,motif_3,motif_3,motif_3,motif_12,motif_12,motif_12,motif_2,motif_2,motif_2,motif_8,motif_8,motif_7,motif_9	1798666	15442240	officinarum
Chr10B_nlr145	Chr10B	14013039	14015407	Chr10	CC-NBARC-LRR	2368	-	motif_17,motif_1,motif_6,motif_3,motif_12,motif_12,motif_2,motif_2,motif_2,motif_8,motif_8,motif_7,motif_9	1798666	15442240	officinarum
Chr10B_nlr146	Chr10B	13223331	13227162	Chr10	CC-NBARC-LRR	3831	-	motif_17,motif_16,motif_1,motif_6,motif_6,motif_4,motif_4,motif_5,motif_5,motif_5,motif_10,motif_10,motif_10,motif_3,motif_3,motif_3,motif_12,motif_12,motif_12,motif_2,motif_2,motif_2,motif_8,motif_8,motif_7,motif_9,motif_9,motif_11,motif_9,motif_11,motif_11,motif_11,motif_11,motif_11,motif_11,motif_11,motif_11,motif_11,motif_11,motif_11,motif_11	1798666	15442240	officinarum
Chr10B_nlr147	Chr10B	13176568	13180432	Chr10	CC-NBARC-LRR	3864	-	motif_17,motif_16,motif_1,motif_6,motif_6,motif_4,motif_4,motif_5,motif_5,motif_5,motif_10,motif_10,motif_10,motif_3,motif_3,motif_3,motif_12,motif_12,motif_12,motif_2,motif_2,motif_2,motif_8,motif_8,motif_7,motif_9,motif_11,motif_9,motif_11,motif_11,motif_11,motif_11,motif_11,motif_11,motif_11,motif_11,motif_11,motif_11,motif_11,motif_11	1798666	15442240	officinarum
Chr10B_nlr148	Chr10B	13090812	13094787	Chr10	CC-NBARC-LRR	3975	-	motif_17,motif_16,motif_1,motif_6,motif_6,motif_4,motif_4,motif_5,motif_5,motif_5,motif_10,motif_10,motif_10,motif_3,motif_3,motif_3,motif_12,motif_12,motif_12,motif_2,motif_2,motif_2,motif_8,motif_8,motif_7,motif_9,motif_11,motif_9,motif_11,motif_11,motif_11,motif_11,motif_11,motif_11,motif_11,motif_11,motif_11,motif_11,motif_11,motif_11,motif_11	1798666	15442240	officinarum
Chr10B_nlr149	Chr10B	13055782	13058545	Chr10	NBARC-LRR	2763	-	motif_4,motif_5,motif_3,motif_12,motif_12,motif_2,motif_2,motif_2,motif_8,motif_8,motif_7,motif_9,motif_9,motif_9,motif_11,motif_11,motif_11,motif_11,motif_11,motif_11,motif_11,motif_11	1798666	15442240	officinarum
Chr10B_nlr150	Chr10B	13025582	13032719	Chr10	CC-NBARC-LRR	7137	-	motif_17,motif_16,motif_1,motif_6,motif_6,motif_4,motif_4,motif_5,motif_5,motif_10,motif_3,motif_12,motif_12,motif_2,motif_2,motif_2,motif_8,motif_8,motif_7,motif_9,motif_11,motif_9,motif_11,motif_11,motif_11,motif_11,motif_11,motif_9,motif_9,motif_11,motif_11,motif_11,motif_11,motif_11,motif_11,motif_11	1798666	15442240	officinarum
Chr10B_nlr151	Chr10B	12650302	12654133	Chr10	CC-NBARC-LRR	3831	-	motif_17,motif_16,motif_1,motif_6,motif_6,motif_4,motif_4,motif_5,motif_5,motif_5,motif_10,motif_10,motif_10,motif_3,motif_3,motif_3,motif_12,motif_12,motif_12,motif_2,motif_2,motif_2,motif_8,motif_8,motif_7,motif_9,motif_9,motif_11,motif_9,motif_11,motif_11,motif_11,motif_11,motif_11,motif_11,motif_11,motif_11,motif_11,motif_11,motif_11,motif_11	1798666	15442240	officinarum
Chr10B_nlr152	Chr10B	12639897	12641339	Chr10	CC-NBARC	1442	-	motif_17,motif_1,motif_6,motif_6,motif_4,motif_5,motif_3,motif_12,motif_8,motif_7	1798666	15442240	officinarum
Chr10B_nlr153	Chr10B	11266108	11275266	Chr10	CC-NBARC-LRR	9158	-	motif_17,motif_16,motif_14,motif_1,motif_6,motif_4,motif_5,motif_5,motif_10,motif_10,motif_10,motif_3,motif_3,motif_3,motif_12,motif_12,motif_12,motif_2,motif_2,motif_2,motif_8,motif_8,motif_7,motif_11,motif_9,motif_9	1798666	15442240	officinarum
Chr10B_nlr154	Chr10B	11117622	11120994	Chr10	NBARC-LRR	3372	-	motif_14,motif_1,motif_6,motif_6,motif_4,motif_4,motif_5,motif_5,motif_5,motif_10,motif_10,motif_10,motif_3,motif_3,motif_3,motif_12,motif_12,motif_12,motif_2,motif_2,motif_2,motif_8,motif_8,motif_7,motif_9,motif_9	1798666	15442240	officinarum
Chr10B_nlr155	Chr10B	11081886	11085258	Chr10	NBARC-LRR	3372	-	motif_14,motif_1,motif_6,motif_6,motif_4,motif_4,motif_5,motif_5,motif_5,motif_10,motif_10,motif_10,motif_3,motif_3,motif_3,motif_12,motif_12,motif_12,motif_2,motif_2,motif_2,motif_8,motif_8,motif_7,motif_9,motif_9	1798666	15442240	officinarum
Chr10B_nlr156	Chr10B	7222088	7223269	Chr10	NBARC-LRR	1181	-	motif_10,motif_3,motif_3,motif_12,motif_12,motif_12,motif_2,motif_2,motif_2,motif_8,motif_8,motif_7,motif_9,motif_9,motif_11,motif_11,motif_9,motif_11	1798666	15442240	officinarum
Chr10B_nlr157	Chr10B	7050756	7054585	Chr10	CC-NBARC-LRR	3829	-	motif_17,motif_16,motif_1,motif_6,motif_6,motif_4,motif_4,motif_5,motif_5,motif_5,motif_10,motif_10,motif_10,motif_3,motif_3,motif_3,motif_12,motif_12,motif_12,motif_2,motif_2,motif_2,motif_8,motif_8,motif_7,motif_9,motif_9,motif_11,motif_11,motif_9,motif_19,motif_11,motif_11,motif_11,motif_11,motif_11,motif_11,motif_11,motif_11,motif_11,motif_11	1798666	15442240	officinarum
Chr10B_nlr158	Chr10B	7033914	7038081	Chr10	CC-NBARC-LRR	4167	-	motif_17,motif_16,motif_1,motif_6,motif_6,motif_4,motif_4,motif_5,motif_5,motif_5,motif_10,motif_10,motif_10,motif_3,motif_3,motif_3,motif_12,motif_12,motif_12,motif_2,motif_2,motif_2,motif_8,motif_8,motif_7,motif_9,motif_9,motif_11,motif_11,motif_19,motif_11,motif_11,motif_11,motif_11,motif_11,motif_11,motif_11,motif_11,motif_11,motif_11,motif_11	1798666	15442240	officinarum
Chr10B_nlr159	Chr10B	6985053	6988902	Chr10	CC-NBARC-LRR	3849	-	motif_16,motif_1,motif_6,motif_6,motif_4,motif_4,motif_5,motif_5,motif_5,motif_10,motif_10,motif_10,motif_3,motif_3,motif_3,motif_12,motif_12,motif_12,motif_2,motif_2,motif_2,motif_8,motif_8,motif_7,motif_9,motif_9,motif_11,motif_9,motif_11,motif_11,motif_19,motif_11,motif_11,motif_11,motif_11,motif_11,motif_11,motif_11	1798666	15442240	officinarum
Chr10B_nlr160	Chr10B	6944788	6945511	Chr10	CC-NBARC	723	-	motif_17,motif_16,motif_1,motif_6	1798666	15442240	officinarum
Chr10B_nlr161	Chr10B	6909679	6912303	Chr10	NBARC-LRR	2624	-	motif_4,motif_5,motif_10,motif_11,motif_11,motif_11,motif_11,motif_9,motif_11,motif_11,motif_11,motif_11,motif_11,motif_11,motif_11,motif_11,motif_11,motif_11	1798666	15442240	officinarum
Chr10B_nlr162	Chr10B	6860060	6862319	Chr10	CC-NBARC-LRR	2259	-	motif_17,motif_16,motif_1,motif_6,motif_6,motif_4,motif_4,motif_5,motif_5,motif_5,motif_10,motif_10,motif_10,motif_3,motif_3,motif_3,motif_12,motif_12,motif_12,motif_2,motif_2,motif_2,motif_8,motif_8,motif_7,motif_9,motif_11,motif_9,motif_11,motif_11	1798666	15442240	officinarum
Chr10B_nlr163	Chr10B	6827758	6831560	Chr10	CC-NBARC-LRR	3802	-	motif_17,motif_16,motif_1,motif_6,motif_6,motif_4,motif_4,motif_5,motif_5,motif_5,motif_10,motif_10,motif_10,motif_3,motif_3,motif_3,motif_12,motif_12,motif_12,motif_2,motif_2,motif_2,motif_8,motif_8,motif_7,motif_11,motif_11,motif_9,motif_11,motif_11,motif_11,motif_11,motif_11	1798666	15442240	officinarum
Chr10B_nlr164	Chr10B	6808942	6812116	Chr10	NBARC-LRR	3174	-	motif_6,motif_4,motif_4,motif_5,motif_5,motif_5,motif_10,motif_10,motif_10,motif_3,motif_3,motif_3,motif_12,motif_12,motif_12,motif_2,motif_2,motif_2,motif_8,motif_8,motif_7,motif_9,motif_11,motif_11,motif_9,motif_11,motif_11,motif_11,motif_11,motif_11,motif_11,motif_19,motif_11,motif_11,motif_11,motif_11,motif_11,motif_11	1798666	15442240	officinarum
Chr10B_nlr165	Chr10B	6752506	6756384	Chr10	CC-NBARC-LRR	3878	-	motif_17,motif_1,motif_6,motif_6,motif_4,motif_4,motif_5,motif_5,motif_5,motif_10,motif_10,motif_10,motif_3,motif_3,motif_3,motif_12,motif_12,motif_2,motif_7,motif_9,motif_9,motif_11,motif_9,motif_11,motif_11,motif_19,motif_11,motif_11,motif_11,motif_11,motif_11,motif_11,motif_11	1798666	15442240	officinarum
Chr10B_nlr166	Chr10B	6618803	6622583	Chr10	CC-NBARC-LRR	3780	-	motif_17,motif_16,motif_1,motif_6,motif_10,motif_3,motif_3,motif_12,motif_12,motif_12,motif_2,motif_2,motif_8,motif_9,motif_9,motif_9	1798666	15442240	officinarum
Chr10B_nlr167	Chr10B	3205455	3205875	Chr10	NBARC	420	-	motif_1,motif_6,motif_6,motif_4,motif_5	1798666	15442240	officinarum
Chr10B_nlr168	Chr10B	3180766	3184985	Chr10	NBARC-LRR	4219	-	motif_1,motif_6,motif_6,motif_4,motif_5,motif_8,motif_7,motif_11,motif_9	1798666	15442240	officinarum
Chr10B_nlr169	Chr10B	3171113	3175793	Chr10	CC-NBARC-LRR	4680	-	motif_17,motif_16,motif_6,motif_4,motif_5,motif_3,motif_12,motif_2,motif_8,motif_7,motif_11,motif_11,motif_9,motif_9	1798666	15442240	officinarum
Chr10B_nlr170	Chr10B	3147096	3151172	Chr10	CC-NBARC-LRR	4076	-	motif_17,motif_16,motif_6,motif_4,motif_5,motif_12,motif_2,motif_2,motif_8,motif_8,motif_7,motif_11,motif_11,motif_9	1798666	15442240	officinarum
Chr10B_alt_nlr1	Chr10B_alt	1761083	1771016	Chr10	CC-NBARC-LRR	9933	+	motif_16,motif_1,motif_6,motif_6,motif_4,motif_5,motif_12,motif_2,motif_2,motif_8,motif_8,motif_7,motif_19,motif_11,motif_11,motif_11,motif_11,motif_11,motif_11,motif_11,motif_11,motif_11,motif_11	432088	4001988	officinarum
Chr10B_alt_nlr2	Chr10B_alt	1773852	1774266	Chr10	NBARC	414	+	motif_3,motif_12,motif_12,motif_2,motif_2,motif_2,motif_8,motif_8,motif_7	432088	4001988	officinarum
Chr10B_alt_nlr3	Chr10B_alt	2700961	2703856	Chr10	CC-NBARC-LRR	2895	+	motif_17,motif_16,motif_1,motif_4,motif_5,motif_5,motif_10,motif_10,motif_10,motif_3,motif_3,motif_3,motif_12,motif_12,motif_12,motif_2,motif_2,motif_8,motif_11,motif_9,motif_9	432088	4001988	officinarum
Chr10B_alt_nlr4	Chr10B_alt	7332512	7334201	Chr10	NBARC-LRR	1689	+	motif_12,motif_2,motif_8,motif_9,motif_9,motif_11,motif_9,motif_11,motif_11,motif_9	4704933	24002368	officinarum
Chr10B_alt_nlr5	Chr10B_alt	7347328	7351562	Chr10	NBARC-LRR	4234	+	motif_1,motif_6,motif_6,motif_4,motif_4,motif_5,motif_5,motif_10,motif_2,motif_8,motif_7,motif_9,motif_9,motif_11,motif_9,motif_19,motif_9,motif_11	4704933	24002368	officinarum
Chr10B_alt_nlr6	Chr10B_alt	7358876	7359716	Chr10	CC-NBARC	840	+	motif_16,motif_1,motif_6,motif_6,motif_4,motif_4,motif_5,motif_5,motif_10	4704933	24002368	officinarum
Chr10B_alt_nlr7	Chr10B_alt	7375923	7379141	Chr10	CC-NBARC-LRR	3218	+	motif_17,motif_3,motif_2,motif_8,motif_7,motif_9,motif_9,motif_11,motif_9,motif_11,motif_11,motif_11	4704933	24002368	officinarum
Chr10B_alt_nlr8	Chr10B_alt	7398400	7405820	Chr10	CC-NBARC-LRR	7420	+	motif_16,motif_1,motif_6,motif_6,motif_4,motif_4,motif_5,motif_5,motif_10,motif_2,motif_8,motif_7,motif_9,motif_9,motif_11,motif_9,motif_19,motif_11,motif_11	4704933	24002368	officinarum
Chr10B_alt_nlr9	Chr10B_alt	7481426	7488846	Chr10	CC-NBARC-LRR	7420	+	motif_16,motif_1,motif_6,motif_6,motif_4,motif_4,motif_5,motif_5,motif_10,motif_2,motif_8,motif_7,motif_9,motif_9,motif_11,motif_9,motif_19,motif_11,motif_11	4704933	24002368	officinarum
Chr10B_alt_nlr10	Chr10B_alt	7566386	7573806	Chr10	CC-NBARC-LRR	7420	+	motif_16,motif_1,motif_6,motif_6,motif_4,motif_4,motif_5,motif_5,motif_10,motif_2,motif_8,motif_7,motif_9,motif_9,motif_11,motif_9,motif_19,motif_11,motif_11	4704933	24002368	officinarum
Chr10B_alt_nlr11	Chr10B_alt	8759868	8760894	Chr10	NBARC-LRR	1026	+	motif_4,motif_5,motif_5,motif_10,motif_10,motif_10,motif_3,motif_3,motif_3,motif_12,motif_12,motif_12,motif_2,motif_2,motif_2,motif_8,motif_8,motif_7,motif_11,motif_9	4704933	24002368	officinarum
Chr10B_alt_nlr12	Chr10B_alt	15740571	15743132	Chr10	CC-NBARC-LRR	2561	+	motif_17,motif_16,motif_14,motif_1,motif_6,motif_4,motif_5,motif_5,motif_10,motif_10,motif_10,motif_3,motif_3,motif_3,motif_12,motif_12,motif_12,motif_2,motif_2,motif_2,motif_8,motif_8,motif_7,motif_11,motif_9	4704933	24002368	officinarum
Chr10B_alt_nlr13	Chr10B_alt	15768988	15773626	Chr10	CC-NBARC-LRR	4638	+	motif_17,motif_16,motif_14,motif_1,motif_6,motif_4,motif_5,motif_5,motif_10,motif_10,motif_10,motif_3,motif_3,motif_3,motif_12,motif_12,motif_12,motif_2,motif_2,motif_2,motif_8,motif_8,motif_7,motif_11,motif_9,motif_11,motif_11	4704933	24002368	officinarum
Chr10B_alt_nlr14	Chr10B_alt	15807262	15807955	Chr10	CC-NBARC	693	+	motif_17,motif_16,motif_1,motif_6	4704933	24002368	officinarum
Chr10B_alt_nlr15	Chr10B_alt	15817538	15823593	Chr10	CC-NBARC-LRR	6055	+	motif_17,motif_16,motif_14,motif_1,motif_6,motif_4,motif_5,motif_5,motif_10,motif_10,motif_10,motif_3,motif_3,motif_3,motif_12,motif_12,motif_12,motif_2,motif_2,motif_2,motif_8,motif_8,motif_7,motif_11,motif_9,motif_11,motif_11,motif_11,motif_11,motif_11,motif_11,motif_11	4704933	24002368	officinarum
Chr10B_alt_nlr16	Chr10B_alt	16296386	16298759	Chr10	CC-NBARC-LRR	2373	+	motif_16,motif_1,motif_6,motif_6,motif_4,motif_4,motif_5,motif_5,motif_5,motif_10,motif_10,motif_10,motif_3,motif_3,motif_3,motif_12,motif_12,motif_12,motif_2,motif_2,motif_2,motif_8,motif_8,motif_7,motif_9,motif_9,motif_9,motif_9,motif_11,motif_11	4704933	24002368	officinarum
Chr10B_alt_nlr18	Chr10B_alt	21233463	21237568	Chr10	CC-NBARC-LRR	4105	+	motif_17,motif_16,motif_14,motif_1,motif_6,motif_4,motif_5,motif_5,motif_10,motif_10,motif_10,motif_3,motif_3,motif_3,motif_12,motif_12,motif_12,motif_2,motif_2,motif_2,motif_8,motif_8,motif_7,motif_9	4704933	24002368	officinarum
Chr10B_alt_nlr19	Chr10B_alt	21272495	21276583	Chr10	CC-NBARC-LRR	4088	+	motif_17,motif_16,motif_14,motif_1,motif_6,motif_4,motif_5,motif_5,motif_10,motif_10,motif_10,motif_3,motif_3,motif_3,motif_12,motif_12,motif_12,motif_2,motif_2,motif_2,motif_8,motif_8,motif_7,motif_9	4704933	24002368	officinarum
Chr10B_alt_nlr20	Chr10B_alt	21312096	21316180	Chr10	CC-NBARC-LRR	4084	+	motif_17,motif_16,motif_14,motif_1,motif_6,motif_4,motif_5,motif_5,motif_10,motif_10,motif_10,motif_3,motif_3,motif_3,motif_12,motif_12,motif_12,motif_2,motif_2,motif_2,motif_8,motif_8,motif_7,motif_9	4704933	24002368	officinarum
Chr10B_alt_nlr21	Chr10B_alt	21357436	21361524	Chr10	CC-NBARC-LRR	4088	+	motif_17,motif_16,motif_14,motif_1,motif_6,motif_4,motif_5,motif_5,motif_10,motif_10,motif_10,motif_3,motif_3,motif_3,motif_12,motif_12,motif_12,motif_2,motif_2,motif_2,motif_8,motif_8,motif_7,motif_9	4704933	24002368	officinarum
Chr10B_alt_nlr22	Chr10B_alt	21463896	21467981	Chr10	CC-NBARC-LRR	4085	+	motif_17,motif_16,motif_14,motif_1,motif_6,motif_10,motif_3,motif_3,motif_12,motif_12,motif_12,motif_2,motif_2,motif_2,motif_8,motif_8,motif_7,motif_9	4704933	24002368	officinarum
Chr10B_alt_nlr23	Chr10B_alt	21517987	21522075	Chr10	CC-NBARC-LRR	4088	+	motif_17,motif_16,motif_14,motif_1,motif_6,motif_4,motif_5,motif_5,motif_10,motif_10,motif_10,motif_3,motif_3,motif_3,motif_12,motif_12,motif_12,motif_2,motif_2,motif_2,motif_8,motif_8,motif_7,motif_9	4704933	24002368	officinarum
Chr10B_alt_nlr24	Chr10B_alt	21571214	21575303	Chr10	CC-NBARC-LRR	4089	+	motif_17,motif_16,motif_14,motif_1,motif_6,motif_4,motif_5,motif_5,motif_10,motif_10,motif_10,motif_3,motif_3,motif_3,motif_12,motif_12,motif_12,motif_2,motif_2,motif_2,motif_8,motif_8,motif_7,motif_9	4704933	24002368	officinarum
Chr10B_alt_nlr25	Chr10B_alt	21622283	21626369	Chr10	CC-NBARC-LRR	4086	+	motif_17,motif_16,motif_14,motif_1,motif_6,motif_4,motif_5,motif_5,motif_10,motif_10,motif_10,motif_3,motif_3,motif_3,motif_12,motif_12,motif_12,motif_2,motif_2,motif_2,motif_8,motif_8,motif_7,motif_9	4704933	24002368	officinarum
Chr10B_alt_nlr26	Chr10B_alt	21697641	21698652	Chr10	NBARC-LRR	1011	+	motif_4,motif_5,motif_5,motif_10,motif_10,motif_10,motif_3,motif_3,motif_3,motif_12,motif_12,motif_12,motif_2,motif_2,motif_2,motif_8,motif_8,motif_7,motif_9	4704933	24002368	officinarum
Chr10B_alt_nlr27	Chr10B_alt	21707071	21708082	Chr10	NBARC-LRR	1011	+	motif_4,motif_5,motif_5,motif_10,motif_10,motif_10,motif_3,motif_3,motif_3,motif_12,motif_12,motif_12,motif_2,motif_2,motif_2,motif_8,motif_8,motif_7,motif_9	4704933	24002368	officinarum
Chr10B_alt_nlr28	Chr10B_alt	21802764	21806851	Chr10	CC-NBARC-LRR	4087	+	motif_17,motif_16,motif_14,motif_1,motif_6,motif_4,motif_5,motif_5,motif_10,motif_10,motif_10,motif_3,motif_3,motif_3,motif_12,motif_12,motif_12,motif_2,motif_2,motif_2,motif_8,motif_8,motif_7,motif_9	4704933	24002368	officinarum
Chr10B_alt_nlr29	Chr10B_alt	21844155	21848258	Chr10	CC-NBARC-LRR	4103	+	motif_17,motif_16,motif_14,motif_1,motif_6,motif_4,motif_5,motif_5,motif_10,motif_10,motif_10,motif_3,motif_3,motif_3,motif_12,motif_12,motif_12,motif_2,motif_2,motif_2,motif_8,motif_8,motif_7,motif_9	4704933	24002368	officinarum
Chr10B_alt_nlr30	Chr10B_alt	21952368	21953379	Chr10	NBARC-LRR	1011	+	motif_4,motif_5,motif_5,motif_10,motif_10,motif_10,motif_3,motif_3,motif_3,motif_12,motif_12,motif_12,motif_2,motif_2,motif_2,motif_8,motif_8,motif_7,motif_9	4704933	24002368	officinarum
Chr10B_alt_nlr31	Chr10B_alt	22064914	22069001	Chr10	CC-NBARC-LRR	4087	+	motif_17,motif_16,motif_14,motif_1,motif_6,motif_4,motif_5,motif_5,motif_10,motif_10,motif_10,motif_3,motif_3,motif_3,motif_12,motif_12,motif_12,motif_2,motif_2,motif_2,motif_8,motif_8,motif_7,motif_9	4704933	24002368	officinarum
Chr10B_alt_nlr32	Chr10B_alt	22105374	22109478	Chr10	CC-NBARC-LRR	4104	+	motif_17,motif_16,motif_14,motif_1,motif_6,motif_4,motif_5,motif_5,motif_10,motif_10,motif_10,motif_3,motif_3,motif_3,motif_12,motif_12,motif_12,motif_2,motif_2,motif_2,motif_8,motif_8,motif_7,motif_9	4704933	24002368	officinarum
Chr10B_alt_nlr33	Chr10B_alt	22207701	22213705	Chr10	CC-NBARC-LRR	6004	+	motif_17,motif_16,motif_14,motif_1,motif_6,motif_4,motif_5,motif_5,motif_10,motif_10,motif_10,motif_3,motif_3,motif_3,motif_12,motif_12,motif_12,motif_2,motif_2,motif_2,motif_8,motif_8,motif_7,motif_9	4704933	24002368	officinarum
Chr10B_alt_nlr34	Chr10B_alt	22324400	22328487	Chr10	CC-NBARC-LRR	4087	+	motif_17,motif_16,motif_14,motif_1,motif_6,motif_4,motif_5,motif_5,motif_10,motif_10,motif_10,motif_3,motif_3,motif_3,motif_12,motif_12,motif_12,motif_2,motif_2,motif_2,motif_8,motif_8,motif_7,motif_9	4704933	24002368	officinarum
Chr10B_alt_nlr35	Chr10B_alt	22360206	22364293	Chr10	CC-NBARC-LRR	4087	+	motif_17,motif_16,motif_14,motif_1,motif_6,motif_4,motif_5,motif_5,motif_10,motif_10,motif_10,motif_3,motif_3,motif_3,motif_12,motif_12,motif_12,motif_2,motif_2,motif_2,motif_8,motif_8,motif_7,motif_9	4704933	24002368	officinarum
Chr10B_alt_nlr36	Chr10B_alt	22485026	22489113	Chr10	CC-NBARC-LRR	4087	+	motif_17,motif_16,motif_14,motif_1,motif_6,motif_4,motif_5,motif_5,motif_10,motif_10,motif_10,motif_3,motif_3,motif_3,motif_12,motif_12,motif_12,motif_2,motif_2,motif_2,motif_8,motif_8,motif_7,motif_9	4704933	24002368	officinarum
Chr10B_alt_nlr37	Chr10B_alt	22535397	22536393	Chr10	NBARC-LRR	996	+	motif_4,motif_5,motif_5,motif_10,motif_10,motif_10,motif_3,motif_3,motif_3,motif_12,motif_12,motif_12,motif_2,motif_2,motif_2,motif_8,motif_8,motif_7,motif_9	4704933	24002368	officinarum
Chr10B_alt_nlr38	Chr10B_alt	22588083	22593524	Chr10	CC-NBARC-LRR	5441	+	motif_17,motif_16,motif_14,motif_1,motif_6,motif_4,motif_5,motif_5,motif_10,motif_10,motif_10,motif_3,motif_3,motif_3,motif_12,motif_12,motif_12,motif_2,motif_2,motif_2,motif_8,motif_8,motif_7,motif_9,motif_9	4704933	24002368	officinarum
Chr10B_alt_nlr39	Chr10B_alt	22592963	22593236	Chr10	NBARC	273	+	motif_2,motif_8,motif_7	4704933	24002368	officinarum
Chr10B_alt_nlr40	Chr10B_alt	22649158	22652549	Chr10	CC-NBARC-LRR	3391	+	motif_17,motif_16,motif_14,motif_1,motif_6,motif_4,motif_5,motif_5,motif_10,motif_10,motif_10,motif_3,motif_3,motif_3,motif_12,motif_12,motif_12,motif_2,motif_2,motif_2,motif_8,motif_8,motif_7,motif_9	4704933	24002368	officinarum
Chr10B_alt_nlr41	Chr10B_alt	22699436	22703524	Chr10	CC-NBARC-LRR	4088	+	motif_17,motif_16,motif_14,motif_1,motif_6,motif_4,motif_5,motif_5,motif_10,motif_10,motif_10,motif_3,motif_3,motif_3,motif_12,motif_12,motif_12,motif_2,motif_2,motif_2,motif_8,motif_8,motif_7,motif_9	4704933	24002368	officinarum
Chr10B_alt_nlr42	Chr10B_alt	22777130	22779053	Chr10	TIR-NBARC-LRR	1923	+	motif_13,motif_4,motif_5,motif_5,motif_10,motif_10,motif_10,motif_3,motif_3,motif_3,motif_12,motif_12,motif_12,motif_2,motif_2,motif_2,motif_8,motif_8,motif_7,motif_9	4704933	24002368	officinarum
Chr10B_alt_nlr43	Chr10B_alt	22837132	22837846	Chr10	CC-NBARC	714	+	motif_17,motif_16,motif_14,motif_1,motif_6	4704933	24002368	officinarum
Chr10B_alt_nlr44	Chr10B_alt	22848562	22849573	Chr10	NBARC-LRR	1011	+	motif_4,motif_5,motif_5,motif_10,motif_10,motif_10,motif_3,motif_3,motif_3,motif_12,motif_12,motif_12,motif_2,motif_2,motif_2,motif_8,motif_8,motif_7,motif_9	4704933	24002368	officinarum
Chr10B_alt_nlr45	Chr10B_alt	22950061	22954149	Chr10	CC-NBARC-LRR	4088	+	motif_17,motif_16,motif_14,motif_1,motif_6,motif_4,motif_5,motif_5,motif_10,motif_10,motif_10,motif_3,motif_3,motif_3,motif_12,motif_12,motif_12,motif_2,motif_2,motif_2,motif_8,motif_8,motif_7,motif_9	4704933	24002368	officinarum
Chr10B_alt_nlr46	Chr10B_alt	23010097	23010810	Chr10	CC-NBARC	713	+	motif_17,motif_16,motif_14,motif_1,motif_6	4704933	24002368	officinarum
Chr10B_alt_nlr47	Chr10B_alt	23024560	23026483	Chr10	TIR-NBARC-LRR	1923	+	motif_13,motif_4,motif_5,motif_5,motif_10,motif_10,motif_10,motif_3,motif_3,motif_3,motif_12,motif_12,motif_12,motif_2,motif_2,motif_2,motif_8,motif_8,motif_7,motif_9	4704933	24002368	officinarum
Chr10B_alt_nlr48	Chr10B_alt	23086241	23089429	Chr10	CC-NBARC	3188	+	motif_17,motif_16,motif_14,motif_1,motif_6,motif_4,motif_5	4704933	24002368	officinarum
Chr10B_alt_nlr49	Chr10B_alt	23097364	23098375	Chr10	NBARC-LRR	1011	+	motif_4,motif_5,motif_5,motif_10,motif_10,motif_10,motif_3,motif_3,motif_3,motif_12,motif_12,motif_12,motif_2,motif_2,motif_2,motif_8,motif_8,motif_7,motif_9	4704933	24002368	officinarum
Chr10B_alt_nlr50	Chr10B_alt	23213750	23217837	Chr10	CC-NBARC-LRR	4087	+	motif_17,motif_16,motif_14,motif_1,motif_6,motif_4,motif_5,motif_5,motif_10,motif_10,motif_10,motif_3,motif_3,motif_3,motif_12,motif_12,motif_12,motif_2,motif_2,motif_2,motif_8,motif_8,motif_7,motif_9	4704933	24002368	officinarum
Chr10B_alt_nlr51	Chr10B_alt	23254193	23258297	Chr10	CC-NBARC-LRR	4104	+	motif_17,motif_16,motif_14,motif_1,motif_6,motif_4,motif_5,motif_5,motif_10,motif_10,motif_10,motif_3,motif_3,motif_3,motif_12,motif_12,motif_12,motif_2,motif_2,motif_2,motif_8,motif_8,motif_7,motif_9	4704933	24002368	officinarum
Chr10B_alt_nlr52	Chr10B_alt	23356346	23362351	Chr10	CC-NBARC-LRR	6005	+	motif_17,motif_16,motif_14,motif_1,motif_6,motif_4,motif_5,motif_5,motif_10,motif_10,motif_10,motif_3,motif_3,motif_3,motif_12,motif_12,motif_12,motif_2,motif_2,motif_2,motif_8,motif_8,motif_7,motif_9	4704933	24002368	officinarum
Chr10B_alt_nlr53	Chr10B_alt	23469833	23473920	Chr10	CC-NBARC-LRR	4087	+	motif_17,motif_16,motif_14,motif_1,motif_6,motif_4,motif_5,motif_5,motif_10,motif_10,motif_10,motif_3,motif_3,motif_3,motif_12,motif_12,motif_12,motif_2,motif_2,motif_2,motif_8,motif_8,motif_7,motif_9	4704933	24002368	officinarum
Chr10B_alt_nlr54	Chr10B_alt	23505644	23509731	Chr10	CC-NBARC-LRR	4087	+	motif_17,motif_16,motif_14,motif_1,motif_6,motif_4,motif_5,motif_5,motif_10,motif_10,motif_10,motif_3,motif_3,motif_3,motif_12,motif_12,motif_12,motif_2,motif_2,motif_2,motif_8,motif_8,motif_7,motif_9	4704933	24002368	officinarum
Chr10B_alt_nlr55	Chr10B_alt	23926028	23930117	Chr10	CC-NBARC-LRR	4089	+	motif_17,motif_16,motif_14,motif_1,motif_6,motif_4,motif_5,motif_5,motif_10,motif_10,motif_10,motif_3,motif_3,motif_3,motif_12,motif_12,motif_12,motif_2,motif_2,motif_2,motif_8,motif_8,motif_7,motif_9	4704933	24002368	officinarum
Chr10B_alt_nlr57	Chr10B_alt	23850846	23854034	Chr10	CC-NBARC	3188	-	motif_17,motif_16,motif_14,motif_1,motif_6,motif_4,motif_5	4704933	24002368	officinarum
Chr10B_alt_nlr58	Chr10B_alt	23841591	23842602	Chr10	NBARC-LRR	1011	-	motif_4,motif_5,motif_5,motif_10,motif_10,motif_10,motif_3,motif_3,motif_3,motif_12,motif_12,motif_12,motif_2,motif_2,motif_2,motif_8,motif_8,motif_7,motif_9	4704933	24002368	officinarum
Chr10B_alt_nlr59	Chr10B_alt	23742709	23746797	Chr10	CC-NBARC-LRR	4088	-	motif_17,motif_16,motif_14,motif_1,motif_6,motif_4,motif_5,motif_5,motif_10,motif_10,motif_10,motif_3,motif_3,motif_3,motif_12,motif_12,motif_12,motif_2,motif_2,motif_2,motif_8,motif_8,motif_7,motif_9	4704933	24002368	officinarum
Chr10B_alt_nlr60	Chr10B_alt	23686061	23686774	Chr10	CC-NBARC	713	-	motif_17,motif_16,motif_14,motif_1,motif_6	4704933	24002368	officinarum
Chr10B_alt_nlr61	Chr10B_alt	23670388	23672311	Chr10	TIR-NBARC-LRR	1923	-	motif_13,motif_4,motif_5,motif_5,motif_10,motif_10,motif_10,motif_3,motif_3,motif_3,motif_12,motif_12,motif_12,motif_2,motif_2,motif_2,motif_8,motif_8,motif_7,motif_9	4704933	24002368	officinarum
Chr10B_alt_nlr62	Chr10B_alt	23609916	23610630	Chr10	CC-NBARC	714	-	motif_17,motif_16,motif_14,motif_1,motif_6	4704933	24002368	officinarum
Chr10B_alt_nlr63	Chr10B_alt	23598497	23599508	Chr10	NBARC-LRR	1011	-	motif_4,motif_5,motif_5,motif_10,motif_10,motif_10,motif_3,motif_3,motif_3,motif_12,motif_12,motif_12,motif_2,motif_2,motif_2,motif_8,motif_8,motif_7,motif_9	4704933	24002368	officinarum
Chr10B_alt_nlr64	Chr10B_alt	19140122	19142409	Chr10	CC-NBARC-LRR	2287	-	motif_17,motif_16,motif_1,motif_6,motif_6,motif_4,motif_4,motif_5,motif_5,motif_5,motif_10,motif_10,motif_3,motif_2,motif_8,motif_7,motif_9,motif_11,motif_11,motif_11,motif_9,motif_11	4704933	24002368	officinarum
Chr10B_alt_nlr65	Chr10B_alt	17469090	17472177	Chr10	CC-NBARC-LRR	3087	-	motif_17,motif_16,motif_14,motif_1,motif_6,motif_4,motif_5,motif_5,motif_10,motif_10,motif_10,motif_3,motif_3,motif_3,motif_12,motif_12,motif_12,motif_2,motif_2,motif_2,motif_8,motif_8,motif_7,motif_9	4704933	24002368	officinarum
Chr10B_alt_nlr66	Chr10B_alt	17466786	17467503	Chr10	NBARC	717	-	motif_4,motif_5,motif_5,motif_10,motif_10,motif_10,motif_3,motif_3,motif_3,motif_12,motif_12,motif_12,motif_2,motif_2,motif_2,motif_8,motif_8,motif_7	4704933	24002368	officinarum
Chr10B_alt_nlr67	Chr10B_alt	17447173	17447797	Chr10	NBARC	624	-	motif_4,motif_5,motif_5,motif_10,motif_10,motif_10,motif_3,motif_3,motif_3,motif_12,motif_12,motif_12,motif_2,motif_2,motif_8	4704933	24002368	officinarum
Chr10B_alt_nlr68	Chr10B_alt	15908272	15910633	Chr10	CC-NBARC-LRR	2361	-	motif_16,motif_1,motif_6,motif_6,motif_4,motif_4,motif_5,motif_5,motif_5,motif_10,motif_10,motif_10,motif_3,motif_3,motif_3,motif_12,motif_12,motif_12,motif_2,motif_2,motif_2,motif_8,motif_8,motif_7,motif_9,motif_9,motif_9,motif_11,motif_11,motif_11	4704933	24002368	officinarum
Chr10B_alt_nlr69	Chr10B_alt	3618852	3621263	Chr10	NBARC-LRR	2411	-	motif_1,motif_6,motif_4,motif_5,motif_5,motif_10,motif_10,motif_10,motif_3,motif_3,motif_3,motif_12,motif_12,motif_12,motif_2,motif_2,motif_2,motif_8,motif_8,motif_7,motif_9	432088	4001988	officinarum
Chr10B_alt_nlr70	Chr10B_alt	2683717	2686085	Chr10	CC-NBARC-LRR	2368	-	motif_17,motif_1,motif_6,motif_3,motif_12,motif_12,motif_2,motif_2,motif_2,motif_8,motif_8,motif_7,motif_9	432088	4001988	officinarum
Chr10C_nlr1	Chr10C	4371638	4381751	Chr10	CC-NBARC-LRR	10113	+	motif_16,motif_1,motif_6,motif_12,motif_2,motif_2,motif_8,motif_8,motif_7,motif_11,motif_11,motif_11,motif_11,motif_11,motif_11,motif_11,motif_11,motif_11	83	74148240	officinarum
Chr10C_nlr2	Chr10C	4384755	4387167	Chr10	NBARC-LRR	2412	+	motif_3,motif_12,motif_12,motif_2,motif_2,motif_2,motif_8,motif_8,motif_7,motif_11,motif_11,motif_11	83	74148240	officinarum
Chr10C_nlr3	Chr10C	4440975	4446357	Chr10	NBARC-LRR	5382	+	motif_1,motif_6,motif_6,motif_4,motif_5,motif_3,motif_12,motif_12,motif_2,motif_2,motif_2,motif_8,motif_8,motif_7,motif_19,motif_11,motif_11,motif_11,motif_11,motif_11,motif_11,motif_9,motif_11,motif_9,motif_11,motif_11,motif_11,motif_11	83	74148240	officinarum
Chr10C_nlr4	Chr10C	5700195	5705240	Chr10	NBARC	5045	+	motif_1,motif_6,motif_4,motif_5,motif_5,motif_10,motif_10,motif_10,motif_3,motif_3,motif_3,motif_12,motif_12,motif_12,motif_2,motif_2,motif_2,motif_8,motif_8,motif_7	83	74148240	officinarum
Chr10C_nlr5	Chr10C	6995938	6996790	Chr10	NBARC	852	+	motif_1,motif_4,motif_3,motif_12,motif_12,motif_2,motif_2,motif_8	83	74148240	officinarum
Chr10C_nlr6	Chr10C	8721153	8724048	Chr10	CC-NBARC-LRR	2895	+	motif_17,motif_4,motif_5,motif_5,motif_10,motif_10,motif_10,motif_3,motif_3,motif_3,motif_12,motif_12,motif_12,motif_2,motif_2,motif_8,motif_11,motif_9,motif_9	83	74148240	officinarum
Chr10C_nlr7	Chr10C	12377539	12378675	Chr10	NBARC-LRR	1136	+	motif_3,motif_2,motif_8,motif_7,motif_9,motif_9,motif_11,motif_9	83	74148240	officinarum
Chr10C_nlr8	Chr10C	12389923	12390763	Chr10	CC-NBARC	840	+	motif_16,motif_1,motif_6,motif_6,motif_4,motif_4,motif_5,motif_5,motif_10	83	74148240	officinarum
Chr10C_nlr9	Chr10C	16786807	16789351	Chr10	CC-NBARC-LRR	2544	+	motif_17,motif_16,motif_1,motif_6,motif_6,motif_4,motif_4,motif_5,motif_5,motif_5,motif_10,motif_10,motif_10,motif_3,motif_3,motif_3,motif_12,motif_12,motif_12,motif_2,motif_2,motif_2,motif_8,motif_8,motif_7,motif_11,motif_9,motif_9,motif_9,motif_11,motif_11,motif_11	83	74148240	officinarum
Chr10C_nlr10	Chr10C	16791825	16794480	Chr10	CC-NBARC-LRR	2655	+	motif_17,motif_16,motif_1,motif_6,motif_6,motif_4,motif_4,motif_5,motif_5,motif_5,motif_10,motif_10,motif_10,motif_3,motif_3,motif_3,motif_12,motif_12,motif_12,motif_2,motif_2,motif_2,motif_8,motif_8,motif_7,motif_9,motif_11,motif_11	83	74148240	officinarum
Chr10C_nlr11	Chr10C	16858783	16861312	Chr10	CC-NBARC-LRR	2529	+	motif_17,motif_16,motif_1,motif_6,motif_6,motif_4,motif_4,motif_5,motif_5,motif_5,motif_10,motif_10,motif_10,motif_3,motif_3,motif_3,motif_12,motif_12,motif_12,motif_2,motif_2,motif_2,motif_8,motif_8,motif_7,motif_9,motif_9,motif_9,motif_11,motif_11	83	74148240	officinarum
Chr10C_nlr12	Chr10C	16873067	16875521	Chr10	CC-NBARC-LRR	2454	+	motif_17,motif_16,motif_1,motif_6,motif_6,motif_4,motif_4,motif_5,motif_5,motif_5,motif_10,motif_10,motif_10,motif_3,motif_3,motif_3,motif_12,motif_12,motif_12,motif_2,motif_2,motif_2,motif_8,motif_8,motif_7,motif_9,motif_9,motif_9,motif_11,motif_11	83	74148240	officinarum
Chr10C_nlr13	Chr10C	16891604	16893951	Chr10	CC-NBARC-LRR	2347	+	motif_16,motif_1,motif_6,motif_6,motif_4,motif_5,motif_3,motif_12,motif_12,motif_2,motif_2,motif_2,motif_8,motif_8,motif_7,motif_9,motif_9,motif_9,motif_11,motif_11	83	74148240	officinarum
Chr10C_nlr14	Chr10C	16901365	16904472	Chr10	CC-NBARC-LRR	3107	+	motif_17,motif_16,motif_1,motif_6,motif_6,motif_4,motif_4,motif_5,motif_5,motif_5,motif_10,motif_10,motif_10,motif_3,motif_3,motif_3,motif_12,motif_12,motif_12,motif_2,motif_2,motif_2,motif_8,motif_8,motif_7,motif_9,motif_9,motif_9,motif_11,motif_11,motif_19	83	74148240	officinarum
Chr10C_nlr15	Chr10C	16927398	16929927	Chr10	CC-NBARC-LRR	2529	+	motif_17,motif_16,motif_1,motif_6,motif_6,motif_4,motif_4,motif_5,motif_5,motif_5,motif_10,motif_10,motif_10,motif_3,motif_3,motif_3,motif_12,motif_12,motif_12,motif_2,motif_2,motif_2,motif_8,motif_8,motif_7,motif_9,motif_9,motif_9,motif_11,motif_11,motif_11	83	74148240	officinarum
Chr10C_nlr16	Chr10C	17708951	17710922	Chr10	CC-NBARC-LRR	1971	+	motif_16,motif_1,motif_6,motif_6,motif_4,motif_4,motif_5,motif_5,motif_5,motif_10,motif_10,motif_10,motif_3,motif_3,motif_3,motif_12,motif_12,motif_12,motif_2,motif_2,motif_2,motif_8,motif_8,motif_7,motif_9,motif_11,motif_11,motif_11,motif_11	83	74148240	officinarum
Chr10C_nlr17	Chr10C	17741356	17746879	Chr10	CC-NBARC-LRR	5523	+	motif_17,motif_16,motif_1,motif_6,motif_6,motif_4,motif_4,motif_5,motif_5,motif_5,motif_10,motif_10,motif_3,motif_2,motif_8,motif_7,motif_9,motif_11,motif_11,motif_11,motif_9,motif_11,motif_11	83	74148240	officinarum
Chr10C_nlr18	Chr10C	17800712	17803052	Chr10	CC-NBARC-LRR	2340	+	motif_17,motif_16,motif_1,motif_6,motif_6,motif_4,motif_5,motif_3,motif_12,motif_12,motif_2,motif_2,motif_2,motif_8,motif_8,motif_7,motif_9,motif_11,motif_11,motif_9,motif_11,motif_9,motif_11,motif_11	83	74148240	officinarum
Chr10C_nlr19	Chr10C	17810808	17813190	Chr10	NBARC-LRR	2382	+	motif_2,motif_8,motif_7,motif_9,motif_11,motif_11,motif_11,motif_11,motif_9,motif_11,motif_11,motif_19,motif_11,motif_11,motif_11,motif_11,motif_11,motif_11	83	74148240	officinarum
Chr10C_nlr20	Chr10C	17840213	17843881	Chr10	CC-NBARC-LRR	3668	+	motif_17,motif_16,motif_1,motif_6,motif_6,motif_4,motif_4,motif_5,motif_5,motif_5,motif_10,motif_10,motif_10,motif_3,motif_3,motif_3,motif_12,motif_12,motif_12,motif_2,motif_2,motif_2,motif_8,motif_8,motif_7,motif_9,motif_11,motif_11,motif_11,motif_9,motif_11	83	74148240	officinarum
Chr10C_nlr21	Chr10C	17877794	17881490	Chr10	CC-NBARC-LRR	3696	+	motif_17,motif_16,motif_1,motif_6,motif_6,motif_4,motif_5,motif_3,motif_12,motif_12,motif_2,motif_2,motif_2,motif_8,motif_8,motif_7,motif_9,motif_11,motif_11,motif_11,motif_11,motif_11,motif_9,motif_19,motif_11,motif_11,motif_11,motif_11,motif_11,motif_11,motif_11	83	74148240	officinarum
Chr10C_nlr22	Chr10C	17920863	17929359	Chr10	CC-NBARC-LRR	8496	+	motif_17,motif_16,motif_14,motif_1,motif_6,motif_4,motif_5,motif_5,motif_10,motif_10,motif_10,motif_3,motif_3,motif_3,motif_12,motif_12,motif_12,motif_2,motif_2,motif_2,motif_8,motif_8,motif_7,motif_11,motif_9,motif_9,motif_9	83	74148240	officinarum
Chr10C_nlr23	Chr10C	23148031	23155078	Chr10	CC-NBARC-LRR	7047	+	motif_17,motif_16,motif_14,motif_1,motif_6,motif_4,motif_5,motif_5,motif_10,motif_10,motif_10,motif_3,motif_3,motif_3,motif_12,motif_12,motif_12,motif_2,motif_2,motif_2,motif_8,motif_8,motif_7,motif_11,motif_9,motif_11,motif_9,motif_11,motif_11	83	74148240	officinarum
Chr10C_nlr24	Chr10C	23151880	23152597	Chr10	NBARC	717	+	motif_4,motif_5,motif_5,motif_10,motif_10,motif_10,motif_3,motif_3,motif_3,motif_12,motif_12,motif_12,motif_2,motif_2,motif_2,motif_8,motif_8,motif_7	83	74148240	officinarum
Chr10C_nlr25	Chr10C	23220071	23226011	Chr10	CC-NBARC-LRR	5940	+	motif_17,motif_16,motif_14,motif_1,motif_6,motif_4,motif_5,motif_5,motif_10,motif_10,motif_10,motif_3,motif_3,motif_3,motif_12,motif_12,motif_12,motif_2,motif_2,motif_2,motif_8,motif_8,motif_7,motif_11,motif_9,motif_11,motif_11,motif_11,motif_11,motif_11,motif_11	83	74148240	officinarum
Chr10C_nlr26	Chr10C	23248595	23251635	Chr10	CC-NBARC	3040	+	motif_17,motif_16,motif_1,motif_6,motif_10,motif_3,motif_3,motif_12,motif_12,motif_12,motif_2,motif_2,motif_2,motif_8,motif_8,motif_7	83	74148240	officinarum
Chr10C_nlr27	Chr10C	23621537	23623910	Chr10	CC-NBARC-LRR	2373	+	motif_16,motif_1,motif_6,motif_6,motif_4,motif_4,motif_5,motif_5,motif_5,motif_10,motif_10,motif_10,motif_3,motif_3,motif_3,motif_12,motif_12,motif_12,motif_2,motif_2,motif_2,motif_8,motif_8,motif_7,motif_9,motif_9,motif_9,motif_9,motif_11,motif_11	83	74148240	officinarum
Chr10C_nlr28	Chr10C	23727204	23731185	Chr10	CC-NBARC-LRR	3981	+	motif_17,motif_16,motif_1,motif_6,motif_4,motif_10,motif_3,motif_2,motif_8,motif_11,motif_9	83	74148240	officinarum
Chr10C_nlr29	Chr10C	23989067	23991134	Chr10	CC-NBARC-LRR	2067	+	motif_16,motif_1,motif_6,motif_6,motif_4,motif_4,motif_5,motif_5,motif_10,motif_3,motif_12,motif_12,motif_2,motif_2,motif_2,motif_8,motif_8,motif_7,motif_9,motif_9,motif_9,motif_9	83	74148240	officinarum
Chr10C_nlr30	Chr10C	25497539	25502138	Chr10	CC-NBARC-LRR	4599	+	motif_17,motif_16,motif_6,motif_4,motif_5,motif_10,motif_3,motif_2,motif_8,motif_11,motif_9	83	74148240	officinarum
Chr10C_nlr31	Chr10C	26831839	26832400	Chr10	NBARC	561	+	motif_1,motif_6,motif_6,motif_4,motif_5,motif_3	83	74148240	officinarum
Chr10C_nlr32	Chr10C	38135420	38137575	Chr10	CC-NBARC-LRR	2155	+	motif_17,motif_16,motif_14,motif_1,motif_6,motif_6,motif_4,motif_4,motif_5,motif_5,motif_5,motif_10,motif_10,motif_10,motif_3,motif_3,motif_3,motif_12,motif_12,motif_12,motif_2,motif_2,motif_2,motif_8,motif_8,motif_7,motif_11,motif_9,motif_9	83	74148240	officinarum
Chr10C_nlr33	Chr10C	45070662	45073177	Chr10	CC-NBARC-LRR	2515	+	motif_17,motif_16,motif_1,motif_6,motif_6,motif_4,motif_4,motif_5,motif_5,motif_5,motif_10,motif_10,motif_10,motif_3,motif_3,motif_3,motif_12,motif_12,motif_2,motif_7,motif_11,motif_9,motif_9	83	74148240	officinarum
Chr10C_nlr34	Chr10C	49157060	49161161	Chr10	NBARC	4101	+	motif_1,motif_6,motif_3,motif_12,motif_2	83	74148240	officinarum
Chr10C_nlr35	Chr10C	52641677	52644956	Chr10	CC-NBARC-LRR	3279	+	motif_17,motif_16,motif_1,motif_6,motif_4,motif_5,motif_5,motif_10,motif_10,motif_10,motif_3,motif_3,motif_3,motif_12,motif_12,motif_12,motif_2,motif_2,motif_2,motif_8,motif_8,motif_7,motif_9,motif_9	83	74148240	officinarum
Chr10C_nlr36	Chr10C	53833023	53836234	Chr10	CC-NBARC-LRR	3211	+	motif_17,motif_16,motif_1,motif_6,motif_4,motif_5,motif_5,motif_10,motif_10,motif_10,motif_3,motif_3,motif_3,motif_12,motif_12,motif_12,motif_2,motif_2,motif_2,motif_8,motif_8,motif_7,motif_9,motif_9	83	74148240	officinarum
Chr10C_nlr37	Chr10C	54051282	54052169	Chr10	CC-NBARC	887	+	motif_17,motif_16,motif_1,motif_6	83	74148240	officinarum
Chr10C_nlr38	Chr10C	54091608	54092145	Chr10	NBARC	537	+	motif_4,motif_5,motif_5,motif_10,motif_10,motif_10,motif_3,motif_3,motif_3,motif_12,motif_12,motif_2	83	74148240	officinarum
Chr10C_nlr39	Chr10C	61355549	61356390	Chr10	NBARC	841	+	motif_1,motif_6,motif_6,motif_4,motif_5,motif_3,motif_2,motif_8	83	74148240	officinarum
Chr10C_nlr40	Chr10C	61376598	61377438	Chr10	NBARC	840	+	motif_1,motif_6,motif_6,motif_4,motif_5,motif_3,motif_2,motif_8	83	74148240	officinarum
Chr10C_nlr41	Chr10C	61416720	61417554	Chr10	NBARC	834	+	motif_1,motif_6,motif_6,motif_4,motif_5,motif_3,motif_12,motif_12,motif_2,motif_2,motif_8	83	74148240	officinarum
Chr10C_nlr42	Chr10C	61460385	61460547	Chr10	NBARC	162	+	motif_1,motif_6	83	74148240	officinarum
Chr10C_nlr43	Chr10C	61520009	61520840	Chr10	NBARC	831	+	motif_1,motif_6,motif_6,motif_4,motif_5,motif_3,motif_12,motif_12,motif_2,motif_2,motif_8	83	74148240	officinarum
Chr10C_nlr44	Chr10C	61579203	61580034	Chr10	NBARC	831	+	motif_1,motif_6,motif_6,motif_4,motif_5,motif_3,motif_12,motif_12,motif_2,motif_2,motif_8	83	74148240	officinarum
Chr10C_nlr45	Chr10C	61665180	61666011	Chr10	NBARC	831	+	motif_1,motif_6,motif_6,motif_4,motif_5,motif_3,motif_12,motif_12,motif_2,motif_2,motif_8	83	74148240	officinarum
Chr10C_nlr46	Chr10C	61841863	61844503	Chr10	NBARC-LRR	2640	+	motif_1,motif_4,motif_5,motif_12,motif_2,motif_7,motif_9,motif_11,motif_11,motif_11,motif_19,motif_11,motif_19,motif_11,motif_11	83	74148240	officinarum
Chr10C_nlr47	Chr10C	64272825	64273725	Chr10	NBARC-LRR	900	+	motif_5,motif_12,motif_2,motif_8,motif_11,motif_9	83	74148240	officinarum
Chr10C_nlr48	Chr10C	66181684	66182398	Chr10	NBARC-LRR	714	+	motif_2,motif_8,motif_7,motif_9,motif_9,motif_11,motif_9	83	74148240	officinarum
Chr10C_nlr49	Chr10C	66197400	66200100	Chr10	CC-NBARC-LRR	2700	+	motif_17,motif_16,motif_1,motif_6,motif_6,motif_4,motif_5,motif_3,motif_12,motif_12,motif_2,motif_2,motif_2,motif_8,motif_8,motif_7,motif_9,motif_9,motif_11,motif_9,motif_11,motif_11,motif_11,motif_11	83	74148240	officinarum
Chr10C_nlr50	Chr10C	66204130	66206064	Chr10	CC-NBARC-LRR	1934	+	motif_17,motif_16,motif_1,motif_6,motif_6,motif_4,motif_5,motif_3,motif_12,motif_12,motif_2,motif_2,motif_2,motif_8,motif_8,motif_7,motif_9,motif_9,motif_11,motif_9	83	74148240	officinarum
Chr10C_nlr51	Chr10C	67291009	67296503	Chr10	CC-NBARC-LRR	5494	+	motif_17,motif_16,motif_1,motif_6,motif_6,motif_4,motif_5,motif_3,motif_12,motif_12,motif_2,motif_2,motif_8,motif_9,motif_11,motif_11,motif_11,motif_11,motif_11,motif_11,motif_11,motif_11,motif_11,motif_11,motif_11	83	74148240	officinarum
Chr10C_nlr52	Chr10C	67322966	67323686	Chr10	NBARC	720	+	motif_4,motif_5,motif_5,motif_10,motif_10,motif_3,motif_2,motif_8,motif_7	83	74148240	officinarum
Chr10C_nlr53	Chr10C	67360184	67361564	Chr10	NBARC-LRR	1380	+	motif_1,motif_6,motif_6,motif_4,motif_4,motif_5,motif_5,motif_10,motif_2,motif_8,motif_7,motif_19	83	74148240	officinarum
Chr10C_nlr54	Chr10C	67374734	67375682	Chr10	NBARC	948	+	motif_1,motif_6,motif_6,motif_4,motif_5,motif_2,motif_8,motif_7	83	74148240	officinarum
Chr10C_nlr55	Chr10C	68787791	68792165	Chr10	CC-NBARC-LRR	4374	+	motif_16,motif_1,motif_4,motif_5,motif_3,motif_2,motif_8,motif_7,motif_9,motif_11	83	74148240	officinarum
Chr10C_nlr56	Chr10C	70228283	70228804	Chr10	NBARC	521	+	motif_4,motif_5,motif_3,motif_12,motif_2	83	74148240	officinarum
Chr10C_nlr57	Chr10C	70259029	70262112	Chr10	CC-NBARC-LRR	3083	+	motif_17,motif_16,motif_14,motif_1,motif_6,motif_4,motif_5,motif_5,motif_10,motif_10,motif_10,motif_3,motif_3,motif_3,motif_12,motif_12,motif_12,motif_2,motif_2,motif_2,motif_8,motif_8,motif_7,motif_11,motif_11,motif_9	83	74148240	officinarum
Chr10C_nlr58	Chr10C	70671654	70672656	Chr10	NBARC-LRR	1002	+	motif_4,motif_5,motif_5,motif_10,motif_10,motif_10,motif_3,motif_3,motif_3,motif_12,motif_12,motif_12,motif_2,motif_2,motif_2,motif_8,motif_8,motif_7,motif_9	83	74148240	officinarum
Chr10C_nlr59	Chr10C	70710490	70714545	Chr10	CC-NBARC-LRR	4055	+	motif_17,motif_16,motif_14,motif_1,motif_6,motif_4,motif_5,motif_5,motif_10,motif_10,motif_10,motif_3,motif_3,motif_3,motif_12,motif_12,motif_12,motif_2,motif_2,motif_2,motif_8,motif_8,motif_7,motif_9	83	74148240	officinarum
Chr10C_nlr60	Chr10C	70753371	70757459	Chr10	CC-NBARC-LRR	4088	+	motif_17,motif_16,motif_14,motif_1,motif_6,motif_4,motif_5,motif_5,motif_10,motif_10,motif_10,motif_3,motif_3,motif_3,motif_12,motif_12,motif_12,motif_2,motif_2,motif_2,motif_8,motif_8,motif_7,motif_9	83	74148240	officinarum
Chr10C_nlr61	Chr10C	70765525	70766604	Chr10	NBARC-LRR	1079	+	motif_4,motif_5,motif_5,motif_10,motif_10,motif_3,motif_2,motif_8,motif_7,motif_11,motif_9	83	74148240	officinarum
Chr10C_nlr62	Chr10C	70798122	70798371	Chr10	NBARC	249	+	motif_5,motif_10,motif_3	83	74148240	officinarum
Chr10C_nlr63	Chr10C	71115888	71116335	Chr10	NBARC	447	+	motif_5,motif_10,motif_10,motif_3,motif_3,motif_3,motif_12,motif_12,motif_2	83	74148240	officinarum
Chr10C_nlr64	Chr10C	72648716	72653604	Chr10	CC-NBARC-LRR	4888	+	motif_17,motif_14,motif_1,motif_6,motif_3,motif_12,motif_12,motif_2,motif_2,motif_2,motif_8,motif_8,motif_7,motif_11,motif_9,motif_9,motif_9,motif_11	83	74148240	officinarum
Chr10C_nlr65	Chr10C	72693181	72697033	Chr10	CC-NBARC-LRR	3852	+	motif_17,motif_14,motif_1,motif_6,motif_4,motif_5,motif_5,motif_10,motif_10,motif_10,motif_3,motif_3,motif_3,motif_12,motif_12,motif_12,motif_2,motif_2,motif_2,motif_8,motif_8,motif_7,motif_9	83	74148240	officinarum
Chr10C_nlr66	Chr10C	72801940	72802651	Chr10	NBARC	711	+	motif_4,motif_5,motif_5,motif_10,motif_10,motif_10,motif_3,motif_3,motif_3,motif_12,motif_12,motif_12,motif_2,motif_2,motif_2,motif_8,motif_8,motif_7	83	74148240	officinarum
Chr10C_nlr67	Chr10C	73386286	73389536	Chr10	CC-NBARC	3250	+	motif_16,motif_14,motif_1,motif_6,motif_12,motif_2,motif_8	83	74148240	officinarum
Chr10C_nlr68	Chr10C	73808427	73812288	Chr10	CC-NBARC-LRR	3861	-	motif_17,motif_16,motif_1,motif_6,motif_3,motif_12,motif_12,motif_2,motif_2,motif_2,motif_8,motif_8,motif_7,motif_9,motif_11,motif_11,motif_11,motif_11	83	74148240	officinarum
Chr10C_nlr69	Chr10C	72382363	72385648	Chr10	NBARC-LRR	3285	-	motif_1,motif_6,motif_3,motif_8,motif_7,motif_9,motif_9,motif_11,motif_9	83	74148240	officinarum
Chr10C_nlr70	Chr10C	72171012	72182982	Chr10	CC-NBARC-LRR	11970	-	motif_17,motif_16,motif_1,motif_6,motif_6,motif_4,motif_4,motif_5,motif_5,motif_10,motif_3,motif_12,motif_12,motif_2,motif_2,motif_2,motif_8,motif_8,motif_7,motif_9,motif_9,motif_11,motif_9,motif_11,motif_11,motif_11	83	74148240	officinarum
Chr10C_nlr71	Chr10C	72080974	72083625	Chr10	CC-NBARC	2651	-	motif_17,motif_16,motif_1,motif_6,motif_6,motif_4,motif_5,motif_2,motif_8,motif_7	83	74148240	officinarum
Chr10C_nlr72	Chr10C	71884933	71893579	Chr10	CC-NBARC-LRR	8646	-	motif_17,motif_16,motif_14,motif_1,motif_6,motif_4,motif_5,motif_5,motif_10,motif_10,motif_10,motif_3,motif_3,motif_12,motif_8,motif_7,motif_9,motif_9,motif_11,motif_9	83	74148240	officinarum
Chr10C_nlr73	Chr10C	71778616	71779155	Chr10	NBARC	539	-	motif_10,motif_3,motif_3,motif_12,motif_12,motif_12,motif_2,motif_2,motif_2,motif_8,motif_8,motif_7	83	74148240	officinarum
Chr10C_nlr74	Chr10C	71761285	71763425	Chr10	CC-NBARC-LRR	2140	-	motif_17,motif_16,motif_1,motif_6,motif_8,motif_7,motif_9,motif_9	83	74148240	officinarum
Chr10C_nlr75	Chr10C	71661869	71667855	Chr10	CC-NBARC-LRR	5986	-	motif_17,motif_16,motif_14,motif_1,motif_6,motif_4,motif_5,motif_5,motif_10,motif_10,motif_10,motif_3,motif_3,motif_3,motif_12,motif_12,motif_12,motif_2,motif_2,motif_2,motif_8,motif_8,motif_7,motif_9,motif_9,motif_9	83	74148240	officinarum
Chr10C_nlr76	Chr10C	71629442	71633667	Chr10	CC-NBARC-LRR	4225	-	motif_17,motif_16,motif_14,motif_1,motif_6,motif_4,motif_5,motif_5,motif_10,motif_10,motif_10,motif_3,motif_3,motif_3,motif_12,motif_12,motif_12,motif_2,motif_2,motif_2,motif_8,motif_8,motif_7,motif_9,motif_9	83	74148240	officinarum
Chr10C_nlr77	Chr10C	71545385	71551373	Chr10	CC-NBARC-LRR	5988	-	motif_17,motif_16,motif_14,motif_1,motif_6,motif_4,motif_5,motif_5,motif_10,motif_10,motif_10,motif_3,motif_3,motif_3,motif_12,motif_12,motif_12,motif_2,motif_2,motif_2,motif_8,motif_8,motif_7,motif_9,motif_9,motif_9	83	74148240	officinarum
Chr10C_nlr78	Chr10C	71512961	71517186	Chr10	CC-NBARC-LRR	4225	-	motif_17,motif_16,motif_14,motif_1,motif_6,motif_4,motif_5,motif_5,motif_10,motif_10,motif_10,motif_3,motif_3,motif_3,motif_12,motif_12,motif_12,motif_2,motif_2,motif_2,motif_8,motif_8,motif_7,motif_9,motif_9	83	74148240	officinarum
Chr10C_nlr79	Chr10C	71463612	71465845	Chr10	CC-NBARC-LRR	2233	-	motif_17,motif_16,motif_14,motif_1,motif_6,motif_10,motif_3,motif_12,motif_9	83	74148240	officinarum
Chr10C_nlr80	Chr10C	69206344	69206500	Chr10	NBARC	156	-	motif_1,motif_6	83	74148240	officinarum
Chr10C_nlr81	Chr10C	69171042	69172098	Chr10	NBARC-LRR	1056	-	motif_4,motif_5,motif_5,motif_10,motif_10,motif_3,motif_2,motif_8,motif_7,motif_9	83	74148240	officinarum
Chr10C_nlr82	Chr10C	69154838	69160352	Chr10	NBARC-LRR	5514	-	motif_1,motif_6,motif_3,motif_12,motif_12,motif_2,motif_2,motif_8,motif_9,motif_9	83	74148240	officinarum
Chr10C_nlr83	Chr10C	69139128	69139587	Chr10	CC-NBARC	459	-	motif_16,motif_1,motif_6	83	74148240	officinarum
Chr10C_nlr84	Chr10C	65604554	65606903	Chr10	CC-NBARC-LRR	2349	-	motif_16,motif_1,motif_6,motif_10,motif_3,motif_3,motif_12,motif_12,motif_12,motif_2,motif_2,motif_2,motif_8,motif_8,motif_7,motif_9,motif_9,motif_9,motif_11,motif_11	83	74148240	officinarum
Chr10C_nlr85	Chr10C	64576695	64577307	Chr10	NBARC	612	-	motif_4,motif_5,motif_5,motif_10,motif_10,motif_10,motif_3,motif_3,motif_3,motif_12,motif_12,motif_12,motif_2,motif_2,motif_8	83	74148240	officinarum
Chr10C_nlr86	Chr10C	64502747	64503296	Chr10	NBARC	549	-	motif_10,motif_3,motif_3,motif_12,motif_12,motif_12,motif_2,motif_2,motif_2,motif_8,motif_8,motif_7	83	74148240	officinarum
Chr10C_nlr87	Chr10C	64481616	64484158	Chr10	NBARC-LRR	2542	-	motif_14,motif_1,motif_6,motif_4,motif_5,motif_5,motif_10,motif_10,motif_10,motif_3,motif_3,motif_3,motif_12,motif_12,motif_12,motif_2,motif_2,motif_2,motif_8,motif_8,motif_7,motif_9	83	74148240	officinarum
Chr10C_nlr88	Chr10C	64465884	64468883	Chr10	CC-NBARC-LRR	2999	-	motif_17,motif_16,motif_14,motif_1,motif_6,motif_4,motif_5,motif_5,motif_10,motif_10,motif_10,motif_3,motif_3,motif_3,motif_12,motif_12,motif_12,motif_2,motif_2,motif_2,motif_8,motif_8,motif_7,motif_9	83	74148240	officinarum
Chr10C_nlr89	Chr10C	63292895	63293469	Chr10	NBARC-LRR	574	-	motif_2,motif_8,motif_7,motif_11,motif_9	83	74148240	officinarum
Chr10C_nlr90	Chr10C	61837926	61838652	Chr10	NBARC-LRR	726	-	motif_2,motif_8,motif_7,motif_11,motif_11	83	74148240	officinarum
Chr10C_nlr91	Chr10C	60962778	60971206	Chr10	CC-NBARC-LRR	8428	-	motif_17,motif_16,motif_14,motif_1,motif_6,motif_6,motif_4,motif_4,motif_5,motif_5,motif_10,motif_3,motif_12,motif_12,motif_2,motif_2,motif_2,motif_8,motif_8,motif_7,motif_9,motif_9,motif_9,motif_11,motif_11	83	74148240	officinarum
Chr10C_nlr92	Chr10C	60841018	60844063	Chr10	CC-NBARC-LRR	3045	-	motif_17,motif_16,motif_14,motif_1,motif_6,motif_6,motif_4,motif_4,motif_5,motif_5,motif_10,motif_3,motif_12,motif_12,motif_2,motif_2,motif_2,motif_8,motif_8,motif_7,motif_9,motif_9,motif_9,motif_11,motif_11	83	74148240	officinarum
Chr10C_nlr93	Chr10C	60536490	60540052	Chr10	CC-NBARC-LRR	3562	-	motif_17,motif_16,motif_1,motif_6,motif_4,motif_5,motif_5,motif_10,motif_10,motif_10,motif_3,motif_3,motif_3,motif_12,motif_12,motif_12,motif_2,motif_2,motif_2,motif_8,motif_8,motif_7,motif_9,motif_9,motif_9	83	74148240	officinarum
Chr10C_nlr94	Chr10C	60472108	60474714	Chr10	CC-NBARC-LRR	2606	-	motif_17,motif_16,motif_14,motif_1,motif_6,motif_6,motif_4,motif_4,motif_5,motif_5,motif_5,motif_10,motif_10,motif_10,motif_3,motif_3,motif_3,motif_12,motif_12,motif_12,motif_2,motif_2,motif_2,motif_8,motif_8,motif_7,motif_9,motif_9,motif_11	83	74148240	officinarum
Chr10C_nlr95	Chr10C	60459239	60461204	Chr10	CC-NBARC	1965	-	motif_17,motif_16,motif_1,motif_6,motif_4,motif_5,motif_5,motif_10,motif_10,motif_10,motif_3,motif_3,motif_3,motif_12,motif_12,motif_12,motif_2,motif_2,motif_2,motif_8,motif_8,motif_7	83	74148240	officinarum
Chr10C_nlr96	Chr10C	60446498	60447032	Chr10	CC-NBARC	534	-	motif_16,motif_1,motif_6	83	74148240	officinarum
Chr10C_nlr97	Chr10C	60430195	60432639	Chr10	CC-NBARC-LRR	2444	-	motif_17,motif_16,motif_14,motif_1,motif_6,motif_6,motif_4,motif_4,motif_5,motif_5,motif_5,motif_10,motif_10,motif_10,motif_3,motif_3,motif_3,motif_12,motif_12,motif_12,motif_2,motif_2,motif_2,motif_8,motif_8,motif_7,motif_9,motif_9,motif_9	83	74148240	officinarum
Chr10C_nlr98	Chr10C	60309433	60310141	Chr10	NBARC	708	-	motif_4,motif_5,motif_5,motif_10,motif_10,motif_10,motif_3,motif_3,motif_3,motif_12,motif_12,motif_12,motif_2,motif_2,motif_2,motif_8,motif_8,motif_7	83	74148240	officinarum
Chr10C_nlr99	Chr10C	60300637	60301363	Chr10	CC-NBARC	726	-	motif_17,motif_16,motif_14,motif_1,motif_6	83	74148240	officinarum
Chr10C_nlr100	Chr10C	57625716	57628070	Chr10	CC-NBARC	2354	-	motif_17,motif_16,motif_1,motif_6,motif_6,motif_4,motif_4,motif_5,motif_5,motif_10	83	74148240	officinarum
Chr10C_nlr101	Chr10C	57602437	57604063	Chr10	NBARC-LRR	1626	-	motif_3,motif_12,motif_12,motif_2,motif_2,motif_2,motif_8,motif_8,motif_7,motif_11,motif_11,motif_9,motif_11	83	74148240	officinarum
Chr10C_nlr102	Chr10C	52503325	52503853	Chr10	CC-NBARC	528	-	motif_16,motif_14,motif_1,motif_6	83	74148240	officinarum
Chr10C_nlr103	Chr10C	38012253	38014380	Chr10	CC-NBARC-LRR	2127	-	motif_17,motif_16,motif_14,motif_1,motif_6,motif_6,motif_4,motif_4,motif_5,motif_5,motif_5,motif_10,motif_10,motif_10,motif_3,motif_3,motif_3,motif_12,motif_12,motif_12,motif_2,motif_2,motif_2,motif_8,motif_8,motif_7,motif_11,motif_9,motif_9	83	74148240	officinarum
Chr10C_nlr104	Chr10C	37955859	37958220	Chr10	NBARC-LRR	2361	-	motif_1,motif_6,motif_6,motif_4,motif_4,motif_5,motif_5,motif_5,motif_10,motif_10,motif_10,motif_3,motif_3,motif_3,motif_12,motif_12,motif_12,motif_2,motif_2,motif_2,motif_8,motif_8,motif_7,motif_9,motif_19,motif_11,motif_11,motif_11,motif_11,motif_11,motif_9	83	74148240	officinarum
Chr10C_nlr105	Chr10C	37933636	37934206	Chr10	NBARC	570	-	motif_1,motif_6,motif_6,motif_4,motif_4,motif_5,motif_5,motif_5,motif_10,motif_10,motif_3	83	74148240	officinarum
Chr10C_nlr106	Chr10C	37908818	37909750	Chr10	NBARC	932	-	motif_1,motif_6,motif_6,motif_4,motif_4,motif_5,motif_5,motif_5,motif_10,motif_10,motif_10,motif_3,motif_3,motif_3,motif_12,motif_12,motif_2,motif_7	83	74148240	officinarum
Chr10C_nlr107	Chr10C	37844057	37844918	Chr10	NBARC	861	-	motif_1,motif_6,motif_4,motif_3,motif_2,motif_8	83	74148240	officinarum
Chr10C_nlr108	Chr10C	37772996	37773929	Chr10	NBARC	933	-	motif_1,motif_6,motif_6,motif_4,motif_4,motif_5,motif_5,motif_5,motif_10,motif_10,motif_10,motif_3,motif_3,motif_3,motif_12,motif_12,motif_12,motif_2,motif_2,motif_2,motif_8,motif_8,motif_7	83	74148240	officinarum
Chr10C_nlr109	Chr10C	27984486	27987764	Chr10	CC-NBARC-LRR	3278	-	motif_17,motif_16,motif_14,motif_1,motif_6,motif_4,motif_5,motif_5,motif_10,motif_10,motif_10,motif_3,motif_3,motif_3,motif_12,motif_12,motif_12,motif_2,motif_2,motif_2,motif_8,motif_8,motif_7,motif_9,motif_9,motif_9	83	74148240	officinarum
Chr10C_nlr110	Chr10C	27936609	27936939	Chr10	NBARC	330	-	motif_4,motif_5,motif_5,motif_10,motif_10,motif_3	83	74148240	officinarum
Chr10C_nlr111	Chr10C	27472471	27474189	Chr10	TIR-NBARC-LRR	1718	-	motif_18,motif_1,motif_6,motif_6,motif_4,motif_4,motif_5,motif_5,motif_5,motif_10,motif_10,motif_10,motif_3,motif_3,motif_3,motif_12,motif_12,motif_12,motif_2,motif_2,motif_2,motif_8,motif_8,motif_7,motif_9,motif_11	83	74148240	officinarum
Chr10C_nlr112	Chr10C	26121479	26121920	Chr10	NBARC	441	-	motif_1,motif_6,motif_6,motif_4,motif_5,motif_7	83	74148240	officinarum
Chr10C_nlr113	Chr10C	25381022	25384561	Chr10	CC-NBARC-LRR	3539	-	motif_17,motif_16,motif_1,motif_6,motif_6,motif_4,motif_5,motif_3,motif_2,motif_8,motif_11,motif_9	83	74148240	officinarum
Chr10C_nlr114	Chr10C	24121393	24122341	Chr10	CC-NBARC	948	-	motif_17,motif_6,motif_4,motif_5	83	74148240	officinarum
Chr10C_nlr115	Chr10C	23889541	23891325	Chr10	CC-NBARC-LRR	1784	-	motif_16,motif_1,motif_6,motif_6,motif_4,motif_4,motif_5,motif_5,motif_5,motif_10,motif_10,motif_10,motif_3,motif_3,motif_3,motif_12,motif_12,motif_12,motif_2,motif_2,motif_2,motif_8,motif_8,motif_7,motif_9,motif_9	83	74148240	officinarum
Chr10C_nlr116	Chr10C	23789294	23790648	Chr10	CC-NBARC	1354	-	motif_17,motif_16,motif_1,motif_6,motif_6,motif_4,motif_4,motif_5,motif_5,motif_10	83	74148240	officinarum
Chr10C_nlr117	Chr10C	23692591	23694526	Chr10	CC-NBARC	1935	-	motif_17,motif_16,motif_1,motif_4,motif_5	83	74148240	officinarum
Chr10C_nlr118	Chr10C	23636138	23638519	Chr10	CC-NBARC	2381	-	motif_17,motif_16,motif_1,motif_6,motif_4,motif_10	83	74148240	officinarum
Chr10C_nlr119	Chr10C	23269882	23272237	Chr10	CC-NBARC-LRR	2355	-	motif_16,motif_1,motif_6,motif_6,motif_4,motif_4,motif_5,motif_5,motif_5,motif_10,motif_10,motif_10,motif_3,motif_3,motif_3,motif_12,motif_12,motif_12,motif_2,motif_2,motif_2,motif_8,motif_8,motif_7,motif_9,motif_9,motif_9,motif_11,motif_11	83	74148240	officinarum
Chr10C_nlr120	Chr10C	16657222	16660994	Chr10	CC-NBARC-LRR	3772	-	motif_16,motif_1,motif_6,motif_6,motif_4,motif_4,motif_5,motif_5,motif_10,motif_3,motif_12,motif_12,motif_2,motif_2,motif_2,motif_8,motif_8,motif_7,motif_9,motif_9,motif_9,motif_11,motif_11	83	74148240	officinarum
Chr10C_nlr121	Chr10C	10365623	10366862	Chr10	CC-NBARC	1239	-	motif_16,motif_1,motif_6,motif_6,motif_4,motif_5,motif_3,motif_12,motif_12,motif_2,motif_2,motif_8	83	74148240	officinarum
Chr10C_nlr122	Chr10C	10327091	10329569	Chr10	CC-NBARC-LRR	2478	-	motif_16,motif_1,motif_6,motif_6,motif_4,motif_4,motif_5,motif_5,motif_5,motif_10,motif_10,motif_10,motif_3,motif_3,motif_3,motif_12,motif_12,motif_12,motif_2,motif_2,motif_2,motif_8,motif_8,motif_7,motif_9,motif_11	83	74148240	officinarum
Chr10C_nlr123	Chr10C	9400692	9403652	Chr10	CC-NBARC-LRR	2960	-	motif_17,motif_1,motif_6,motif_4,motif_5,motif_5,motif_10,motif_10,motif_10,motif_3,motif_3,motif_3,motif_12,motif_12,motif_12,motif_2,motif_2,motif_2,motif_8,motif_8,motif_7,motif_9	83	74148240	officinarum
Chr10C_nlr124	Chr10C	9346165	9349002	Chr10	CC-NBARC-LRR	2837	-	motif_17,motif_16,motif_1,motif_6,motif_6,motif_4,motif_5,motif_2,motif_8,motif_7,motif_9,motif_11	83	74148240	officinarum
Chr10C_nlr125	Chr10C	8704001	8706497	Chr10	CC-NBARC-LRR	2496	-	motif_17,motif_1,motif_6,motif_12,motif_2,motif_2,motif_8,motif_8,motif_7,motif_9,motif_11	83	74148240	officinarum
Chr10C_nlr126	Chr10C	8002187	8005957	Chr10	CC-NBARC-LRR	3770	-	motif_17,motif_16,motif_1,motif_6,motif_6,motif_4,motif_4,motif_5,motif_5,motif_5,motif_10,motif_10,motif_10,motif_3,motif_3,motif_3,motif_12,motif_12,motif_12,motif_2,motif_2,motif_2,motif_8,motif_8,motif_7,motif_9,motif_11,motif_9,motif_11,motif_11,motif_11,motif_11,motif_11,motif_11,motif_11,motif_11,motif_11	83	74148240	officinarum
Chr10C_nlr127	Chr10C	7994683	7995299	Chr10	CC-NBARC	616	-	motif_16,motif_1,motif_6,motif_6,motif_4,motif_4,motif_5,motif_5,motif_10	83	74148240	officinarum
Chr10C_nlr128	Chr10C	7894455	7898286	Chr10	CC-NBARC-LRR	3831	-	motif_17,motif_16,motif_1,motif_6,motif_6,motif_4,motif_4,motif_5,motif_5,motif_5,motif_10,motif_10,motif_10,motif_3,motif_3,motif_3,motif_12,motif_12,motif_12,motif_2,motif_2,motif_2,motif_8,motif_8,motif_7,motif_9,motif_9,motif_11,motif_9,motif_11,motif_11,motif_11,motif_11,motif_11,motif_11,motif_11,motif_11,motif_11,motif_11,motif_11,motif_11	83	74148240	officinarum
Chr10C_nlr129	Chr10C	7878054	7881969	Chr10	CC-NBARC-LRR	3915	-	motif_17,motif_6,motif_4,motif_5,motif_3,motif_8,motif_7,motif_9,motif_11,motif_9,motif_11,motif_11,motif_11,motif_11,motif_11,motif_11,motif_11,motif_9,motif_11,motif_11,motif_11,motif_11,motif_11	83	74148240	officinarum
Chr10C_nlr130	Chr10C	7860056	7863842	Chr10	CC-NBARC-LRR	3786	-	motif_16,motif_1,motif_6,motif_6,motif_4,motif_4,motif_5,motif_5,motif_5,motif_10,motif_10,motif_10,motif_3,motif_3,motif_3,motif_12,motif_12,motif_12,motif_2,motif_2,motif_2,motif_8,motif_8,motif_7,motif_9,motif_11,motif_9,motif_11,motif_11,motif_11,motif_11,motif_11,motif_9,motif_9,motif_11,motif_11,motif_11,motif_11,motif_11,motif_11,motif_11,motif_11	83	74148240	officinarum
Chr10C_nlr131	Chr10C	6476834	6477536	Chr10	CC-NBARC	702	-	motif_17,motif_16,motif_14,motif_1,motif_6	83	74148240	officinarum
Chr10C_nlr132	Chr10C	6458193	6459285	Chr10	NBARC-LRR	1092	-	motif_4,motif_5,motif_5,motif_10,motif_10,motif_10,motif_3,motif_3,motif_3,motif_12,motif_12,motif_12,motif_2,motif_2,motif_2,motif_8,motif_8,motif_7,motif_11,motif_9	83	74148240	officinarum
Chr10C_nlr133	Chr10C	5712605	5715439	Chr10	CC-NBARC-LRR	2834	-	motif_17,motif_16,motif_14,motif_1,motif_6,motif_6,motif_4,motif_4,motif_5,motif_5,motif_5,motif_10,motif_10,motif_10,motif_3,motif_3,motif_3,motif_12,motif_12,motif_12,motif_2,motif_2,motif_2,motif_8,motif_8,motif_7,motif_9,motif_9	83	74148240	officinarum
Chr10C_nlr134	Chr10C	3063096	3066900	Chr10	CC-NBARC-LRR	3804	-	motif_17,motif_16,motif_1,motif_6,motif_6,motif_4,motif_4,motif_5,motif_5,motif_5,motif_10,motif_10,motif_10,motif_3,motif_3,motif_3,motif_12,motif_12,motif_12,motif_2,motif_2,motif_2,motif_8,motif_8,motif_7,motif_9,motif_9,motif_11,motif_9,motif_9,motif_11,motif_11,motif_11,motif_11,motif_11,motif_11,motif_11,motif_11,motif_11	83	74148240	officinarum
Chr10C_nlr135	Chr10C	2992699	2997402	Chr10	CC-NBARC-LRR	4703	-	motif_17,motif_1,motif_6,motif_4,motif_5,motif_5,motif_10,motif_10,motif_10,motif_3,motif_3,motif_3,motif_12,motif_12,motif_12,motif_2,motif_2,motif_2,motif_8,motif_8,motif_7,motif_9,motif_9,motif_11,motif_9,motif_11,motif_11,motif_11,motif_11,motif_11,motif_11,motif_11,motif_11,motif_11,motif_11	83	74148240	officinarum
Chr10C_nlr136	Chr10C	2953063	2955354	Chr10	CC-NBARC-LRR	2291	-	motif_17,motif_16,motif_1,motif_6,motif_6,motif_4,motif_5,motif_3,motif_12,motif_12,motif_2,motif_2,motif_2,motif_8,motif_8,motif_7,motif_9,motif_11,motif_11,motif_9,motif_11,motif_11	83	74148240	officinarum
Chr10C_nlr137	Chr10C	2938605	2942211	Chr10	NBARC-LRR	3606	-	motif_6,motif_4,motif_4,motif_5,motif_5,motif_5,motif_10,motif_10,motif_10,motif_3,motif_3,motif_3,motif_12,motif_12,motif_12,motif_2,motif_2,motif_2,motif_8,motif_8,motif_7,motif_9,motif_11,motif_11,motif_9,motif_11	83	74148240	officinarum
Chr10C_nlr138	Chr10C	2870042	2874032	Chr10	CC-NBARC-LRR	3990	-	motif_17,motif_16,motif_1,motif_6,motif_6,motif_4,motif_4,motif_5,motif_5,motif_5,motif_10,motif_10,motif_10,motif_3,motif_3,motif_3,motif_12,motif_12,motif_2,motif_7,motif_9,motif_9,motif_11,motif_9,motif_11,motif_11,motif_19,motif_11,motif_11,motif_11,motif_11,motif_11,motif_11,motif_11,motif_11,motif_11,motif_11,motif_11	83	74148240	officinarum
Chr10C_nlr139	Chr10C	2762826	2766424	Chr10	CC-NBARC-LRR	3598	-	motif_17,motif_16,motif_1,motif_6,motif_10,motif_3,motif_3,motif_12,motif_12,motif_12,motif_2,motif_2,motif_8,motif_9,motif_9,motif_9	83	74148240	officinarum
Chr10C_nlr140	Chr10C	190864	194771	Chr10	CC-NBARC-LRR	3907	-	motif_17,motif_16,motif_6,motif_4,motif_5,motif_3,motif_12,motif_12,motif_2,motif_2,motif_2,motif_8,motif_8,motif_7,motif_11,motif_11,motif_9	83	74148240	officinarum
Chr10C_nlr141	Chr10C	163728	164432	Chr10	NBARC-LRR	704	-	motif_12,motif_2,motif_2,motif_8,motif_8,motif_7,motif_11,motif_11,motif_9	83	74148240	officinarum
Chr10C_alt_nlr1	Chr10C_alt	428595	433977	Chr10	NBARC-LRR	5382	+	motif_1,motif_6,motif_6,motif_4,motif_5,motif_3,motif_12,motif_12,motif_2,motif_2,motif_2,motif_8,motif_8,motif_7,motif_19,motif_11,motif_11,motif_11,motif_11,motif_11,motif_11,motif_9,motif_11,motif_9,motif_11,motif_11,motif_11,motif_11	29256	21397960	officinarum
Chr10C_alt_nlr2	Chr10C_alt	4741226	4744314	Chr10	CC-NBARC-LRR	3088	+	motif_17,motif_16,motif_14,motif_1,motif_6,motif_4,motif_5,motif_5,motif_10,motif_10,motif_10,motif_3,motif_3,motif_3,motif_12,motif_12,motif_12,motif_2,motif_2,motif_2,motif_8,motif_8,motif_7,motif_9	29256	21397960	officinarum
Chr10C_alt_nlr3	Chr10C_alt	4745901	4746618	Chr10	NBARC	717	+	motif_4,motif_5,motif_5,motif_10,motif_10,motif_10,motif_3,motif_3,motif_3,motif_12,motif_12,motif_12,motif_2,motif_2,motif_2,motif_8,motif_8,motif_7	29256	21397960	officinarum
Chr10C_alt_nlr4	Chr10C_alt	5397132	5399266	Chr10	CC-NBARC-LRR	2134	+	motif_16,motif_1,motif_6,motif_4,motif_5,motif_5,motif_10,motif_10,motif_10,motif_3,motif_3,motif_3,motif_12,motif_12,motif_12,motif_2,motif_2,motif_2,motif_8,motif_8,motif_7,motif_9	29256	21397960	officinarum
Chr10C_alt_nlr5	Chr10C_alt	5478102	5479426	Chr10	NBARC-LRR	1324	+	motif_1,motif_6,motif_6,motif_4,motif_4,motif_5,motif_5,motif_5,motif_10,motif_10,motif_10,motif_3,motif_3,motif_3,motif_12,motif_12,motif_12,motif_2,motif_2,motif_2,motif_8,motif_8,motif_7,motif_9,motif_9,motif_9	29256	21397960	officinarum
Chr10C_alt_nlr6	Chr10C_alt	5498041	5500453	Chr10	CC-NBARC-LRR	2412	+	motif_17,motif_16,motif_1,motif_6,motif_3,motif_12,motif_12,motif_2,motif_2,motif_2,motif_8,motif_8,motif_7,motif_9	29256	21397960	officinarum
Chr10C_alt_nlr7	Chr10C_alt	5526472	5527726	Chr10	NBARC-LRR	1254	+	motif_1,motif_6,motif_6,motif_4,motif_4,motif_5,motif_5,motif_5,motif_10,motif_10,motif_10,motif_3,motif_3,motif_3,motif_12,motif_12,motif_12,motif_2,motif_2,motif_2,motif_8,motif_8,motif_7,motif_9,motif_9	29256	21397960	officinarum
Chr10C_alt_nlr8	Chr10C_alt	5947218	5949285	Chr10	CC-NBARC-LRR	2067	+	motif_16,motif_1,motif_6,motif_6,motif_4,motif_4,motif_5,motif_5,motif_10,motif_3,motif_12,motif_12,motif_2,motif_2,motif_2,motif_8,motif_8,motif_7,motif_9,motif_9,motif_9,motif_9	29256	21397960	officinarum
Chr10C_alt_nlr9	Chr10C_alt	7122247	7126846	Chr10	CC-NBARC-LRR	4599	+	motif_17,motif_16,motif_6,motif_4,motif_5,motif_10,motif_3,motif_2,motif_8,motif_11,motif_9	29256	21397960	officinarum
Chr10C_alt_nlr11	Chr10C_alt	26610182	26613980	Chr10	CC-NBARC-LRR	3798	-	motif_17,motif_5,motif_12,motif_2,motif_2,motif_8,motif_8,motif_7,motif_9,motif_11	21917307	27805967	officinarum
Chr10C_alt_nlr12	Chr10C_alt	20815633	20817809	Chr10	CC-NBARC	2176	-	motif_16,motif_6,motif_4,motif_5,motif_10	29256	21397960	officinarum
Chr10C_alt_nlr13	Chr10C_alt	20793140	20793977	Chr10	NBARC-LRR	837	-	motif_3,motif_12,motif_12,motif_2,motif_2,motif_2,motif_8,motif_8,motif_7,motif_11,motif_9,motif_9	29256	21397960	officinarum
Chr10C_alt_nlr14	Chr10C_alt	8571330	8573798	Chr10	TIR-NBARC-LRR	2468	-	motif_18,motif_1,motif_6,motif_6,motif_4,motif_4,motif_5,motif_5,motif_5,motif_10,motif_10,motif_10,motif_3,motif_3,motif_3,motif_12,motif_12,motif_12,motif_2,motif_2,motif_2,motif_8,motif_8,motif_7,motif_9,motif_11,motif_9	29256	21397960	officinarum
Chr10C_alt_nlr15	Chr10C_alt	7554675	7555116	Chr10	NBARC	441	-	motif_1,motif_6,motif_6,motif_4,motif_5,motif_7	29256	21397960	officinarum
Chr10C_alt_nlr16	Chr10C_alt	7005731	7009270	Chr10	CC-NBARC-LRR	3539	-	motif_17,motif_16,motif_1,motif_6,motif_6,motif_4,motif_5,motif_3,motif_2,motif_8,motif_11,motif_9	29256	21397960	officinarum
Chr10C_alt_nlr17	Chr10C_alt	5847694	5849478	Chr10	CC-NBARC-LRR	1784	-	motif_16,motif_1,motif_6,motif_6,motif_4,motif_4,motif_5,motif_5,motif_5,motif_10,motif_10,motif_10,motif_3,motif_3,motif_3,motif_12,motif_12,motif_12,motif_2,motif_2,motif_2,motif_8,motif_8,motif_7,motif_9,motif_9	29256	21397960	officinarum
Chr10C_alt_nlr18	Chr10C_alt	5730848	5732783	Chr10	CC-NBARC	1935	-	motif_17,motif_16,motif_1,motif_4,motif_5	29256	21397960	officinarum
Chr10C_alt_nlr19	Chr10C_alt	5674395	5676776	Chr10	CC-NBARC	2381	-	motif_17,motif_16,motif_1,motif_6,motif_4,motif_10	29256	21397960	officinarum
Chr10C_alt_nlr20	Chr10C_alt	5485203	5487954	Chr10	CC-NBARC-LRR	2751	-	motif_17,motif_16,motif_1,motif_4,motif_5,motif_5,motif_10,motif_10,motif_3,motif_2,motif_8,motif_11,motif_9,motif_9	29256	21397960	officinarum
Chr10C_alt_nlr21	Chr10C_alt	5390958	5393731	Chr10	CC-NBARC-LRR	2773	-	motif_17,motif_16,motif_1,motif_4,motif_5,motif_5,motif_10,motif_10,motif_3,motif_2,motif_8,motif_11,motif_9,motif_9	29256	21397960	officinarum
Chr10C_alt_nlr22	Chr10C_alt	5115188	5116136	Chr10	CC-NBARC	948	-	motif_17,motif_6,motif_4,motif_5	29256	21397960	officinarum
Chr10C_alt_nlr23	Chr10C_alt	3338308	3340683	Chr10	CC-NBARC-LRR	2375	-	motif_17,motif_1,motif_6,motif_3,motif_12,motif_12,motif_2,motif_2,motif_2,motif_8,motif_8,motif_7,motif_9	29256	21397960	officinarum
Chr10D_nlr1	Chr10D	6235995	6238260	Chr10	NBARC-LRR	2265	+	motif_1,motif_6,motif_6,motif_4,motif_4,motif_5,motif_5,motif_5,motif_10,motif_10,motif_10,motif_3,motif_3,motif_3,motif_12,motif_12,motif_12,motif_2,motif_2,motif_2,motif_8,motif_8,motif_7,motif_9,motif_9,motif_9,motif_11,motif_11,motif_11	47	73983457	officinarum
Chr10D_nlr2	Chr10D	6383582	6385841	Chr10	NBARC-LRR	2259	+	motif_1,motif_6,motif_6,motif_4,motif_4,motif_5,motif_5,motif_5,motif_10,motif_10,motif_10,motif_3,motif_3,motif_3,motif_12,motif_12,motif_12,motif_2,motif_2,motif_2,motif_8,motif_8,motif_7,motif_9,motif_9,motif_9,motif_11,motif_11,motif_11	47	73983457	officinarum
Chr10D_nlr3	Chr10D	6505582	6507841	Chr10	NBARC-LRR	2259	+	motif_1,motif_6,motif_6,motif_4,motif_4,motif_5,motif_5,motif_10,motif_12,motif_2,motif_2,motif_8,motif_8,motif_7,motif_9,motif_9,motif_9,motif_11,motif_11,motif_11	47	73983457	officinarum
Chr10D_nlr4	Chr10D	6512791	6514957	Chr10	NBARC-LRR	2166	+	motif_6,motif_4,motif_4,motif_5,motif_5,motif_10,motif_12,motif_2,motif_2,motif_8,motif_8,motif_7,motif_9,motif_9,motif_11,motif_11,motif_11	47	73983457	officinarum
Chr10D_nlr5	Chr10D	6657345	6659604	Chr10	NBARC-LRR	2259	+	motif_1,motif_6,motif_6,motif_4,motif_4,motif_5,motif_5,motif_5,motif_10,motif_10,motif_10,motif_3,motif_3,motif_3,motif_12,motif_12,motif_12,motif_2,motif_2,motif_2,motif_8,motif_8,motif_7,motif_9,motif_9,motif_9,motif_11,motif_11,motif_11	47	73983457	officinarum
Chr10D_nlr6	Chr10D	6664546	6666712	Chr10	NBARC-LRR	2166	+	motif_6,motif_4,motif_4,motif_5,motif_5,motif_10,motif_12,motif_2,motif_2,motif_8,motif_8,motif_7,motif_9,motif_9,motif_9,motif_11,motif_11,motif_11	47	73983457	officinarum
Chr10D_nlr7	Chr10D	7276522	7277813	Chr10	CC-NBARC	1291	+	motif_16,motif_1,motif_6,motif_6,motif_4,motif_5,motif_3	47	73983457	officinarum
Chr10D_nlr8	Chr10D	7295862	7299694	Chr10	NBARC-LRR	3832	+	motif_12,motif_2,motif_2,motif_8,motif_8,motif_7,motif_11,motif_11,motif_11,motif_11,motif_11,motif_11,motif_11,motif_11,motif_11,motif_11	47	73983457	officinarum
Chr10D_nlr9	Chr10D	7303024	7306410	Chr10	NBARC-LRR	3386	+	motif_3,motif_12,motif_12,motif_2,motif_2,motif_2,motif_8,motif_8,motif_7,motif_19,motif_11,motif_11,motif_11,motif_11,motif_11,motif_11,motif_11,motif_11,motif_11,motif_11	47	73983457	officinarum
Chr10D_nlr10	Chr10D	7371543	7375287	Chr10	NBARC-LRR	3744	+	motif_1,motif_6,motif_6,motif_4,motif_5,motif_3,motif_12,motif_12,motif_2,motif_2,motif_2,motif_8,motif_8,motif_7,motif_19,motif_11,motif_11,motif_11,motif_11,motif_11,motif_11,motif_9,motif_11,motif_9,motif_11,motif_11	47	73983457	officinarum
Chr10D_nlr11	Chr10D	8190141	8193036	Chr10	CC-NBARC-LRR	2895	+	motif_17,motif_16,motif_1,motif_4,motif_5,motif_5,motif_10,motif_10,motif_10,motif_3,motif_3,motif_3,motif_12,motif_12,motif_12,motif_2,motif_2,motif_8,motif_11,motif_9,motif_9	47	73983457	officinarum
Chr10D_nlr12	Chr10D	13086022	13087969	Chr10	NBARC-LRR	1947	+	motif_5,motif_3,motif_2,motif_8,motif_7,motif_9,motif_9,motif_11,motif_9	47	73983457	officinarum
Chr10D_nlr13	Chr10D	15339242	15341774	Chr10	CC-NBARC-LRR	2532	+	motif_17,motif_16,motif_1,motif_6,motif_6,motif_4,motif_4,motif_5,motif_5,motif_5,motif_10,motif_10,motif_10,motif_3,motif_3,motif_3,motif_12,motif_12,motif_12,motif_2,motif_2,motif_2,motif_8,motif_8,motif_7,motif_9,motif_9,motif_9,motif_11,motif_11	47	73983457	officinarum
Chr10D_nlr14	Chr10D	16275865	16279558	Chr10	CC-NBARC-LRR	3693	+	motif_17,motif_16,motif_1,motif_6,motif_6,motif_4,motif_4,motif_5,motif_5,motif_5,motif_10,motif_10,motif_3,motif_2,motif_8,motif_7,motif_9,motif_11,motif_11,motif_11,motif_9,motif_11,motif_11,motif_9,motif_11,motif_11,motif_11,motif_11,motif_11,motif_11,motif_11,motif_11,motif_11	47	73983457	officinarum
Chr10D_nlr15	Chr10D	16302410	16304697	Chr10	CC-NBARC-LRR	2287	+	motif_17,motif_16,motif_1,motif_6,motif_6,motif_4,motif_4,motif_5,motif_5,motif_5,motif_10,motif_10,motif_3,motif_2,motif_8,motif_7,motif_9,motif_11,motif_11,motif_11,motif_9,motif_11	47	73983457	officinarum
Chr10D_nlr16	Chr10D	16334583	16338263	Chr10	CC-NBARC-LRR	3680	+	motif_17,motif_16,motif_1,motif_6,motif_6,motif_4,motif_5,motif_3,motif_12,motif_12,motif_2,motif_2,motif_2,motif_8,motif_8,motif_7,motif_9,motif_11,motif_11,motif_9,motif_11,motif_9,motif_11,motif_11,motif_11,motif_11,motif_11,motif_11,motif_11,motif_11	47	73983457	officinarum
Chr10D_nlr17	Chr10D	16364114	16367794	Chr10	CC-NBARC-LRR	3680	+	motif_17,motif_16,motif_1,motif_6,motif_6,motif_4,motif_5,motif_3,motif_12,motif_12,motif_2,motif_2,motif_2,motif_8,motif_8,motif_7,motif_9,motif_11,motif_11,motif_9,motif_11,motif_9,motif_11,motif_11,motif_11,motif_11,motif_11,motif_11,motif_11,motif_11	47	73983457	officinarum
Chr10D_nlr18	Chr10D	16389793	16393411	Chr10	CC-NBARC-LRR	3618	+	motif_17,motif_1,motif_6,motif_6,motif_4,motif_5,motif_3,motif_12,motif_12,motif_2,motif_2,motif_2,motif_8,motif_8,motif_7,motif_9,motif_11,motif_11,motif_11,motif_11,motif_9,motif_11,motif_11,motif_19,motif_11,motif_11,motif_11,motif_11,motif_11,motif_11	47	73983457	officinarum
Chr10D_nlr19	Chr10D	16408362	16410631	Chr10	CC-NBARC-LRR	2269	+	motif_17,motif_16,motif_1,motif_6,motif_6,motif_4,motif_5,motif_3,motif_12,motif_12,motif_2,motif_2,motif_2,motif_8,motif_8,motif_7,motif_9,motif_11,motif_11,motif_11,motif_9,motif_11	47	73983457	officinarum
Chr10D_nlr20	Chr10D	16447756	16453213	Chr10	CC-NBARC-LRR	5457	+	motif_17,motif_16,motif_1,motif_6,motif_6,motif_4,motif_5,motif_3,motif_12,motif_12,motif_2,motif_2,motif_2,motif_8,motif_8,motif_7,motif_9,motif_11,motif_11,motif_11,motif_11,motif_11,motif_19,motif_11,motif_11,motif_11,motif_11,motif_11,motif_11,motif_11	47	73983457	officinarum
Chr10D_nlr21	Chr10D	16464995	16467857	Chr10	CC-NBARC-LRR	2862	+	motif_17,motif_16,motif_14,motif_1,motif_6,motif_4,motif_5,motif_5,motif_10,motif_10,motif_10,motif_3,motif_3,motif_3,motif_12,motif_12,motif_12,motif_2,motif_2,motif_2,motif_8,motif_8,motif_7,motif_9,motif_9	47	73983457	officinarum
Chr10D_nlr22	Chr10D	17663751	17665212	Chr10	NBARC-LRR	1461	+	motif_1,motif_6,motif_3,motif_12,motif_12,motif_2,motif_2,motif_8,motif_9,motif_9	47	73983457	officinarum
Chr10D_nlr23	Chr10D	21723376	21724069	Chr10	CC-NBARC	693	+	motif_17,motif_16,motif_1,motif_6	47	73983457	officinarum
Chr10D_nlr24	Chr10D	21733188	21739228	Chr10	CC-NBARC-LRR	6040	+	motif_17,motif_16,motif_14,motif_1,motif_6,motif_4,motif_5,motif_5,motif_10,motif_10,motif_10,motif_3,motif_3,motif_3,motif_12,motif_12,motif_12,motif_2,motif_2,motif_2,motif_8,motif_8,motif_7,motif_11,motif_9,motif_11,motif_11,motif_11,motif_11,motif_11,motif_11,motif_11	47	73983457	officinarum
Chr10D_nlr25	Chr10D	22162045	22164418	Chr10	CC-NBARC-LRR	2373	+	motif_16,motif_1,motif_6,motif_6,motif_4,motif_4,motif_5,motif_5,motif_5,motif_10,motif_10,motif_10,motif_3,motif_3,motif_3,motif_12,motif_12,motif_12,motif_2,motif_2,motif_2,motif_8,motif_8,motif_7,motif_9,motif_9,motif_9,motif_9,motif_11,motif_11	47	73983457	officinarum
Chr10D_nlr26	Chr10D	22187249	22189383	Chr10	CC-NBARC-LRR	2134	+	motif_16,motif_1,motif_6,motif_4,motif_5,motif_5,motif_10,motif_10,motif_10,motif_3,motif_3,motif_3,motif_12,motif_12,motif_12,motif_2,motif_2,motif_2,motif_8,motif_8,motif_7,motif_9	47	73983457	officinarum
Chr10D_nlr27	Chr10D	22221652	22222906	Chr10	NBARC-LRR	1254	+	motif_1,motif_6,motif_6,motif_4,motif_4,motif_5,motif_5,motif_5,motif_10,motif_10,motif_10,motif_3,motif_3,motif_3,motif_12,motif_12,motif_12,motif_2,motif_2,motif_2,motif_8,motif_8,motif_7,motif_9,motif_9	47	73983457	officinarum
Chr10D_nlr28	Chr10D	22386038	22388408	Chr10	CC-NBARC-LRR	2370	+	motif_16,motif_1,motif_6,motif_6,motif_4,motif_4,motif_5,motif_5,motif_5,motif_10,motif_10,motif_10,motif_3,motif_3,motif_3,motif_12,motif_12,motif_12,motif_2,motif_2,motif_2,motif_8,motif_8,motif_7,motif_9,motif_9,motif_9,motif_9,motif_9,motif_11	47	73983457	officinarum
Chr10D_nlr29	Chr10D	22658742	22662729	Chr10	CC-NBARC-LRR	3987	+	motif_17,motif_16,motif_1,motif_6,motif_4,motif_10,motif_3,motif_2,motif_8,motif_11,motif_9	47	73983457	officinarum
Chr10D_nlr30	Chr10D	22982153	22984898	Chr10	CC-NBARC-LRR	2745	+	motif_16,motif_1,motif_6,motif_6,motif_4,motif_4,motif_5,motif_5,motif_10,motif_3,motif_12,motif_12,motif_2,motif_2,motif_2,motif_8,motif_8,motif_7,motif_9,motif_9,motif_9,motif_9,motif_11	47	73983457	officinarum
Chr10D_nlr31	Chr10D	23205171	23212882	Chr10	NBARC-LRR	7711	+	motif_1,motif_6,motif_6,motif_4,motif_4,motif_5,motif_5,motif_10,motif_3,motif_12,motif_2,motif_9,motif_9,motif_9,motif_11	47	73983457	officinarum
Chr10D_nlr32	Chr10D	25317230	25318826	Chr10	TIR-NBARC	1596	+	motif_13,motif_1,motif_6,motif_6,motif_4,motif_5,motif_7	47	73983457	officinarum
Chr10D_nlr33	Chr10D	38981977	38982532	Chr10	NBARC	555	+	motif_1,motif_6	47	73983457	officinarum
Chr10D_nlr34	Chr10D	39080981	39083209	Chr10	CC-NBARC-LRR	2228	+	motif_17,motif_16,motif_1,motif_6,motif_6,motif_4,motif_4,motif_5,motif_5,motif_5,motif_10,motif_10,motif_10,motif_3,motif_3,motif_3,motif_12,motif_12,motif_12,motif_2,motif_2,motif_2,motif_8,motif_8,motif_7,motif_11,motif_9,motif_9	47	73983457	officinarum
Chr10D_nlr35	Chr10D	44958107	44958269	Chr10	NBARC	162	+	motif_1,motif_6	47	73983457	officinarum
Chr10D_nlr36	Chr10D	46554763	46557478	Chr10	NBARC-LRR	2715	+	motif_1,motif_6,motif_4,motif_5,motif_5,motif_10,motif_10,motif_10,motif_3,motif_3,motif_3,motif_12,motif_12,motif_12,motif_2,motif_2,motif_2,motif_8,motif_8,motif_7,motif_9,motif_9	47	73983457	officinarum
Chr10D_nlr37	Chr10D	52933444	52940989	Chr10	CC-NBARC-LRR	7545	+	motif_16,motif_1,motif_6,motif_4,motif_5,motif_5,motif_10,motif_10,motif_3,motif_2,motif_8,motif_7,motif_9	47	73983457	officinarum
Chr10D_nlr38	Chr10D	54621989	54627640	Chr10	CC-NBARC-LRR	5651	+	motif_17,motif_16,motif_1,motif_6,motif_4,motif_5,motif_5,motif_10,motif_10,motif_10,motif_3,motif_3,motif_3,motif_12,motif_12,motif_12,motif_2,motif_2,motif_2,motif_8,motif_8,motif_7,motif_11,motif_9,motif_9	47	73983457	officinarum
Chr10D_nlr39	Chr10D	55966171	55968574	Chr10	CC-NBARC-LRR	2403	+	motif_17,motif_16,motif_14,motif_1,motif_6,motif_4,motif_5,motif_5,motif_10,motif_10,motif_10,motif_3,motif_3,motif_3,motif_12,motif_12,motif_12,motif_2,motif_2,motif_2,motif_8,motif_8,motif_7,motif_11,motif_11,motif_19	47	73983457	officinarum
Chr10D_nlr40	Chr10D	56887794	56888621	Chr10	NBARC	827	+	motif_1,motif_6,motif_6,motif_4,motif_5,motif_12,motif_2,motif_8	47	73983457	officinarum
Chr10D_nlr41	Chr10D	57013312	57014038	Chr10	NBARC-LRR	726	+	motif_2,motif_8,motif_7,motif_11,motif_11	47	73983457	officinarum
Chr10D_nlr42	Chr10D	57041241	57043908	Chr10	NBARC-LRR	2667	+	motif_1,motif_4,motif_3,motif_12,motif_2,motif_7,motif_9,motif_9,motif_11,motif_11,motif_11,motif_11,motif_11,motif_11,motif_11,motif_11	47	73983457	officinarum
Chr10D_nlr43	Chr10D	61714250	61717165	Chr10	CC-NBARC-LRR	2915	+	motif_17,motif_16,motif_1,motif_6,motif_6,motif_4,motif_5,motif_12,motif_2,motif_2,motif_8,motif_8,motif_7,motif_9,motif_11,motif_9	47	73983457	officinarum
Chr10D_nlr44	Chr10D	61833511	61835453	Chr10	CC-NBARC-LRR	1942	+	motif_17,motif_16,motif_1,motif_6,motif_3,motif_12,motif_12,motif_2,motif_2,motif_2,motif_8,motif_8,motif_7,motif_9,motif_9,motif_11,motif_9	47	73983457	officinarum
Chr10D_nlr45	Chr10D	61919515	61922981	Chr10	CC-NBARC-LRR	3466	+	motif_17,motif_16,motif_1,motif_6,motif_12,motif_2,motif_2,motif_8,motif_8,motif_7,motif_9,motif_9,motif_11,motif_9,motif_11,motif_11,motif_11	47	73983457	officinarum
Chr10D_nlr46	Chr10D	62079308	62081462	Chr10	NBARC-LRR	2154	+	motif_1,motif_6,motif_3,motif_12,motif_12,motif_2,motif_2,motif_2,motif_8,motif_8,motif_7,motif_9,motif_9,motif_11,motif_9,motif_11,motif_11,motif_11,motif_11	47	73983457	officinarum
Chr10D_nlr47	Chr10D	62112274	62114089	Chr10	CC-NBARC-LRR	1815	+	motif_16,motif_1,motif_6,motif_3,motif_12,motif_12,motif_2,motif_2,motif_2,motif_8,motif_8,motif_7,motif_9,motif_9,motif_11,motif_9	47	73983457	officinarum
Chr10D_nlr48	Chr10D	62367084	62370593	Chr10	CC-NBARC-LRR	3509	+	motif_17,motif_16,motif_1,motif_6,motif_6,motif_4,motif_5,motif_3,motif_12,motif_12,motif_2,motif_2,motif_2,motif_8,motif_8,motif_7,motif_9,motif_9,motif_11,motif_9,motif_11,motif_11	47	73983457	officinarum
Chr10D_nlr49	Chr10D	62374027	62375889	Chr10	CC-NBARC-LRR	1862	+	motif_17,motif_1,motif_6,motif_6,motif_4,motif_5,motif_3,motif_12,motif_12,motif_2,motif_2,motif_2,motif_8,motif_8,motif_7,motif_9,motif_11	47	73983457	officinarum
Chr10D_nlr50	Chr10D	63264127	63266257	Chr10	NBARC-LRR	2130	+	motif_1,motif_6,motif_6,motif_4,motif_5,motif_2,motif_8,motif_7,motif_11,motif_9,motif_11	47	73983457	officinarum
Chr10D_nlr51	Chr10D	63354592	63356389	Chr10	NBARC	1797	+	motif_1,motif_6,motif_6,motif_4,motif_5,motif_3,motif_2	47	73983457	officinarum
Chr10D_nlr52	Chr10D	65167914	65169032	Chr10	NBARC-LRR	1118	+	motif_4,motif_5,motif_5,motif_10,motif_10,motif_10,motif_3,motif_3,motif_3,motif_12,motif_12,motif_12,motif_2,motif_2,motif_2,motif_8,motif_8,motif_7,motif_9	47	73983457	officinarum
Chr10D_nlr53	Chr10D	66088683	66090307	Chr10	CC-NBARC-LRR	1624	+	motif_16,motif_4,motif_5,motif_3,motif_12,motif_12,motif_2,motif_2,motif_2,motif_8,motif_8,motif_7,motif_11,motif_9	47	73983457	officinarum
Chr10D_nlr54	Chr10D	66114193	66117276	Chr10	CC-NBARC-LRR	3083	+	motif_17,motif_16,motif_14,motif_1,motif_6,motif_4,motif_5,motif_5,motif_10,motif_10,motif_10,motif_3,motif_3,motif_3,motif_12,motif_12,motif_12,motif_2,motif_2,motif_2,motif_8,motif_8,motif_7,motif_11,motif_11,motif_9	47	73983457	officinarum
Chr10D_nlr55	Chr10D	66794696	66797150	Chr10	NBARC-LRR	2454	+	motif_4,motif_5,motif_5,motif_10,motif_10,motif_10,motif_3,motif_3,motif_3,motif_12,motif_12,motif_2,motif_8,motif_7,motif_9,motif_9	47	73983457	officinarum
Chr10D_nlr56	Chr10D	66853009	66855341	Chr10	CC-NBARC	2332	+	motif_17,motif_16,motif_14,motif_6,motif_10,motif_12,motif_2,motif_2,motif_8,motif_8,motif_7	47	73983457	officinarum
Chr10D_nlr57	Chr10D	67335597	67336140	Chr10	NBARC	543	+	motif_5,motif_10,motif_10,motif_3,motif_3,motif_3,motif_12,motif_12,motif_12,motif_2,motif_2,motif_8	47	73983457	officinarum
Chr10D_nlr58	Chr10D	70007723	70009865	Chr10	CC-NBARC-LRR	2142	+	motif_17,motif_16,motif_14,motif_1,motif_6,motif_6,motif_4,motif_4,motif_5,motif_5,motif_5,motif_10,motif_10,motif_10,motif_3,motif_3,motif_3,motif_12,motif_12,motif_12,motif_2,motif_2,motif_2,motif_8,motif_8,motif_7,motif_11,motif_9,motif_11,motif_9	47	73983457	officinarum
Chr10D_nlr59	Chr10D	70129899	70133159	Chr10	CC-NBARC-LRR	3260	+	motif_17,motif_16,motif_1,motif_6,motif_4,motif_5,motif_5,motif_10,motif_10,motif_10,motif_3,motif_3,motif_3,motif_12,motif_12,motif_12,motif_2,motif_2,motif_2,motif_8,motif_8,motif_7,motif_11,motif_11,motif_9	47	73983457	officinarum
Chr10D_nlr60	Chr10D	70144108	70146629	Chr10	CC-NBARC-LRR	2521	+	motif_17,motif_4,motif_5,motif_5,motif_10,motif_10,motif_10,motif_3,motif_3,motif_3,motif_12,motif_12,motif_12,motif_2,motif_2,motif_2,motif_8,motif_8,motif_7,motif_9,motif_9	47	73983457	officinarum
Chr10D_nlr61	Chr10D	70153408	70154177	Chr10	CC-NBARC	769	+	motif_17,motif_16,motif_1,motif_6	47	73983457	officinarum
Chr10D_nlr62	Chr10D	70233205	70233757	Chr10	CC-NBARC	552	+	motif_16,motif_1,motif_6	47	73983457	officinarum
Chr10D_nlr63	Chr10D	70255888	70256462	Chr10	NBARC	574	+	motif_5,motif_10,motif_12,motif_2,motif_2,motif_8,motif_8,motif_7	47	73983457	officinarum
Chr10D_nlr64	Chr10D	70263733	70263889	Chr10	NBARC	156	+	motif_1,motif_6	47	73983457	officinarum
Chr10D_nlr65	Chr10D	70804194	70804572	Chr10	NBARC	378	+	motif_6,motif_4,motif_4,motif_5,motif_5,motif_10	47	73983457	officinarum
Chr10D_nlr66	Chr10D	70844235	70844613	Chr10	NBARC	378	+	motif_6,motif_4,motif_4,motif_5,motif_5,motif_10	47	73983457	officinarum
Chr10D_nlr67	Chr10D	70884093	70884471	Chr10	NBARC	378	+	motif_6,motif_4,motif_4,motif_5,motif_5,motif_10	47	73983457	officinarum
Chr10D_nlr68	Chr10D	71769726	71770704	Chr10	CC-NBARC	978	+	motif_17,motif_1,motif_4,motif_4,motif_5,motif_5,motif_10	47	73983457	officinarum
Chr10D_nlr69	Chr10D	72237596	72240545	Chr10	CC-NBARC-LRR	2949	-	motif_17,motif_16,motif_1,motif_4,motif_5,motif_3,motif_12,motif_12,motif_2,motif_2,motif_2,motif_8,motif_8,motif_7,motif_11,motif_11,motif_11,motif_11,motif_11	47	73983457	officinarum
Chr10D_nlr70	Chr10D	72229304	72233117	Chr10	CC-NBARC-LRR	3813	-	motif_17,motif_16,motif_1,motif_6,motif_3,motif_12,motif_12,motif_2,motif_2,motif_2,motif_8,motif_8,motif_7,motif_11,motif_11,motif_11,motif_11,motif_11,motif_11,motif_11,motif_11	47	73983457	officinarum
Chr10D_nlr71	Chr10D	71891632	71895607	Chr10	CC-NBARC-LRR	3975	-	motif_17,motif_16,motif_1,motif_4,motif_5,motif_3,motif_12,motif_12,motif_2,motif_2,motif_2,motif_8,motif_8,motif_7,motif_9,motif_9,motif_11,motif_9,motif_19,motif_11,motif_11,motif_11	47	73983457	officinarum
Chr10D_nlr72	Chr10D	71661013	71664850	Chr10	NBARC-LRR	3837	-	motif_1,motif_6,motif_4,motif_3,motif_2,motif_8,motif_11,motif_9,motif_11	47	73983457	officinarum
Chr10D_nlr73	Chr10D	71135134	71138842	Chr10	NBARC-LRR	3708	-	motif_1,motif_6,motif_3,motif_12,motif_12,motif_2,motif_2,motif_2,motif_8,motif_8,motif_7,motif_9,motif_9	47	73983457	officinarum
Chr10D_nlr74	Chr10D	71109849	71112128	Chr10	NBARC-LRR	2279	-	motif_4,motif_5,motif_5,motif_10,motif_10,motif_3,motif_2,motif_8,motif_7,motif_11,motif_9,motif_9,motif_9,motif_9	47	73983457	officinarum
Chr10D_nlr75	Chr10D	71096737	71099155	Chr10	NBARC-LRR	2418	-	motif_4,motif_5,motif_5,motif_10,motif_10,motif_10,motif_3,motif_3,motif_3,motif_12,motif_12,motif_2,motif_7,motif_9,motif_9,motif_11	47	73983457	officinarum
Chr10D_nlr76	Chr10D	69926223	69926715	Chr10	NBARC	492	-	motif_1,motif_6,motif_6,motif_4,motif_4,motif_5,motif_5,motif_10	47	73983457	officinarum
Chr10D_nlr77	Chr10D	68999950	69000649	Chr10	CC-NBARC	699	-	motif_17,motif_16,motif_14,motif_1,motif_6	47	73983457	officinarum
Chr10D_nlr78	Chr10D	68773727	68774276	Chr10	CC-NBARC	549	-	motif_16,motif_1,motif_6	47	73983457	officinarum
Chr10D_nlr79	Chr10D	68741826	68744181	Chr10	NBARC-LRR	2355	-	motif_4,motif_5,motif_3,motif_12,motif_12,motif_2,motif_2,motif_2,motif_8,motif_8,motif_7,motif_11,motif_11,motif_11,motif_11,motif_11,motif_11,motif_11,motif_11	47	73983457	officinarum
Chr10D_nlr80	Chr10D	68680072	68683829	Chr10	NBARC-LRR	3757	-	motif_1,motif_6,motif_3,motif_12,motif_2,motif_8,motif_7,motif_9,motif_11,motif_11,motif_11,motif_11,motif_11,motif_11,motif_11,motif_11,motif_11	47	73983457	officinarum
Chr10D_nlr81	Chr10D	68652294	68656923	Chr10	CC-NBARC-LRR	4629	-	motif_17,motif_16,motif_1,motif_6,motif_3,motif_12,motif_12,motif_2,motif_2,motif_2,motif_8,motif_8,motif_7,motif_9,motif_11,motif_11,motif_11,motif_11,motif_11,motif_11,motif_11,motif_11,motif_11,motif_11,motif_11,motif_11,motif_11	47	73983457	officinarum
Chr10D_nlr82	Chr10D	68591340	68595909	Chr10	CC-NBARC-LRR	4569	-	motif_17,motif_16,motif_1,motif_6,motif_3,motif_12,motif_12,motif_2,motif_2,motif_2,motif_8,motif_8,motif_7,motif_11,motif_11,motif_11,motif_11,motif_11,motif_11,motif_11,motif_11,motif_11,motif_11,motif_11,motif_11,motif_11	47	73983457	officinarum
Chr10D_nlr83	Chr10D	68204808	68205633	Chr10	NBARC-LRR	825	-	motif_3,motif_12,motif_12,motif_2,motif_2,motif_2,motif_8,motif_8,motif_7,motif_19,motif_9,motif_11	47	73983457	officinarum
Chr10D_nlr84	Chr10D	68185267	68185971	Chr10	NBARC-LRR	704	-	motif_12,motif_2,motif_2,motif_8,motif_8,motif_7,motif_9,motif_11	47	73983457	officinarum
Chr10D_nlr85	Chr10D	68064390	68067039	Chr10	CC-NBARC	2649	-	motif_17,motif_16,motif_1,motif_6,motif_2,motif_8,motif_7	47	73983457	officinarum
Chr10D_nlr86	Chr10D	67872101	67880748	Chr10	CC-NBARC-LRR	8647	-	motif_17,motif_16,motif_14,motif_1,motif_6,motif_4,motif_5,motif_5,motif_10,motif_10,motif_10,motif_3,motif_3,motif_12,motif_8,motif_7,motif_9,motif_9,motif_11,motif_9	47	73983457	officinarum
Chr10D_nlr87	Chr10D	67829053	67831213	Chr10	CC-NBARC-LRR	2160	-	motif_17,motif_16,motif_14,motif_1,motif_6,motif_4,motif_5,motif_5,motif_10,motif_10,motif_10,motif_3,motif_3,motif_3,motif_12,motif_12,motif_12,motif_2,motif_2,motif_2,motif_8,motif_8,motif_7,motif_11	47	73983457	officinarum
Chr10D_nlr88	Chr10D	67820587	67823937	Chr10	CC-NBARC	3350	-	motif_17,motif_16,motif_1,motif_6,motif_4,motif_5,motif_5,motif_10,motif_10,motif_10,motif_3,motif_3,motif_3,motif_12,motif_12,motif_2,motif_8,motif_7	47	73983457	officinarum
Chr10D_nlr89	Chr10D	67638736	67641624	Chr10	CC-NBARC-LRR	2888	-	motif_17,motif_16,motif_14,motif_1,motif_6,motif_4,motif_5,motif_5,motif_10,motif_10,motif_10,motif_3,motif_3,motif_3,motif_12,motif_12,motif_12,motif_2,motif_2,motif_2,motif_8,motif_8,motif_7,motif_11,motif_9,motif_9,motif_9	47	73983457	officinarum
Chr10D_nlr90	Chr10D	66919044	66924826	Chr10	CC-NBARC-LRR	5782	-	motif_17,motif_16,motif_14,motif_1,motif_6,motif_4,motif_5,motif_5,motif_10,motif_10,motif_10,motif_3,motif_3,motif_3,motif_12,motif_12,motif_12,motif_2,motif_2,motif_2,motif_8,motif_8,motif_7,motif_11,motif_9,motif_9	47	73983457	officinarum
Chr10D_nlr91	Chr10D	65833801	65835177	Chr10	NBARC	1376	-	motif_4,motif_5,motif_10,motif_12	47	73983457	officinarum
Chr10D_nlr92	Chr10D	65474233	65476592	Chr10	NBARC-LRR	2359	-	motif_4,motif_5,motif_3,motif_12,motif_12,motif_2,motif_2,motif_8,motif_9,motif_11,motif_11,motif_11,motif_11,motif_9,motif_11,motif_11,motif_11	47	73983457	officinarum
Chr10D_nlr93	Chr10D	65412370	65414728	Chr10	NBARC-LRR	2358	-	motif_4,motif_5,motif_3,motif_12,motif_12,motif_2,motif_2,motif_8,motif_9,motif_11,motif_11,motif_11,motif_11,motif_9,motif_11,motif_11,motif_11	47	73983457	officinarum
Chr10D_nlr94	Chr10D	65380594	65382954	Chr10	NBARC-LRR	2360	-	motif_4,motif_5,motif_3,motif_12,motif_12,motif_2,motif_2,motif_8,motif_7,motif_9,motif_11,motif_11,motif_11,motif_11,motif_9,motif_11,motif_11,motif_11	47	73983457	officinarum
Chr10D_nlr95	Chr10D	65351413	65353773	Chr10	NBARC-LRR	2360	-	motif_4,motif_5,motif_3,motif_12,motif_12,motif_2,motif_2,motif_8,motif_7,motif_9,motif_11,motif_11,motif_11,motif_11,motif_9,motif_11,motif_11,motif_11	47	73983457	officinarum
Chr10D_nlr96	Chr10D	61741388	61744070	Chr10	CC-NBARC-LRR	2682	-	motif_17,motif_16,motif_1,motif_6,motif_6,motif_4,motif_5,motif_3,motif_12,motif_12,motif_2,motif_2,motif_2,motif_8,motif_8,motif_7,motif_9,motif_9,motif_11,motif_9,motif_11,motif_11,motif_11,motif_11	47	73983457	officinarum
Chr10D_nlr97	Chr10D	61060383	61062732	Chr10	CC-NBARC-LRR	2349	-	motif_16,motif_1,motif_6,motif_10,motif_3,motif_3,motif_12,motif_12,motif_12,motif_2,motif_2,motif_2,motif_8,motif_8,motif_7,motif_9,motif_9,motif_9,motif_11,motif_11	47	73983457	officinarum
Chr10D_nlr98	Chr10D	59346617	59347249	Chr10	TIR-NBARC	632	-	motif_15,motif_12,motif_2,motif_2,motif_8,motif_8,motif_7	47	73983457	officinarum
Chr10D_nlr99	Chr10D	59341120	59344991	Chr10	CC-NBARC	3871	-	motif_17,motif_16,motif_14,motif_1,motif_6,motif_4,motif_5,motif_5,motif_10,motif_10,motif_10,motif_3,motif_3,motif_3,motif_12,motif_12,motif_12,motif_2,motif_2,motif_2,motif_8,motif_8,motif_7,motif_20	47	73983457	officinarum
Chr10D_nlr100	Chr10D	59284838	59287773	Chr10	CC-NBARC	2935	-	motif_17,motif_16,motif_14,motif_1,motif_6,motif_4,motif_5,motif_5,motif_10,motif_10,motif_10,motif_3,motif_3,motif_3,motif_12,motif_12,motif_2	47	73983457	officinarum
Chr10D_nlr101	Chr10D	55682088	55685409	Chr10	CC-NBARC-LRR	3321	-	motif_17,motif_16,motif_1,motif_6,motif_4,motif_5,motif_5,motif_10,motif_10,motif_10,motif_3,motif_3,motif_3,motif_12,motif_12,motif_12,motif_2,motif_2,motif_2,motif_8,motif_8,motif_7,motif_9,motif_9,motif_9	47	73983457	officinarum
Chr10D_nlr102	Chr10D	55599857	55602464	Chr10	CC-NBARC-LRR	2607	-	motif_17,motif_16,motif_14,motif_1,motif_6,motif_6,motif_4,motif_4,motif_5,motif_5,motif_5,motif_10,motif_10,motif_10,motif_3,motif_3,motif_3,motif_12,motif_12,motif_12,motif_2,motif_2,motif_2,motif_8,motif_8,motif_7,motif_9,motif_9,motif_11	47	73983457	officinarum
Chr10D_nlr103	Chr10D	55588203	55590489	Chr10	CC-NBARC-LRR	2286	-	motif_17,motif_16,motif_14,motif_1,motif_6,motif_6,motif_4,motif_4,motif_5,motif_5,motif_5,motif_10,motif_10,motif_10,motif_3,motif_3,motif_3,motif_12,motif_12,motif_12,motif_2,motif_2,motif_2,motif_8,motif_8,motif_7,motif_11,motif_9,motif_9	47	73983457	officinarum
Chr10D_nlr104	Chr10D	55575326	55576767	Chr10	NBARC-LRR	1441	-	motif_4,motif_5,motif_5,motif_10,motif_10,motif_10,motif_3,motif_3,motif_3,motif_12,motif_12,motif_12,motif_2,motif_2,motif_2,motif_8,motif_8,motif_7,motif_11,motif_9,motif_9	47	73983457	officinarum
Chr10D_nlr105	Chr10D	55558230	55560660	Chr10	CC-NBARC-LRR	2430	-	motif_17,motif_16,motif_14,motif_1,motif_6,motif_6,motif_4,motif_4,motif_5,motif_5,motif_5,motif_10,motif_10,motif_10,motif_3,motif_3,motif_3,motif_12,motif_12,motif_12,motif_2,motif_2,motif_2,motif_8,motif_8,motif_7,motif_9,motif_9,motif_9	47	73983457	officinarum
Chr10D_nlr106	Chr10D	53785779	53786118	Chr10	NBARC	339	-	motif_6,motif_4,motif_5	47	73983457	officinarum
Chr10D_nlr107	Chr10D	53776739	53777195	Chr10	NBARC	456	-	motif_1,motif_6,motif_6,motif_4,motif_4,motif_5,motif_5,motif_10	47	73983457	officinarum
Chr10D_nlr108	Chr10D	53764657	53764996	Chr10	NBARC	339	-	motif_6,motif_4,motif_5	47	73983457	officinarum
Chr10D_nlr109	Chr10D	53755585	53756041	Chr10	NBARC	456	-	motif_1,motif_6,motif_6,motif_4,motif_4,motif_5,motif_5,motif_10	47	73983457	officinarum
Chr10D_nlr110	Chr10D	53680075	53680231	Chr10	NBARC	156	-	motif_1,motif_6	47	73983457	officinarum
Chr10D_nlr111	Chr10D	53612873	53613839	Chr10	CC-NBARC	966	-	motif_17,motif_16,motif_6,motif_4,motif_5	47	73983457	officinarum
Chr10D_nlr112	Chr10D	53607973	53608363	Chr10	NBARC	390	-	motif_1,motif_6,motif_6,motif_4,motif_5	47	73983457	officinarum
Chr10D_nlr113	Chr10D	53572399	53574136	Chr10	CC-NBARC	1737	-	motif_17,motif_16,motif_6,motif_4,motif_5,motif_3	47	73983457	officinarum
Chr10D_nlr114	Chr10D	53571996	53572350	Chr10	NBARC	354	-	motif_1,motif_4,motif_5	47	73983457	officinarum
Chr10D_nlr115	Chr10D	53536737	53538474	Chr10	CC-NBARC	1737	-	motif_17,motif_16,motif_6,motif_4,motif_5,motif_3	47	73983457	officinarum
Chr10D_nlr116	Chr10D	53536334	53536688	Chr10	NBARC	354	-	motif_1,motif_4,motif_5	47	73983457	officinarum
Chr10D_nlr117	Chr10D	53529917	53531654	Chr10	CC-NBARC	1737	-	motif_17,motif_16,motif_6,motif_4,motif_5,motif_3	47	73983457	officinarum
Chr10D_nlr118	Chr10D	53529514	53529868	Chr10	NBARC	354	-	motif_1,motif_4,motif_5	47	73983457	officinarum
Chr10D_nlr119	Chr10D	53438288	53438675	Chr10	NBARC	387	-	motif_1,motif_6,motif_6,motif_4,motif_5	47	73983457	officinarum
Chr10D_nlr120	Chr10D	53336604	53336958	Chr10	NBARC	354	-	motif_6,motif_4,motif_5	47	73983457	officinarum
Chr10D_nlr121	Chr10D	53310581	53314375	Chr10	NBARC-LRR	3794	-	motif_1,motif_6,motif_4,motif_10,motif_3,motif_2,motif_8,motif_11,motif_9	47	73983457	officinarum
Chr10D_nlr122	Chr10D	52918523	52923236	Chr10	CC-NBARC-LRR	4713	-	motif_16,motif_1,motif_6,motif_2,motif_8,motif_7,motif_11,motif_9	47	73983457	officinarum
Chr10D_nlr123	Chr10D	51583162	51584098	Chr10	NBARC	936	-	motif_1,motif_10,motif_3,motif_2,motif_8,motif_7	47	73983457	officinarum
Chr10D_nlr124	Chr10D	46465579	46466281	Chr10	CC-NBARC	702	-	motif_17,motif_1,motif_6	47	73983457	officinarum
Chr10D_nlr125	Chr10D	41967092	41969006	Chr10	CC-NBARC-LRR	1914	-	motif_17,motif_14,motif_1,motif_6,motif_6,motif_4,motif_5,motif_12,motif_2,motif_2,motif_8,motif_8,motif_7,motif_11,motif_9	47	73983457	officinarum
Chr10D_nlr126	Chr10D	35233232	35235352	Chr10	CC-NBARC-LRR	2120	-	motif_17,motif_16,motif_14,motif_1,motif_6,motif_6,motif_4,motif_4,motif_5,motif_5,motif_5,motif_10,motif_10,motif_10,motif_3,motif_3,motif_3,motif_12,motif_12,motif_12,motif_2,motif_2,motif_2,motif_8,motif_8,motif_7,motif_11,motif_9,motif_9	47	73983457	officinarum
Chr10D_nlr127	Chr10D	35208157	35209096	Chr10	NBARC	939	-	motif_1,motif_6,motif_6,motif_4,motif_4,motif_5,motif_5,motif_5,motif_10,motif_10,motif_10,motif_3,motif_3,motif_3,motif_12,motif_12,motif_12,motif_2,motif_2,motif_2,motif_8,motif_8,motif_7	47	73983457	officinarum
Chr10D_nlr128	Chr10D	35155287	35156148	Chr10	NBARC	861	-	motif_1,motif_6,motif_4,motif_3,motif_2,motif_8	47	73983457	officinarum
Chr10D_nlr129	Chr10D	35122797	35125254	Chr10	NBARC-LRR	2457	-	motif_1,motif_6,motif_6,motif_4,motif_4,motif_5,motif_5,motif_5,motif_10,motif_10,motif_10,motif_3,motif_3,motif_3,motif_12,motif_12,motif_12,motif_2,motif_2,motif_2,motif_8,motif_8,motif_7,motif_19,motif_11,motif_11,motif_11,motif_11,motif_11,motif_11,motif_11	47	73983457	officinarum
Chr10D_nlr130	Chr10D	26296891	26299501	Chr10	CC-NBARC	2610	-	motif_17,motif_16,motif_14,motif_1,motif_6,motif_4,motif_5,motif_5,motif_10,motif_10,motif_10,motif_3,motif_3,motif_3,motif_12,motif_12,motif_12,motif_2,motif_2,motif_2,motif_8,motif_8,motif_7	47	73983457	officinarum
Chr10D_nlr131	Chr10D	25861169	25868241	Chr10	TIR-NBARC-LRR	7072	-	motif_18,motif_1,motif_6,motif_5,motif_10,motif_10,motif_3,motif_3,motif_3,motif_12,motif_12,motif_12,motif_2,motif_2,motif_2,motif_8,motif_8,motif_7,motif_9,motif_11	47	73983457	officinarum
Chr10D_nlr132	Chr10D	24588938	24594245	Chr10	NBARC-LRR	5307	-	motif_1,motif_4,motif_5,motif_7,motif_9,motif_11,motif_11,motif_11,motif_11,motif_11,motif_9,motif_11,motif_11,motif_11,motif_11,motif_11,motif_11,motif_11	47	73983457	officinarum
Chr10D_nlr133	Chr10D	23110654	23113012	Chr10	CC-NBARC-LRR	2358	-	motif_16,motif_1,motif_6,motif_6,motif_4,motif_4,motif_5,motif_5,motif_5,motif_10,motif_10,motif_10,motif_3,motif_3,motif_3,motif_12,motif_12,motif_12,motif_2,motif_2,motif_2,motif_8,motif_8,motif_7,motif_9,motif_9,motif_9,motif_11,motif_11	47	73983457	officinarum
Chr10D_nlr134	Chr10D	23048284	23052655	Chr10	CC-NBARC-LRR	4371	-	motif_17,motif_16,motif_6,motif_4,motif_5,motif_10,motif_3,motif_2,motif_8,motif_11,motif_9	47	73983457	officinarum
Chr10D_nlr135	Chr10D	22919026	22921384	Chr10	CC-NBARC-LRR	2358	-	motif_16,motif_1,motif_6,motif_6,motif_4,motif_4,motif_5,motif_5,motif_5,motif_10,motif_10,motif_10,motif_3,motif_3,motif_3,motif_12,motif_12,motif_12,motif_2,motif_2,motif_2,motif_8,motif_8,motif_7,motif_9,motif_9,motif_9,motif_11,motif_11	47	73983457	officinarum
Chr10D_nlr136	Chr10D	22855690	22856641	Chr10	CC-NBARC	951	-	motif_17,motif_16,motif_1,motif_6,motif_6,motif_4,motif_5	47	73983457	officinarum
Chr10D_nlr137	Chr10D	22852906	22853344	Chr10	NBARC	438	-	motif_1,motif_6,motif_6,motif_4,motif_4,motif_5,motif_5,motif_10	47	73983457	officinarum
Chr10D_nlr138	Chr10D	22816703	22819061	Chr10	CC-NBARC-LRR	2358	-	motif_16,motif_1,motif_6,motif_6,motif_4,motif_4,motif_5,motif_5,motif_5,motif_10,motif_10,motif_10,motif_3,motif_3,motif_3,motif_12,motif_12,motif_12,motif_2,motif_2,motif_2,motif_8,motif_8,motif_7,motif_9,motif_9,motif_9,motif_11,motif_11	47	73983457	officinarum
Chr10D_nlr139	Chr10D	22757041	22759186	Chr10	CC-NBARC	2145	-	motif_17,motif_16,motif_1,motif_6,motif_6,motif_4,motif_5,motif_10	47	73983457	officinarum
Chr10D_nlr140	Chr10D	22580536	22584213	Chr10	CC-NBARC-LRR	3677	-	motif_17,motif_16,motif_6,motif_4,motif_5,motif_10,motif_3,motif_2,motif_8,motif_11,motif_9	47	73983457	officinarum
Chr10D_nlr141	Chr10D	22582334	22582622	Chr10	NBARC	288	-	motif_1,motif_6,motif_4	47	73983457	officinarum
Chr10D_nlr142	Chr10D	22533328	22535103	Chr10	CC-NBARC	1775	-	motif_17,motif_16,motif_1,motif_4,motif_5	47	73983457	officinarum
Chr10D_nlr143	Chr10D	22430541	22434764	Chr10	CC-NBARC-LRR	4223	-	motif_17,motif_16,motif_1,motif_6,motif_4,motif_10,motif_2,motif_8,motif_11,motif_11,motif_9	47	73983457	officinarum
Chr10D_nlr144	Chr10D	22365679	22368352	Chr10	CC-NBARC-LRR	2673	-	motif_16,motif_1,motif_6,motif_6,motif_4,motif_4,motif_5,motif_5,motif_5,motif_10,motif_10,motif_10,motif_3,motif_3,motif_3,motif_12,motif_12,motif_12,motif_2,motif_2,motif_2,motif_8,motif_8,motif_7,motif_9,motif_9,motif_9,motif_9,motif_11,motif_11	47	73983457	officinarum
Chr10D_nlr145	Chr10D	22180695	22183495	Chr10	CC-NBARC-LRR	2800	-	motif_17,motif_16,motif_1,motif_4,motif_5,motif_5,motif_10,motif_10,motif_3,motif_2,motif_8,motif_11,motif_9,motif_9	47	73983457	officinarum
Chr10D_nlr146	Chr10D	21826228	21828589	Chr10	CC-NBARC-LRR	2361	-	motif_16,motif_1,motif_6,motif_6,motif_4,motif_4,motif_5,motif_5,motif_5,motif_10,motif_10,motif_10,motif_3,motif_3,motif_3,motif_12,motif_12,motif_12,motif_2,motif_2,motif_2,motif_8,motif_8,motif_7,motif_9,motif_9,motif_9,motif_11,motif_11,motif_11	47	73983457	officinarum
Chr10D_nlr147	Chr10D	18153399	18154125	Chr10	NBARC	726	-	motif_4,motif_5,motif_5,motif_10,motif_10,motif_10,motif_3,motif_3,motif_3,motif_12,motif_12,motif_12,motif_2,motif_2,motif_2,motif_8,motif_8,motif_7	47	73983457	officinarum
Chr10D_nlr148	Chr10D	18004401	18005427	Chr10	NBARC-LRR	1026	-	motif_4,motif_5,motif_5,motif_10,motif_10,motif_10,motif_3,motif_3,motif_3,motif_12,motif_12,motif_12,motif_2,motif_2,motif_2,motif_8,motif_8,motif_7,motif_11,motif_9	47	73983457	officinarum
Chr10D_nlr149	Chr10D	17860145	17861171	Chr10	NBARC-LRR	1026	-	motif_4,motif_5,motif_5,motif_10,motif_10,motif_10,motif_3,motif_3,motif_3,motif_12,motif_12,motif_12,motif_2,motif_2,motif_2,motif_8,motif_8,motif_7,motif_11,motif_9	47	73983457	officinarum
Chr10D_nlr150	Chr10D	15183492	15186039	Chr10	CC-NBARC-LRR	2547	-	motif_17,motif_16,motif_1,motif_6,motif_6,motif_4,motif_4,motif_5,motif_5,motif_5,motif_10,motif_10,motif_10,motif_3,motif_3,motif_3,motif_12,motif_12,motif_12,motif_2,motif_2,motif_2,motif_8,motif_8,motif_7,motif_9,motif_9,motif_9,motif_11,motif_11,motif_11	47	73983457	officinarum
Chr10D_nlr151	Chr10D	15178359	15181010	Chr10	CC-NBARC-LRR	2651	-	motif_17,motif_16,motif_1,motif_6,motif_6,motif_4,motif_4,motif_5,motif_5,motif_5,motif_10,motif_10,motif_10,motif_3,motif_3,motif_3,motif_12,motif_12,motif_12,motif_2,motif_2,motif_2,motif_8,motif_8,motif_7,motif_9,motif_9,motif_11,motif_11	47	73983457	officinarum
Chr10D_nlr152	Chr10D	15116771	15119297	Chr10	CC-NBARC-LRR	2526	-	motif_17,motif_16,motif_1,motif_6,motif_6,motif_4,motif_4,motif_5,motif_5,motif_5,motif_10,motif_10,motif_10,motif_3,motif_3,motif_3,motif_12,motif_12,motif_12,motif_2,motif_2,motif_2,motif_8,motif_8,motif_7,motif_9,motif_9,motif_9,motif_11,motif_11,motif_11	47	73983457	officinarum
Chr10D_nlr153	Chr10D	15110132	15111959	Chr10	CC-NBARC-LRR	1827	-	motif_17,motif_16,motif_1,motif_6,motif_6,motif_4,motif_4,motif_5,motif_5,motif_5,motif_10,motif_10,motif_10,motif_3,motif_3,motif_3,motif_12,motif_12,motif_12,motif_2,motif_2,motif_8,motif_9,motif_9,motif_9	47	73983457	officinarum
Chr10D_nlr154	Chr10D	14995900	14998990	Chr10	CC-NBARC-LRR	3090	-	motif_17,motif_16,motif_1,motif_6,motif_6,motif_4,motif_4,motif_5,motif_5,motif_5,motif_10,motif_10,motif_10,motif_3,motif_3,motif_3,motif_12,motif_12,motif_12,motif_2,motif_2,motif_2,motif_8,motif_8,motif_7,motif_9,motif_9,motif_9,motif_11	47	73983457	officinarum
Chr10D_nlr155	Chr10D	9534802	9537837	Chr10	CC-NBARC-LRR	3035	-	motif_17,motif_1,motif_6,motif_4,motif_5,motif_5,motif_10,motif_10,motif_10,motif_3,motif_3,motif_3,motif_12,motif_12,motif_12,motif_2,motif_2,motif_2,motif_8,motif_8,motif_7,motif_9	47	73983457	officinarum
Chr10D_nlr156	Chr10D	5229431	5233295	Chr10	CC-NBARC-LRR	3864	-	motif_17,motif_16,motif_1,motif_6,motif_6,motif_4,motif_4,motif_5,motif_5,motif_5,motif_10,motif_10,motif_10,motif_3,motif_3,motif_3,motif_12,motif_12,motif_12,motif_2,motif_2,motif_2,motif_8,motif_8,motif_7,motif_9,motif_11,motif_11,motif_11,motif_9,motif_11,motif_11,motif_11,motif_11,motif_11,motif_11,motif_11,motif_11,motif_11,motif_11,motif_11,motif_11,motif_11,motif_11	47	73983457	officinarum
Chr10D_nlr157	Chr10D	5212567	5213392	Chr10	CC-NBARC	825	-	motif_17,motif_1,motif_6,motif_4	47	73983457	officinarum
Chr10D_nlr158	Chr10D	5198873	5200907	Chr10	NBARC-LRR	2034	-	motif_3,motif_12,motif_12,motif_2,motif_2,motif_2,motif_8,motif_8,motif_7,motif_11,motif_11,motif_11,motif_9,motif_11,motif_11,motif_11,motif_11,motif_11	47	73983457	officinarum
Chr10D_nlr159	Chr10D	5175206	5178420	Chr10	CC-NBARC-LRR	3214	-	motif_17,motif_16,motif_1,motif_6,motif_4,motif_5,motif_5,motif_10,motif_10,motif_10,motif_3,motif_3,motif_3,motif_12,motif_12,motif_12,motif_2,motif_2,motif_2,motif_8,motif_8,motif_7,motif_11,motif_11,motif_19	47	73983457	officinarum
Chr10D_nlr160	Chr10D	4985655	4988301	Chr10	CC-NBARC-LRR	2646	-	motif_17,motif_16,motif_1,motif_6,motif_6,motif_4,motif_4,motif_5,motif_5,motif_5,motif_10,motif_10,motif_10,motif_3,motif_3,motif_3,motif_12,motif_12,motif_12,motif_2,motif_2,motif_2,motif_8,motif_8,motif_7,motif_11,motif_11,motif_9,motif_11,motif_11,motif_11	47	73983457	officinarum
Chr10D_nlr161	Chr10D	4909745	4911722	Chr10	CC-NBARC-LRR	1977	-	motif_17,motif_16,motif_1,motif_6,motif_6,motif_4,motif_4,motif_5,motif_5,motif_5,motif_10,motif_10,motif_10,motif_3,motif_3,motif_3,motif_12,motif_12,motif_12,motif_2,motif_2,motif_2,motif_8,motif_8,motif_7,motif_9,motif_9,motif_11,motif_11	47	73983457	officinarum
Chr10D_nlr162	Chr10D	4856848	4860694	Chr10	CC-NBARC-LRR	3846	-	motif_16,motif_1,motif_6,motif_6,motif_4,motif_4,motif_5,motif_5,motif_5,motif_10,motif_10,motif_10,motif_3,motif_3,motif_3,motif_12,motif_12,motif_12,motif_2,motif_2,motif_2,motif_8,motif_8,motif_7,motif_9,motif_9,motif_11,motif_9,motif_11,motif_11,motif_19,motif_11,motif_11,motif_11,motif_11,motif_11	47	73983457	officinarum
Chr10D_nlr163	Chr10D	4831926	4832649	Chr10	CC-NBARC	723	-	motif_17,motif_16,motif_1,motif_6	47	73983457	officinarum
Chr10D_nlr164	Chr10D	4802060	4805093	Chr10	NBARC-LRR	3033	-	motif_4,motif_5,motif_5,motif_10,motif_10,motif_10,motif_3,motif_3,motif_3,motif_12,motif_12,motif_12,motif_2,motif_2,motif_2,motif_8,motif_8,motif_7,motif_11,motif_11,motif_11,motif_11,motif_9,motif_11,motif_11,motif_11,motif_11,motif_11,motif_11,motif_11,motif_11,motif_11,motif_11	47	73983457	officinarum
Chr10D_nlr165	Chr10D	4741164	4744692	Chr10	CC-NBARC-LRR	3528	-	motif_17,motif_16,motif_1,motif_6,motif_6,motif_4,motif_4,motif_5,motif_5,motif_5,motif_10,motif_10,motif_10,motif_3,motif_3,motif_3,motif_12,motif_12,motif_12,motif_2,motif_2,motif_2,motif_8,motif_8,motif_7,motif_9,motif_11,motif_9,motif_11,motif_11,motif_11,motif_11,motif_11,motif_19,motif_11,motif_11,motif_11,motif_11	47	73983457	officinarum
Chr10D_nlr166	Chr10D	4714858	4718847	Chr10	CC-NBARC-LRR	3989	-	motif_17,motif_16,motif_1,motif_6,motif_6,motif_4,motif_4,motif_5,motif_5,motif_5,motif_10,motif_10,motif_10,motif_3,motif_3,motif_3,motif_12,motif_12,motif_2,motif_7,motif_9,motif_9,motif_11,motif_9,motif_11,motif_11,motif_19,motif_11,motif_11,motif_11,motif_11,motif_11,motif_11,motif_11,motif_11,motif_11,motif_11,motif_11	47	73983457	officinarum
Chr10D_nlr167	Chr10D	4617129	4620724	Chr10	CC-NBARC-LRR	3595	-	motif_17,motif_16,motif_1,motif_6,motif_10,motif_3,motif_3,motif_12,motif_12,motif_12,motif_2,motif_2,motif_8,motif_9,motif_9,motif_9	47	73983457	officinarum
Chr10D_nlr168	Chr10D	2481849	2491917	Chr10	NBARC-LRR	10068	-	motif_6,motif_4,motif_5,motif_3,motif_12,motif_12,motif_2,motif_2,motif_2,motif_8,motif_8,motif_7,motif_11,motif_11	47	73983457	officinarum
Chr10D_nlr169	Chr10D	2440650	2442042	Chr10	NBARC-LRR	1392	-	motif_3,motif_12,motif_12,motif_2,motif_2,motif_2,motif_8,motif_8,motif_7,motif_11,motif_9,motif_9,motif_9	47	73983457	officinarum
Chr10D_alt_nlr1	Chr10D_alt	8556873	8557125	Chr10	NBARC	252	+	motif_3,motif_12,motif_2	3005	18620816	officinarum
Chr10D_alt_nlr2	Chr10D_alt	8600498	8606030	Chr10	CC-NBARC-LRR	5532	+	motif_16,motif_1,motif_6,motif_6,motif_4,motif_4,motif_5,motif_5,motif_5,motif_10,motif_10,motif_10,motif_3,motif_3,motif_3,motif_12,motif_12,motif_12,motif_2,motif_2,motif_2,motif_8,motif_8,motif_7,motif_19,motif_11,motif_11,motif_11,motif_11,motif_11,motif_11,motif_11,motif_11,motif_11,motif_11	3005	18620816	officinarum
Chr10D_alt_nlr3	Chr10D_alt	8608901	8611547	Chr10	NBARC-LRR	2646	+	motif_3,motif_12,motif_12,motif_2,motif_2,motif_2,motif_8,motif_8,motif_7,motif_11,motif_11,motif_11,motif_11	3005	18620816	officinarum
Chr10D_alt_nlr4	Chr10D_alt	8655647	8659811	Chr10	NBARC-LRR	4164	+	motif_1,motif_6,motif_6,motif_4,motif_5,motif_3,motif_12,motif_12,motif_2,motif_2,motif_2,motif_8,motif_8,motif_7,motif_19,motif_11,motif_11,motif_11,motif_11,motif_11,motif_9,motif_11,motif_9,motif_11,motif_11,motif_20	3005	18620816	officinarum
Chr10D_alt_nlr5	Chr10D_alt	13442652	13443207	Chr10	NBARC	555	+	motif_1,motif_6	3005	18620816	officinarum
Chr10D_alt_nlr6	Chr10D_alt	13531666	13533894	Chr10	CC-NBARC-LRR	2228	+	motif_17,motif_16,motif_1,motif_6,motif_6,motif_4,motif_4,motif_5,motif_5,motif_5,motif_10,motif_10,motif_10,motif_3,motif_3,motif_3,motif_12,motif_12,motif_12,motif_2,motif_2,motif_2,motif_8,motif_8,motif_7,motif_11,motif_9,motif_9	3005	18620816	officinarum
Chr10D_alt_nlr7	Chr10D_alt	18495532	18497326	Chr10	NBARC	1794	+	motif_1,motif_6,motif_6,motif_4,motif_5,motif_3,motif_2	3005	18620816	officinarum
Chr10D_alt_nlr8	Chr10D_alt	12686439	12688559	Chr10	CC-NBARC-LRR	2120	-	motif_17,motif_16,motif_14,motif_1,motif_6,motif_6,motif_4,motif_4,motif_5,motif_5,motif_5,motif_10,motif_10,motif_10,motif_3,motif_3,motif_3,motif_12,motif_12,motif_12,motif_2,motif_2,motif_2,motif_8,motif_8,motif_7,motif_11,motif_9,motif_9	3005	18620816	officinarum
Chr10D_alt_nlr9	Chr10D_alt	12661364	12662303	Chr10	NBARC	939	-	motif_1,motif_6,motif_6,motif_4,motif_4,motif_5,motif_5,motif_5,motif_10,motif_10,motif_10,motif_3,motif_3,motif_3,motif_12,motif_12,motif_12,motif_2,motif_2,motif_2,motif_8,motif_8,motif_7	3005	18620816	officinarum
Chr10D_alt_nlr10	Chr10D_alt	12608493	12609354	Chr10	NBARC	861	-	motif_1,motif_6,motif_4,motif_3,motif_2,motif_8	3005	18620816	officinarum
Chr10D_alt_nlr11	Chr10D_alt	12576005	12578462	Chr10	NBARC-LRR	2457	-	motif_1,motif_6,motif_6,motif_4,motif_4,motif_5,motif_5,motif_5,motif_10,motif_10,motif_10,motif_3,motif_3,motif_3,motif_12,motif_12,motif_12,motif_2,motif_2,motif_2,motif_8,motif_8,motif_7,motif_19,motif_11,motif_11,motif_11,motif_11,motif_11,motif_11,motif_11	3005	18620816	officinarum
Chr10D_alt_nlr12	Chr10D_alt	7291924	7293318	Chr10	NBARC-LRR	1394	-	motif_3,motif_12,motif_12,motif_2,motif_2,motif_2,motif_8,motif_8,motif_7,motif_11,motif_9,motif_9,motif_9	3005	18620816	officinarum
Chr10D_alt_nlr13	Chr10D_alt	4841124	4845346	Chr10	NBARC-LRR	4222	-	motif_1,motif_6,motif_6,motif_4,motif_5,motif_3,motif_8,motif_7,motif_11,motif_9	3005	18620816	officinarum
Chr10D_alt_nlr14	Chr10D_alt	4831471	4836150	Chr10	CC-NBARC-LRR	4679	-	motif_17,motif_16,motif_6,motif_4,motif_5,motif_3,motif_12,motif_2,motif_8,motif_7,motif_11,motif_11,motif_9,motif_9	3005	18620816	officinarum
Chr10D_alt_nlr15	Chr10D_alt	4817681	4821785	Chr10	CC-NBARC-LRR	4104	-	motif_17,motif_16,motif_6,motif_4,motif_5,motif_12,motif_2,motif_2,motif_8,motif_8,motif_7,motif_11,motif_11,motif_9	3005	18620816	officinarum
Chr10D_alt_nlr16	Chr10D_alt	4792807	4794130	Chr10	NBARC-LRR	1323	-	motif_3,motif_12,motif_12,motif_2,motif_2,motif_2,motif_8,motif_8,motif_7,motif_11,motif_11,motif_9,motif_9	3005	18620816	officinarum
Chr10E_nlr1	Chr10E	2094677	2097855	Chr10	CC-NBARC-LRR	3178	+	motif_17,motif_16,motif_1,motif_6,motif_6,motif_4,motif_5,motif_3,motif_12,motif_12,motif_2,motif_2,motif_2,motif_8,motif_8,motif_7,motif_9,motif_11,motif_11,motif_11,motif_11,motif_19	15348	54278128	officinarum
Chr10E_nlr2	Chr10E	2157920	2164070	Chr10	CC-NBARC-LRR	6150	+	motif_17,motif_16,motif_1,motif_6,motif_6,motif_4,motif_4,motif_5,motif_5,motif_5,motif_10,motif_10,motif_3,motif_2,motif_8,motif_7,motif_9,motif_11,motif_11,motif_11,motif_9,motif_11,motif_11,motif_11,motif_11,motif_11	15348	54278128	officinarum
Chr10E_nlr3	Chr10E	2255238	2258919	Chr10	CC-NBARC-LRR	3681	+	motif_17,motif_16,motif_1,motif_6,motif_6,motif_4,motif_5,motif_3,motif_12,motif_12,motif_2,motif_2,motif_2,motif_8,motif_8,motif_7,motif_9,motif_11,motif_11,motif_9,motif_11,motif_9,motif_11,motif_11,motif_11,motif_11,motif_11,motif_11,motif_11,motif_11	15348	54278128	officinarum
Chr10E_nlr4	Chr10E	2271095	2274098	Chr10	CC-NBARC-LRR	3003	+	motif_17,motif_1,motif_6,motif_6,motif_4,motif_5,motif_3,motif_12,motif_12,motif_2,motif_2,motif_2,motif_8,motif_8,motif_7,motif_9,motif_11,motif_11,motif_11,motif_11,motif_9,motif_11,motif_11,motif_19,motif_11	15348	54278128	officinarum
Chr10E_nlr5	Chr10E	2300869	2303146	Chr10	CC-NBARC-LRR	2277	+	motif_17,motif_16,motif_1,motif_6,motif_6,motif_4,motif_5,motif_3,motif_12,motif_12,motif_2,motif_2,motif_2,motif_8,motif_8,motif_7,motif_9,motif_11,motif_11,motif_11,motif_9,motif_11	15348	54278128	officinarum
Chr10E_nlr6	Chr10E	2317398	2321095	Chr10	CC-NBARC-LRR	3697	+	motif_17,motif_16,motif_1,motif_6,motif_6,motif_4,motif_5,motif_3,motif_12,motif_12,motif_2,motif_2,motif_2,motif_8,motif_8,motif_7,motif_9,motif_11,motif_11,motif_11,motif_11,motif_11,motif_19,motif_11,motif_11,motif_11,motif_11,motif_11,motif_11,motif_11	15348	54278128	officinarum
Chr10E_nlr7	Chr10E	2339412	2346109	Chr10	CC-NBARC-LRR	6697	+	motif_17,motif_16,motif_14,motif_1,motif_6,motif_4,motif_5,motif_5,motif_10,motif_10,motif_10,motif_3,motif_3,motif_3,motif_12,motif_12,motif_12,motif_2,motif_2,motif_2,motif_8,motif_8,motif_7,motif_11,motif_9,motif_9,motif_9	15348	54278128	officinarum
Chr10E_nlr8	Chr10E	4036855	4038316	Chr10	NBARC-LRR	1461	+	motif_1,motif_6,motif_3,motif_12,motif_12,motif_2,motif_2,motif_8,motif_9,motif_9	15348	54278128	officinarum
Chr10E_nlr9	Chr10E	6874062	6877777	Chr10	CC-NBARC-LRR	3715	+	motif_17,motif_16,motif_1,motif_6,motif_10,motif_3,motif_3,motif_12,motif_12,motif_12,motif_2,motif_2,motif_2,motif_8,motif_8,motif_7,motif_11,motif_9	15348	54278128	officinarum
Chr10E_nlr10	Chr10E	7327010	7329383	Chr10	CC-NBARC-LRR	2373	+	motif_16,motif_1,motif_6,motif_6,motif_4,motif_4,motif_5,motif_5,motif_5,motif_10,motif_10,motif_10,motif_3,motif_3,motif_3,motif_12,motif_12,motif_12,motif_2,motif_2,motif_2,motif_8,motif_8,motif_7,motif_9,motif_9,motif_9,motif_9,motif_11,motif_11	15348	54278128	officinarum
Chr10E_nlr11	Chr10E	7347660	7352837	Chr10	NBARC	5177	+	motif_1,motif_6,motif_4,motif_5,motif_5,motif_10,motif_10,motif_10,motif_3,motif_3,motif_3,motif_12,motif_12,motif_12,motif_2,motif_2,motif_8	15348	54278128	officinarum
Chr10E_nlr12	Chr10E	7393225	7396017	Chr10	NBARC-LRR	2792	+	motif_1,motif_6,motif_6,motif_4,motif_4,motif_5,motif_5,motif_5,motif_10,motif_10,motif_10,motif_3,motif_3,motif_3,motif_12,motif_12,motif_12,motif_2,motif_2,motif_2,motif_8,motif_8,motif_7,motif_9,motif_9,motif_11,motif_11	15348	54278128	officinarum
Chr10E_nlr13	Chr10E	7412208	7414332	Chr10	CC-NBARC-LRR	2124	+	motif_16,motif_1,motif_6,motif_4,motif_5,motif_5,motif_10,motif_10,motif_10,motif_3,motif_3,motif_3,motif_12,motif_12,motif_12,motif_2,motif_2,motif_2,motif_8,motif_8,motif_7,motif_9	15348	54278128	officinarum
Chr10E_nlr14	Chr10E	7490612	7492683	Chr10	NBARC-LRR	2071	+	motif_1,motif_6,motif_3,motif_12,motif_12,motif_2,motif_2,motif_2,motif_8,motif_8,motif_7,motif_9	15348	54278128	officinarum
Chr10E_nlr15	Chr10E	7589596	7592146	Chr10	CC-NBARC-LRR	2550	+	motif_17,motif_16,motif_1,motif_6,motif_6,motif_4,motif_4,motif_5,motif_5,motif_5,motif_10,motif_10,motif_10,motif_3,motif_3,motif_3,motif_12,motif_12,motif_12,motif_2,motif_2,motif_2,motif_8,motif_8,motif_7,motif_9,motif_9,motif_9,motif_9,motif_9,motif_11	15348	54278128	officinarum
Chr10E_nlr16	Chr10E	7970442	7974430	Chr10	CC-NBARC-LRR	3988	+	motif_17,motif_16,motif_1,motif_6,motif_6,motif_4,motif_4,motif_5,motif_5,motif_10,motif_3,motif_2,motif_8,motif_11,motif_9	15348	54278128	officinarum
Chr10E_nlr17	Chr10E	8130255	8137461	Chr10	NBARC-LRR	7206	+	motif_1,motif_6,motif_6,motif_4,motif_4,motif_5,motif_5,motif_10,motif_3,motif_12,motif_2,motif_9,motif_9,motif_9,motif_9,motif_11	15348	54278128	officinarum
Chr10E_nlr18	Chr10E	8954503	8958920	Chr10	CC-NBARC-LRR	4417	+	motif_17,motif_16,motif_6,motif_4,motif_5,motif_10,motif_3,motif_2,motif_8,motif_11,motif_9	15348	54278128	officinarum
Chr10E_nlr19	Chr10E	10261887	10262433	Chr10	NBARC	546	+	motif_1,motif_6,motif_3	15348	54278128	officinarum
Chr10E_nlr20	Chr10E	10275780	10276221	Chr10	NBARC	441	+	motif_1,motif_6,motif_6,motif_4,motif_5,motif_7	15348	54278128	officinarum
Chr10E_nlr21	Chr10E	20870368	20870524	Chr10	NBARC	156	+	motif_1,motif_6	15348	54278128	officinarum
Chr10E_nlr22	Chr10E	23436087	23437879	Chr10	NBARC-LRR	1792	+	motif_2,motif_8,motif_7,motif_11,motif_9,motif_9,motif_11	15348	54278128	officinarum
Chr10E_nlr23	Chr10E	24094207	24096435	Chr10	CC-NBARC-LRR	2228	+	motif_17,motif_16,motif_1,motif_6,motif_6,motif_4,motif_4,motif_5,motif_5,motif_5,motif_10,motif_10,motif_10,motif_3,motif_3,motif_3,motif_12,motif_12,motif_12,motif_2,motif_2,motif_2,motif_8,motif_8,motif_7,motif_11,motif_9,motif_9	15348	54278128	officinarum
Chr10E_nlr24	Chr10E	29405878	29406040	Chr10	NBARC	162	+	motif_1,motif_6	15348	54278128	officinarum
Chr10E_nlr25	Chr10E	31166743	31169845	Chr10	CC-NBARC-LRR	3102	+	motif_16,motif_1,motif_6,motif_4,motif_5,motif_5,motif_10,motif_10,motif_10,motif_3,motif_3,motif_3,motif_12,motif_12,motif_12,motif_2,motif_2,motif_2,motif_8,motif_8,motif_7,motif_9,motif_9	15348	54278128	officinarum
Chr10E_nlr26	Chr10E	39086182	39088583	Chr10	CC-NBARC-LRR	2401	+	motif_17,motif_16,motif_14,motif_1,motif_6,motif_4,motif_5,motif_5,motif_10,motif_10,motif_10,motif_3,motif_3,motif_3,motif_12,motif_12,motif_12,motif_2,motif_2,motif_2,motif_8,motif_8,motif_7,motif_11,motif_11,motif_19	15348	54278128	officinarum
Chr10E_nlr27	Chr10E	39677822	39678653	Chr10	NBARC	831	+	motif_1,motif_6,motif_6,motif_4,motif_5,motif_3,motif_12,motif_12,motif_2,motif_2,motif_8	15348	54278128	officinarum
Chr10E_nlr28	Chr10E	39792583	39795202	Chr10	NBARC-LRR	2619	+	motif_1,motif_4,motif_5,motif_12,motif_2,motif_7,motif_9,motif_11,motif_11,motif_11,motif_19,motif_11,motif_19,motif_11,motif_11	15348	54278128	officinarum
Chr10E_nlr29	Chr10E	41775694	41775991	Chr10	NBARC	297	+	motif_2,motif_8,motif_7	15348	54278128	officinarum
Chr10E_nlr30	Chr10E	42931753	42932335	Chr10	NBARC-LRR	582	+	motif_12,motif_2,motif_8,motif_11,motif_9	15348	54278128	officinarum
Chr10E_nlr31	Chr10E	45835303	45838012	Chr10	CC-NBARC-LRR	2709	+	motif_17,motif_16,motif_1,motif_6,motif_6,motif_4,motif_5,motif_3,motif_12,motif_12,motif_2,motif_2,motif_2,motif_8,motif_8,motif_7,motif_9,motif_11,motif_9,motif_11,motif_11,motif_11,motif_11	15348	54278128	officinarum
Chr10E_nlr32	Chr10E	45890967	45893886	Chr10	CC-NBARC-LRR	2919	+	motif_17,motif_16,motif_1,motif_6,motif_6,motif_4,motif_5,motif_3,motif_12,motif_12,motif_2,motif_2,motif_2,motif_8,motif_8,motif_7,motif_9,motif_9,motif_11,motif_9,motif_11,motif_11,motif_11,motif_11,motif_11	15348	54278128	officinarum
Chr10E_nlr33	Chr10E	45919156	45921778	Chr10	CC-NBARC-LRR	2622	+	motif_16,motif_1,motif_6,motif_6,motif_4,motif_5,motif_3,motif_12,motif_12,motif_2,motif_2,motif_2,motif_8,motif_8,motif_7,motif_9,motif_9,motif_11,motif_9,motif_11	15348	54278128	officinarum
Chr10E_nlr34	Chr10E	45946683	45948018	Chr10	CC-NBARC	1335	+	motif_17,motif_16,motif_1,motif_6,motif_6,motif_4,motif_5,motif_3,motif_2	15348	54278128	officinarum
Chr10E_nlr35	Chr10E	46037560	46040272	Chr10	CC-NBARC-LRR	2712	+	motif_17,motif_16,motif_1,motif_6,motif_6,motif_4,motif_5,motif_3,motif_12,motif_12,motif_2,motif_2,motif_2,motif_8,motif_8,motif_7,motif_9,motif_9,motif_11,motif_9,motif_11,motif_11,motif_11,motif_11	15348	54278128	officinarum
Chr10E_nlr36	Chr10E	47497634	47500025	Chr10	NBARC-LRR	2391	+	motif_12,motif_2,motif_2,motif_8,motif_8,motif_7,motif_9,motif_11,motif_11,motif_11,motif_11,motif_11,motif_11,motif_11,motif_11	15348	54278128	officinarum
Chr10E_nlr37	Chr10E	47625236	47627213	Chr10	NBARC-LRR	1977	+	motif_1,motif_6,motif_6,motif_4,motif_4,motif_5,motif_5,motif_10,motif_2,motif_8,motif_7,motif_11,motif_9,motif_11	15348	54278128	officinarum
Chr10E_nlr38	Chr10E	47642366	47643070	Chr10	NBARC	704	+	motif_4,motif_5,motif_10,motif_2,motif_8,motif_7	15348	54278128	officinarum
Chr10E_nlr39	Chr10E	47680192	47682190	Chr10	NBARC-LRR	1998	+	motif_1,motif_6,motif_6,motif_4,motif_4,motif_5,motif_5,motif_10,motif_2,motif_8,motif_7,motif_19,motif_11,motif_9,motif_11	15348	54278128	officinarum
Chr10E_nlr40	Chr10E	47705656	47706604	Chr10	NBARC	948	+	motif_1,motif_6,motif_6,motif_4,motif_5,motif_2,motif_8,motif_7	15348	54278128	officinarum
Chr10E_nlr41	Chr10E	50357271	50358895	Chr10	CC-NBARC-LRR	1624	+	motif_16,motif_4,motif_5,motif_3,motif_12,motif_12,motif_2,motif_2,motif_2,motif_8,motif_8,motif_7,motif_11,motif_9	15348	54278128	officinarum
Chr10E_nlr42	Chr10E	50380626	50383698	Chr10	CC-NBARC-LRR	3072	+	motif_17,motif_16,motif_14,motif_1,motif_6,motif_4,motif_5,motif_5,motif_10,motif_10,motif_10,motif_3,motif_3,motif_3,motif_12,motif_12,motif_12,motif_2,motif_2,motif_2,motif_8,motif_8,motif_7,motif_11,motif_11,motif_9	15348	54278128	officinarum
Chr10E_nlr43	Chr10E	50666809	50669262	Chr10	NBARC-LRR	2453	+	motif_4,motif_5,motif_5,motif_10,motif_10,motif_10,motif_3,motif_3,motif_3,motif_12,motif_12,motif_2,motif_8,motif_7,motif_9	15348	54278128	officinarum
Chr10E_nlr44	Chr10E	50870821	50873951	Chr10	CC-NBARC-LRR	3130	+	motif_17,motif_16,motif_1,motif_6,motif_4,motif_5,motif_5,motif_10,motif_10,motif_10,motif_3,motif_3,motif_3,motif_12,motif_12,motif_12,motif_2,motif_2,motif_2,motif_8,motif_8,motif_7,motif_11,motif_9	15348	54278128	officinarum
Chr10E_nlr45	Chr10E	53388804	53389702	Chr10	NBARC-LRR	898	-	motif_3,motif_12,motif_12,motif_2,motif_2,motif_2,motif_8,motif_8,motif_7,motif_11,motif_11	15348	54278128	officinarum
Chr10E_nlr46	Chr10E	53381242	53383353	Chr10	NBARC-LRR	2111	-	motif_12,motif_2,motif_8,motif_7,motif_9,motif_11,motif_11,motif_11,motif_11,motif_11,motif_11,motif_11	15348	54278128	officinarum
Chr10E_nlr47	Chr10E	52963679	52969360	Chr10	CC-NBARC-LRR	5681	-	motif_17,motif_16,motif_1,motif_6,motif_6,motif_4,motif_4,motif_5,motif_5,motif_10,motif_3,motif_12,motif_12,motif_2,motif_2,motif_2,motif_8,motif_8,motif_7,motif_9,motif_11,motif_11,motif_11,motif_11	15348	54278128	officinarum
Chr10E_nlr48	Chr10E	52891744	52894395	Chr10	CC-NBARC	2651	-	motif_17,motif_16,motif_1,motif_6,motif_6,motif_4,motif_5,motif_2,motif_8,motif_7	15348	54278128	officinarum
Chr10E_nlr49	Chr10E	52716731	52718396	Chr10	NBARC-LRR	1665	-	motif_4,motif_5,motif_5,motif_10,motif_10,motif_10,motif_3,motif_3,motif_3,motif_12,motif_12,motif_12,motif_2,motif_2,motif_2,motif_8,motif_8,motif_7,motif_11,motif_9	15348	54278128	officinarum
Chr10E_nlr50	Chr10E	51935806	51936157	Chr10	NBARC	351	-	motif_10,motif_3,motif_3,motif_12,motif_12,motif_2	15348	54278128	officinarum
Chr10E_nlr51	Chr10E	51909496	51920324	Chr10	CC-NBARC-LRR	10828	-	motif_17,motif_16,motif_14,motif_1,motif_6,motif_4,motif_5,motif_5,motif_10,motif_10,motif_10,motif_3,motif_3,motif_3,motif_12,motif_12,motif_12,motif_2,motif_2,motif_2,motif_8,motif_8,motif_7,motif_9	15348	54278128	officinarum
Chr10E_nlr52	Chr10E	50807881	50813341	Chr10	CC-NBARC-LRR	5460	-	motif_17,motif_16,motif_14,motif_1,motif_6,motif_4,motif_5,motif_5,motif_10,motif_10,motif_10,motif_3,motif_3,motif_3,motif_12,motif_12,motif_12,motif_2,motif_2,motif_2,motif_8,motif_8,motif_7,motif_11,motif_9	15348	54278128	officinarum
Chr10E_nlr54	Chr10E	45963593	45966746	Chr10	CC-NBARC-LRR	3153	-	motif_16,motif_1,motif_6,motif_6,motif_4,motif_5,motif_3,motif_12,motif_12,motif_2,motif_2,motif_2,motif_8,motif_8,motif_7,motif_9,motif_9,motif_11,motif_11,motif_11,motif_11,motif_11,motif_11,motif_11,motif_11,motif_11,motif_11	15348	54278128	officinarum
Chr10E_nlr55	Chr10E	45766359	45769505	Chr10	CC-NBARC	3146	-	motif_17,motif_16,motif_1,motif_6,motif_6,motif_4,motif_5,motif_3,motif_12	15348	54278128	officinarum
Chr10E_nlr56	Chr10E	45206144	45208493	Chr10	CC-NBARC-LRR	2349	-	motif_16,motif_1,motif_6,motif_10,motif_3,motif_3,motif_12,motif_12,motif_12,motif_2,motif_2,motif_2,motif_8,motif_8,motif_7,motif_9,motif_9,motif_9,motif_11,motif_11	15348	54278128	officinarum
Chr10E_nlr57	Chr10E	43594968	43595580	Chr10	NBARC	612	-	motif_4,motif_5,motif_5,motif_10,motif_10,motif_10,motif_3,motif_3,motif_3,motif_12,motif_12,motif_12,motif_2,motif_2,motif_8	15348	54278128	officinarum
Chr10E_nlr58	Chr10E	43525842	43526391	Chr10	NBARC	549	-	motif_10,motif_3,motif_3,motif_12,motif_12,motif_12,motif_2,motif_2,motif_2,motif_8,motif_8,motif_7	15348	54278128	officinarum
Chr10E_nlr61	Chr10E	39788616	39789342	Chr10	NBARC-LRR	726	-	motif_2,motif_8,motif_7,motif_11,motif_11	15348	54278128	officinarum
Chr10E_nlr62	Chr10E	38703272	38706191	Chr10	CC-NBARC-LRR	2919	-	motif_17,motif_16,motif_1,motif_6,motif_10,motif_3,motif_3,motif_12,motif_12,motif_12,motif_2,motif_2,motif_2,motif_8,motif_8,motif_7,motif_9,motif_9	15348	54278128	officinarum
Chr10E_nlr63	Chr10E	38683267	38683650	Chr10	NBARC	383	-	motif_14,motif_1,motif_6	15348	54278128	officinarum
Chr10E_nlr64	Chr10E	38671884	38675569	Chr10	CC-NBARC-LRR	3685	-	motif_17,motif_16,motif_14,motif_1,motif_6,motif_3,motif_12,motif_12,motif_2,motif_2,motif_2,motif_8,motif_8,motif_7,motif_11,motif_9,motif_9	15348	54278128	officinarum
Chr10E_nlr65	Chr10E	38646029	38649336	Chr10	CC-NBARC-LRR	3307	-	motif_17,motif_16,motif_1,motif_6,motif_4,motif_5,motif_5,motif_10,motif_10,motif_10,motif_3,motif_3,motif_3,motif_12,motif_12,motif_12,motif_2,motif_2,motif_2,motif_8,motif_8,motif_7,motif_9,motif_9,motif_9	15348	54278128	officinarum
Chr10E_nlr66	Chr10E	38481747	38484354	Chr10	CC-NBARC-LRR	2607	-	motif_17,motif_16,motif_14,motif_1,motif_6,motif_6,motif_4,motif_4,motif_5,motif_5,motif_5,motif_10,motif_10,motif_10,motif_3,motif_3,motif_3,motif_12,motif_12,motif_12,motif_2,motif_2,motif_2,motif_8,motif_8,motif_7,motif_9,motif_9,motif_11	15348	54278128	officinarum
Chr10E_nlr67	Chr10E	38470546	38472505	Chr10	CC-NBARC	1959	-	motif_17,motif_16,motif_1,motif_6,motif_4,motif_5,motif_5,motif_10,motif_10,motif_10,motif_3,motif_3,motif_3,motif_12,motif_12,motif_12,motif_2,motif_2,motif_2,motif_8,motif_8,motif_7	15348	54278128	officinarum
Chr10E_nlr68	Chr10E	38461586	38462633	Chr10	NBARC-LRR	1047	-	motif_4,motif_5,motif_5,motif_10,motif_10,motif_10,motif_3,motif_3,motif_3,motif_12,motif_12,motif_12,motif_2,motif_2,motif_2,motif_8,motif_8,motif_7,motif_11,motif_9	15348	54278128	officinarum
Chr10E_nlr69	Chr10E	38431848	38433885	Chr10	CC-NBARC-LRR	2037	-	motif_17,motif_16,motif_1,motif_6,motif_6,motif_4,motif_4,motif_5,motif_5,motif_5,motif_10,motif_10,motif_10,motif_3,motif_3,motif_3,motif_12,motif_12,motif_2,motif_8,motif_7,motif_9,motif_9	15348	54278128	officinarum
Chr10E_nlr70	Chr10E	38381409	38383703	Chr10	CC-NBARC-LRR	2294	-	motif_17,motif_16,motif_14,motif_1,motif_6,motif_4,motif_5,motif_5,motif_10,motif_10,motif_10,motif_3,motif_3,motif_3,motif_12,motif_12,motif_12,motif_2,motif_2,motif_2,motif_8,motif_8,motif_7,motif_9,motif_9	15348	54278128	officinarum
Chr10E_nlr71	Chr10E	38378489	38380347	Chr10	NBARC	1858	-	motif_1,motif_6,motif_4,motif_5,motif_5,motif_10,motif_10,motif_10,motif_3,motif_3,motif_3,motif_12,motif_12,motif_12,motif_2,motif_2,motif_2,motif_8,motif_8,motif_7	15348	54278128	officinarum
Chr10E_nlr72	Chr10E	37812331	37812913	Chr10	NBARC-LRR	582	-	motif_12,motif_2,motif_2,motif_8,motif_8,motif_7,motif_9	15348	54278128	officinarum
Chr10E_nlr73	Chr10E	34975412	34975904	Chr10	NBARC	492	-	motif_1,motif_6,motif_6,motif_4,motif_4,motif_5,motif_5,motif_10	15348	54278128	officinarum
Chr10E_nlr74	Chr10E	34953787	34954624	Chr10	NBARC-LRR	837	-	motif_3,motif_12,motif_12,motif_2,motif_2,motif_2,motif_8,motif_8,motif_7,motif_11,motif_9,motif_9	15348	54278128	officinarum
Chr10E_nlr75	Chr10E	33198315	33200691	Chr10	NBARC-LRR	2376	-	motif_1,motif_6,motif_6,motif_4,motif_4,motif_5,motif_5,motif_5,motif_10,motif_10,motif_10,motif_3,motif_3,motif_3,motif_12,motif_12,motif_12,motif_2,motif_2,motif_2,motif_8,motif_8,motif_7,motif_11,motif_11,motif_11	15348	54278128	officinarum
Chr10E_nlr76	Chr10E	31043667	31044318	Chr10	CC-NBARC	651	-	motif_17,motif_14,motif_1,motif_6	15348	54278128	officinarum
Chr10E_nlr77	Chr10E	20653445	20655564	Chr10	CC-NBARC-LRR	2119	-	motif_17,motif_16,motif_14,motif_1,motif_6,motif_6,motif_4,motif_4,motif_5,motif_5,motif_5,motif_10,motif_10,motif_10,motif_3,motif_3,motif_3,motif_12,motif_12,motif_12,motif_2,motif_2,motif_2,motif_8,motif_8,motif_7,motif_11,motif_9,motif_9	15348	54278128	officinarum
Chr10E_nlr78	Chr10E	20632623	20632998	Chr10	NBARC	375	-	motif_1,motif_6,motif_6,motif_4,motif_5	15348	54278128	officinarum
Chr10E_nlr79	Chr10E	20553046	20553907	Chr10	NBARC	861	-	motif_1,motif_6,motif_4,motif_3,motif_2,motif_8	15348	54278128	officinarum
Chr10E_nlr80	Chr10E	20513900	20516357	Chr10	NBARC-LRR	2457	-	motif_1,motif_6,motif_6,motif_4,motif_4,motif_5,motif_5,motif_5,motif_10,motif_10,motif_10,motif_3,motif_3,motif_3,motif_12,motif_12,motif_12,motif_2,motif_2,motif_2,motif_8,motif_8,motif_7,motif_11,motif_19,motif_11,motif_11,motif_11,motif_11,motif_11,motif_11,motif_11	15348	54278128	officinarum
Chr10E_nlr81	Chr10E	11667859	11672954	Chr10	CC-NBARC-LRR	5095	-	motif_17,motif_16,motif_14,motif_1,motif_6,motif_4,motif_5,motif_5,motif_10,motif_10,motif_10,motif_3,motif_3,motif_3,motif_12,motif_12,motif_12,motif_2,motif_2,motif_2,motif_8,motif_8,motif_7,motif_9,motif_9	15348	54278128	officinarum
Chr10E_nlr82	Chr10E	11247295	11249012	Chr10	TIR-NBARC-LRR	1717	-	motif_18,motif_1,motif_6,motif_6,motif_4,motif_4,motif_5,motif_5,motif_5,motif_10,motif_10,motif_10,motif_3,motif_3,motif_3,motif_12,motif_12,motif_12,motif_2,motif_2,motif_2,motif_8,motif_8,motif_7,motif_9,motif_11	15348	54278128	officinarum
Chr10E_nlr83	Chr10E	9716272	9717136	Chr10	NBARC	864	-	motif_1,motif_6,motif_6,motif_4,motif_5,motif_3,motif_2,motif_8	15348	54278128	officinarum
Chr10E_nlr84	Chr10E	8849109	8852989	Chr10	CC-NBARC-LRR	3880	-	motif_17,motif_16,motif_4,motif_5,motif_10,motif_3,motif_2,motif_8,motif_11,motif_9	15348	54278128	officinarum
Chr10E_nlr85	Chr10E	8086429	8088784	Chr10	CC-NBARC-LRR	2355	-	motif_16,motif_1,motif_6,motif_6,motif_4,motif_4,motif_5,motif_5,motif_5,motif_10,motif_10,motif_10,motif_3,motif_3,motif_3,motif_12,motif_12,motif_12,motif_2,motif_2,motif_2,motif_8,motif_8,motif_7,motif_9,motif_9,motif_9,motif_11,motif_11	15348	54278128	officinarum
Chr10E_nlr86	Chr10E	8049616	8051761	Chr10	CC-NBARC	2145	-	motif_17,motif_16,motif_1,motif_6,motif_6,motif_4,motif_5,motif_10	15348	54278128	officinarum
Chr10E_nlr87	Chr10E	7957286	7958252	Chr10	CC-NBARC	966	-	motif_17,motif_16,motif_6,motif_4,motif_5	15348	54278128	officinarum
Chr10E_nlr88	Chr10E	7951598	7953621	Chr10	NBARC-LRR	2023	-	motif_1,motif_6,motif_4,motif_10,motif_3,motif_2,motif_11,motif_9	15348	54278128	officinarum
Chr10E_nlr89	Chr10E	7800239	7802016	Chr10	CC-NBARC	1777	-	motif_17,motif_16,motif_1,motif_4,motif_5	15348	54278128	officinarum
Chr10E_nlr90	Chr10E	7750735	7754869	Chr10	CC-NBARC-LRR	4134	-	motif_17,motif_16,motif_1,motif_6,motif_4,motif_10,motif_2,motif_8,motif_11,motif_9	15348	54278128	officinarum
Chr10E_nlr91	Chr10E	7570929	7573602	Chr10	CC-NBARC-LRR	2673	-	motif_16,motif_1,motif_6,motif_6,motif_4,motif_4,motif_5,motif_5,motif_5,motif_10,motif_10,motif_10,motif_3,motif_3,motif_3,motif_12,motif_12,motif_12,motif_2,motif_2,motif_2,motif_8,motif_8,motif_7,motif_9,motif_9,motif_9,motif_9,motif_11	15348	54278128	officinarum
Chr10E_nlr92	Chr10E	7479581	7482393	Chr10	CC-NBARC-LRR	2812	-	motif_17,motif_16,motif_1,motif_4,motif_5,motif_5,motif_10,motif_10,motif_3,motif_2,motif_8,motif_11,motif_9	15348	54278128	officinarum
Chr10E_nlr93	Chr10E	7405166	7407764	Chr10	CC-NBARC-LRR	2598	-	motif_16,motif_1,motif_4,motif_5,motif_5,motif_10,motif_10,motif_3,motif_2,motif_8,motif_11,motif_9,motif_9	15348	54278128	officinarum
Chr10E_nlr94	Chr10E	7339059	7341858	Chr10	CC-NBARC-LRR	2799	-	motif_17,motif_16,motif_1,motif_4,motif_5,motif_5,motif_10,motif_10,motif_3,motif_2,motif_8,motif_11,motif_9,motif_9	15348	54278128	officinarum
Chr10E_nlr95	Chr10E	6924963	6927324	Chr10	CC-NBARC-LRR	2361	-	motif_16,motif_1,motif_6,motif_6,motif_4,motif_4,motif_5,motif_5,motif_5,motif_10,motif_10,motif_10,motif_3,motif_3,motif_3,motif_12,motif_12,motif_12,motif_2,motif_2,motif_2,motif_8,motif_8,motif_7,motif_9,motif_9,motif_9,motif_11,motif_11	15348	54278128	officinarum
Chr10F_nlr1	Chr10F	479542	480307	Chr10	NBARC	765	+	motif_1,motif_6,motif_6,motif_4,motif_5,motif_3,motif_2	29582	30268563	officinarum
Chr10F_nlr2	Chr10F	798828	799587	Chr10	CC-NBARC	759	+	motif_17,motif_16,motif_1,motif_6	29582	30268563	officinarum
Chr10F_nlr3	Chr10F	13044647	13046806	Chr10	CC-NBARC-LRR	2159	+	motif_17,motif_16,motif_14,motif_1,motif_6,motif_6,motif_4,motif_4,motif_5,motif_5,motif_5,motif_10,motif_10,motif_10,motif_3,motif_3,motif_3,motif_12,motif_12,motif_12,motif_2,motif_2,motif_2,motif_8,motif_8,motif_7,motif_11,motif_9,motif_9	29582	30268563	officinarum
Chr10F_nlr4	Chr10F	13076509	13078933	Chr10	CC-NBARC-LRR	2424	+	motif_17,motif_16,motif_14,motif_1,motif_6,motif_6,motif_4,motif_4,motif_5,motif_5,motif_5,motif_10,motif_10,motif_3,motif_2,motif_8,motif_7,motif_11,motif_9,motif_9	29582	30268563	officinarum
Chr10F_nlr5	Chr10F	16244109	16246599	Chr10	CC-NBARC-LRR	2490	+	motif_17,motif_16,motif_1,motif_6,motif_4,motif_5,motif_5,motif_10,motif_10,motif_10,motif_3,motif_3,motif_3,motif_12,motif_12,motif_12,motif_2,motif_2,motif_2,motif_8,motif_8,motif_7,motif_11,motif_9,motif_9	29582	30268563	officinarum
Chr10F_nlr6	Chr10F	19202070	19202409	Chr10	NBARC	339	+	motif_6,motif_4,motif_5	29582	30268563	officinarum
Chr10F_nlr7	Chr10F	19205347	19210530	Chr10	NBARC-LRR	5183	+	motif_1,motif_6,motif_3,motif_12,motif_12,motif_2,motif_2,motif_8,motif_11,motif_9,motif_9,motif_11,motif_11	29582	30268563	officinarum
Chr10F_nlr8	Chr10F	20574325	20577682	Chr10	NBARC-LRR	3357	+	motif_1,motif_6,motif_6,motif_4,motif_4,motif_5,motif_5,motif_5,motif_10,motif_10,motif_10,motif_3,motif_3,motif_12,motif_8,motif_7,motif_9,motif_11,motif_11,motif_11	29582	30268563	officinarum
Chr10F_nlr9	Chr10F	29715312	29718914	Chr10	CC-NBARC	3602	+	motif_17,motif_1,motif_6,motif_4,motif_5,motif_3,motif_2,motif_7	29582	30268563	officinarum
Chr10F_nlr10	Chr10F	29809500	29810618	Chr10	NBARC-LRR	1118	+	motif_4,motif_5,motif_3,motif_2,motif_8,motif_7,motif_9	29582	30268563	officinarum
Chr10F_nlr14	Chr10F	30984752	30985850	Chr10	NBARC-LRR	1098	+	motif_4,motif_5,motif_5,motif_10,motif_10,motif_10,motif_3,motif_3,motif_3,motif_12,motif_12,motif_2,motif_9	30312751	31204568	spontaneum
Chr10F_nlr15	Chr10F	31183933	31188566	Chr10	CC-NBARC-LRR	4633	+	motif_17,motif_16,motif_1,motif_4,motif_5,motif_3,motif_2,motif_8,motif_7,motif_11,motif_9,motif_11	30312751	31204568	spontaneum
Chr10F_nlr16	Chr10F	33115750	33118369	Chr10	NBARC-LRR	2619	+	motif_5,motif_10,motif_12,motif_2,motif_2,motif_8,motif_8,motif_7,motif_11,motif_19,motif_11,motif_11,motif_11,motif_11,motif_11,motif_11	31335249	51951883	officinarum
Chr10F_nlr17	Chr10F	35245229	35247631	Chr10	CC-NBARC-LRR	2402	+	motif_17,motif_16,motif_14,motif_1,motif_6,motif_4,motif_5,motif_5,motif_10,motif_10,motif_10,motif_3,motif_3,motif_3,motif_12,motif_12,motif_12,motif_2,motif_2,motif_2,motif_8,motif_8,motif_7,motif_11,motif_11,motif_19	31335249	51951883	officinarum
Chr10F_nlr18	Chr10F	36110630	36113270	Chr10	NBARC-LRR	2640	+	motif_1,motif_4,motif_5,motif_12,motif_2,motif_7,motif_9,motif_11,motif_11,motif_11,motif_19,motif_11,motif_19,motif_11,motif_11	31335249	51951883	officinarum
Chr10F_nlr19	Chr10F	40164860	40167299	Chr10	CC-NBARC-LRR	2439	+	motif_17,motif_16,motif_1,motif_6,motif_6,motif_4,motif_5,motif_3,motif_12,motif_12,motif_2,motif_2,motif_2,motif_8,motif_8,motif_7,motif_9,motif_11,motif_9,motif_19,motif_11	31335249	51951883	officinarum
Chr10F_nlr20	Chr10F	40257773	40260686	Chr10	CC-NBARC-LRR	2913	+	motif_17,motif_16,motif_1,motif_6,motif_3,motif_12,motif_12,motif_2,motif_2,motif_2,motif_8,motif_8,motif_7,motif_9,motif_9,motif_11,motif_9,motif_11,motif_11,motif_11,motif_11,motif_11	31335249	51951883	officinarum
Chr10F_nlr21	Chr10F	40327362	40330077	Chr10	CC-NBARC-LRR	2715	+	motif_17,motif_16,motif_1,motif_6,motif_6,motif_4,motif_5,motif_3,motif_12,motif_12,motif_2,motif_2,motif_2,motif_8,motif_8,motif_7,motif_9,motif_9,motif_11,motif_9,motif_11,motif_11,motif_11,motif_11	31335249	51951883	officinarum
Chr10F_nlr22	Chr10F	40443622	40446331	Chr10	CC-NBARC-LRR	2709	+	motif_17,motif_16,motif_1,motif_6,motif_6,motif_4,motif_5,motif_3,motif_12,motif_12,motif_2,motif_2,motif_2,motif_8,motif_8,motif_7,motif_9,motif_9,motif_11,motif_9,motif_11,motif_11	31335249	51951883	officinarum
Chr10F_nlr30	Chr10F	43665014	43665554	Chr10	CC-NBARC	540	+	motif_16,motif_1,motif_6	31335249	51951883	officinarum
Chr10F_nlr31	Chr10F	43677895	43678660	Chr10	NBARC-LRR	765	+	motif_3,motif_12,motif_12,motif_2,motif_2,motif_2,motif_8,motif_8,motif_7,motif_9	31335249	51951883	officinarum
Chr10F_nlr32	Chr10F	43682538	43690512	Chr10	NBARC-LRR	7974	+	motif_1,motif_6,motif_3,motif_12,motif_12,motif_2,motif_2,motif_2,motif_8,motif_8,motif_7,motif_11,motif_9	31335249	51951883	officinarum
Chr10F_nlr33	Chr10F	44014047	44022101	Chr10	CC-NBARC	8054	+	motif_16,motif_1,motif_6,motif_12,motif_2,motif_2,motif_8,motif_8,motif_7	31335249	51951883	officinarum
Chr10F_nlr34	Chr10F	44026296	44034270	Chr10	NBARC-LRR	7974	+	motif_1,motif_6,motif_3,motif_12,motif_12,motif_2,motif_2,motif_2,motif_8,motif_8,motif_7,motif_11,motif_9	31335249	51951883	officinarum
Chr10F_nlr35	Chr10F	44091352	44099721	Chr10	CC-NBARC-LRR	8369	+	motif_16,motif_1,motif_6,motif_3,motif_12,motif_12,motif_2,motif_2,motif_2,motif_8,motif_8,motif_7,motif_9	31335249	51951883	officinarum
Chr10F_nlr36	Chr10F	44103599	44111574	Chr10	NBARC-LRR	7975	+	motif_1,motif_6,motif_3,motif_12,motif_12,motif_2,motif_2,motif_2,motif_8,motif_8,motif_7,motif_11,motif_9	31335249	51951883	officinarum
Chr10F_nlr37	Chr10F	44152048	44152786	Chr10	NBARC	738	+	motif_4,motif_5,motif_3,motif_12,motif_12,motif_2,motif_2,motif_2,motif_8,motif_8,motif_7	31335249	51951883	officinarum
Chr10F_nlr38	Chr10F	45617500	45625839	Chr10	CC-NBARC-LRR	8339	+	motif_17,motif_16,motif_1,motif_6,motif_4,motif_5,motif_5,motif_10,motif_10,motif_10,motif_3,motif_3,motif_3,motif_12,motif_12,motif_2,motif_7,motif_11,motif_9	31335249	51951883	officinarum
Chr10F_nlr39	Chr10F	45982602	45985074	Chr10	NBARC-LRR	2472	+	motif_1,motif_6,motif_4,motif_5,motif_5,motif_10,motif_10,motif_10,motif_3,motif_3,motif_3,motif_12,motif_12,motif_12,motif_2,motif_2,motif_2,motif_8,motif_8,motif_7,motif_11,motif_9	31335249	51951883	officinarum
Chr10F_nlr40	Chr10F	46473428	46473971	Chr10	NBARC	543	+	motif_5,motif_3,motif_12,motif_12,motif_2,motif_2,motif_8	31335249	51951883	officinarum
Chr10F_nlr41	Chr10F	46484222	46484669	Chr10	NBARC	447	+	motif_5,motif_10,motif_10,motif_3,motif_3,motif_3,motif_12,motif_12,motif_2	31335249	51951883	officinarum
Chr10F_nlr42	Chr10F	49052021	49052399	Chr10	NBARC	378	+	motif_6,motif_4,motif_4,motif_5,motif_5,motif_10	31335249	51951883	officinarum
Chr10F_nlr43	Chr10F	49274776	49277803	Chr10	CC-NBARC-LRR	3027	+	motif_17,motif_16,motif_14,motif_1,motif_6,motif_4,motif_5,motif_5,motif_10,motif_10,motif_10,motif_3,motif_3,motif_3,motif_12,motif_12,motif_12,motif_2,motif_2,motif_2,motif_8,motif_8,motif_7,motif_9,motif_9,motif_11,motif_9	31335249	51951883	officinarum
Chr10F_nlr44	Chr10F	49620171	49623246	Chr10	NBARC	3075	+	motif_14,motif_1,motif_6,motif_4,motif_5,motif_5,motif_10,motif_10,motif_10,motif_3,motif_3,motif_3,motif_12,motif_12,motif_12,motif_2,motif_2,motif_2,motif_8,motif_8,motif_7	31335249	51951883	officinarum
Chr10F_nlr45	Chr10F	49838259	49842503	Chr10	CC-NBARC-LRR	4244	+	motif_17,motif_16,motif_14,motif_1,motif_6,motif_3,motif_12,motif_12,motif_2,motif_2,motif_2,motif_8,motif_8,motif_7,motif_9,motif_9	31335249	51951883	officinarum
Chr10F_nlr46	Chr10F	49874567	49876846	Chr10	NBARC-LRR	2279	+	motif_4,motif_5,motif_5,motif_10,motif_10,motif_3,motif_2,motif_8,motif_7,motif_11,motif_9,motif_9,motif_9,motif_9	31335249	51951883	officinarum
Chr10F_nlr47	Chr10F	49887536	49888952	Chr10	NBARC-LRR	1416	+	motif_4,motif_5,motif_5,motif_10,motif_10,motif_10,motif_3,motif_3,motif_3,motif_12,motif_12,motif_12,motif_2,motif_2,motif_2,motif_8,motif_8,motif_7,motif_9,motif_9	31335249	51951883	officinarum
Chr10F_nlr48	Chr10F	50829457	50830890	Chr10	NBARC	1433	+	motif_1,motif_6,motif_6,motif_4,motif_4,motif_5,motif_5,motif_10,motif_2	31335249	51951883	officinarum
Chr10F_nlr49	Chr10F	50855461	50856894	Chr10	NBARC	1433	+	motif_1,motif_6,motif_6,motif_4,motif_4,motif_5,motif_5,motif_10,motif_2	31335249	51951883	officinarum
Chr10F_nlr50	Chr10F	50862567	50862964	Chr10	NBARC	397	+	motif_6,motif_4,motif_4,motif_5,motif_5,motif_10	31335249	51951883	officinarum
Chr10F_nlr51	Chr10F	51287980	51291574	Chr10	NBARC-LRR	3594	-	motif_2,motif_8,motif_7,motif_11,motif_11,motif_11,motif_11,motif_11,motif_11,motif_11,motif_11,motif_11	31335249	51951883	officinarum
Chr10F_nlr52	Chr10F	51259770	51263261	Chr10	CC-NBARC-LRR	3491	-	motif_17,motif_16,motif_1,motif_6,motif_3,motif_12,motif_12,motif_2,motif_2,motif_2,motif_8,motif_8,motif_7,motif_9,motif_11,motif_11,motif_11	31335249	51951883	officinarum
Chr10F_nlr53	Chr10F	51231942	51234011	Chr10	NBARC-LRR	2069	-	motif_2,motif_8,motif_7,motif_9,motif_11,motif_11,motif_11,motif_11,motif_11,motif_11,motif_11	31335249	51951883	officinarum
Chr10F_nlr54	Chr10F	48064337	48067339	Chr10	NBARC-LRR	3002	-	motif_12,motif_2,motif_2,motif_8,motif_8,motif_7,motif_11,motif_11,motif_11,motif_11,motif_11,motif_11,motif_11,motif_11,motif_11,motif_11,motif_11	31335249	51951883	officinarum
Chr10F_nlr55	Chr10F	47743268	47743430	Chr10	NBARC	162	-	motif_1,motif_6	31335249	51951883	officinarum
Chr10F_nlr56	Chr10F	47551391	47559282	Chr10	CC-NBARC-LRR	7891	-	motif_17,motif_16,motif_1,motif_6,motif_6,motif_4,motif_4,motif_5,motif_5,motif_10,motif_3,motif_12,motif_12,motif_2,motif_2,motif_2,motif_8,motif_8,motif_7,motif_9,motif_9,motif_11,motif_9,motif_11,motif_11,motif_11	31335249	51951883	officinarum
Chr10F_nlr57	Chr10F	47423655	47426306	Chr10	CC-NBARC	2651	-	motif_17,motif_16,motif_1,motif_6,motif_6,motif_4,motif_5,motif_2,motif_8,motif_7	31335249	51951883	officinarum
Chr10F_nlr58	Chr10F	46915577	46915820	Chr10	NBARC	243	-	motif_3,motif_12,motif_2	31335249	51951883	officinarum
Chr10F_nlr59	Chr10F	46906781	46908926	Chr10	CC-NBARC-LRR	2145	-	motif_17,motif_1,motif_6,motif_8,motif_7,motif_9,motif_9	31335249	51951883	officinarum
Chr10F_nlr60	Chr10F	46881783	46882809	Chr10	NBARC-LRR	1026	-	motif_5,motif_10,motif_10,motif_3,motif_3,motif_3,motif_12,motif_12,motif_12,motif_2,motif_2,motif_2,motif_8,motif_8,motif_7,motif_9,motif_9	31335249	51951883	officinarum
Chr10F_nlr61	Chr10F	45699098	45704801	Chr10	CC-NBARC-LRR	5703	-	motif_17,motif_16,motif_14,motif_1,motif_6,motif_4,motif_5,motif_5,motif_10,motif_10,motif_10,motif_3,motif_3,motif_3,motif_12,motif_12,motif_12,motif_2,motif_2,motif_2,motif_8,motif_8,motif_7,motif_11,motif_9,motif_9	31335249	51951883	officinarum
Chr10F_nlr62	Chr10F	44231105	44233205	Chr10	CC-NBARC	2100	-	motif_17,motif_1,motif_6,motif_6,motif_4,motif_5,motif_3,motif_2,motif_8	31335249	51951883	officinarum
Chr10F_nlr63	Chr10F	44119816	44121538	Chr10	NBARC-LRR	1722	-	motif_4,motif_5,motif_12,motif_2,motif_2,motif_8,motif_8,motif_7,motif_9,motif_9,motif_19	31335249	51951883	officinarum
Chr10F_nlr64	Chr10F	44090392	44090596	Chr10	NBARC	204	-	motif_4,motif_5,motif_10	31335249	51951883	officinarum
Chr10F_nlr65	Chr10F	44042514	44044236	Chr10	NBARC-LRR	1722	-	motif_4,motif_5,motif_12,motif_2,motif_2,motif_8,motif_8,motif_7,motif_9,motif_9,motif_19	31335249	51951883	officinarum
Chr10F_nlr66	Chr10F	44013087	44013291	Chr10	NBARC	204	-	motif_4,motif_5,motif_10	31335249	51951883	officinarum
Chr10F_nlr67	Chr10F	43698755	43700477	Chr10	NBARC-LRR	1722	-	motif_4,motif_5,motif_12,motif_2,motif_2,motif_8,motif_8,motif_7,motif_9,motif_9,motif_19	31335249	51951883	officinarum
Chr10F_nlr68	Chr10F	43664054	43664258	Chr10	NBARC	204	-	motif_4,motif_5,motif_10	31335249	51951883	officinarum
Chr10F_nlr70	Chr10F	40198821	40201790	Chr10	CC-NBARC	2969	-	motif_17,motif_1,motif_6,motif_4,motif_12	31335249	51951883	officinarum
Chr10F_nlr71	Chr10F	40187289	40188918	Chr10	NBARC-LRR	1629	-	motif_3,motif_12,motif_12,motif_2,motif_2,motif_2,motif_8,motif_8,motif_7,motif_9,motif_9,motif_11,motif_9,motif_11,motif_11,motif_11,motif_11	31335249	51951883	officinarum
Chr10F_nlr72	Chr10F	40118312	40119017	Chr10	NBARC	705	-	motif_1,motif_4,motif_5,motif_12	31335249	51951883	officinarum
Chr10F_nlr73	Chr10F	39563666	39566015	Chr10	CC-NBARC-LRR	2349	-	motif_16,motif_1,motif_6,motif_10,motif_3,motif_3,motif_12,motif_12,motif_12,motif_2,motif_2,motif_2,motif_8,motif_8,motif_7,motif_9,motif_9,motif_9,motif_11,motif_11	31335249	51951883	officinarum
Chr10F_nlr74	Chr10F	38690460	38694177	Chr10	CC-NBARC-LRR	3717	-	motif_17,motif_14,motif_1,motif_6,motif_3,motif_12,motif_12,motif_2,motif_2,motif_2,motif_8,motif_8,motif_7,motif_9	31335249	51951883	officinarum
Chr10F_nlr75	Chr10F	38670272	38672682	Chr10	CC-NBARC	2410	-	motif_16,motif_14,motif_1,motif_6,motif_12,motif_2,motif_2,motif_8,motif_8,motif_7	31335249	51951883	officinarum
Chr10F_nlr76	Chr10F	36106727	36107453	Chr10	NBARC-LRR	726	-	motif_2,motif_8,motif_7,motif_11,motif_11	31335249	51951883	officinarum
Chr10F_nlr77	Chr10F	34900518	34904080	Chr10	CC-NBARC-LRR	3562	-	motif_17,motif_16,motif_1,motif_6,motif_4,motif_5,motif_5,motif_10,motif_10,motif_10,motif_3,motif_3,motif_3,motif_12,motif_12,motif_12,motif_2,motif_2,motif_2,motif_8,motif_8,motif_7,motif_9,motif_9,motif_9	31335249	51951883	officinarum
Chr10F_nlr78	Chr10F	34836136	34838742	Chr10	CC-NBARC-LRR	2606	-	motif_17,motif_16,motif_14,motif_1,motif_6,motif_6,motif_4,motif_4,motif_5,motif_5,motif_5,motif_10,motif_10,motif_10,motif_3,motif_3,motif_3,motif_12,motif_12,motif_12,motif_2,motif_2,motif_2,motif_8,motif_8,motif_7,motif_9,motif_9,motif_11	31335249	51951883	officinarum
Chr10F_nlr79	Chr10F	34823267	34825232	Chr10	CC-NBARC	1965	-	motif_17,motif_16,motif_1,motif_6,motif_4,motif_5,motif_5,motif_10,motif_10,motif_10,motif_3,motif_3,motif_3,motif_12,motif_12,motif_12,motif_2,motif_2,motif_2,motif_8,motif_8,motif_7	31335249	51951883	officinarum
Chr10F_nlr80	Chr10F	34810484	34811018	Chr10	CC-NBARC	534	-	motif_16,motif_1,motif_6	31335249	51951883	officinarum
Chr10F_nlr81	Chr10F	34794182	34796626	Chr10	CC-NBARC-LRR	2444	-	motif_17,motif_16,motif_14,motif_1,motif_6,motif_6,motif_4,motif_4,motif_5,motif_5,motif_5,motif_10,motif_10,motif_10,motif_3,motif_3,motif_3,motif_12,motif_12,motif_12,motif_2,motif_2,motif_2,motif_8,motif_8,motif_7,motif_9,motif_9,motif_9	31335249	51951883	officinarum
Chr10F_nlr82	Chr10F	34672918	34682927	Chr10	CC-NBARC-LRR	10009	-	motif_17,motif_16,motif_14,motif_1,motif_6,motif_4,motif_5,motif_5,motif_10,motif_10,motif_10,motif_3,motif_3,motif_3,motif_12,motif_12,motif_12,motif_2,motif_2,motif_2,motif_8,motif_8,motif_7,motif_9,motif_9,motif_9	31335249	51951883	officinarum
Chr10F_nlr83	Chr10F	34662840	34665766	Chr10	CC-NBARC-LRR	2926	-	motif_17,motif_16,motif_14,motif_1,motif_6,motif_3,motif_12,motif_12,motif_2,motif_2,motif_2,motif_8,motif_8,motif_7,motif_9,motif_9	31335249	51951883	officinarum
Chr10F_nlr84	Chr10F	34651841	34654739	Chr10	CC-NBARC-LRR	2898	-	motif_16,motif_14,motif_1,motif_6,motif_3,motif_12,motif_12,motif_2,motif_2,motif_2,motif_8,motif_8,motif_7,motif_9,motif_9	31335249	51951883	officinarum
Chr10F_nlr85	Chr10F	34486056	34488601	Chr10	CC-NBARC-LRR	2545	-	motif_17,motif_16,motif_1,motif_6,motif_6,motif_4,motif_4,motif_5,motif_5,motif_5,motif_10,motif_10,motif_10,motif_3,motif_3,motif_3,motif_12,motif_12,motif_12,motif_2,motif_2,motif_2,motif_8,motif_8,motif_7,motif_9,motif_9,motif_9	31335249	51951883	officinarum
Chr10F_nlr86	Chr10F	34468462	34471387	Chr10	CC-NBARC-LRR	2925	-	motif_17,motif_16,motif_14,motif_1,motif_6,motif_3,motif_12,motif_12,motif_2,motif_2,motif_2,motif_8,motif_8,motif_7,motif_9,motif_9	31335249	51951883	officinarum
Chr10F_nlr87	Chr10F	34457221	34460119	Chr10	CC-NBARC-LRR	2898	-	motif_16,motif_14,motif_1,motif_6,motif_3,motif_12,motif_12,motif_2,motif_2,motif_2,motif_8,motif_8,motif_7,motif_9,motif_9	31335249	51951883	officinarum
Chr10F_nlr88	Chr10F	34272605	34275150	Chr10	CC-NBARC-LRR	2545	-	motif_17,motif_16,motif_1,motif_6,motif_6,motif_4,motif_4,motif_5,motif_5,motif_5,motif_10,motif_10,motif_10,motif_3,motif_3,motif_3,motif_12,motif_12,motif_12,motif_2,motif_2,motif_2,motif_8,motif_8,motif_7,motif_9,motif_9,motif_9	31335249	51951883	officinarum
Chr10F_nlr89	Chr10F	34258742	34261287	Chr10	CC-NBARC-LRR	2545	-	motif_17,motif_16,motif_1,motif_6,motif_6,motif_4,motif_4,motif_5,motif_5,motif_5,motif_10,motif_10,motif_10,motif_3,motif_3,motif_3,motif_12,motif_12,motif_12,motif_2,motif_2,motif_2,motif_8,motif_8,motif_7,motif_9,motif_9,motif_9	31335249	51951883	officinarum
Chr10F_nlr90	Chr10F	34241111	34243859	Chr10	CC-NBARC-LRR	2748	-	motif_16,motif_14,motif_1,motif_6,motif_3,motif_12,motif_12,motif_2,motif_2,motif_2,motif_8,motif_8,motif_7,motif_9,motif_9	31335249	51951883	officinarum
Chr10F_nlr91	Chr10F	31787821	31788787	Chr10	CC-NBARC	966	-	motif_17,motif_16,motif_6,motif_4,motif_5	31335249	51951883	officinarum
Chr10F_nlr92	Chr10F	31759116	31759431	Chr10	NBARC	315	-	motif_6,motif_4,motif_5	31335249	51951883	officinarum
Chr10F_nlr93	Chr10F	31676791	31677145	Chr10	NBARC	354	-	motif_6,motif_4,motif_5	31335249	51951883	officinarum
Chr10F_nlr95	Chr10F	31122494	31124675	Chr10	CC-NBARC-LRR	2181	-	motif_16,motif_1,motif_6,motif_4,motif_5,motif_5,motif_10,motif_10,motif_3,motif_2,motif_8,motif_7,motif_9	30312751	31204568	spontaneum
Chr10F_nlr98	Chr10F	30335532	30336693	Chr10	NBARC-LRR	1161	-	motif_4,motif_5,motif_5,motif_10,motif_10,motif_10,motif_3,motif_3,motif_3,motif_12,motif_12,motif_2,motif_9,motif_9	30312751	31204568	spontaneum
Chr10F_nlr99	Chr10F	30179317	30180946	Chr10	NBARC-LRR	1629	-	motif_1,motif_4,motif_5,motif_3,motif_2,motif_8,motif_9	29582	30268563	officinarum
Chr10F_nlr100	Chr10F	30176413	30177819	Chr10	NBARC-LRR	1406	-	motif_1,motif_6,motif_6,motif_4,motif_4,motif_5,motif_5,motif_5,motif_10,motif_10,motif_3,motif_2,motif_8,motif_7,motif_9	29582	30268563	officinarum
Chr10F_nlr101	Chr10F	30165502	30167280	Chr10	CC-NBARC-LRR	1778	-	motif_16,motif_1,motif_6,motif_6,motif_4,motif_4,motif_5,motif_5,motif_5,motif_10,motif_10,motif_3,motif_2,motif_8,motif_7,motif_9,motif_9	29582	30268563	officinarum
Chr10F_nlr102	Chr10F	29873118	29873907	Chr10	CC-NBARC	789	-	motif_16,motif_1,motif_6	29582	30268563	officinarum
Chr10F_nlr103	Chr10F	29843843	29844888	Chr10	NBARC-LRR	1045	-	motif_4,motif_5,motif_5,motif_10,motif_10,motif_10,motif_3,motif_3,motif_3,motif_12,motif_12,motif_2,motif_7,motif_9	29582	30268563	officinarum
Chr10F_nlr104	Chr10F	29778056	29782550	Chr10	NBARC	4494	-	motif_1,motif_6,motif_4,motif_5,motif_5,motif_10,motif_10,motif_3,motif_2,motif_8,motif_7	29582	30268563	officinarum
Chr10F_nlr105	Chr10F	29701036	29702053	Chr10	NBARC	1017	-	motif_1,motif_4,motif_5,motif_3,motif_2	29582	30268563	officinarum
Chr10F_nlr106	Chr10F	29687777	29688866	Chr10	NBARC-LRR	1089	-	motif_4,motif_5,motif_5,motif_10,motif_10,motif_3,motif_2,motif_8,motif_7,motif_9,motif_9	29582	30268563	officinarum
Chr10F_nlr107	Chr10F	29626726	29628767	Chr10	CC-NBARC-LRR	2041	-	motif_17,motif_16,motif_14,motif_1,motif_4,motif_4,motif_5,motif_5,motif_5,motif_10,motif_10,motif_3,motif_2,motif_8,motif_7,motif_9,motif_9	29582	30268563	officinarum
Chr10F_nlr108	Chr10F	29594076	29595920	Chr10	NBARC-LRR	1844	-	motif_1,motif_4,motif_5,motif_5,motif_10,motif_10,motif_10,motif_3,motif_3,motif_3,motif_12,motif_12,motif_12,motif_2,motif_2,motif_8,motif_9,motif_9,motif_9,motif_11	29582	30268563	officinarum
Chr10F_nlr109	Chr10F	29582093	29584227	Chr10	CC-NBARC-LRR	2134	-	motif_17,motif_16,motif_1,motif_6,motif_6,motif_4,motif_5,motif_3,motif_12,motif_12,motif_2,motif_2,motif_2,motif_8,motif_8,motif_7,motif_11,motif_9,motif_9	29582	30268563	officinarum
Chr10F_nlr110	Chr10F	25535045	25535954	Chr10	CC-NBARC	909	-	motif_17,motif_16,motif_6,motif_4,motif_5	29582	30268563	officinarum
Chr10F_nlr111	Chr10F	25526835	25527327	Chr10	NBARC	492	-	motif_1,motif_6,motif_6,motif_4,motif_4,motif_5,motif_5,motif_10	29582	30268563	officinarum
Chr10F_nlr112	Chr10F	25505240	25506077	Chr10	NBARC-LRR	837	-	motif_3,motif_12,motif_12,motif_2,motif_2,motif_2,motif_8,motif_8,motif_7,motif_11,motif_9,motif_9	29582	30268563	officinarum
Chr10F_nlr113	Chr10F	12757658	12760858	Chr10	CC-NBARC-LRR	3200	-	motif_17,motif_16,motif_14,motif_1,motif_6,motif_6,motif_4,motif_4,motif_5,motif_5,motif_5,motif_10,motif_10,motif_10,motif_3,motif_3,motif_3,motif_12,motif_12,motif_12,motif_2,motif_2,motif_2,motif_8,motif_8,motif_7,motif_11,motif_9,motif_9	29582	30268563	officinarum
Chr10F_nlr114	Chr10F	12743392	12745057	Chr10	NBARC-LRR	1665	-	motif_1,motif_6,motif_6,motif_4,motif_4,motif_5,motif_5,motif_5,motif_10,motif_10,motif_10,motif_3,motif_3,motif_3,motif_12,motif_12,motif_12,motif_2,motif_2,motif_2,motif_8,motif_8,motif_7,motif_11,motif_11,motif_11,motif_11,motif_11	29582	30268563	officinarum
Chr10F_nlr115	Chr10F	12705061	12705922	Chr10	NBARC	861	-	motif_1,motif_6,motif_4,motif_3,motif_2,motif_8	29582	30268563	officinarum
Chr10F_nlr116	Chr10F	12674653	12677110	Chr10	NBARC-LRR	2457	-	motif_1,motif_6,motif_6,motif_4,motif_4,motif_5,motif_5,motif_5,motif_10,motif_10,motif_10,motif_3,motif_3,motif_3,motif_12,motif_12,motif_12,motif_2,motif_2,motif_2,motif_8,motif_8,motif_7,motif_19,motif_11,motif_11,motif_11,motif_11,motif_11,motif_11,motif_11,motif_11	29582	30268563	officinarum
Chr10F_nlr117	Chr10F	1501854	1503616	Chr10	CC-NBARC	1762	-	motif_17,motif_16,motif_14,motif_1,motif_6,motif_6,motif_4,motif_4,motif_5,motif_5,motif_5,motif_10,motif_10,motif_10,motif_3,motif_3,motif_3,motif_12,motif_12,motif_12,motif_2,motif_2,motif_2,motif_8,motif_8,motif_7	29582	30268563	officinarum
Chr10F_nlr118	Chr10F	1434786	1436945	Chr10	CC-NBARC-LRR	2159	-	motif_17,motif_16,motif_14,motif_1,motif_6,motif_6,motif_4,motif_4,motif_5,motif_5,motif_5,motif_10,motif_10,motif_10,motif_3,motif_3,motif_3,motif_12,motif_12,motif_12,motif_2,motif_2,motif_2,motif_8,motif_8,motif_7,motif_9,motif_9	29582	30268563	officinarum
Chr10F_nlr119	Chr10F	1387560	1390525	Chr10	CC-NBARC-LRR	2965	-	motif_17,motif_16,motif_14,motif_1,motif_6,motif_4,motif_5,motif_5,motif_10,motif_10,motif_10,motif_3,motif_3,motif_3,motif_12,motif_12,motif_12,motif_2,motif_2,motif_2,motif_8,motif_8,motif_7,motif_9,motif_9	29582	30268563	officinarum
Chr10F_nlr120	Chr10F	907767	909485	Chr10	TIR-NBARC-LRR	1718	-	motif_18,motif_1,motif_6,motif_6,motif_4,motif_4,motif_5,motif_5,motif_5,motif_10,motif_10,motif_10,motif_3,motif_3,motif_3,motif_12,motif_12,motif_12,motif_2,motif_2,motif_2,motif_8,motif_8,motif_7,motif_9,motif_11	29582	30268563	officinarum
Chr10F_alt_nlr1	Chr10F_alt	801630	802656	Chr10	NBARC-LRR	1026	+	motif_4,motif_5,motif_5,motif_10,motif_10,motif_10,motif_3,motif_3,motif_3,motif_12,motif_12,motif_12,motif_2,motif_2,motif_2,motif_8,motif_8,motif_7,motif_11,motif_9	1	14852939	officinarum
Chr10F_alt_nlr2	Chr10F_alt	1001417	1002443	Chr10	NBARC-LRR	1026	+	motif_4,motif_5,motif_5,motif_10,motif_10,motif_10,motif_3,motif_3,motif_3,motif_12,motif_12,motif_12,motif_2,motif_2,motif_2,motif_8,motif_8,motif_7,motif_11,motif_9	1	14852939	officinarum
Chr10F_alt_nlr3	Chr10F_alt	2713131	2717550	Chr10	CC-NBARC-LRR	4419	+	motif_17,motif_16,motif_6,motif_4,motif_5,motif_10,motif_3,motif_2,motif_8,motif_11,motif_9	1	14852939	officinarum
Chr10F_alt_nlr4	Chr10F_alt	4132440	4133205	Chr10	NBARC	765	+	motif_1,motif_6,motif_6,motif_4,motif_5,motif_3,motif_2	1	14852939	officinarum
Chr10F_alt_nlr5	Chr10F_alt	11076379	11077096	Chr10	NBARC-LRR	717	+	motif_2,motif_8,motif_7,motif_11,motif_9,motif_9	1	14852939	officinarum
Chr10F_alt_nlr6	Chr10F_alt	11784345	11786568	Chr10	CC-NBARC-LRR	2223	+	motif_17,motif_16,motif_1,motif_6,motif_6,motif_4,motif_4,motif_5,motif_5,motif_5,motif_10,motif_10,motif_10,motif_3,motif_3,motif_3,motif_12,motif_12,motif_12,motif_2,motif_2,motif_2,motif_8,motif_8,motif_7,motif_11,motif_9,motif_9	1	14852939	officinarum
Chr10F_alt_nlr7	Chr10F_alt	14478212	14480757	Chr10	CC-NBARC-LRR	2545	-	motif_17,motif_16,motif_1,motif_6,motif_6,motif_4,motif_4,motif_5,motif_5,motif_5,motif_10,motif_10,motif_3,motif_12,motif_2,motif_2,motif_8,motif_8,motif_7,motif_9,motif_9,motif_9	1	14852939	officinarum
Chr10F_alt_nlr8	Chr10F_alt	14460592	14463519	Chr10	CC-NBARC-LRR	2927	-	motif_17,motif_16,motif_14,motif_1,motif_6,motif_3,motif_12,motif_12,motif_2,motif_2,motif_2,motif_8,motif_8,motif_7,motif_9,motif_9	1	14852939	officinarum
Chr10F_alt_nlr9	Chr10F_alt	5320384	5322972	Chr10	CC-NBARC	2588	-	motif_17,motif_16,motif_14,motif_1,motif_6,motif_4,motif_5,motif_5,motif_10,motif_10,motif_10,motif_3,motif_3,motif_3,motif_12,motif_12,motif_12,motif_2,motif_2,motif_2,motif_8,motif_8,motif_7	1	14852939	officinarum
Chr10F_alt_nlr10	Chr10F_alt	5295164	5295875	Chr10	CC-NBARC	711	-	motif_17,motif_16,motif_14,motif_1,motif_6	1	14852939	officinarum
Chr10F_alt_nlr11	Chr10F_alt	5283666	5284773	Chr10	NBARC-LRR	1107	-	motif_4,motif_5,motif_5,motif_10,motif_10,motif_10,motif_3,motif_3,motif_3,motif_12,motif_12,motif_12,motif_2,motif_2,motif_2,motif_8,motif_8,motif_7,motif_9,motif_9	1	14852939	officinarum
Chr10F_alt_nlr12	Chr10F_alt	5247937	5250524	Chr10	CC-NBARC	2587	-	motif_17,motif_16,motif_14,motif_1,motif_6,motif_4,motif_5,motif_5,motif_10,motif_10,motif_10,motif_3,motif_3,motif_3,motif_12,motif_12,motif_12,motif_2,motif_2,motif_2,motif_8,motif_8,motif_7	1	14852939	officinarum
Chr10F_alt_nlr13	Chr10F_alt	5194299	5196062	Chr10	CC-NBARC	1763	-	motif_17,motif_16,motif_14,motif_1,motif_6,motif_6,motif_4,motif_4,motif_5,motif_5,motif_5,motif_10,motif_10,motif_10,motif_3,motif_3,motif_3,motif_12,motif_12,motif_12,motif_2,motif_2,motif_2,motif_8,motif_8,motif_7	1	14852939	officinarum
Chr10F_alt_nlr14	Chr10F_alt	5127700	5130493	Chr10	CC-NBARC-LRR	2793	-	motif_16,motif_14,motif_1,motif_6,motif_4,motif_5,motif_5,motif_10,motif_10,motif_10,motif_3,motif_3,motif_3,motif_12,motif_12,motif_12,motif_2,motif_2,motif_2,motif_8,motif_8,motif_7,motif_9,motif_9	1	14852939	officinarum
Chr10F_alt_nlr15	Chr10F_alt	4784371	4786092	Chr10	TIR-NBARC-LRR	1721	-	motif_18,motif_1,motif_6,motif_6,motif_4,motif_4,motif_5,motif_5,motif_5,motif_10,motif_10,motif_10,motif_3,motif_3,motif_3,motif_12,motif_12,motif_12,motif_2,motif_2,motif_2,motif_8,motif_8,motif_7,motif_9,motif_11	1	14852939	officinarum
Chr10F_alt_nlr16	Chr10F_alt	3425781	3426186	Chr10	NBARC	405	-	motif_1,motif_6,motif_6,motif_4,motif_5,motif_7	1	14852939	officinarum
Chr10F_alt_nlr17	Chr10F_alt	2455672	2459353	Chr10	CC-NBARC-LRR	3681	-	motif_17,motif_16,motif_1,motif_6,motif_6,motif_4,motif_5,motif_3,motif_12,motif_12,motif_2,motif_2,motif_2,motif_8,motif_8,motif_7,motif_9,motif_11,motif_11,motif_9,motif_11,motif_9,motif_11,motif_11,motif_11,motif_11,motif_11,motif_11,motif_11,motif_11	1	14852939	officinarum
Chr10F_alt_nlr18	Chr10F_alt	2443787	2447405	Chr10	CC-NBARC-LRR	3618	-	motif_17,motif_1,motif_6,motif_6,motif_4,motif_5,motif_3,motif_12,motif_12,motif_2,motif_2,motif_2,motif_8,motif_8,motif_7,motif_9,motif_11,motif_11,motif_11,motif_11,motif_9,motif_11,motif_11,motif_19,motif_11,motif_11,motif_11,motif_11,motif_11,motif_11	1	14852939	officinarum
Chr10F_alt_nlr19	Chr10F_alt	2414118	2416395	Chr10	CC-NBARC-LRR	2277	-	motif_17,motif_16,motif_1,motif_6,motif_6,motif_4,motif_5,motif_3,motif_12,motif_12,motif_2,motif_2,motif_2,motif_8,motif_8,motif_7,motif_9,motif_11,motif_11,motif_11,motif_9,motif_11	1	14852939	officinarum
Chr10F_alt_nlr20	Chr10F_alt	2397918	2401614	Chr10	CC-NBARC-LRR	3696	-	motif_17,motif_16,motif_1,motif_6,motif_6,motif_4,motif_5,motif_3,motif_12,motif_12,motif_2,motif_2,motif_2,motif_8,motif_8,motif_7,motif_9,motif_11,motif_11,motif_11,motif_11,motif_11,motif_19,motif_11,motif_11,motif_11,motif_11,motif_11,motif_11,motif_11	1	14852939	officinarum
Chr10F_alt_nlr21	Chr10F_alt	2369095	2372393	Chr10	CC-NBARC-LRR	3298	-	motif_17,motif_16,motif_14,motif_1,motif_6,motif_4,motif_5,motif_5,motif_10,motif_10,motif_10,motif_3,motif_3,motif_3,motif_12,motif_12,motif_12,motif_2,motif_2,motif_2,motif_8,motif_8,motif_7,motif_11,motif_9,motif_9,motif_9	1	14852939	officinarum
Chr10os1_nlr1	Chr10os1	3090626	3092924	Chr10	CC-NBARC	2298	+	motif_17,motif_16,motif_14,motif_1,motif_6,motif_4,motif_5,motif_5,motif_10,motif_10,motif_10,motif_3,motif_3,motif_3,motif_12,motif_12,motif_12,motif_2,motif_2,motif_2,motif_8,motif_8,motif_7	1663257	28086415	officinarum
Chr10os1_nlr2	Chr10os1	3095302	3096019	Chr10	NBARC	717	+	motif_4,motif_5,motif_5,motif_10,motif_10,motif_10,motif_3,motif_3,motif_3,motif_12,motif_12,motif_12,motif_2,motif_2,motif_2,motif_8,motif_8,motif_7	1663257	28086415	officinarum
Chr10os1_nlr3	Chr10os1	3112968	3113592	Chr10	NBARC	624	+	motif_4,motif_5,motif_5,motif_10,motif_10,motif_10,motif_3,motif_3,motif_3,motif_12,motif_12,motif_12,motif_2,motif_2,motif_8	1663257	28086415	officinarum
Chr10os1_nlr4	Chr10os1	6246664	6249208	Chr10	CC-NBARC-LRR	2544	+	motif_17,motif_16,motif_1,motif_6,motif_6,motif_4,motif_4,motif_5,motif_5,motif_5,motif_10,motif_10,motif_10,motif_3,motif_3,motif_3,motif_12,motif_12,motif_12,motif_2,motif_2,motif_2,motif_8,motif_8,motif_7,motif_11,motif_9,motif_9,motif_9,motif_11,motif_11,motif_11	1663257	28086415	officinarum
Chr10os1_nlr5	Chr10os1	6251325	6252943	Chr10	NBARC-LRR	1618	+	motif_3,motif_12,motif_12,motif_2,motif_2,motif_2,motif_8,motif_8,motif_7,motif_9,motif_9,motif_11,motif_11	1663257	28086415	officinarum
Chr10os1_nlr6	Chr10os1	6353614	6354928	Chr10	NBARC-LRR	1314	+	motif_1,motif_6,motif_6,motif_4,motif_4,motif_5,motif_5,motif_5,motif_10,motif_10,motif_10,motif_3,motif_3,motif_3,motif_12,motif_12,motif_12,motif_2,motif_2,motif_2,motif_8,motif_8,motif_7,motif_9,motif_9,motif_9	1663257	28086415	officinarum
Chr10os1_nlr7	Chr10os1	6376569	6377958	Chr10	CC-NBARC	1389	+	motif_17,motif_16,motif_1,motif_6,motif_6,motif_4,motif_4,motif_5,motif_5,motif_5,motif_10,motif_10,motif_10,motif_3,motif_3,motif_3,motif_12,motif_12,motif_12,motif_2,motif_2,motif_8	1663257	28086415	officinarum
Chr10os1_nlr8	Chr10os1	6385922	6389712	Chr10	CC-NBARC-LRR	3790	+	motif_17,motif_16,motif_1,motif_6,motif_6,motif_4,motif_5,motif_3,motif_12,motif_12,motif_2,motif_2,motif_2,motif_8,motif_8,motif_7,motif_9,motif_9,motif_9,motif_11,motif_11	1663257	28086415	officinarum
Chr10os1_nlr9	Chr10os1	7101140	7104398	Chr10	CC-NBARC-LRR	3258	+	motif_17,motif_16,motif_1,motif_6,motif_6,motif_4,motif_4,motif_5,motif_5,motif_5,motif_10,motif_10,motif_3,motif_2,motif_8,motif_7,motif_9,motif_11,motif_11,motif_11,motif_9,motif_11,motif_11,motif_9,motif_11,motif_11,motif_11,motif_11	1663257	28086415	officinarum
Chr10os1_nlr10	Chr10os1	7134699	7136986	Chr10	CC-NBARC-LRR	2287	+	motif_17,motif_16,motif_1,motif_6,motif_6,motif_4,motif_5,motif_2,motif_8,motif_7,motif_9,motif_11,motif_11,motif_11,motif_9,motif_11	1663257	28086415	officinarum
Chr10os1_nlr11	Chr10os1	7179861	7183543	Chr10	CC-NBARC-LRR	3682	+	motif_17,motif_16,motif_1,motif_6,motif_6,motif_4,motif_5,motif_3,motif_12,motif_12,motif_2,motif_2,motif_2,motif_8,motif_8,motif_7,motif_9,motif_11,motif_11,motif_9,motif_11,motif_9,motif_11,motif_11,motif_11,motif_11,motif_11,motif_11,motif_11,motif_11	1663257	28086415	officinarum
Chr10os1_nlr12	Chr10os1	7191967	7195585	Chr10	CC-NBARC-LRR	3618	+	motif_17,motif_1,motif_6,motif_6,motif_4,motif_5,motif_3,motif_12,motif_12,motif_2,motif_2,motif_2,motif_8,motif_8,motif_7,motif_9,motif_11,motif_11,motif_11,motif_11,motif_9,motif_11,motif_11,motif_19,motif_11,motif_11,motif_11,motif_11,motif_11,motif_11	1663257	28086415	officinarum
Chr10os1_nlr13	Chr10os1	7226870	7229216	Chr10	CC-NBARC-LRR	2346	+	motif_17,motif_16,motif_1,motif_6,motif_6,motif_4,motif_5,motif_3,motif_12,motif_12,motif_2,motif_2,motif_2,motif_8,motif_8,motif_7,motif_9,motif_11,motif_11,motif_9,motif_11	1663257	28086415	officinarum
Chr10os1_nlr14	Chr10os1	7299886	7303582	Chr10	CC-NBARC-LRR	3696	+	motif_17,motif_16,motif_1,motif_6,motif_6,motif_4,motif_5,motif_3,motif_12,motif_12,motif_2,motif_2,motif_2,motif_8,motif_8,motif_7,motif_9,motif_11,motif_11,motif_11,motif_9,motif_11,motif_11,motif_19,motif_11,motif_11,motif_11,motif_11,motif_11,motif_11,motif_11,motif_11	1663257	28086415	officinarum
Chr10os1_nlr15	Chr10os1	7313868	7316918	Chr10	CC-NBARC-LRR	3050	+	motif_16,motif_14,motif_1,motif_6,motif_4,motif_5,motif_5,motif_10,motif_10,motif_10,motif_3,motif_3,motif_3,motif_12,motif_12,motif_12,motif_2,motif_2,motif_2,motif_8,motif_8,motif_7,motif_9,motif_9,motif_9	1663257	28086415	officinarum
Chr10os1_nlr16	Chr10os1	8727477	8728938	Chr10	NBARC-LRR	1461	+	motif_1,motif_6,motif_3,motif_12,motif_12,motif_2,motif_2,motif_8,motif_9,motif_9	1663257	28086415	officinarum
Chr10os1_nlr17	Chr10os1	13713475	13716436	Chr10	CC-NBARC-LRR	2961	+	motif_17,motif_16,motif_14,motif_1,motif_6,motif_4,motif_5,motif_5,motif_10,motif_10,motif_10,motif_3,motif_3,motif_3,motif_12,motif_12,motif_12,motif_2,motif_2,motif_2,motif_8,motif_8,motif_7,motif_11,motif_9	1663257	28086415	officinarum
Chr10os1_nlr18	Chr10os1	13748842	13751869	Chr10	CC-NBARC	3027	+	motif_17,motif_16,motif_1,motif_6,motif_10,motif_3,motif_3,motif_12,motif_12,motif_12,motif_2,motif_2,motif_2,motif_8,motif_8,motif_7	1663257	28086415	officinarum
Chr10os1_nlr19	Chr10os1	14100166	14102539	Chr10	CC-NBARC-LRR	2373	+	motif_16,motif_1,motif_6,motif_6,motif_4,motif_4,motif_5,motif_5,motif_5,motif_10,motif_10,motif_10,motif_3,motif_3,motif_3,motif_12,motif_12,motif_12,motif_2,motif_2,motif_2,motif_8,motif_8,motif_7,motif_9,motif_9,motif_9,motif_9,motif_11,motif_11	1663257	28086415	officinarum
Chr10os1_nlr20	Chr10os1	14118688	14120822	Chr10	CC-NBARC-LRR	2134	+	motif_16,motif_1,motif_6,motif_4,motif_5,motif_5,motif_10,motif_10,motif_10,motif_3,motif_3,motif_3,motif_12,motif_12,motif_12,motif_2,motif_2,motif_2,motif_8,motif_8,motif_7,motif_9	1663257	28086415	officinarum
Chr10os1_nlr21	Chr10os1	14141074	14142994	Chr10	NBARC-LRR	1920	+	motif_1,motif_6,motif_3,motif_12,motif_12,motif_2,motif_2,motif_2,motif_8,motif_8,motif_7,motif_9	1663257	28086415	officinarum
Chr10os1_nlr22	Chr10os1	14217536	14218836	Chr10	NBARC-LRR	1300	+	motif_1,motif_6,motif_6,motif_4,motif_4,motif_5,motif_5,motif_5,motif_10,motif_10,motif_10,motif_3,motif_3,motif_3,motif_12,motif_12,motif_12,motif_2,motif_2,motif_2,motif_8,motif_8,motif_7,motif_9,motif_9,motif_9	1663257	28086415	officinarum
Chr10os1_nlr23	Chr10os1	14291586	14293610	Chr10	CC-NBARC-LRR	2024	+	motif_16,motif_1,motif_6,motif_3,motif_12,motif_12,motif_2,motif_2,motif_8,motif_9	1663257	28086415	officinarum
Chr10os1_nlr24	Chr10os1	14333620	14335439	Chr10	NBARC-LRR	1819	+	motif_1,motif_6,motif_4,motif_5,motif_5,motif_10,motif_10,motif_10,motif_3,motif_3,motif_3,motif_12,motif_12,motif_12,motif_2,motif_2,motif_2,motif_8,motif_8,motif_7,motif_9	1663257	28086415	officinarum
Chr10os1_nlr25	Chr10os1	14519253	14521623	Chr10	CC-NBARC-LRR	2370	+	motif_16,motif_1,motif_6,motif_6,motif_4,motif_4,motif_5,motif_5,motif_5,motif_10,motif_10,motif_10,motif_3,motif_3,motif_3,motif_12,motif_12,motif_12,motif_2,motif_2,motif_2,motif_8,motif_8,motif_7,motif_9,motif_9,motif_9,motif_9,motif_9,motif_11	1663257	28086415	officinarum
Chr10os1_nlr26	Chr10os1	14872178	14876154	Chr10	CC-NBARC-LRR	3976	+	motif_17,motif_16,motif_1,motif_6,motif_4,motif_10,motif_3,motif_2,motif_8,motif_11,motif_9	1663257	28086415	officinarum
Chr10os1_nlr27	Chr10os1	15026145	15033588	Chr10	CC-NBARC-LRR	7443	+	motif_16,motif_1,motif_6,motif_6,motif_4,motif_4,motif_5,motif_5,motif_10,motif_3,motif_12,motif_2,motif_9,motif_9,motif_9,motif_9,motif_11	1663257	28086415	officinarum
Chr10os1_nlr28	Chr10os1	16993471	16993753	Chr10	NBARC	282	+	motif_1,motif_6,motif_4	1663257	28086415	officinarum
Chr10os1_nlr29	Chr10os1	17042136	17042997	Chr10	NBARC	861	+	motif_1,motif_6,motif_6,motif_4,motif_5,motif_3,motif_2,motif_8	1663257	28086415	officinarum
Chr10os1_nlr30	Chr10os1	20641634	20643607	Chr10	CC-NBARC-LRR	1973	+	motif_17,motif_16,motif_14,motif_1,motif_6,motif_6,motif_4,motif_4,motif_5,motif_5,motif_5,motif_10,motif_10,motif_10,motif_3,motif_3,motif_3,motif_12,motif_12,motif_12,motif_2,motif_2,motif_2,motif_8,motif_8,motif_7,motif_11	1663257	28086415	officinarum
Chr10os1_nlr31	Chr10os1	20651335	20655268	Chr10	CC-NBARC-LRR	3933	+	motif_16,motif_1,motif_6,motif_6,motif_4,motif_4,motif_5,motif_5,motif_5,motif_10,motif_10,motif_10,motif_3,motif_3,motif_3,motif_12,motif_12,motif_12,motif_2,motif_2,motif_2,motif_8,motif_8,motif_7,motif_11,motif_11,motif_11,motif_11,motif_11	1663257	28086415	officinarum
Chr10os1_nlr32	Chr10os1	20716930	20717791	Chr10	NBARC	861	+	motif_1,motif_6,motif_4,motif_3,motif_2,motif_8	1663257	28086415	officinarum
Chr10os1_nlr33	Chr10os1	20744521	20746978	Chr10	NBARC-LRR	2457	+	motif_1,motif_6,motif_6,motif_4,motif_4,motif_5,motif_5,motif_5,motif_10,motif_10,motif_10,motif_3,motif_3,motif_3,motif_12,motif_12,motif_12,motif_2,motif_2,motif_2,motif_8,motif_8,motif_7,motif_19,motif_11,motif_11,motif_11,motif_11,motif_11,motif_11,motif_11,motif_11	1663257	28086415	officinarum
Chr10os1_nlr34	Chr10os1	24759739	24762973	Chr10	NBARC-LRR	3234	+	motif_1,motif_6,motif_6,motif_4,motif_4,motif_5,motif_5,motif_5,motif_10,motif_10,motif_10,motif_3,motif_3,motif_12,motif_7,motif_9,motif_11,motif_11	1663257	28086415	officinarum
Chr10os1_nlr35	Chr10os1	26357754	26365463	Chr10	CC-NBARC-LRR	7709	+	motif_17,motif_16,motif_1,motif_6,motif_4,motif_5,motif_5,motif_10,motif_10,motif_10,motif_3,motif_3,motif_3,motif_12,motif_12,motif_12,motif_2,motif_2,motif_2,motif_8,motif_8,motif_7,motif_9,motif_9	1663257	28086415	officinarum
Chr10os1_nlr36	Chr10os1	26449296	26449878	Chr10	NBARC-LRR	582	+	motif_12,motif_2,motif_2,motif_8,motif_8,motif_7,motif_9	1663257	28086415	officinarum
Chr10os1_nlr37	Chr10os1	27974622	27976503	Chr10	CC-NBARC	1881	+	motif_17,motif_16,motif_1,motif_6,motif_3,motif_12,motif_12,motif_2,motif_2,motif_2,motif_8,motif_8,motif_7	1663257	28086415	officinarum
Chr10os1_nlr38	Chr10os1	28041795	28043836	Chr10	CC-NBARC-LRR	2041	-	motif_17,motif_16,motif_14,motif_1,motif_4,motif_4,motif_5,motif_5,motif_5,motif_10,motif_10,motif_3,motif_2,motif_8,motif_7,motif_9,motif_9	1663257	28086415	officinarum
Chr10os1_nlr39	Chr10os1	28009145	28010417	Chr10	NBARC-LRR	1272	-	motif_4,motif_5,motif_5,motif_10,motif_10,motif_10,motif_3,motif_3,motif_3,motif_12,motif_12,motif_12,motif_2,motif_2,motif_8,motif_9,motif_9,motif_9,motif_11	1663257	28086415	officinarum
Chr10os1_nlr40	Chr10os1	27997162	27999293	Chr10	CC-NBARC-LRR	2131	-	motif_17,motif_16,motif_1,motif_6,motif_6,motif_4,motif_5,motif_3,motif_12,motif_12,motif_2,motif_2,motif_2,motif_8,motif_8,motif_7,motif_11,motif_9,motif_9	1663257	28086415	officinarum
Chr10os1_nlr41	Chr10os1	26846104	26848480	Chr10	NBARC-LRR	2376	-	motif_1,motif_6,motif_6,motif_4,motif_4,motif_5,motif_5,motif_5,motif_10,motif_10,motif_10,motif_3,motif_3,motif_3,motif_12,motif_12,motif_12,motif_2,motif_2,motif_2,motif_8,motif_8,motif_7,motif_11,motif_11,motif_11	1663257	28086415	officinarum
Chr10os1_nlr42	Chr10os1	26193234	26196518	Chr10	CC-NBARC-LRR	3284	-	motif_17,motif_16,motif_1,motif_6,motif_4,motif_5,motif_5,motif_10,motif_10,motif_10,motif_3,motif_3,motif_3,motif_12,motif_12,motif_12,motif_2,motif_2,motif_2,motif_8,motif_8,motif_7,motif_9,motif_9	1663257	28086415	officinarum
Chr10os1_nlr43	Chr10os1	20226061	20228220	Chr10	CC-NBARC-LRR	2159	-	motif_17,motif_16,motif_14,motif_1,motif_6,motif_6,motif_4,motif_4,motif_5,motif_5,motif_5,motif_10,motif_10,motif_10,motif_3,motif_3,motif_3,motif_12,motif_12,motif_12,motif_2,motif_2,motif_2,motif_8,motif_8,motif_7,motif_11,motif_9,motif_9	1663257	28086415	officinarum
Chr10os1_nlr44	Chr10os1	18123785	18126228	Chr10	CC-NBARC-LRR	2443	-	motif_17,motif_16,motif_14,motif_1,motif_6,motif_6,motif_4,motif_4,motif_5,motif_5,motif_5,motif_10,motif_10,motif_10,motif_3,motif_3,motif_3,motif_12,motif_12,motif_12,motif_2,motif_2,motif_2,motif_8,motif_8,motif_7,motif_9,motif_9,motif_9	1663257	28086415	officinarum
Chr10os1_nlr45	Chr10os1	17638550	17640640	Chr10	CC-NBARC-LRR	2090	-	motif_17,motif_16,motif_1,motif_6,motif_6,motif_4,motif_4,motif_5,motif_5,motif_5,motif_10,motif_10,motif_10,motif_3,motif_3,motif_3,motif_12,motif_12,motif_12,motif_2,motif_2,motif_2,motif_8,motif_8,motif_7,motif_9,motif_11	1663257	28086415	officinarum
Chr10os1_nlr46	Chr10os1	16516107	16520935	Chr10	NBARC-LRR	4828	-	motif_1,motif_4,motif_5,motif_3,motif_2,motif_8,motif_7,motif_9,motif_11,motif_11,motif_11,motif_11,motif_9,motif_11,motif_11,motif_11,motif_19,motif_11,motif_11,motif_11,motif_11,motif_11,motif_11,motif_11	1663257	28086415	officinarum
Chr10os1_nlr47	Chr10os1	16457748	16462875	Chr10	NBARC-LRR	5127	-	motif_1,motif_6,motif_6,motif_4,motif_5,motif_7,motif_9,motif_11,motif_11,motif_11,motif_11,motif_11,motif_9,motif_11,motif_11,motif_11,motif_11,motif_11	1663257	28086415	officinarum
Chr10os1_nlr48	Chr10os1	14916236	14920602	Chr10	CC-NBARC-LRR	4366	-	motif_17,motif_16,motif_6,motif_4,motif_5,motif_10,motif_3,motif_2,motif_8,motif_11,motif_9	1663257	28086415	officinarum
Chr10os1_nlr49	Chr10os1	14696135	14700155	Chr10	CC-NBARC-LRR	4020	-	motif_17,motif_16,motif_6,motif_4,motif_5,motif_10,motif_3,motif_2,motif_11,motif_9	1663257	28086415	officinarum
Chr10os1_nlr50	Chr10os1	14697934	14698222	Chr10	NBARC	288	-	motif_1,motif_6,motif_4	1663257	28086415	officinarum
Chr10os1_nlr51	Chr10os1	14662445	14664221	Chr10	CC-NBARC	1776	-	motif_17,motif_16,motif_1,motif_4,motif_5	1663257	28086415	officinarum
Chr10os1_nlr52	Chr10os1	14558017	14562231	Chr10	CC-NBARC-LRR	4214	-	motif_17,motif_16,motif_1,motif_6,motif_4,motif_10,motif_3,motif_2,motif_8,motif_11,motif_11,motif_9	1663257	28086415	officinarum
Chr10os1_nlr53	Chr10os1	14497387	14500060	Chr10	CC-NBARC-LRR	2673	-	motif_16,motif_1,motif_6,motif_6,motif_4,motif_4,motif_5,motif_5,motif_5,motif_10,motif_10,motif_10,motif_3,motif_3,motif_3,motif_12,motif_12,motif_12,motif_2,motif_2,motif_2,motif_8,motif_8,motif_7,motif_9,motif_9,motif_9,motif_9,motif_11	1663257	28086415	officinarum
Chr10os1_nlr54	Chr10os1	14327260	14329525	Chr10	CC-NBARC-LRR	2265	-	motif_17,motif_16,motif_1,motif_4,motif_5,motif_5,motif_10,motif_10,motif_3,motif_2,motif_8,motif_11,motif_9	1663257	28086415	officinarum
Chr10os1_nlr55	Chr10os1	14267927	14270619	Chr10	CC-NBARC-LRR	2692	-	motif_17,motif_16,motif_1,motif_4,motif_5,motif_5,motif_10,motif_10,motif_3,motif_2,motif_8,motif_9,motif_9	1663257	28086415	officinarum
Chr10os1_nlr56	Chr10os1	14112148	14114921	Chr10	CC-NBARC-LRR	2773	-	motif_17,motif_16,motif_1,motif_4,motif_5,motif_5,motif_10,motif_10,motif_3,motif_2,motif_8,motif_11,motif_9,motif_9	1663257	28086415	officinarum
Chr10os1_nlr57	Chr10os1	13760689	13763044	Chr10	CC-NBARC-LRR	2355	-	motif_16,motif_1,motif_6,motif_6,motif_4,motif_4,motif_5,motif_5,motif_5,motif_10,motif_10,motif_10,motif_3,motif_3,motif_3,motif_12,motif_12,motif_12,motif_2,motif_2,motif_2,motif_8,motif_8,motif_7,motif_9,motif_9,motif_9,motif_11,motif_11	1663257	28086415	officinarum
Chr10os1_nlr58	Chr10os1	6117513	6120045	Chr10	CC-NBARC-LRR	2532	-	motif_17,motif_16,motif_1,motif_6,motif_6,motif_4,motif_4,motif_5,motif_5,motif_5,motif_10,motif_10,motif_10,motif_3,motif_3,motif_3,motif_12,motif_12,motif_12,motif_2,motif_2,motif_2,motif_8,motif_8,motif_7,motif_9,motif_9,motif_9,motif_11,motif_11	1663257	28086415	officinarum
Chr10os1_nlr59	Chr10os1	2894735	2898613	Chr10	CC-NBARC-LRR	3878	-	motif_17,motif_1,motif_6,motif_6,motif_4,motif_4,motif_5,motif_5,motif_5,motif_10,motif_10,motif_10,motif_3,motif_3,motif_3,motif_12,motif_12,motif_2,motif_7,motif_9,motif_9,motif_11,motif_9,motif_11,motif_11,motif_19,motif_11,motif_11,motif_11,motif_11,motif_11,motif_11,motif_11	1663257	28086415	officinarum
Chr1A_nlr1	Chr1A	13662838	13664225	Chr1	NBARC-LRR	1387	+	motif_1,motif_6,motif_6,motif_4,motif_4,motif_5,motif_5,motif_5,motif_10,motif_10,motif_10,motif_3,motif_3,motif_3,motif_12,motif_12,motif_12,motif_2,motif_2,motif_2,motif_8,motif_8,motif_7,motif_9,motif_9	18	53875595	officinarum
Chr1A_nlr2	Chr1A	28482596	28484441	Chr1	NBARC-LRR	1845	+	motif_3,motif_12,motif_12,motif_2,motif_2,motif_2,motif_8,motif_8,motif_7,motif_9,motif_9,motif_11,motif_9,motif_9,motif_11	18	53875595	officinarum
Chr1A_nlr3	Chr1A	28495036	28498813	Chr1	CC-NBARC-LRR	3777	+	motif_17,motif_1,motif_6,motif_6,motif_4,motif_4,motif_5,motif_5,motif_10,motif_3,motif_12,motif_12,motif_2,motif_2,motif_2,motif_8,motif_8,motif_7,motif_9,motif_9,motif_11,motif_9,motif_9	18	53875595	officinarum
Chr1A_nlr4	Chr1A	29935196	29937799	Chr1	CC-NBARC-LRR	2603	+	motif_17,motif_16,motif_1,motif_6,motif_5,motif_10,motif_10,motif_3,motif_3,motif_3,motif_12,motif_12,motif_12,motif_2,motif_2,motif_2,motif_8,motif_8,motif_7,motif_9,motif_11	18	53875595	officinarum
Chr1A_nlr5	Chr1A	40235056	40238147	Chr1	NBARC-LRR	3091	+	motif_1,motif_6,motif_6,motif_4,motif_4,motif_5,motif_5,motif_5,motif_10,motif_10,motif_10,motif_3,motif_3,motif_3,motif_12,motif_12,motif_12,motif_2,motif_2,motif_2,motif_8,motif_8,motif_7,motif_9,motif_9,motif_11,motif_11,motif_9,motif_11	18	53875595	officinarum
Chr1A_nlr6	Chr1A	42451681	42454741	Chr1	CC-NBARC-LRR	3060	+	motif_17,motif_16,motif_1,motif_6,motif_6,motif_4,motif_4,motif_5,motif_5,motif_5,motif_10,motif_10,motif_10,motif_3,motif_3,motif_3,motif_12,motif_12,motif_12,motif_2,motif_2,motif_2,motif_8,motif_8,motif_7,motif_9,motif_9,motif_9,motif_19,motif_11,motif_11,motif_11,motif_11,motif_11	18	53875595	officinarum
Chr1A_nlr7	Chr1A	42979936	42981445	Chr1	CC-NBARC-LRR	1509	+	motif_17,motif_16,motif_2,motif_8,motif_7,motif_11,motif_9	18	53875595	officinarum
Chr1A_nlr8	Chr1A	73174019	73177109	Chr1	CC-NBARC-LRR	3090	+	motif_17,motif_16,motif_1,motif_6,motif_6,motif_4,motif_5,motif_3,motif_12,motif_12,motif_2,motif_2,motif_2,motif_8,motif_8,motif_7,motif_11,motif_11,motif_11,motif_11,motif_11,motif_11,motif_11	53895375	78665258	spontaneum
Chr1A_nlr9	Chr1A	73208829	73217399	Chr1	CC-NBARC-LRR	8570	+	motif_16,motif_1,motif_6,motif_3,motif_12,motif_12,motif_2,motif_2,motif_2,motif_8,motif_8,motif_7,motif_11,motif_11,motif_11,motif_11,motif_11,motif_11,motif_11,motif_11,motif_11,motif_11	53895375	78665258	spontaneum
Chr1A_nlr10	Chr1A	73220951	73225682	Chr1	CC-NBARC-LRR	4731	+	motif_17,motif_1,motif_6,motif_6,motif_4,motif_5,motif_3,motif_12,motif_12,motif_2,motif_2,motif_2,motif_8,motif_8,motif_7,motif_11,motif_11,motif_11,motif_11,motif_11,motif_11,motif_11,motif_11,motif_11,motif_11,motif_11,motif_11,motif_11,motif_11,motif_19,motif_9	53895375	78665258	spontaneum
Chr1A_nlr11	Chr1A	73239246	73248688	Chr1	CC-NBARC-LRR	9442	+	motif_17,motif_16,motif_1,motif_6,motif_3,motif_12,motif_12,motif_2,motif_2,motif_2,motif_8,motif_8,motif_7,motif_11,motif_11,motif_11	53895375	78665258	spontaneum
Chr1A_nlr12	Chr1A	73410150	73412079	Chr1	CC-NBARC-LRR	1929	+	motif_17,motif_16,motif_1,motif_6,motif_6,motif_4,motif_5,motif_3,motif_12,motif_12,motif_2,motif_2,motif_2,motif_8,motif_8,motif_7,motif_9,motif_9,motif_9	53895375	78665258	spontaneum
Chr1A_nlr13	Chr1A	91124948	91127790	Chr1	CC-NBARC-LRR	2842	+	motif_17,motif_16,motif_1,motif_6,motif_6,motif_4,motif_4,motif_5,motif_5,motif_5,motif_10,motif_10,motif_10,motif_3,motif_3,motif_3,motif_12,motif_12,motif_12,motif_2,motif_2,motif_2,motif_8,motif_8,motif_7,motif_9,motif_11,motif_9,motif_11	78763084	131753156	officinarum
Chr1A_nlr14	Chr1A	98977401	98979210	Chr1	NBARC-LRR	1809	+	motif_1,motif_4,motif_5,motif_3,motif_12,motif_12,motif_2,motif_2,motif_8,motif_9,motif_9,motif_11,motif_11	78763084	131753156	officinarum
Chr1A_nlr15	Chr1A	99757553	99759989	Chr1	CC-NBARC-LRR	2436	+	motif_17,motif_1,motif_6,motif_6,motif_4,motif_4,motif_5,motif_5,motif_5,motif_10,motif_10,motif_10,motif_3,motif_3,motif_3,motif_12,motif_12,motif_12,motif_2,motif_2,motif_2,motif_8,motif_8,motif_7,motif_9,motif_9,motif_11,motif_11,motif_11	78763084	131753156	officinarum
Chr1A_nlr16	Chr1A	108798224	108798662	Chr1	NBARC	438	+	motif_1,motif_6,motif_6,motif_4,motif_4,motif_5,motif_5,motif_10	78763084	131753156	officinarum
Chr1A_nlr17	Chr1A	121667102	121669490	Chr1	CC-NBARC-LRR	2388	-	motif_17,motif_16,motif_1,motif_6,motif_4,motif_5,motif_5,motif_10,motif_10,motif_10,motif_3,motif_3,motif_3,motif_12,motif_12,motif_12,motif_2,motif_2,motif_2,motif_8,motif_8,motif_7,motif_9,motif_9	78763084	131753156	officinarum
Chr1A_nlr18	Chr1A	108051823	108054622	Chr1	NBARC-LRR	2799	-	motif_1,motif_6,motif_9,motif_11,motif_19,motif_11,motif_11,motif_11,motif_11,motif_11,motif_11	78763084	131753156	officinarum
Chr1A_nlr19	Chr1A	78003601	78004112	Chr1	CC-NBARC	511	-	motif_16,motif_1,motif_6	53895375	78665258	spontaneum
Chr1A_nlr20	Chr1A	77984526	77986464	Chr1	NBARC-LRR	1938	-	motif_6,motif_4,motif_4,motif_5,motif_5,motif_5,motif_10,motif_10,motif_10,motif_3,motif_3,motif_3,motif_12,motif_12,motif_12,motif_2,motif_2,motif_2,motif_8,motif_8,motif_7,motif_9,motif_9,motif_9,motif_11,motif_11	53895375	78665258	spontaneum
Chr1A_nlr21	Chr1A	49689093	49691337	Chr1	NBARC-LRR	2244	-	motif_1,motif_6,motif_6,motif_4,motif_5,motif_3,motif_12,motif_12,motif_2,motif_2,motif_2,motif_8,motif_8,motif_7,motif_9,motif_9,motif_11,motif_19,motif_11,motif_11,motif_11,motif_11	18	53875595	officinarum
Chr1A_nlr22	Chr1A	45291561	45294830	Chr1	CC-NBARC-LRR	3269	-	motif_16,motif_1,motif_6,motif_6,motif_4,motif_4,motif_5,motif_5,motif_10,motif_12,motif_2,motif_2,motif_8,motif_8,motif_7,motif_9,motif_9,motif_11,motif_19,motif_11,motif_11,motif_11,motif_11,motif_11	18	53875595	officinarum
Chr1A_nlr23	Chr1A	41734103	41737475	Chr1	CC-NBARC-LRR	3372	-	motif_16,motif_1,motif_6,motif_6,motif_4,motif_5,motif_3,motif_12,motif_12,motif_2,motif_2,motif_2,motif_8,motif_8,motif_7,motif_9,motif_9,motif_19,motif_11,motif_11,motif_11,motif_11,motif_11,motif_11	18	53875595	officinarum
Chr1A_nlr24	Chr1A	41048214	41050683	Chr1	NBARC-LRR	2469	-	motif_1,motif_6,motif_6,motif_4,motif_4,motif_5,motif_5,motif_5,motif_10,motif_10,motif_10,motif_3,motif_3,motif_3,motif_12,motif_12,motif_12,motif_2,motif_2,motif_2,motif_8,motif_8,motif_7,motif_9,motif_9,motif_9,motif_19,motif_11,motif_11,motif_11,motif_9	18	53875595	officinarum
Chr1A_nlr25	Chr1A	38294421	38299682	Chr1	CC-NBARC-LRR	5261	-	motif_17,motif_16,motif_1,motif_6,motif_4,motif_5,motif_5,motif_10,motif_10,motif_10,motif_3,motif_3,motif_3,motif_12,motif_12,motif_12,motif_2,motif_2,motif_2,motif_8,motif_8,motif_7,motif_11,motif_9,motif_9	18	53875595	officinarum
Chr1A_nlr26	Chr1A	6730270	6731322	Chr1	CC-NBARC	1052	-	motif_17,motif_16,motif_1,motif_6,motif_6,motif_4,motif_4,motif_5,motif_5,motif_10	18	53875595	officinarum
Chr1A_nlr27	Chr1A	6711570	6713367	Chr1	NBARC-LRR	1797	-	motif_3,motif_12,motif_12,motif_2,motif_2,motif_2,motif_8,motif_8,motif_7,motif_9,motif_9,motif_11,motif_9,motif_11,motif_11	18	53875595	officinarum
Chr1A_alt_nlr1	Chr1A_alt	5743830	5745217	Chr1	NBARC-LRR	1387	+	motif_1,motif_6,motif_6,motif_4,motif_4,motif_5,motif_5,motif_5,motif_10,motif_10,motif_10,motif_3,motif_3,motif_3,motif_12,motif_12,motif_12,motif_2,motif_2,motif_2,motif_8,motif_8,motif_7,motif_9,motif_9	1591	17258839	officinarum
Chr1A_alt_nlr2	Chr1A_alt	10782699	10785790	Chr1	NBARC-LRR	3091	+	motif_1,motif_6,motif_6,motif_4,motif_4,motif_5,motif_5,motif_5,motif_10,motif_10,motif_10,motif_3,motif_3,motif_3,motif_12,motif_12,motif_12,motif_2,motif_2,motif_2,motif_8,motif_8,motif_7,motif_9,motif_9,motif_11,motif_11,motif_9,motif_11	1591	17258839	officinarum
Chr1A_alt_nlr3	Chr1A_alt	10843397	10846493	Chr1	NBARC-LRR	3096	+	motif_1,motif_6,motif_6,motif_4,motif_4,motif_5,motif_5,motif_5,motif_10,motif_10,motif_10,motif_3,motif_3,motif_3,motif_12,motif_12,motif_12,motif_2,motif_2,motif_2,motif_8,motif_8,motif_7,motif_9,motif_9,motif_11,motif_11,motif_9,motif_11	1591	17258839	officinarum
Chr1A_alt_nlr4	Chr1A_alt	12531472	12534532	Chr1	CC-NBARC-LRR	3060	+	motif_17,motif_16,motif_1,motif_6,motif_6,motif_4,motif_4,motif_5,motif_5,motif_5,motif_10,motif_10,motif_10,motif_3,motif_3,motif_3,motif_12,motif_12,motif_12,motif_2,motif_2,motif_2,motif_8,motif_8,motif_7,motif_9,motif_9,motif_9,motif_19,motif_11,motif_11,motif_11,motif_11,motif_11	1591	17258839	officinarum
Chr1A_alt_nlr5	Chr1A_alt	12749271	12750780	Chr1	CC-NBARC-LRR	1509	+	motif_17,motif_16,motif_2,motif_8,motif_7,motif_11,motif_9	1591	17258839	officinarum
Chr1A_alt_nlr6	Chr1A_alt	26007678	26010072	Chr1	CC-NBARC-LRR	2394	+	motif_17,motif_16,motif_1,motif_6,motif_6,motif_4,motif_4,motif_5,motif_5,motif_5,motif_10,motif_10,motif_10,motif_3,motif_3,motif_3,motif_12,motif_12,motif_12,motif_2,motif_2,motif_2,motif_8,motif_8,motif_7,motif_9,motif_11,motif_9	18334783	52496113	officinarum
Chr1A_alt_nlr7	Chr1A_alt	33940223	33942032	Chr1	NBARC-LRR	1809	+	motif_1,motif_4,motif_5,motif_3,motif_12,motif_12,motif_2,motif_2,motif_8,motif_9,motif_9,motif_11,motif_11	18334783	52496113	officinarum
Chr1A_alt_nlr8	Chr1A_alt	34641181	34643617	Chr1	CC-NBARC-LRR	2436	+	motif_17,motif_1,motif_6,motif_6,motif_4,motif_4,motif_5,motif_5,motif_5,motif_10,motif_10,motif_10,motif_3,motif_3,motif_3,motif_12,motif_12,motif_12,motif_2,motif_2,motif_2,motif_8,motif_8,motif_7,motif_9,motif_9,motif_11,motif_11,motif_11	18334783	52496113	officinarum
Chr1A_alt_nlr9	Chr1A_alt	39922154	39924542	Chr1	CC-NBARC-LRR	2388	-	motif_17,motif_16,motif_1,motif_6,motif_4,motif_5,motif_5,motif_10,motif_10,motif_10,motif_3,motif_3,motif_3,motif_12,motif_12,motif_12,motif_2,motif_2,motif_2,motif_8,motif_8,motif_7,motif_9,motif_9	18334783	52496113	officinarum
Chr1A_alt_nlr10	Chr1A_alt	14911305	14913549	Chr1	NBARC-LRR	2244	-	motif_1,motif_6,motif_6,motif_4,motif_5,motif_3,motif_12,motif_12,motif_2,motif_2,motif_2,motif_8,motif_8,motif_7,motif_9,motif_9,motif_11,motif_19,motif_11,motif_11,motif_11,motif_11	1591	17258839	officinarum
Chr1A_alt_nlr11	Chr1A_alt	12130278	12133650	Chr1	CC-NBARC-LRR	3372	-	motif_16,motif_1,motif_6,motif_6,motif_4,motif_5,motif_3,motif_12,motif_12,motif_2,motif_2,motif_2,motif_8,motif_8,motif_7,motif_9,motif_9,motif_19,motif_11,motif_11,motif_11,motif_11,motif_11,motif_11	1591	17258839	officinarum
Chr1A_alt_nlr12	Chr1A_alt	11762872	11765341	Chr1	NBARC-LRR	2469	-	motif_1,motif_6,motif_6,motif_4,motif_4,motif_5,motif_5,motif_5,motif_10,motif_10,motif_10,motif_3,motif_3,motif_3,motif_12,motif_12,motif_12,motif_2,motif_2,motif_2,motif_8,motif_8,motif_7,motif_9,motif_9,motif_9,motif_19,motif_11,motif_11,motif_11,motif_9	1591	17258839	officinarum
Chr1A_alt_nlr13	Chr1A_alt	10262791	10268052	Chr1	CC-NBARC-LRR	5261	-	motif_17,motif_16,motif_1,motif_6,motif_4,motif_5,motif_5,motif_10,motif_10,motif_10,motif_3,motif_3,motif_3,motif_12,motif_12,motif_12,motif_2,motif_2,motif_2,motif_8,motif_8,motif_7,motif_11,motif_9,motif_9	1591	17258839	officinarum
Chr1B_nlr1	Chr1B	3700025	3701169	Chr1	NBARC	1144	+	motif_1,motif_6,motif_6,motif_4,motif_5,motif_3,motif_12,motif_12,motif_2,motif_2,motif_2,motif_8,motif_8,motif_7	170159	39722029	spontaneum
Chr1B_nlr2	Chr1B	18195225	18202124	Chr1	CC-NBARC-LRR	6899	+	motif_17,motif_16,motif_1,motif_4,motif_5,motif_3,motif_12,motif_12,motif_2,motif_2,motif_2,motif_8,motif_8,motif_7,motif_9,motif_9,motif_11,motif_9,motif_9,motif_11	170159	39722029	spontaneum
Chr1B_nlr3	Chr1B	19503500	19506092	Chr1	CC-NBARC-LRR	2592	+	motif_17,motif_16,motif_1,motif_6,motif_12,motif_2,motif_2,motif_8,motif_8,motif_7,motif_9,motif_11	170159	39722029	spontaneum
Chr1B_nlr5	Chr1B	27944334	27948445	Chr1	CC-NBARC-LRR	4111	+	motif_17,motif_16,motif_14,motif_1,motif_6,motif_4,motif_5,motif_5,motif_10,motif_10,motif_10,motif_3,motif_3,motif_3,motif_12,motif_12,motif_12,motif_2,motif_2,motif_2,motif_8,motif_8,motif_7,motif_9,motif_9,motif_9	170159	39722029	spontaneum
Chr1B_nlr6	Chr1B	29772286	29775987	Chr1	CC-NBARC-LRR	3701	+	motif_17,motif_16,motif_1,motif_6,motif_4,motif_5,motif_5,motif_10,motif_10,motif_10,motif_3,motif_3,motif_3,motif_12,motif_12,motif_12,motif_2,motif_2,motif_2,motif_8,motif_8,motif_7,motif_11,motif_9,motif_9,motif_9	170159	39722029	spontaneum
Chr1B_nlr7	Chr1B	31879743	31881993	Chr1	NBARC-LRR	2250	+	motif_1,motif_6,motif_6,motif_4,motif_5,motif_3,motif_12,motif_12,motif_2,motif_2,motif_2,motif_8,motif_8,motif_7,motif_9,motif_9,motif_11,motif_19,motif_11,motif_11,motif_11,motif_11,motif_11	170159	39722029	spontaneum
Chr1B_nlr8	Chr1B	54030393	54032809	Chr1	CC-NBARC-LRR	2416	+	motif_16,motif_1,motif_6,motif_6,motif_4,motif_5,motif_3,motif_12,motif_12,motif_2,motif_2,motif_2,motif_8,motif_8,motif_7,motif_11,motif_11,motif_11,motif_11,motif_11	39770415	105373867	officinarum
Chr1B_nlr9	Chr1B	54137173	54138481	Chr1	CC-NBARC	1308	+	motif_17,motif_16,motif_1,motif_6,motif_6,motif_4,motif_5,motif_3,motif_12,motif_2	39770415	105373867	officinarum
Chr1B_nlr10	Chr1B	67465522	67467448	Chr1	NBARC-LRR	1926	+	motif_1,motif_6,motif_6,motif_4,motif_4,motif_5,motif_5,motif_5,motif_10,motif_10,motif_10,motif_3,motif_3,motif_3,motif_12,motif_12,motif_12,motif_2,motif_2,motif_2,motif_8,motif_8,motif_7,motif_9,motif_19,motif_19,motif_11,motif_11,motif_11	39770415	105373867	officinarum
Chr1B_nlr11	Chr1B	68130272	68132868	Chr1	CC-NBARC-LRR	2596	+	motif_17,motif_16,motif_1,motif_6,motif_6,motif_4,motif_4,motif_5,motif_5,motif_5,motif_10,motif_10,motif_10,motif_3,motif_3,motif_3,motif_12,motif_12,motif_12,motif_2,motif_2,motif_2,motif_8,motif_8,motif_7,motif_9,motif_11,motif_9,motif_11	39770415	105373867	officinarum
Chr1B_nlr12	Chr1B	74702203	74704012	Chr1	NBARC-LRR	1809	+	motif_1,motif_4,motif_5,motif_3,motif_12,motif_12,motif_2,motif_2,motif_8,motif_9,motif_9,motif_11,motif_11	39770415	105373867	officinarum
Chr1B_nlr13	Chr1B	75375103	75377539	Chr1	CC-NBARC-LRR	2436	+	motif_17,motif_1,motif_6,motif_6,motif_4,motif_4,motif_5,motif_5,motif_5,motif_10,motif_10,motif_10,motif_3,motif_3,motif_3,motif_12,motif_12,motif_12,motif_2,motif_2,motif_2,motif_8,motif_8,motif_7,motif_9,motif_9,motif_11,motif_11,motif_11	39770415	105373867	officinarum
Chr1B_nlr14	Chr1B	83903454	83907576	Chr1	NBARC-LRR	4122	+	motif_1,motif_6,motif_6,motif_4,motif_4,motif_5,motif_5,motif_10,motif_3,motif_12,motif_2,motif_7,motif_9,motif_11,motif_11,motif_11,motif_11	39770415	105373867	officinarum
Chr1B_nlr15	Chr1B	95784729	95787137	Chr1	CC-NBARC-LRR	2408	-	motif_17,motif_16,motif_1,motif_6,motif_4,motif_5,motif_5,motif_10,motif_10,motif_10,motif_3,motif_3,motif_3,motif_12,motif_12,motif_12,motif_2,motif_2,motif_2,motif_8,motif_8,motif_7,motif_9,motif_9	39770415	105373867	officinarum
Chr1B_nlr16	Chr1B	83348400	83353458	Chr1	CC-NBARC-LRR	5058	-	motif_17,motif_1,motif_6,motif_6,motif_4,motif_5,motif_3,motif_12,motif_12,motif_2,motif_2,motif_2,motif_8,motif_8,motif_7,motif_9,motif_11,motif_19,motif_11,motif_11,motif_11,motif_11,motif_11	39770415	105373867	officinarum
Chr1B_nlr17	Chr1B	49377518	49379003	Chr1	CC-NBARC	1485	-	motif_17,motif_16,motif_1,motif_6,motif_6,motif_4,motif_5,motif_3,motif_12,motif_12,motif_2,motif_2,motif_2,motif_8,motif_8,motif_7	39770415	105373867	officinarum
Chr1B_nlr18	Chr1B	28319146	28322242	Chr1	CC-NBARC	3096	-	motif_17,motif_16,motif_1,motif_6,motif_6,motif_4,motif_4,motif_5,motif_5,motif_10,motif_3	170159	39722029	spontaneum
Chr1B_nlr19	Chr1B	26077774	26079583	Chr1	CC-NBARC-LRR	1809	-	motif_16,motif_1,motif_6,motif_6,motif_4,motif_5,motif_3,motif_12,motif_12,motif_2,motif_2,motif_2,motif_8,motif_8,motif_7,motif_9,motif_9	170159	39722029	spontaneum
Chr1B_nlr20	Chr1B	25713327	25715796	Chr1	NBARC-LRR	2469	-	motif_1,motif_6,motif_6,motif_4,motif_4,motif_5,motif_5,motif_5,motif_10,motif_10,motif_10,motif_3,motif_3,motif_3,motif_12,motif_12,motif_12,motif_2,motif_2,motif_2,motif_8,motif_8,motif_7,motif_9,motif_9,motif_9,motif_19,motif_11,motif_11,motif_11,motif_9	170159	39722029	spontaneum
Chr1B_nlr21	Chr1B	23987319	23992698	Chr1	CC-NBARC-LRR	5379	-	motif_17,motif_16,motif_1,motif_6,motif_4,motif_5,motif_5,motif_10,motif_10,motif_10,motif_3,motif_3,motif_3,motif_12,motif_12,motif_12,motif_2,motif_2,motif_2,motif_8,motif_8,motif_7,motif_11,motif_9,motif_9	170159	39722029	spontaneum
Chr1B_nlr22	Chr1B	6186100	6186988	Chr1	CC-NBARC	888	-	motif_17,motif_16,motif_1,motif_6,motif_6,motif_4,motif_5	170159	39722029	spontaneum
Chr1B_nlr23	Chr1B	6178749	6179229	Chr1	NBARC	480	-	motif_1,motif_4,motif_4,motif_5,motif_5,motif_10	170159	39722029	spontaneum
Chr1B_nlr24	Chr1B	6166170	6167013	Chr1	NBARC-LRR	843	-	motif_3,motif_2,motif_8,motif_7,motif_11,motif_9	170159	39722029	spontaneum
Chr1B_nlr25	Chr1B	3144617	3147985	Chr1	CC-NBARC-LRR	3368	-	motif_17,motif_16,motif_1,motif_6,motif_6,motif_4,motif_4,motif_5,motif_5,motif_10,motif_3,motif_12,motif_12,motif_2,motif_2,motif_2,motif_8,motif_8,motif_7,motif_9,motif_9,motif_11,motif_9,motif_11,motif_11	170159	39722029	spontaneum
Chr1B_nlr26	Chr1B	2637386	2639831	Chr1	NBARC-LRR	2445	-	motif_6,motif_4,motif_5,motif_2,motif_8,motif_7,motif_11,motif_11,motif_11,motif_11,motif_11,motif_11	170159	39722029	spontaneum
Chr1B_alt_nlr1	Chr1B_alt	22638019	22640427	Chr1	CC-NBARC-LRR	2408	-	motif_17,motif_16,motif_1,motif_6,motif_4,motif_5,motif_5,motif_10,motif_10,motif_10,motif_3,motif_3,motif_3,motif_12,motif_12,motif_12,motif_2,motif_2,motif_2,motif_8,motif_8,motif_7,motif_9,motif_9	384	37816928	officinarum
Chr1B_alt_nlr2	Chr1B_alt	1127093	1128158	Chr1	CC-NBARC	1065	-	motif_17,motif_16,motif_1,motif_6,motif_6,motif_4,motif_4,motif_5,motif_5,motif_10	384	37816928	officinarum
Chr1B_alt_nlr3	Chr1B_alt	646610	649403	Chr1	NBARC-LRR	2793	-	motif_6,motif_4,motif_3,motif_2,motif_8,motif_7,motif_11,motif_11,motif_11,motif_11,motif_11,motif_11,motif_11	384	37816928	officinarum
Chr1C_nlr1	Chr1C	2036863	2038397	Chr1	CC-NBARC	1534	+	motif_17,motif_1,motif_6,motif_6,motif_4,motif_5,motif_3,motif_12,motif_12,motif_2,motif_2,motif_2,motif_8,motif_8,motif_7	11768	93848036	officinarum
Chr1C_nlr2	Chr1C	4687461	4691262	Chr1	CC-NBARC-LRR	3801	+	motif_17,motif_16,motif_1,motif_6,motif_5,motif_10,motif_10,motif_3,motif_3,motif_3,motif_12,motif_12,motif_12,motif_2,motif_2,motif_2,motif_8,motif_8,motif_7,motif_9,motif_9	11768	93848036	officinarum
Chr1C_nlr3	Chr1C	37610440	37612116	Chr1	CC-NBARC-LRR	1676	+	motif_16,motif_1,motif_6,motif_6,motif_4,motif_5,motif_8,motif_7,motif_9,motif_11,motif_11	11768	93848036	officinarum
Chr1C_nlr4	Chr1C	37658956	37666018	Chr1	CC-NBARC-LRR	7062	+	motif_17,motif_16,motif_6,motif_4,motif_5,motif_3,motif_12,motif_12,motif_2,motif_2,motif_2,motif_8,motif_8,motif_7,motif_11,motif_11,motif_11,motif_11,motif_11,motif_11,motif_11,motif_11,motif_11,motif_11,motif_11	11768	93848036	officinarum
Chr1C_nlr5	Chr1C	37750210	37752142	Chr1	CC-NBARC-LRR	1932	+	motif_17,motif_16,motif_1,motif_6,motif_6,motif_4,motif_5,motif_3,motif_12,motif_12,motif_2,motif_2,motif_2,motif_8,motif_8,motif_7,motif_9,motif_9,motif_11,motif_9	11768	93848036	officinarum
Chr1C_nlr6	Chr1C	54061131	54063144	Chr1	NBARC-LRR	2013	+	motif_1,motif_4,motif_4,motif_5,motif_5,motif_5,motif_10,motif_10,motif_10,motif_3,motif_3,motif_3,motif_12,motif_12,motif_12,motif_2,motif_2,motif_2,motif_8,motif_8,motif_7,motif_9,motif_11,motif_9,motif_11	11768	93848036	officinarum
Chr1C_nlr7	Chr1C	61706932	61708741	Chr1	NBARC-LRR	1809	+	motif_1,motif_4,motif_5,motif_3,motif_12,motif_12,motif_2,motif_2,motif_8,motif_9,motif_9,motif_11,motif_11	11768	93848036	officinarum
Chr1C_nlr8	Chr1C	62272052	62274488	Chr1	CC-NBARC-LRR	2436	+	motif_17,motif_1,motif_6,motif_6,motif_4,motif_4,motif_5,motif_5,motif_5,motif_10,motif_10,motif_10,motif_3,motif_3,motif_3,motif_12,motif_12,motif_12,motif_2,motif_2,motif_2,motif_8,motif_8,motif_7,motif_9,motif_9,motif_11,motif_11,motif_11	11768	93848036	officinarum
Chr1C_nlr9	Chr1C	71370552	71374945	Chr1	NBARC-LRR	4393	+	motif_1,motif_6,motif_6,motif_4,motif_4,motif_5,motif_5,motif_10,motif_3,motif_12,motif_2,motif_7,motif_9,motif_11,motif_11,motif_11,motif_11	11768	93848036	officinarum
Chr1C_nlr10	Chr1C	85133854	85136257	Chr1	CC-NBARC-LRR	2403	-	motif_17,motif_16,motif_1,motif_6,motif_4,motif_5,motif_5,motif_10,motif_10,motif_10,motif_3,motif_3,motif_3,motif_12,motif_12,motif_12,motif_2,motif_2,motif_2,motif_8,motif_8,motif_7,motif_9,motif_9	11768	93848036	officinarum
Chr1C_nlr11	Chr1C	70578751	70582936	Chr1	CC-NBARC-LRR	4185	-	motif_16,motif_1,motif_6,motif_9,motif_11,motif_19,motif_11,motif_11,motif_11,motif_11,motif_11,motif_11	11768	93848036	officinarum
Chr1C_nlr12	Chr1C	42730719	42733200	Chr1	CC-NBARC-LRR	2481	-	motif_17,motif_16,motif_1,motif_6,motif_6,motif_4,motif_4,motif_5,motif_5,motif_5,motif_10,motif_10,motif_3,motif_2,motif_8,motif_7,motif_9,motif_9,motif_9,motif_11,motif_11	11768	93848036	officinarum
Chr1C_nlr13	Chr1C	5133412	5134426	Chr1	CC-NBARC	1014	-	motif_16,motif_1,motif_6	11768	93848036	officinarum
Chr1C_alt_nlr1	Chr1C_alt	25086437	25088595	Chr1	CC-NBARC-LRR	2158	+	motif_17,motif_16,motif_4,motif_5,motif_5,motif_10,motif_10,motif_10,motif_3,motif_3,motif_3,motif_12,motif_12,motif_12,motif_2,motif_2,motif_2,motif_8,motif_8,motif_7,motif_9,motif_11,motif_9,motif_11	15465	60165023	officinarum
Chr1C_alt_nlr2	Chr1C_alt	36508842	36513087	Chr1	NBARC-LRR	4245	+	motif_1,motif_6,motif_6,motif_4,motif_4,motif_5,motif_5,motif_10,motif_3,motif_12,motif_2,motif_7,motif_9,motif_11,motif_11,motif_11,motif_11	15465	60165023	officinarum
Chr1C_alt_nlr3	Chr1C_alt	55364586	55367514	Chr1	NBARC-LRR	2928	+	motif_1,motif_4,motif_5,motif_3,motif_2,motif_11,motif_11,motif_11,motif_11,motif_11	15465	60165023	officinarum
Chr1C_alt_nlr4	Chr1C_alt	51215348	51217751	Chr1	CC-NBARC-LRR	2403	-	motif_17,motif_16,motif_1,motif_6,motif_4,motif_5,motif_5,motif_10,motif_10,motif_10,motif_3,motif_3,motif_3,motif_12,motif_12,motif_12,motif_2,motif_2,motif_2,motif_8,motif_8,motif_7,motif_9,motif_9	15465	60165023	officinarum
Chr1C_alt_nlr5	Chr1C_alt	35734542	35737485	Chr1	CC-NBARC-LRR	2943	-	motif_17,motif_16,motif_1,motif_6,motif_2,motif_8,motif_7,motif_9,motif_11	15465	60165023	officinarum
Chr1D_nlr1	Chr1D	5294729	5297333	Chr1	CC-NBARC-LRR	2604	+	motif_17,motif_16,motif_1,motif_6,motif_12,motif_2,motif_2,motif_8,motif_8,motif_7,motif_9,motif_11	46960	42540289	officinarum
Chr1D_nlr2	Chr1D	13246691	13247690	Chr1	NBARC	999	+	motif_1,motif_6,motif_6,motif_4,motif_4,motif_5,motif_5,motif_5,motif_10,motif_10,motif_10,motif_3,motif_3,motif_3,motif_12,motif_12,motif_2	46960	42540289	officinarum
Chr1D_nlr3	Chr1D	15150325	15151193	Chr1	NBARC	868	+	motif_6,motif_4,motif_4,motif_5,motif_5,motif_5,motif_10,motif_10,motif_10,motif_3,motif_3,motif_3,motif_12,motif_12,motif_12,motif_2,motif_2,motif_2,motif_8,motif_8,motif_7	46960	42540289	officinarum
Chr1D_nlr4	Chr1D	15636682	15638667	Chr1	CC-NBARC-LRR	1985	+	motif_17,motif_16,motif_2,motif_8,motif_7,motif_11,motif_9	46960	42540289	officinarum
Chr1D_nlr5	Chr1D	16666253	16668497	Chr1	NBARC-LRR	2244	+	motif_1,motif_6,motif_6,motif_4,motif_5,motif_3,motif_12,motif_12,motif_2,motif_2,motif_2,motif_8,motif_8,motif_7,motif_9,motif_9,motif_11,motif_19,motif_11,motif_11,motif_11,motif_11	46960	42540289	officinarum
Chr1D_nlr6	Chr1D	24352996	24353152	Chr1	NBARC	156	+	motif_1,motif_6	46960	42540289	officinarum
Chr1D_nlr7	Chr1D	39371037	39377812	Chr1	CC-NBARC-LRR	6775	+	motif_17,motif_16,motif_1,motif_6,motif_6,motif_4,motif_5,motif_3,motif_12,motif_12,motif_2,motif_2,motif_2,motif_8,motif_8,motif_7,motif_11,motif_11,motif_11,motif_11,motif_11,motif_11,motif_11,motif_11,motif_11,motif_11,motif_11	46960	42540289	officinarum
Chr1D_nlr8	Chr1D	39433253	39435596	Chr1	NBARC-LRR	2343	+	motif_3,motif_12,motif_12,motif_2,motif_2,motif_2,motif_8,motif_8,motif_7,motif_11,motif_11,motif_11,motif_11	46960	42540289	officinarum
Chr1D_nlr9	Chr1D	39453414	39455790	Chr1	NBARC-LRR	2376	+	motif_3,motif_12,motif_12,motif_2,motif_2,motif_2,motif_8,motif_8,motif_7,motif_11,motif_11,motif_11,motif_11	46960	42540289	officinarum
Chr1D_nlr10	Chr1D	39537309	39540250	Chr1	CC-NBARC-LRR	2941	+	motif_17,motif_16,motif_1,motif_6,motif_6,motif_4,motif_5,motif_3,motif_12,motif_12,motif_2,motif_2,motif_2,motif_8,motif_8,motif_7,motif_9,motif_9,motif_11,motif_9,motif_19,motif_11,motif_11,motif_11,motif_11	46960	42540289	officinarum
Chr1D_nlr11	Chr1D	52088315	52089035	Chr1	CC-NBARC	720	+	motif_16,motif_1,motif_6,motif_4	42613901	52389221	spontaneum
Chr1D_nlr12	Chr1D	53409190	53411600	Chr1	CC-NBARC-LRR	2410	+	motif_16,motif_1,motif_6,motif_6,motif_4,motif_4,motif_5,motif_5,motif_5,motif_10,motif_10,motif_10,motif_3,motif_3,motif_3,motif_12,motif_12,motif_12,motif_2,motif_2,motif_2,motif_8,motif_8,motif_7,motif_9,motif_11,motif_9,motif_11	52633908	83738723	spontaneum
Chr1D_nlr13	Chr1D	59446996	59448805	Chr1	NBARC-LRR	1809	+	motif_1,motif_5,motif_3,motif_12,motif_12,motif_2,motif_2,motif_8,motif_9,motif_9,motif_11,motif_11	52633908	83738723	spontaneum
Chr1D_nlr14	Chr1D	60003714	60006150	Chr1	CC-NBARC-LRR	2436	+	motif_17,motif_1,motif_6,motif_6,motif_4,motif_4,motif_5,motif_5,motif_5,motif_10,motif_10,motif_10,motif_3,motif_3,motif_3,motif_12,motif_12,motif_12,motif_2,motif_2,motif_2,motif_8,motif_8,motif_7,motif_9,motif_9,motif_11,motif_11,motif_11	52633908	83738723	spontaneum
Chr1D_nlr15	Chr1D	66536498	66540486	Chr1	NBARC-LRR	3988	+	motif_1,motif_6,motif_6,motif_4,motif_4,motif_5,motif_5,motif_10,motif_3,motif_12,motif_2,motif_7,motif_9,motif_11,motif_11,motif_11,motif_11	52633908	83738723	spontaneum
Chr1D_nlr17	Chr1D	75833517	75835920	Chr1	CC-NBARC-LRR	2403	-	motif_17,motif_16,motif_1,motif_6,motif_4,motif_5,motif_5,motif_10,motif_10,motif_10,motif_3,motif_3,motif_3,motif_12,motif_12,motif_12,motif_2,motif_2,motif_2,motif_8,motif_8,motif_7,motif_9,motif_9	52633908	83738723	spontaneum
Chr1D_nlr18	Chr1D	66085284	66090699	Chr1	CC-NBARC-LRR	5415	-	motif_17,motif_16,motif_1,motif_6,motif_6,motif_4,motif_5,motif_3,motif_12,motif_12,motif_2,motif_2,motif_2,motif_8,motif_8,motif_7,motif_9,motif_19,motif_11,motif_11,motif_11,motif_11,motif_11,motif_11,motif_11,motif_11	52633908	83738723	spontaneum
Chr1D_nlr20	Chr1D	14601836	14604428	Chr1	CC-NBARC-LRR	2592	-	motif_16,motif_1,motif_6,motif_6,motif_4,motif_5,motif_3,motif_12,motif_12,motif_2,motif_2,motif_2,motif_8,motif_8,motif_7,motif_9,motif_9,motif_19,motif_11,motif_11,motif_11	46960	42540289	officinarum
Chr1D_nlr21	Chr1D	13982839	13986547	Chr1	CC-NBARC-LRR	3708	-	motif_16,motif_1,motif_6,motif_6,motif_4,motif_4,motif_5,motif_5,motif_5,motif_10,motif_10,motif_10,motif_3,motif_3,motif_3,motif_12,motif_12,motif_12,motif_2,motif_2,motif_2,motif_8,motif_8,motif_7,motif_9,motif_9,motif_9,motif_19,motif_11,motif_11,motif_11,motif_9	46960	42540289	officinarum
Chr1D_nlr22	Chr1D	7678311	7678461	Chr1	NBARC	150	-	motif_1,motif_6	46960	42540289	officinarum
Chr1D_alt_nlr1	Chr1D_alt	5504939	5508035	Chr1	NBARC-LRR	3096	+	motif_1,motif_6,motif_6,motif_4,motif_4,motif_5,motif_5,motif_5,motif_10,motif_10,motif_10,motif_3,motif_3,motif_3,motif_12,motif_12,motif_12,motif_2,motif_2,motif_2,motif_8,motif_8,motif_7,motif_9,motif_9,motif_11,motif_11,motif_9,motif_11	1709	22217297	officinarum
Chr1D_alt_nlr2	Chr1D_alt	5554001	5555000	Chr1	NBARC	999	+	motif_1,motif_6,motif_6,motif_4,motif_4,motif_5,motif_5,motif_5,motif_10,motif_10,motif_10,motif_3,motif_3,motif_3,motif_12,motif_12,motif_2	1709	22217297	officinarum
Chr1D_alt_nlr3	Chr1D_alt	20865515	20868467	Chr1	CC-NBARC-LRR	2952	+	motif_17,motif_16,motif_1,motif_6,motif_6,motif_4,motif_5,motif_3,motif_12,motif_12,motif_2,motif_2,motif_2,motif_8,motif_8,motif_7,motif_9,motif_9,motif_11,motif_9,motif_19,motif_11,motif_11,motif_11,motif_11	1709	22217297	officinarum
Chr1D_alt_nlr4	Chr1D_alt	20937043	20939995	Chr1	CC-NBARC-LRR	2952	+	motif_17,motif_16,motif_1,motif_6,motif_6,motif_4,motif_5,motif_3,motif_12,motif_12,motif_2,motif_2,motif_2,motif_8,motif_8,motif_7,motif_9,motif_9,motif_11,motif_9,motif_19,motif_11,motif_11,motif_11,motif_11	1709	22217297	officinarum
Chr1D_alt_nlr5	Chr1D_alt	5690328	5692797	Chr1	NBARC-LRR	2469	-	motif_1,motif_6,motif_6,motif_4,motif_4,motif_5,motif_5,motif_5,motif_10,motif_10,motif_10,motif_3,motif_3,motif_3,motif_12,motif_12,motif_12,motif_2,motif_2,motif_2,motif_8,motif_8,motif_7,motif_9,motif_9,motif_9,motif_19,motif_11,motif_11,motif_11,motif_9	1709	22217297	officinarum
Chr1E_nlr1	Chr1E	13257367	13258753	Chr1	NBARC-LRR	1386	+	motif_1,motif_6,motif_6,motif_4,motif_4,motif_5,motif_5,motif_5,motif_10,motif_10,motif_10,motif_3,motif_3,motif_3,motif_12,motif_12,motif_12,motif_2,motif_2,motif_2,motif_8,motif_8,motif_7,motif_9,motif_9	16088	44781695	officinarum
Chr1E_nlr2	Chr1E	27764275	27766594	Chr1	NBARC-LRR	2319	+	motif_6,motif_12,motif_2,motif_2,motif_8,motif_8,motif_7,motif_9,motif_9,motif_11,motif_9,motif_9,motif_11,motif_11	16088	44781695	officinarum
Chr1E_nlr3	Chr1E	27778435	27782209	Chr1	CC-NBARC-LRR	3774	+	motif_17,motif_16,motif_1,motif_6,motif_6,motif_4,motif_4,motif_5,motif_5,motif_10,motif_3,motif_12,motif_12,motif_2,motif_2,motif_2,motif_8,motif_8,motif_7,motif_9,motif_9,motif_11,motif_9,motif_9	16088	44781695	officinarum
Chr1E_nlr4	Chr1E	29569799	29572403	Chr1	CC-NBARC-LRR	2604	+	motif_17,motif_16,motif_1,motif_6,motif_12,motif_2,motif_2,motif_8,motif_8,motif_7,motif_9,motif_11	16088	44781695	officinarum
Chr1E_nlr5	Chr1E	37594088	37597619	Chr1	CC-NBARC-LRR	3531	+	motif_16,motif_1,motif_6,motif_6,motif_4,motif_4,motif_5,motif_5,motif_5,motif_10,motif_10,motif_10,motif_3,motif_3,motif_3,motif_12,motif_12,motif_12,motif_2,motif_2,motif_2,motif_8,motif_8,motif_7,motif_9,motif_9,motif_11,motif_11,motif_11	16088	44781695	officinarum
Chr1E_nlr6	Chr1E	39569404	39572515	Chr1	CC-NBARC-LRR	3111	+	motif_17,motif_16,motif_1,motif_6,motif_6,motif_4,motif_4,motif_5,motif_5,motif_5,motif_10,motif_10,motif_10,motif_3,motif_3,motif_3,motif_12,motif_12,motif_12,motif_2,motif_2,motif_2,motif_8,motif_8,motif_7,motif_9,motif_9,motif_9,motif_19,motif_11,motif_11,motif_11,motif_11,motif_11	16088	44781695	officinarum
Chr1E_nlr7	Chr1E	47470944	47473152	Chr1	CC-NBARC-LRR	2208	+	motif_16,motif_1,motif_6,motif_6,motif_4,motif_4,motif_5,motif_5,motif_5,motif_10,motif_10,motif_3,motif_2,motif_8,motif_7,motif_9	44823621	82098369	spontaneum
Chr1E_nlr8	Chr1E	53124710	53127296	Chr1	CC-NBARC-LRR	2586	+	motif_17,motif_16,motif_1,motif_6,motif_6,motif_4,motif_4,motif_5,motif_5,motif_5,motif_10,motif_10,motif_10,motif_3,motif_3,motif_3,motif_12,motif_12,motif_12,motif_2,motif_2,motif_2,motif_8,motif_8,motif_7,motif_11,motif_9,motif_11	44823621	82098369	spontaneum
Chr1E_nlr9	Chr1E	59068184	59069993	Chr1	NBARC-LRR	1809	+	motif_1,motif_4,motif_5,motif_3,motif_12,motif_12,motif_2,motif_2,motif_8,motif_9,motif_9,motif_11,motif_11	44823621	82098369	spontaneum
Chr1E_nlr10	Chr1E	59517351	59519787	Chr1	CC-NBARC-LRR	2436	+	motif_17,motif_1,motif_6,motif_6,motif_4,motif_4,motif_5,motif_5,motif_5,motif_10,motif_10,motif_10,motif_3,motif_3,motif_3,motif_12,motif_12,motif_12,motif_2,motif_2,motif_2,motif_8,motif_8,motif_7,motif_9,motif_9,motif_11,motif_11,motif_11	44823621	82098369	spontaneum
Chr1E_nlr11	Chr1E	65283188	65286335	Chr1	NBARC-LRR	3147	+	motif_1,motif_6,motif_6,motif_4,motif_4,motif_5,motif_5,motif_10,motif_3,motif_12,motif_2,motif_7,motif_9,motif_11,motif_11,motif_11,motif_11	44823621	82098369	spontaneum
Chr1E_nlr12	Chr1E	74555505	74557675	Chr1	CC-NBARC	2170	-	motif_17,motif_16,motif_1,motif_6,motif_4,motif_5,motif_5,motif_10,motif_10,motif_10,motif_3,motif_3,motif_3,motif_12,motif_12,motif_12,motif_2,motif_2,motif_2,motif_8,motif_8,motif_7	44823621	82098369	spontaneum
Chr1E_nlr13	Chr1E	70779219	70779759	Chr1	NBARC	540	-	motif_1,motif_6	44823621	82098369	spontaneum
Chr1E_nlr14	Chr1E	70770556	70771096	Chr1	NBARC	540	-	motif_1,motif_6	44823621	82098369	spontaneum
Chr1E_nlr15	Chr1E	64726188	64731603	Chr1	CC-NBARC-LRR	5415	-	motif_17,motif_16,motif_1,motif_6,motif_6,motif_4,motif_5,motif_3,motif_12,motif_12,motif_2,motif_2,motif_2,motif_8,motif_8,motif_7,motif_9,motif_19,motif_11,motif_11,motif_11,motif_11,motif_11,motif_11,motif_11,motif_11	44823621	82098369	spontaneum
Chr1E_nlr16	Chr1E	42405651	42410289	Chr1	CC-NBARC-LRR	4638	-	motif_17,motif_16,motif_1,motif_6,motif_6,motif_4,motif_4,motif_5,motif_5,motif_10,motif_3,motif_2,motif_8,motif_9,motif_9,motif_11,motif_11,motif_11,motif_11	16088	44781695	officinarum
Chr1E_nlr17	Chr1E	38839319	38842691	Chr1	CC-NBARC-LRR	3372	-	motif_16,motif_1,motif_6,motif_6,motif_4,motif_5,motif_3,motif_12,motif_12,motif_2,motif_2,motif_2,motif_8,motif_8,motif_7,motif_9,motif_9,motif_19,motif_11,motif_11,motif_11,motif_11,motif_11,motif_11	16088	44781695	officinarum
Chr1E_nlr18	Chr1E	38505048	38508756	Chr1	CC-NBARC-LRR	3708	-	motif_16,motif_1,motif_6,motif_6,motif_4,motif_4,motif_5,motif_5,motif_5,motif_10,motif_10,motif_10,motif_3,motif_3,motif_3,motif_12,motif_12,motif_12,motif_2,motif_2,motif_2,motif_8,motif_8,motif_7,motif_9,motif_9,motif_9,motif_19,motif_11,motif_11,motif_11,motif_9	16088	44781695	officinarum
Chr1E_nlr19	Chr1E	35684054	35688692	Chr1	NBARC-LRR	4638	-	motif_1,motif_6,motif_4,motif_5,motif_5,motif_10,motif_10,motif_10,motif_3,motif_3,motif_3,motif_12,motif_12,motif_12,motif_2,motif_2,motif_2,motif_8,motif_8,motif_7,motif_11,motif_9	16088	44781695	officinarum
Chr1E_nlr20	Chr1E	13665274	13666881	Chr1	CC-NBARC	1607	-	motif_17,motif_16,motif_1,motif_6	16088	44781695	officinarum
Chr1E_nlr21	Chr1E	13628218	13629230	Chr1	NBARC-LRR	1012	-	motif_5,motif_10,motif_10,motif_3,motif_3,motif_3,motif_12,motif_12,motif_12,motif_2,motif_2,motif_2,motif_8,motif_8,motif_7,motif_9,motif_9	16088	44781695	officinarum
Chr1E_nlr22	Chr1E	5564315	5565296	Chr1	CC-NBARC	981	-	motif_17,motif_16,motif_1,motif_6,motif_6,motif_4,motif_5	16088	44781695	officinarum
Chr1E_nlr23	Chr1E	5546596	5547487	Chr1	NBARC-LRR	891	-	motif_3,motif_12,motif_12,motif_2,motif_2,motif_2,motif_8,motif_8,motif_7,motif_9,motif_9,motif_11,motif_9	16088	44781695	officinarum
Chr1E_alt_nlr1	Chr1E_alt	11763255	11765569	Chr1	NBARC-LRR	2314	+	motif_6,motif_3,motif_12,motif_12,motif_2,motif_2,motif_2,motif_8,motif_8,motif_7,motif_9,motif_9,motif_11,motif_9,motif_19,motif_9,motif_11,motif_11	8	19096986	officinarum
Chr1E_alt_nlr2	Chr1E_alt	11775952	11780642	Chr1	CC-NBARC-LRR	4690	+	motif_17,motif_1,motif_4,motif_5,motif_3,motif_12,motif_12,motif_2,motif_2,motif_2,motif_8,motif_8,motif_7,motif_9,motif_9,motif_11,motif_9,motif_11,motif_11,motif_11	8	19096986	officinarum
Chr1E_alt_nlr3	Chr1E_alt	22807342	22811471	Chr1	NBARC-LRR	4129	+	motif_1,motif_6,motif_6,motif_4,motif_4,motif_5,motif_5,motif_10,motif_3,motif_12,motif_2,motif_7,motif_9,motif_11,motif_11,motif_11	19372370	32893890	spontaneum
Chr1E_alt_nlr4	Chr1E_alt	32239050	32241016	Chr1	CC-NBARC	1966	-	motif_17,motif_16,motif_1,motif_6,motif_4,motif_5,motif_5,motif_10,motif_10,motif_10,motif_3,motif_3,motif_3,motif_12,motif_12,motif_12,motif_2,motif_2,motif_2,motif_8,motif_8,motif_7	19372370	32893890	spontaneum
Chr1E_alt_nlr5	Chr1E_alt	22214934	22218459	Chr1	NBARC-LRR	3525	-	motif_1,motif_6,motif_6,motif_4,motif_5,motif_3,motif_12,motif_2,motif_7,motif_9,motif_11,motif_11,motif_11,motif_11,motif_11,motif_11,motif_11	19372370	32893890	spontaneum
Chr1E_alt_nlr6	Chr1E_alt	17819703	17824907	Chr1	CC-NBARC-LRR	5204	-	motif_17,motif_16,motif_1,motif_6,motif_4,motif_5,motif_5,motif_10,motif_10,motif_10,motif_3,motif_3,motif_3,motif_12,motif_12,motif_12,motif_2,motif_2,motif_2,motif_8,motif_8,motif_7,motif_11,motif_9,motif_9	8	19096986	officinarum
Chr1F_nlr1	Chr1F	9085498	9085654	Chr1	NBARC	156	+	motif_1,motif_6	648535	71564480	spontaneum
Chr1F_nlr2	Chr1F	15168828	15171176	Chr1	CC-NBARC-LRR	2348	+	motif_17,motif_16,motif_1,motif_4,motif_5,motif_5,motif_10,motif_10,motif_10,motif_3,motif_3,motif_3,motif_12,motif_12,motif_12,motif_2,motif_2,motif_8,motif_9	648535	71564480	spontaneum
Chr1F_nlr6	Chr1F	40436147	40438737	Chr1	CC-NBARC-LRR	2590	+	motif_17,motif_16,motif_1,motif_6,motif_6,motif_4,motif_4,motif_5,motif_5,motif_5,motif_10,motif_10,motif_10,motif_3,motif_3,motif_3,motif_12,motif_12,motif_12,motif_2,motif_2,motif_2,motif_8,motif_8,motif_7,motif_9,motif_11,motif_9,motif_11	648535	71564480	spontaneum
Chr1F_nlr7	Chr1F	46931927	46933738	Chr1	NBARC-LRR	1811	+	motif_1,motif_4,motif_5,motif_3,motif_12,motif_12,motif_2,motif_2,motif_8,motif_9,motif_9,motif_11,motif_11	648535	71564480	spontaneum
Chr1F_nlr8	Chr1F	47550844	47553280	Chr1	CC-NBARC-LRR	2436	+	motif_17,motif_1,motif_6,motif_6,motif_4,motif_4,motif_5,motif_5,motif_5,motif_10,motif_10,motif_10,motif_3,motif_3,motif_3,motif_12,motif_12,motif_12,motif_2,motif_2,motif_2,motif_8,motif_8,motif_7,motif_9,motif_9,motif_11,motif_11,motif_11	648535	71564480	spontaneum
Chr1F_nlr9	Chr1F	54380454	54385698	Chr1	CC-NBARC-LRR	5244	+	motif_17,motif_16,motif_1,motif_6,motif_6,motif_4,motif_5,motif_3,motif_12,motif_12,motif_2,motif_2,motif_2,motif_8,motif_8,motif_7,motif_9,motif_11,motif_19,motif_11,motif_11,motif_11,motif_11,motif_11,motif_11,motif_11,motif_11	648535	71564480	spontaneum
Chr1F_nlr10	Chr1F	64033072	64035476	Chr1	CC-NBARC-LRR	2404	-	motif_17,motif_16,motif_1,motif_6,motif_4,motif_5,motif_5,motif_10,motif_10,motif_10,motif_3,motif_3,motif_3,motif_12,motif_12,motif_12,motif_2,motif_2,motif_2,motif_8,motif_8,motif_7,motif_9,motif_9	648535	71564480	spontaneum
Chr1F_nlr11	Chr1F	53837594	53840864	Chr1	NBARC-LRR	3270	-	motif_1,motif_6,motif_6,motif_4,motif_4,motif_5,motif_5,motif_10,motif_3,motif_12,motif_2,motif_7,motif_9,motif_11,motif_11,motif_11	648535	71564480	spontaneum
Chr1F_nlr12	Chr1F	30505545	30508089	Chr1	CC-NBARC-LRR	2544	-	motif_17,motif_16,motif_1,motif_6,motif_6,motif_4,motif_4,motif_5,motif_5,motif_5,motif_10,motif_10,motif_10,motif_3,motif_3,motif_3,motif_12,motif_12,motif_12,motif_2,motif_2,motif_2,motif_8,motif_8,motif_7,motif_9,motif_9,motif_9,motif_11,motif_11	648535	71564480	spontaneum
Chr1F_nlr13	Chr1F	15155583	15166965	Chr1	CC-NBARC-LRR	11382	-	motif_16,motif_1,motif_6,motif_4,motif_5,motif_5,motif_10,motif_10,motif_10,motif_3,motif_3,motif_3,motif_12,motif_12,motif_12,motif_2,motif_2,motif_2,motif_8,motif_8,motif_7,motif_9	648535	71564480	spontaneum
Chr1F_nlr15	Chr1F	7107459	7109613	Chr1	NBARC-LRR	2154	-	motif_1,motif_6,motif_6,motif_4,motif_4,motif_5,motif_5,motif_5,motif_10,motif_10,motif_10,motif_3,motif_3,motif_3,motif_12,motif_12,motif_2,motif_7,motif_9,motif_11,motif_9,motif_11,motif_11,motif_11,motif_11,motif_11	648535	71564480	spontaneum
Chr1F_nlr16	Chr1F	5052914	5055089	Chr1	NBARC-LRR	2175	-	motif_6,motif_4,motif_5,motif_3,motif_12,motif_12,motif_2,motif_2,motif_2,motif_8,motif_8,motif_7,motif_9,motif_9,motif_11,motif_19,motif_11,motif_11,motif_11,motif_11,motif_11	648535	71564480	spontaneum
Chr1F_nlr17	Chr1F	1149155	1155037	Chr1	CC-NBARC-LRR	5882	-	motif_17,motif_16,motif_1,motif_6,motif_6,motif_4,motif_4,motif_5,motif_5,motif_10,motif_8,motif_9,motif_9,motif_11,motif_11,motif_11,motif_11	648535	71564480	spontaneum
Chr2A_nlr1	Chr2A	1503967	1505581	Chr2	CC-NBARC-LRR	1614	+	motif_17,motif_16,motif_2,motif_8,motif_7,motif_11,motif_9	478244	21552098	officinarum
Chr2A_nlr2	Chr2A	23953543	23957221	Chr2	CC-NBARC-LRR	3678	+	motif_17,motif_16,motif_1,motif_6,motif_6,motif_4,motif_4,motif_5,motif_5,motif_5,motif_10,motif_10,motif_10,motif_3,motif_3,motif_3,motif_12,motif_12,motif_12,motif_2,motif_2,motif_2,motif_8,motif_8,motif_7,motif_9,motif_9,motif_11,motif_9,motif_11,motif_11,motif_11,motif_11,motif_11,motif_11,motif_11,motif_11,motif_11,motif_19,motif_11,motif_11,motif_11,motif_11	21674242	25182892	spontaneum
Chr2A_nlr3	Chr2A	25068273	25071461	Chr2	CC-NBARC-LRR	3188	+	motif_16,motif_1,motif_6,motif_4,motif_5,motif_5,motif_10,motif_10,motif_10,motif_3,motif_3,motif_3,motif_12,motif_12,motif_12,motif_2,motif_2,motif_2,motif_8,motif_8,motif_7,motif_11,motif_9,motif_9,motif_11	21674242	25182892	spontaneum
Chr2A_nlr4	Chr2A	32765405	32769911	Chr2	CC-NBARC-LRR	4506	+	motif_16,motif_1,motif_6,motif_3,motif_12,motif_12,motif_2,motif_2,motif_2,motif_8,motif_8,motif_7,motif_9,motif_9	25186239	101300908	officinarum
Chr2A_nlr5	Chr2A	34708458	34712250	Chr2	CC-NBARC-LRR	3792	+	motif_16,motif_1,motif_4,motif_5,motif_3,motif_12,motif_12,motif_2,motif_2,motif_2,motif_8,motif_8,motif_7,motif_9,motif_11,motif_11,motif_11,motif_11,motif_11,motif_11,motif_11,motif_11,motif_11,motif_11	25186239	101300908	officinarum
Chr2A_nlr6	Chr2A	79324584	79331743	Chr2	NBARC-LRR	7159	+	motif_1,motif_4,motif_5,motif_3,motif_12,motif_2,motif_9,motif_11,motif_11,motif_9	25186239	101300908	officinarum
Chr2A_nlr7	Chr2A	99895471	99895645	Chr2	NBARC	174	+	motif_1,motif_6	25186239	101300908	officinarum
Chr2A_nlr8	Chr2A	101260863	101261304	Chr2	NBARC	441	+	motif_1,motif_6,motif_6,motif_4,motif_5,motif_7	25186239	101300908	officinarum
Chr2A_nlr9	Chr2A	98973096	98975463	Chr2	CC-NBARC	2367	-	motif_17,motif_16,motif_14,motif_1,motif_6,motif_4,motif_5,motif_5,motif_10,motif_10,motif_10,motif_3,motif_3,motif_3,motif_12,motif_12,motif_12,motif_2,motif_2,motif_8	25186239	101300908	officinarum
Chr2A_nlr11	Chr2A	97687847	97689482	Chr2	CC-NBARC-LRR	1635	-	motif_16,motif_1,motif_6,motif_6,motif_4,motif_4,motif_5,motif_5,motif_5,motif_10,motif_10,motif_10,motif_3,motif_3,motif_3,motif_12,motif_12,motif_12,motif_2,motif_2,motif_2,motif_8,motif_8,motif_7,motif_9,motif_9,motif_9	25186239	101300908	officinarum
Chr2A_nlr12	Chr2A	97652683	97654668	Chr2	NBARC-LRR	1985	-	motif_1,motif_6,motif_10,motif_3,motif_3,motif_12,motif_12,motif_12,motif_2,motif_2,motif_2,motif_8,motif_8,motif_7,motif_9,motif_9,motif_9,motif_11,motif_11	25186239	101300908	officinarum
Chr2A_nlr13	Chr2A	96633794	96638116	Chr2	NBARC-LRR	4322	-	motif_14,motif_1,motif_6,motif_6,motif_4,motif_5,motif_3,motif_12,motif_2,motif_7,motif_9,motif_9,motif_11,motif_11,motif_11,motif_11,motif_11,motif_11,motif_11,motif_11	25186239	101300908	officinarum
Chr2A_nlr14	Chr2A	95081456	95084408	Chr2	CC-NBARC-LRR	2952	-	motif_17,motif_16,motif_1,motif_6,motif_10,motif_3,motif_3,motif_12,motif_12,motif_12,motif_2,motif_2,motif_2,motif_8,motif_8,motif_7,motif_9,motif_9,motif_9,motif_11	25186239	101300908	officinarum
Chr2A_nlr15	Chr2A	79972980	79977651	Chr2	CC-NBARC-LRR	4671	-	motif_17,motif_16,motif_1,motif_6,motif_6,motif_4,motif_4,motif_5,motif_5,motif_5,motif_10,motif_10,motif_10,motif_3,motif_3,motif_3,motif_12,motif_12,motif_12,motif_2,motif_2,motif_2,motif_8,motif_8,motif_7,motif_9,motif_9,motif_11,motif_19,motif_11,motif_11,motif_11,motif_19,motif_11,motif_11,motif_11,motif_11,motif_9	25186239	101300908	officinarum
Chr2A_nlr16	Chr2A	79326298	79327906	Chr2	CC-NBARC-LRR	1608	-	motif_17,motif_12,motif_2,motif_2,motif_8,motif_8,motif_7,motif_11,motif_11,motif_11,motif_19,motif_11	25186239	101300908	officinarum
Chr2A_nlr17	Chr2A	78626483	78629047	Chr2	CC-NBARC-LRR	2564	-	motif_17,motif_1,motif_4,motif_4,motif_5,motif_5,motif_5,motif_10,motif_10,motif_10,motif_3,motif_3,motif_3,motif_12,motif_12,motif_2,motif_11,motif_9,motif_9,motif_9,motif_11,motif_11,motif_11,motif_11	25186239	101300908	officinarum
Chr2A_nlr18	Chr2A	77273927	77284013	Chr2	NBARC-LRR	10086	-	motif_1,motif_6,motif_6,motif_4,motif_5,motif_10,motif_3,motif_3,motif_12,motif_12,motif_12,motif_2,motif_2,motif_2,motif_8,motif_8,motif_7,motif_9,motif_9,motif_9,motif_9,motif_11,motif_11,motif_11	25186239	101300908	officinarum
Chr2A_nlr19	Chr2A	33714770	33714932	Chr2	NBARC	162	-	motif_1,motif_6	25186239	101300908	officinarum
Chr2A_nlr20	Chr2A	33628333	33633859	Chr2	CC-NBARC-LRR	5526	-	motif_17,motif_16,motif_1,motif_6,motif_3,motif_12,motif_12,motif_2,motif_2,motif_2,motif_8,motif_8,motif_7,motif_9,motif_11,motif_11,motif_11,motif_11	25186239	101300908	officinarum
Chr2A_nlr21	Chr2A	31723324	31725288	Chr2	CC-NBARC-LRR	1964	-	motif_17,motif_16,motif_1,motif_4,motif_4,motif_5,motif_5,motif_5,motif_10,motif_10,motif_10,motif_3,motif_3,motif_3,motif_12,motif_12,motif_12,motif_2,motif_2,motif_2,motif_8,motif_8,motif_7,motif_9,motif_9	25186239	101300908	officinarum
Chr2A_alt_nlr1	Chr2A_alt	28129433	28129607	Chr2	NBARC	174	+	motif_1,motif_6	42034	31997800	officinarum
Chr2A_alt_nlr2	Chr2A_alt	28527404	28527578	Chr2	NBARC	174	+	motif_1,motif_6	42034	31997800	officinarum
Chr2A_alt_nlr3	Chr2A_alt	28761106	28761280	Chr2	NBARC	174	+	motif_1,motif_6	42034	31997800	officinarum
Chr2A_alt_nlr4	Chr2A_alt	31957742	31958183	Chr2	NBARC	441	+	motif_1,motif_6,motif_6,motif_4,motif_5,motif_7	42034	31997800	officinarum
Chr2A_alt_nlr5	Chr2A_alt	25606086	25608438	Chr2	CC-NBARC	2352	-	motif_17,motif_16,motif_14,motif_1,motif_6,motif_4,motif_5,motif_5,motif_10,motif_10,motif_10,motif_3,motif_3,motif_3,motif_12,motif_12,motif_12,motif_2,motif_2,motif_8	42034	31997800	officinarum
Chr2A_alt_nlr6	Chr2A_alt	25257385	25259737	Chr2	CC-NBARC	2352	-	motif_17,motif_16,motif_14,motif_1,motif_6,motif_4,motif_5,motif_5,motif_10,motif_10,motif_10,motif_3,motif_3,motif_3,motif_12,motif_12,motif_12,motif_2,motif_2,motif_8	42034	31997800	officinarum
Chr2A_alt_nlr7	Chr2A_alt	23976958	23981010	Chr2	NBARC-LRR	4052	-	motif_14,motif_1,motif_6,motif_6,motif_4,motif_5,motif_3,motif_12,motif_2,motif_7,motif_9,motif_9,motif_11,motif_11,motif_11,motif_11,motif_11,motif_11,motif_11	42034	31997800	officinarum
Chr2A_alt_nlr8	Chr2A_alt	20730770	20735441	Chr2	CC-NBARC-LRR	4671	-	motif_17,motif_16,motif_1,motif_6,motif_6,motif_4,motif_4,motif_5,motif_5,motif_5,motif_10,motif_10,motif_10,motif_3,motif_3,motif_3,motif_12,motif_12,motif_12,motif_2,motif_2,motif_2,motif_8,motif_8,motif_7,motif_9,motif_9,motif_11,motif_19,motif_11,motif_11,motif_11,motif_19,motif_11,motif_11,motif_11,motif_11,motif_9	42034	31997800	officinarum
Chr2A_alt_nlr9	Chr2A_alt	2708984	2711563	Chr2	NBARC	2579	-	motif_14,motif_1,motif_6,motif_4,motif_5,motif_5,motif_10,motif_10,motif_10,motif_3,motif_3,motif_3,motif_12,motif_12,motif_12,motif_2,motif_2,motif_2,motif_8,motif_8,motif_7	42034	31997800	officinarum
Chr2B_nlr1	Chr2B	1624227	1625838	Chr2	CC-NBARC-LRR	1611	+	motif_17,motif_16,motif_2,motif_8,motif_7,motif_11,motif_9	23050	93352231	officinarum
Chr2B_nlr2	Chr2B	32464963	32465953	Chr2	NBARC-LRR	990	+	motif_3,motif_12,motif_2,motif_19	23050	93352231	officinarum
Chr2B_nlr3	Chr2B	70429549	70430206	Chr2	NBARC	657	+	motif_1,motif_4,motif_5,motif_3	23050	93352231	officinarum
Chr2B_nlr4	Chr2B	70448586	70450985	Chr2	NBARC-LRR	2399	+	motif_1,motif_5,motif_3,motif_12,motif_2,motif_7,motif_9,motif_11,motif_11,motif_9,motif_11,motif_11,motif_11,motif_11	23050	93352231	officinarum
Chr2B_nlr5	Chr2B	88194238	88196182	Chr2	CC-NBARC-LRR	1944	+	motif_17,motif_16,motif_6,motif_5,motif_10,motif_10,motif_3,motif_3,motif_12,motif_8,motif_7,motif_11,motif_9,motif_9	23050	93352231	officinarum
Chr2B_nlr6	Chr2B	88684622	88690726	Chr2	NBARC-LRR	6104	+	motif_1,motif_6,motif_6,motif_4,motif_5,motif_2,motif_8,motif_7,motif_9,motif_11,motif_11,motif_11,motif_11,motif_11,motif_11,motif_11	23050	93352231	officinarum
Chr2B_nlr7	Chr2B	88735155	88739484	Chr2	CC-NBARC-LRR	4329	+	motif_16,motif_1,motif_6,motif_6,motif_4,motif_5,motif_3,motif_12,motif_12,motif_2,motif_2,motif_2,motif_8,motif_8,motif_7,motif_19,motif_11,motif_11,motif_11,motif_11,motif_11,motif_11,motif_11,motif_11,motif_11	23050	93352231	officinarum
Chr2B_nlr8	Chr2B	91185995	91188264	Chr2	CC-NBARC	2269	-	motif_16,motif_14,motif_1,motif_6,motif_4,motif_5,motif_5,motif_10,motif_10,motif_10,motif_3,motif_3,motif_3,motif_12,motif_12,motif_12,motif_2,motif_2,motif_2,motif_8,motif_8,motif_7	23050	93352231	officinarum
Chr2B_nlr9	Chr2B	89385633	89388132	Chr2	CC-NBARC-LRR	2499	-	motif_17,motif_16,motif_1,motif_6,motif_10,motif_3,motif_3,motif_12,motif_12,motif_12,motif_2,motif_2,motif_2,motif_8,motif_8,motif_7,motif_9,motif_9,motif_9,motif_11	23050	93352231	officinarum
Chr2B_nlr10	Chr2B	89380137	89382623	Chr2	CC-NBARC-LRR	2486	-	motif_17,motif_16,motif_1,motif_6,motif_6,motif_4,motif_4,motif_5,motif_5,motif_5,motif_10,motif_10,motif_10,motif_3,motif_3,motif_3,motif_12,motif_12,motif_12,motif_2,motif_2,motif_2,motif_8,motif_8,motif_7,motif_9,motif_9,motif_9,motif_11	23050	93352231	officinarum
Chr2B_nlr11	Chr2B	88197766	88197925	Chr2	NBARC	159	-	motif_1,motif_6	23050	93352231	officinarum
Chr2B_nlr12	Chr2B	88191384	88193185	Chr2	NBARC-LRR	1801	-	motif_1,motif_6,motif_6,motif_4,motif_5,motif_3,motif_12,motif_12,motif_2,motif_2,motif_2,motif_8,motif_8,motif_7,motif_9,motif_9,motif_9,motif_11,motif_11,motif_11,motif_11	23050	93352231	officinarum
Chr2B_nlr13	Chr2B	88155473	88158649	Chr2	NBARC-LRR	3176	-	motif_1,motif_6,motif_3,motif_12,motif_2,motif_7,motif_9,motif_9,motif_9,motif_11,motif_11,motif_11,motif_11,motif_11,motif_11,motif_11,motif_11	23050	93352231	officinarum
Chr2B_nlr14	Chr2B	88147238	88150257	Chr2	CC-NBARC	3019	-	motif_17,motif_16,motif_1,motif_6,motif_6,motif_4,motif_5,motif_3,motif_12	23050	93352231	officinarum
Chr2B_nlr15	Chr2B	88086115	88087991	Chr2	NBARC-LRR	1876	-	motif_1,motif_6,motif_4,motif_7,motif_9,motif_9,motif_9,motif_11,motif_11,motif_11,motif_11,motif_11,motif_11	23050	93352231	officinarum
Chr2B_nlr16	Chr2B	86267982	86270927	Chr2	CC-NBARC-LRR	2945	-	motif_17,motif_16,motif_1,motif_6,motif_2,motif_8,motif_7,motif_9,motif_9,motif_9,motif_11	23050	93352231	officinarum
Chr2B_nlr17	Chr2B	70999961	71004632	Chr2	CC-NBARC-LRR	4671	-	motif_17,motif_16,motif_1,motif_6,motif_6,motif_4,motif_4,motif_5,motif_5,motif_5,motif_10,motif_10,motif_10,motif_3,motif_3,motif_3,motif_12,motif_12,motif_12,motif_2,motif_2,motif_2,motif_8,motif_8,motif_7,motif_9,motif_9,motif_11,motif_19,motif_11,motif_11,motif_11,motif_19,motif_11,motif_11,motif_11,motif_11,motif_9	23050	93352231	officinarum
Chr2B_nlr18	Chr2B	70430853	70432314	Chr2	CC-NBARC-LRR	1461	-	motif_17,motif_12,motif_2,motif_2,motif_8,motif_8,motif_7,motif_11,motif_11,motif_11,motif_19	23050	93352231	officinarum
Chr2B_nlr19	Chr2B	69746935	69749023	Chr2	NBARC-LRR	2088	-	motif_1,motif_4,motif_4,motif_5,motif_5,motif_5,motif_10,motif_10,motif_10,motif_3,motif_3,motif_3,motif_12,motif_12,motif_2,motif_7,motif_11,motif_9,motif_9,motif_9,motif_11,motif_11,motif_11,motif_11	23050	93352231	officinarum
Chr2B_nlr20	Chr2B	68055665	68058116	Chr2	CC-NBARC-LRR	2451	-	motif_17,motif_1,motif_6,motif_6,motif_4,motif_4,motif_5,motif_5,motif_5,motif_10,motif_10,motif_10,motif_3,motif_3,motif_3,motif_12,motif_12,motif_12,motif_2,motif_2,motif_2,motif_8,motif_8,motif_7,motif_9,motif_9,motif_9,motif_9,motif_11,motif_11	23050	93352231	officinarum
Chr2B_nlr21	Chr2B	31237488	31241538	Chr2	CC-NBARC-LRR	4050	-	motif_17,motif_16,motif_1,motif_6,motif_3,motif_12,motif_12,motif_2,motif_2,motif_2,motif_8,motif_8,motif_7,motif_9,motif_11,motif_11,motif_11,motif_11	23050	93352231	officinarum
Chr2B_nlr22	Chr2B	29385082	29386666	Chr2	CC-NBARC	1584	-	motif_17,motif_16,motif_1,motif_4,motif_4,motif_5,motif_5,motif_5,motif_10,motif_10,motif_10,motif_3,motif_3,motif_3,motif_12,motif_12,motif_12,motif_2,motif_2,motif_2,motif_8,motif_8,motif_7	23050	93352231	officinarum
Chr2B_nlr23	Chr2B	24335213	24336344	Chr2	NBARC-LRR	1131	-	motif_4,motif_5,motif_5,motif_10,motif_10,motif_10,motif_3,motif_3,motif_3,motif_12,motif_12,motif_12,motif_2,motif_2,motif_2,motif_8,motif_8,motif_7,motif_11,motif_9,motif_9	23050	93352231	officinarum
Chr2B_nlr24	Chr2B	13678004	13680716	Chr2	CC-NBARC-LRR	2712	-	motif_17,motif_16,motif_1,motif_6,motif_6,motif_4,motif_5,motif_2,motif_8,motif_7,motif_9,motif_9,motif_11,motif_9,motif_19,motif_11,motif_11	23050	93352231	officinarum
Chr2B_alt_nlr1	Chr2B_alt	10235832	10237416	Chr2	CC-NBARC	1584	-	motif_17,motif_16,motif_1,motif_4,motif_4,motif_5,motif_5,motif_5,motif_10,motif_10,motif_10,motif_3,motif_3,motif_3,motif_12,motif_12,motif_12,motif_2,motif_2,motif_2,motif_8,motif_8,motif_7	161514	21571581	officinarum
Chr2B_alt_nlr2	Chr2B_alt	5637675	5640387	Chr2	CC-NBARC-LRR	2712	-	motif_17,motif_16,motif_1,motif_6,motif_6,motif_4,motif_5,motif_2,motif_8,motif_7,motif_9,motif_9,motif_11,motif_9,motif_19,motif_11,motif_11	161514	21571581	officinarum
Chr2B_alt_nlr3	Chr2B_alt	5572271	5574983	Chr2	CC-NBARC-LRR	2712	-	motif_17,motif_16,motif_1,motif_6,motif_6,motif_4,motif_5,motif_2,motif_8,motif_7,motif_9,motif_9,motif_11,motif_9,motif_19,motif_11,motif_11	161514	21571581	officinarum
Chr2C_nlr1	Chr2C	1160940	1162575	Chr2	CC-NBARC-LRR	1635	+	motif_17,motif_16,motif_2,motif_8,motif_7,motif_11,motif_9	493905	21425448	spontaneum
Chr2C_nlr2	Chr2C	21891114	21893200	Chr2	NBARC-LRR	2086	+	motif_6,motif_4,motif_5,motif_5,motif_10,motif_10,motif_10,motif_3,motif_3,motif_3,motif_12,motif_12,motif_12,motif_2,motif_2,motif_2,motif_8,motif_8,motif_7,motif_11,motif_9,motif_9	21527799	89826051	officinarum
Chr2C_nlr3	Chr2C	31890289	31893529	Chr2	NBARC-LRR	3240	+	motif_1,motif_4,motif_5,motif_3,motif_12,motif_12,motif_2,motif_2,motif_2,motif_8,motif_8,motif_7,motif_9,motif_11,motif_11,motif_11,motif_11,motif_11,motif_11,motif_11,motif_11,motif_11,motif_11	21527799	89826051	officinarum
Chr2C_nlr4	Chr2C	71163491	71172798	Chr2	NBARC-LRR	9307	+	motif_1,motif_4,motif_5,motif_3,motif_12,motif_2,motif_7,motif_9,motif_11,motif_11,motif_9,motif_11,motif_11,motif_11,motif_11	21527799	89826051	officinarum
Chr2C_nlr5	Chr2C	85378797	85381542	Chr2	CC-NBARC-LRR	2745	+	motif_17,motif_16,motif_1,motif_6,motif_5,motif_10,motif_10,motif_3,motif_3,motif_3,motif_12,motif_12,motif_12,motif_2,motif_2,motif_2,motif_8,motif_8,motif_7,motif_9,motif_9,motif_11	21527799	89826051	officinarum
Chr2C_nlr6	Chr2C	86007654	86011379	Chr2	NBARC-LRR	3725	+	motif_1,motif_6,motif_6,motif_4,motif_5,motif_3,motif_12,motif_12,motif_2,motif_2,motif_2,motif_8,motif_8,motif_7,motif_19,motif_11,motif_11,motif_11,motif_11,motif_11,motif_11,motif_11,motif_11	21527799	89826051	officinarum
Chr2C_nlr7	Chr2C	86028539	86032022	Chr2	NBARC-LRR	3483	+	motif_1,motif_6,motif_6,motif_4,motif_5,motif_3,motif_12,motif_12,motif_2,motif_2,motif_2,motif_8,motif_8,motif_7,motif_9,motif_11,motif_11,motif_11,motif_11	21527799	89826051	officinarum
Chr2C_nlr8	Chr2C	89607514	89607955	Chr2	NBARC	441	+	motif_1,motif_4,motif_5,motif_7	21527799	89826051	officinarum
Chr2C_nlr9	Chr2C	89764736	89766827	Chr2	NBARC-LRR	2091	+	motif_1,motif_6,motif_6,motif_4,motif_5,motif_3,motif_2,motif_9,motif_9,motif_11,motif_11,motif_11,motif_9	21527799	89826051	officinarum
Chr2C_nlr10	Chr2C	87729377	87732218	Chr2	CC-NBARC-LRR	2841	-	motif_17,motif_16,motif_14,motif_1,motif_6,motif_4,motif_5,motif_5,motif_10,motif_10,motif_10,motif_3,motif_3,motif_3,motif_12,motif_12,motif_12,motif_2,motif_2,motif_2,motif_8,motif_8,motif_7,motif_9,motif_9	21527799	89826051	officinarum
Chr2C_nlr11	Chr2C	86683603	86685586	Chr2	NBARC-LRR	1983	-	motif_1,motif_6,motif_10,motif_3,motif_3,motif_12,motif_12,motif_12,motif_2,motif_2,motif_2,motif_8,motif_8,motif_7,motif_9,motif_9,motif_9,motif_11	21527799	89826051	officinarum
Chr2C_nlr12	Chr2C	86645087	86647523	Chr2	CC-NBARC-LRR	2436	-	motif_17,motif_16,motif_1,motif_6,motif_6,motif_4,motif_4,motif_5,motif_5,motif_5,motif_10,motif_10,motif_10,motif_3,motif_3,motif_3,motif_12,motif_12,motif_12,motif_2,motif_2,motif_2,motif_8,motif_8,motif_7,motif_9,motif_9,motif_9,motif_9	21527799	89826051	officinarum
Chr2C_nlr13	Chr2C	85397959	85403520	Chr2	CC-NBARC-LRR	5561	-	motif_16,motif_1,motif_6,motif_6,motif_4,motif_5,motif_3,motif_12,motif_2,motif_7,motif_9,motif_9,motif_9,motif_11,motif_11,motif_11,motif_11,motif_11	21527799	89826051	officinarum
Chr2C_nlr14	Chr2C	85382489	85382648	Chr2	NBARC	159	-	motif_1,motif_6	21527799	89826051	officinarum
Chr2C_nlr15	Chr2C	85376575	85377448	Chr2	NBARC	873	-	motif_1,motif_6,motif_6,motif_4,motif_5,motif_3,motif_12,motif_12,motif_2,motif_2,motif_8	21527799	89826051	officinarum
Chr2C_nlr16	Chr2C	85295533	85296355	Chr2	NBARC-LRR	822	-	motif_1,motif_6,motif_4,motif_11,motif_11,motif_11,motif_11,motif_11	21527799	89826051	officinarum
Chr2C_nlr17	Chr2C	85258782	85260495	Chr2	NBARC-LRR	1713	-	motif_1,motif_6,motif_6,motif_4,motif_5,motif_12,motif_2,motif_7,motif_9,motif_9,motif_9,motif_11,motif_11,motif_11	21527799	89826051	officinarum
Chr2C_nlr18	Chr2C	85216851	85219465	Chr2	CC-NBARC-LRR	2614	-	motif_17,motif_16,motif_1,motif_4,motif_5,motif_3,motif_12,motif_2,motif_7,motif_9,motif_9,motif_11,motif_11,motif_11,motif_11	21527799	89826051	officinarum
Chr2C_nlr19	Chr2C	83835440	83838386	Chr2	CC-NBARC-LRR	2946	-	motif_17,motif_16,motif_1,motif_6,motif_10,motif_3,motif_3,motif_12,motif_12,motif_12,motif_2,motif_2,motif_2,motif_8,motif_8,motif_7,motif_9,motif_9,motif_9,motif_11	21527799	89826051	officinarum
Chr2C_nlr20	Chr2C	83058055	83061058	Chr2	CC-NBARC-LRR	3003	-	motif_16,motif_1,motif_6,motif_6,motif_4,motif_5,motif_3,motif_12,motif_12,motif_2,motif_2,motif_2,motif_8,motif_8,motif_7,motif_9,motif_9,motif_19,motif_11,motif_11,motif_11	21527799	89826051	officinarum
Chr2C_nlr21	Chr2C	83050183	83054045	Chr2	CC-NBARC-LRR	3862	-	motif_16,motif_1,motif_6,motif_6,motif_4,motif_4,motif_5,motif_5,motif_5,motif_10,motif_10,motif_10,motif_3,motif_3,motif_3,motif_12,motif_12,motif_12,motif_2,motif_2,motif_2,motif_8,motif_8,motif_7,motif_9,motif_19,motif_11,motif_11,motif_11,motif_11,motif_11	21527799	89826051	officinarum
Chr2C_nlr22	Chr2C	71725179	71727741	Chr2	CC-NBARC-LRR	2562	-	motif_17,motif_16,motif_1,motif_6,motif_6,motif_4,motif_4,motif_5,motif_5,motif_5,motif_10,motif_10,motif_10,motif_3,motif_3,motif_3,motif_12,motif_12,motif_12,motif_2,motif_2,motif_2,motif_8,motif_8,motif_7,motif_9,motif_9,motif_11,motif_19,motif_11,motif_11,motif_11	21527799	89826051	officinarum
Chr2C_nlr23	Chr2C	71165207	71166815	Chr2	CC-NBARC-LRR	1608	-	motif_17,motif_12,motif_2,motif_2,motif_8,motif_8,motif_7,motif_11,motif_11,motif_11,motif_19,motif_11	21527799	89826051	officinarum
Chr2C_nlr24	Chr2C	70571878	70574452	Chr2	CC-NBARC-LRR	2574	-	motif_17,motif_1,motif_4,motif_4,motif_5,motif_5,motif_5,motif_10,motif_10,motif_10,motif_3,motif_3,motif_3,motif_12,motif_12,motif_2,motif_7,motif_11,motif_9,motif_9,motif_9,motif_11,motif_11,motif_11,motif_11	21527799	89826051	officinarum
Chr2C_nlr25	Chr2C	69400307	69402758	Chr2	CC-NBARC-LRR	2451	-	motif_17,motif_1,motif_6,motif_6,motif_4,motif_4,motif_5,motif_5,motif_5,motif_10,motif_10,motif_10,motif_3,motif_3,motif_3,motif_12,motif_12,motif_12,motif_2,motif_2,motif_2,motif_8,motif_8,motif_7,motif_9,motif_9,motif_9,motif_9,motif_11,motif_11	21527799	89826051	officinarum
Chr2C_nlr26	Chr2C	30921990	30927676	Chr2	CC-NBARC-LRR	5686	-	motif_17,motif_16,motif_1,motif_6,motif_3,motif_12,motif_12,motif_2,motif_2,motif_2,motif_8,motif_8,motif_7,motif_9,motif_11,motif_11,motif_11,motif_11,motif_11,motif_11,motif_11,motif_11,motif_11,motif_11,motif_11,motif_11,motif_11,motif_11,motif_11	21527799	89826051	officinarum
Chr2C_nlr27	Chr2C	30910579	30917604	Chr2	NBARC-LRR	7025	-	motif_1,motif_6,motif_3,motif_12,motif_12,motif_2,motif_2,motif_2,motif_8,motif_8,motif_7,motif_9,motif_11,motif_11,motif_11,motif_11,motif_11,motif_11,motif_11,motif_11,motif_11,motif_11,motif_11,motif_11,motif_11,motif_11,motif_11,motif_11,motif_11	21527799	89826051	officinarum
Chr2C_nlr28	Chr2C	30877328	30878048	Chr2	CC-NBARC	720	-	motif_17,motif_16,motif_1,motif_6	21527799	89826051	officinarum
Chr2C_nlr29	Chr2C	30791835	30797812	Chr2	CC-NBARC-LRR	5977	-	motif_17,motif_16,motif_1,motif_6,motif_3,motif_12,motif_12,motif_2,motif_2,motif_2,motif_8,motif_8,motif_7,motif_9,motif_11,motif_11,motif_11,motif_11,motif_11	21527799	89826051	officinarum
Chr2C_nlr30	Chr2C	28720108	28722070	Chr2	CC-NBARC-LRR	1962	-	motif_17,motif_16,motif_1,motif_4,motif_4,motif_5,motif_5,motif_5,motif_10,motif_10,motif_10,motif_3,motif_3,motif_3,motif_12,motif_12,motif_12,motif_2,motif_2,motif_2,motif_8,motif_8,motif_7,motif_9,motif_9	21527799	89826051	officinarum
Chr2C_nlr31	Chr2C	23844099	23847078	Chr2	NBARC-LRR	2979	-	motif_14,motif_1,motif_6,motif_4,motif_5,motif_5,motif_10,motif_10,motif_10,motif_3,motif_3,motif_3,motif_12,motif_12,motif_12,motif_2,motif_2,motif_2,motif_8,motif_8,motif_7,motif_9,motif_9,motif_11	21527799	89826051	officinarum
Chr2C_nlr32	Chr2C	11426983	11428921	Chr2	CC-NBARC-LRR	1938	-	motif_17,motif_16,motif_1,motif_6,motif_6,motif_4,motif_5,motif_2,motif_8,motif_7,motif_9,motif_9,motif_11,motif_9	493905	21425448	spontaneum
Chr2C_alt_nlr1	Chr2C_alt	165362	167448	Chr2	NBARC-LRR	2086	+	motif_6,motif_4,motif_5,motif_5,motif_10,motif_10,motif_10,motif_3,motif_3,motif_3,motif_12,motif_12,motif_12,motif_2,motif_2,motif_2,motif_8,motif_8,motif_7,motif_11,motif_9,motif_9	848	11188222	officinarum
Chr2C_alt_nlr2	Chr2C_alt	4193476	4197736	Chr2	CC-NBARC-LRR	4260	-	motif_17,motif_16,motif_1,motif_6,motif_3,motif_12,motif_12,motif_2,motif_2,motif_2,motif_8,motif_8,motif_7,motif_9,motif_11,motif_11,motif_11,motif_11,motif_11	848	11188222	officinarum
Chr2D_nlr1	Chr2D	1044996	1046625	Chr2	CC-NBARC-LRR	1629	+	motif_17,motif_16,motif_3,motif_2,motif_8,motif_7,motif_11,motif_9	42228	85631422	spontaneum
Chr2D_nlr2	Chr2D	10999434	11002263	Chr2	CC-NBARC-LRR	2829	+	motif_17,motif_16,motif_1,motif_6,motif_6,motif_4,motif_4,motif_5,motif_5,motif_5,motif_10,motif_10,motif_10,motif_3,motif_3,motif_3,motif_12,motif_12,motif_12,motif_2,motif_2,motif_2,motif_8,motif_8,motif_7,motif_9,motif_9,motif_11,motif_9,motif_11,motif_11,motif_11,motif_11,motif_11	42228	85631422	spontaneum
Chr2D_nlr3	Chr2D	19482111	19485302	Chr2	CC-NBARC-LRR	3191	+	motif_16,motif_1,motif_6,motif_4,motif_5,motif_5,motif_10,motif_10,motif_10,motif_3,motif_3,motif_3,motif_12,motif_12,motif_12,motif_2,motif_2,motif_2,motif_8,motif_8,motif_7,motif_11,motif_9,motif_9,motif_11	42228	85631422	spontaneum
Chr2D_nlr4	Chr2D	25280488	25282459	Chr2	CC-NBARC-LRR	1971	+	motif_17,motif_16,motif_1,motif_6,motif_6,motif_4,motif_4,motif_5,motif_5,motif_5,motif_10,motif_10,motif_10,motif_3,motif_3,motif_3,motif_12,motif_12,motif_12,motif_2,motif_2,motif_2,motif_8,motif_8,motif_7,motif_9,motif_9	42228	85631422	spontaneum
Chr2D_nlr5	Chr2D	26611290	26616237	Chr2	CC-NBARC-LRR	4947	+	motif_17,motif_16,motif_1,motif_6,motif_4,motif_5,motif_5,motif_10,motif_10,motif_10,motif_3,motif_3,motif_3,motif_12,motif_12,motif_12,motif_2,motif_2,motif_2,motif_8,motif_8,motif_7,motif_9,motif_9	42228	85631422	spontaneum
Chr2D_nlr6	Chr2D	28683810	28684530	Chr2	CC-NBARC	720	+	motif_17,motif_16,motif_1,motif_6	42228	85631422	spontaneum
Chr2D_nlr7	Chr2D	67926678	67927335	Chr2	NBARC	657	+	motif_1,motif_4,motif_5,motif_3	42228	85631422	spontaneum
Chr2D_nlr8	Chr2D	67933466	67935865	Chr2	NBARC-LRR	2399	+	motif_1,motif_5,motif_10,motif_10,motif_3,motif_3,motif_3,motif_12,motif_12,motif_12,motif_2,motif_2,motif_2,motif_8,motif_8,motif_7,motif_9,motif_11,motif_11,motif_11,motif_11,motif_11,motif_11	42228	85631422	spontaneum
Chr2D_nlr9	Chr2D	81552006	81554742	Chr2	CC-NBARC-LRR	2736	+	motif_17,motif_16,motif_1,motif_6,motif_5,motif_10,motif_10,motif_3,motif_3,motif_3,motif_12,motif_12,motif_12,motif_2,motif_2,motif_2,motif_8,motif_8,motif_7,motif_11,motif_9,motif_9,motif_11	42228	85631422	spontaneum
Chr2D_nlr10	Chr2D	81966051	81969645	Chr2	NBARC-LRR	3594	+	motif_1,motif_6,motif_6,motif_4,motif_5,motif_3,motif_12,motif_12,motif_2,motif_2,motif_2,motif_8,motif_8,motif_7,motif_19,motif_11,motif_11,motif_11,motif_11,motif_11,motif_11,motif_11,motif_11,motif_11	42228	85631422	spontaneum
Chr2D_nlr11	Chr2D	84475475	84475649	Chr2	NBARC	174	+	motif_1,motif_6	42228	85631422	spontaneum
Chr2D_nlr12	Chr2D	83572983	83574546	Chr2	NBARC-LRR	1563	-	motif_4,motif_5,motif_5,motif_10,motif_10,motif_10,motif_3,motif_3,motif_3,motif_12,motif_12,motif_12,motif_2,motif_2,motif_2,motif_8,motif_8,motif_7,motif_9,motif_9	42228	85631422	spontaneum
Chr2D_nlr13	Chr2D	82504413	82506848	Chr2	CC-NBARC-LRR	2435	-	motif_17,motif_16,motif_1,motif_6,motif_10,motif_3,motif_3,motif_12,motif_12,motif_12,motif_2,motif_2,motif_2,motif_8,motif_8,motif_7,motif_9,motif_9,motif_9,motif_11	42228	85631422	spontaneum
Chr2D_nlr14	Chr2D	81555606	81555765	Chr2	NBARC	159	-	motif_1,motif_6	42228	85631422	spontaneum
Chr2D_nlr15	Chr2D	81548163	81550671	Chr2	NBARC	2508	-	motif_1,motif_6,motif_3,motif_12,motif_12,motif_2,motif_2,motif_8	42228	85631422	spontaneum
Chr2D_nlr16	Chr2D	80007293	80009407	Chr2	CC-NBARC-LRR	2114	-	motif_17,motif_16,motif_1,motif_6,motif_10,motif_3,motif_3,motif_12,motif_12,motif_12,motif_2,motif_2,motif_2,motif_8,motif_8,motif_7,motif_9	42228	85631422	spontaneum
Chr2D_nlr17	Chr2D	68399882	68404547	Chr2	CC-NBARC-LRR	4665	-	motif_17,motif_16,motif_1,motif_6,motif_6,motif_4,motif_4,motif_5,motif_5,motif_5,motif_10,motif_10,motif_10,motif_3,motif_3,motif_3,motif_12,motif_12,motif_12,motif_2,motif_2,motif_2,motif_8,motif_8,motif_7,motif_9,motif_9,motif_11,motif_19,motif_11,motif_11,motif_11,motif_19,motif_11,motif_11,motif_11,motif_11,motif_9	42228	85631422	spontaneum
Chr2D_nlr18	Chr2D	67928387	67929995	Chr2	CC-NBARC-LRR	1608	-	motif_17,motif_12,motif_2,motif_2,motif_8,motif_8,motif_7,motif_11,motif_11,motif_11,motif_19,motif_11	42228	85631422	spontaneum
Chr2D_nlr19	Chr2D	67347483	67350057	Chr2	CC-NBARC-LRR	2574	-	motif_17,motif_1,motif_4,motif_4,motif_5,motif_5,motif_5,motif_10,motif_10,motif_10,motif_3,motif_3,motif_3,motif_12,motif_12,motif_2,motif_7,motif_11,motif_9,motif_9,motif_9,motif_11,motif_11,motif_11,motif_11	42228	85631422	spontaneum
Chr2D_nlr20	Chr2D	36303203	36307137	Chr2	CC-NBARC-LRR	3934	-	motif_17,motif_16,motif_1,motif_6,motif_3,motif_12,motif_12,motif_2,motif_2,motif_2,motif_8,motif_8,motif_7,motif_9,motif_11,motif_11,motif_11,motif_11,motif_11	42228	85631422	spontaneum
Chr2D_nlr21	Chr2D	29256672	29260467	Chr2	CC-NBARC-LRR	3795	-	motif_16,motif_1,motif_4,motif_5,motif_3,motif_12,motif_12,motif_2,motif_2,motif_2,motif_8,motif_8,motif_7,motif_9,motif_11,motif_11,motif_11,motif_11,motif_11,motif_11,motif_11,motif_11,motif_11,motif_11	42228	85631422	spontaneum
Chr2D_nlr22	Chr2D	28093299	28098092	Chr2	CC-NBARC-LRR	4793	-	motif_17,motif_16,motif_1,motif_6,motif_6,motif_4,motif_5,motif_3,motif_12,motif_12,motif_2,motif_2,motif_2,motif_8,motif_8,motif_7,motif_9,motif_11,motif_11,motif_11,motif_11,motif_11,motif_11,motif_11,motif_11,motif_11,motif_11,motif_11,motif_11,motif_11,motif_11,motif_11,motif_11	42228	85631422	spontaneum
Chr2D_nlr23	Chr2D	28082835	28088941	Chr2	CC-NBARC-LRR	6106	-	motif_17,motif_16,motif_1,motif_6,motif_3,motif_12,motif_12,motif_2,motif_2,motif_2,motif_8,motif_8,motif_7,motif_9,motif_11,motif_11,motif_11,motif_11,motif_11,motif_11,motif_11,motif_11,motif_11,motif_11,motif_11,motif_11,motif_11,motif_11,motif_11,motif_11,motif_11,motif_11	42228	85631422	spontaneum
Chr2D_nlr24	Chr2D	27984441	27992545	Chr2	CC-NBARC-LRR	8104	-	motif_17,motif_16,motif_1,motif_6,motif_3,motif_12,motif_12,motif_2,motif_2,motif_2,motif_8,motif_8,motif_7,motif_9,motif_11,motif_11,motif_11,motif_11,motif_11,motif_11,motif_11	42228	85631422	spontaneum
Chr2D_nlr25	Chr2D	27929894	27935026	Chr2	CC-NBARC-LRR	5132	-	motif_17,motif_16,motif_1,motif_6,motif_6,motif_4,motif_5,motif_3,motif_12,motif_12,motif_2,motif_2,motif_2,motif_8,motif_8,motif_7,motif_9,motif_11,motif_11,motif_11,motif_11,motif_11,motif_11,motif_11,motif_11,motif_11,motif_11,motif_11,motif_11,motif_11,motif_11,motif_11,motif_11,motif_11,motif_11	42228	85631422	spontaneum
Chr2D_nlr26	Chr2D	27915007	27926149	Chr2	CC-NBARC-LRR	11142	-	motif_17,motif_16,motif_1,motif_6,motif_3,motif_12,motif_12,motif_2,motif_2,motif_2,motif_8,motif_8,motif_7,motif_9,motif_11,motif_11,motif_11,motif_11,motif_11,motif_11,motif_11,motif_11,motif_11,motif_11,motif_11,motif_11	42228	85631422	spontaneum
Chr2D_nlr27	Chr2D	27813408	27821236	Chr2	CC-NBARC-LRR	7828	-	motif_17,motif_16,motif_1,motif_6,motif_3,motif_12,motif_12,motif_2,motif_2,motif_2,motif_8,motif_8,motif_7,motif_9,motif_11,motif_11,motif_11,motif_11,motif_11,motif_11	42228	85631422	spontaneum
Chr2D_nlr28	Chr2D	27758694	27763826	Chr2	CC-NBARC-LRR	5132	-	motif_17,motif_16,motif_1,motif_6,motif_6,motif_4,motif_5,motif_3,motif_12,motif_12,motif_2,motif_2,motif_2,motif_8,motif_8,motif_7,motif_9,motif_11,motif_11,motif_11,motif_11,motif_11,motif_11,motif_11,motif_11,motif_11,motif_11,motif_11,motif_11,motif_11,motif_11,motif_11,motif_11,motif_11,motif_11	42228	85631422	spontaneum
Chr2D_nlr29	Chr2D	27743672	27754949	Chr2	CC-NBARC-LRR	11277	-	motif_17,motif_16,motif_1,motif_6,motif_3,motif_12,motif_12,motif_2,motif_2,motif_2,motif_8,motif_8,motif_7,motif_9,motif_11,motif_11,motif_11,motif_11,motif_11,motif_11,motif_11,motif_11,motif_11,motif_11,motif_11,motif_11,motif_11,motif_11	42228	85631422	spontaneum
Chr2D_nlr30	Chr2D	21140275	21142644	Chr2	NBARC	2369	-	motif_1,motif_6,motif_4,motif_5,motif_5,motif_10,motif_10,motif_10,motif_3,motif_3,motif_3,motif_12,motif_12,motif_12,motif_2,motif_2,motif_2,motif_8,motif_8,motif_7	42228	85631422	spontaneum
Chr2D_nlr31	Chr2D	10068866	10071579	Chr2	CC-NBARC-LRR	2713	-	motif_17,motif_16,motif_1,motif_6,motif_6,motif_4,motif_5,motif_2,motif_8,motif_7,motif_9,motif_9,motif_11,motif_9,motif_19,motif_11,motif_11	42228	85631422	spontaneum
Chr2E_nlr1	Chr2E	1009963	1011571	Chr2	CC-NBARC-LRR	1608	+	motif_17,motif_16,motif_2,motif_8,motif_7,motif_11,motif_9	9751	22201452	officinarum
Chr2E_nlr2	Chr2E	17180685	17181240	Chr2	NBARC	555	+	motif_1,motif_6	9751	22201452	officinarum
Chr2E_nlr3	Chr2E	18313842	18317520	Chr2	CC-NBARC-LRR	3678	+	motif_17,motif_16,motif_1,motif_6,motif_6,motif_4,motif_4,motif_5,motif_5,motif_5,motif_10,motif_10,motif_10,motif_3,motif_3,motif_3,motif_12,motif_12,motif_12,motif_2,motif_2,motif_2,motif_8,motif_8,motif_7,motif_9,motif_9,motif_11,motif_9,motif_11,motif_11,motif_11,motif_11,motif_11,motif_11,motif_11,motif_11,motif_19,motif_11,motif_11,motif_11,motif_11	9751	22201452	officinarum
Chr2E_nlr4	Chr2E	29377956	29382030	Chr2	CC-NBARC-LRR	4074	+	motif_16,motif_1,motif_6,motif_6,motif_4,motif_5,motif_3,motif_12,motif_12,motif_2,motif_2,motif_2,motif_8,motif_8,motif_7,motif_9,motif_11,motif_11,motif_11,motif_11,motif_11,motif_11,motif_11,motif_11,motif_11,motif_11	22338285	84800269	spontaneum
Chr2E_nlr5	Chr2E	29436229	29440302	Chr2	CC-NBARC-LRR	4073	+	motif_16,motif_1,motif_6,motif_6,motif_4,motif_5,motif_3,motif_12,motif_12,motif_2,motif_2,motif_2,motif_8,motif_8,motif_7,motif_9,motif_11,motif_11,motif_11,motif_11,motif_11,motif_11,motif_11,motif_11,motif_11,motif_11	22338285	84800269	spontaneum
Chr2E_nlr6	Chr2E	46816380	46819501	Chr2	NBARC-LRR	3121	+	motif_1,motif_6,motif_6,motif_4,motif_4,motif_5,motif_5,motif_10,motif_3,motif_2,motif_8,motif_11,motif_9	22338285	84800269	spontaneum
Chr2E_nlr7	Chr2E	66620240	66629513	Chr2	NBARC-LRR	9273	+	motif_1,motif_4,motif_5,motif_3,motif_12,motif_2,motif_7,motif_9,motif_11,motif_11,motif_9,motif_11,motif_11,motif_11,motif_11	22338285	84800269	spontaneum
Chr2E_nlr9	Chr2E	80684056	80687342	Chr2	NBARC-LRR	3286	+	motif_1,motif_6,motif_6,motif_4,motif_5,motif_3,motif_12,motif_12,motif_2,motif_2,motif_2,motif_8,motif_8,motif_7,motif_11,motif_11,motif_11,motif_11,motif_11,motif_11,motif_11,motif_11	22338285	84800269	spontaneum
Chr2E_nlr11	Chr2E	83315765	83319729	Chr2	NBARC-LRR	3964	+	motif_1,motif_6,motif_6,motif_4,motif_4,motif_5,motif_5,motif_10,motif_2,motif_8,motif_7,motif_9,motif_9,motif_11,motif_11,motif_11,motif_11,motif_11	22338285	84800269	spontaneum
Chr2E_nlr12	Chr2E	83337724	83338162	Chr2	NBARC	438	+	motif_1,motif_4,motif_4,motif_5,motif_5,motif_10	22338285	84800269	spontaneum
Chr2E_nlr13	Chr2E	83642844	83643018	Chr2	NBARC	174	+	motif_1,motif_6	22338285	84800269	spontaneum
Chr2E_nlr14	Chr2E	83303701	83304163	Chr2	NBARC	462	-	motif_1,motif_4,motif_4,motif_5,motif_5,motif_10	22338285	84800269	spontaneum
Chr2E_nlr16	Chr2E	81413075	81416261	Chr2	CC-NBARC-LRR	3186	-	motif_17,motif_16,motif_1,motif_6,motif_10,motif_3,motif_3,motif_12,motif_12,motif_12,motif_2,motif_2,motif_2,motif_8,motif_8,motif_7,motif_9,motif_9,motif_9,motif_11	22338285	84800269	spontaneum
Chr2E_nlr17	Chr2E	81392198	81394959	Chr2	CC-NBARC-LRR	2761	-	motif_17,motif_16,motif_1,motif_6,motif_6,motif_4,motif_5,motif_2,motif_8,motif_7,motif_9,motif_9,motif_9,motif_11,motif_11	22338285	84800269	spontaneum
Chr2E_nlr20	Chr2E	78941785	78944732	Chr2	CC-NBARC-LRR	2947	-	motif_17,motif_16,motif_1,motif_6,motif_10,motif_3,motif_3,motif_12,motif_12,motif_12,motif_2,motif_2,motif_2,motif_8,motif_8,motif_7,motif_9,motif_9,motif_9,motif_11	22338285	84800269	spontaneum
Chr2E_nlr22	Chr2E	67438799	67441946	Chr2	CC-NBARC-LRR	3147	-	motif_17,motif_16,motif_1,motif_6,motif_6,motif_4,motif_4,motif_5,motif_5,motif_5,motif_10,motif_10,motif_10,motif_3,motif_3,motif_3,motif_12,motif_12,motif_12,motif_2,motif_2,motif_2,motif_8,motif_8,motif_7,motif_9,motif_9,motif_11,motif_19,motif_11,motif_11,motif_11,motif_19,motif_11,motif_11,motif_11,motif_11	22338285	84800269	spontaneum
Chr2E_nlr23	Chr2E	66621948	66623556	Chr2	CC-NBARC-LRR	1608	-	motif_17,motif_12,motif_2,motif_2,motif_8,motif_8,motif_7,motif_11,motif_11,motif_11,motif_19,motif_11	22338285	84800269	spontaneum
Chr2E_nlr24	Chr2E	65600637	65603211	Chr2	CC-NBARC-LRR	2574	-	motif_17,motif_1,motif_4,motif_4,motif_5,motif_5,motif_5,motif_10,motif_10,motif_10,motif_3,motif_3,motif_3,motif_12,motif_12,motif_2,motif_7,motif_11,motif_9,motif_9,motif_9,motif_11,motif_11,motif_11,motif_11	22338285	84800269	spontaneum
Chr2E_nlr25	Chr2E	28598041	28603135	Chr2	CC-NBARC-LRR	5094	-	motif_17,motif_16,motif_1,motif_6,motif_6,motif_4,motif_5,motif_3,motif_12,motif_12,motif_2,motif_2,motif_2,motif_8,motif_8,motif_7,motif_9,motif_11,motif_11,motif_11,motif_11,motif_11,motif_11,motif_11,motif_11,motif_11,motif_11,motif_11,motif_11	22338285	84800269	spontaneum
Chr2E_nlr26	Chr2E	28588130	28594820	Chr2	CC-NBARC-LRR	6690	-	motif_17,motif_16,motif_1,motif_6,motif_3,motif_12,motif_12,motif_2,motif_2,motif_2,motif_8,motif_8,motif_7,motif_9,motif_11,motif_11,motif_11,motif_11,motif_11,motif_11,motif_11,motif_11,motif_11,motif_11,motif_11,motif_11	22338285	84800269	spontaneum
Chr2E_nlr27	Chr2E	28530315	28536443	Chr2	CC-NBARC-LRR	6128	-	motif_17,motif_16,motif_1,motif_6,motif_3,motif_12,motif_12,motif_2,motif_2,motif_2,motif_8,motif_8,motif_7,motif_9,motif_11,motif_11,motif_11,motif_11,motif_11,motif_11,motif_11,motif_11,motif_11,motif_11,motif_11,motif_11,motif_11,motif_11,motif_11,motif_11	22338285	84800269	spontaneum
Chr2E_nlr28	Chr2E	26454826	26456791	Chr2	CC-NBARC-LRR	1965	-	motif_17,motif_16,motif_1,motif_4,motif_4,motif_5,motif_5,motif_5,motif_10,motif_10,motif_10,motif_3,motif_3,motif_3,motif_12,motif_12,motif_12,motif_2,motif_2,motif_2,motif_8,motif_8,motif_7,motif_9,motif_9	22338285	84800269	spontaneum
Chr2E_nlr29	Chr2E	19751911	19753042	Chr2	NBARC-LRR	1131	-	motif_4,motif_5,motif_5,motif_10,motif_10,motif_10,motif_3,motif_3,motif_3,motif_12,motif_12,motif_12,motif_2,motif_2,motif_2,motif_8,motif_8,motif_7,motif_11,motif_9,motif_9	9751	22201452	officinarum
Chr2E_nlr30	Chr2E	6545611	6545977	Chr2	NBARC	366	-	motif_1,motif_6	9751	22201452	officinarum
Chr2E_nlr31	Chr2E	1788111	1790787	Chr2	NBARC-LRR	2676	-	motif_1,motif_6,motif_6,motif_4,motif_5,motif_3,motif_12,motif_12,motif_2,motif_2,motif_2,motif_8,motif_8,motif_7,motif_9,motif_19,motif_11,motif_11,motif_11,motif_11,motif_11	9751	22201452	officinarum
Chr2E_nlr32	Chr2E	1781899	1784788	Chr2	NBARC-LRR	2889	-	motif_1,motif_6,motif_6,motif_4,motif_4,motif_5,motif_5,motif_10,motif_12,motif_2,motif_2,motif_8,motif_8,motif_7,motif_9,motif_9,motif_11,motif_11,motif_11,motif_11,motif_11	9751	22201452	officinarum
Chr2E_alt_nlr1	Chr2E_alt	1795987	1797220	Chr2	CC-NBARC	1233	+	motif_17,motif_16,motif_2,motif_8,motif_7	65761	12146173	officinarum
Chr2E_alt_nlr2	Chr2E_alt	2592249	2594925	Chr2	NBARC-LRR	2676	-	motif_1,motif_6,motif_6,motif_4,motif_5,motif_3,motif_12,motif_12,motif_2,motif_2,motif_2,motif_8,motif_8,motif_7,motif_9,motif_19,motif_11,motif_11,motif_11,motif_11,motif_11	65761	12146173	officinarum
Chr2E_alt_nlr3	Chr2E_alt	2586037	2588926	Chr2	NBARC-LRR	2889	-	motif_1,motif_6,motif_6,motif_4,motif_4,motif_5,motif_5,motif_10,motif_12,motif_2,motif_2,motif_8,motif_8,motif_7,motif_9,motif_9,motif_11,motif_11,motif_11,motif_11,motif_11	65761	12146173	officinarum
Chr2F_nlr1	Chr2F	2883375	2884992	Chr2	CC-NBARC-LRR	1617	+	motif_17,motif_16,motif_2,motif_8,motif_7,motif_11,motif_9	16205	81796630	officinarum
Chr2F_nlr2	Chr2F	26162567	26165746	Chr2	CC-NBARC-LRR	3179	+	motif_16,motif_1,motif_6,motif_4,motif_5,motif_10,motif_12,motif_2,motif_2,motif_8,motif_8,motif_7,motif_11,motif_9,motif_9,motif_11	16205	81796630	officinarum
Chr2F_nlr3	Chr2F	64186231	64188985	Chr2	CC-NBARC-LRR	2754	+	motif_16,motif_1,motif_6,motif_6,motif_4,motif_4,motif_5,motif_5,motif_5,motif_10,motif_10,motif_3,motif_2,motif_8,motif_7,motif_9,motif_9,motif_9	16205	81796630	officinarum
Chr2F_nlr4	Chr2F	65781946	65784346	Chr2	NBARC-LRR	2400	+	motif_1,motif_5,motif_3,motif_12,motif_2,motif_7,motif_9,motif_11,motif_11,motif_9,motif_11,motif_11,motif_11,motif_11	16205	81796630	officinarum
Chr2F_nlr5	Chr2F	81303991	81304951	Chr2	NBARC-LRR	960	+	motif_10,motif_3,motif_12,motif_8,motif_7,motif_11,motif_9,motif_9	16205	81796630	officinarum
Chr2F_nlr6	Chr2F	81751705	81757852	Chr2	CC-NBARC-LRR	6147	+	motif_16,motif_1,motif_6,motif_6,motif_4,motif_5,motif_3,motif_12,motif_2,motif_8,motif_7,motif_11,motif_11,motif_11,motif_11,motif_11	16205	81796630	officinarum
Chr2F_nlr8	Chr2F	81306533	81306692	Chr2	NBARC	159	-	motif_1,motif_6	16205	81796630	officinarum
Chr2F_nlr9	Chr2F	81294460	81297139	Chr2	NBARC-LRR	2679	-	motif_1,motif_6,motif_6,motif_4,motif_5,motif_3,motif_12,motif_12,motif_2,motif_2,motif_2,motif_8,motif_8,motif_7,motif_9,motif_9,motif_9,motif_11,motif_11,motif_11,motif_11,motif_11,motif_11,motif_11	16205	81796630	officinarum
Chr2F_nlr10	Chr2F	81253693	81256542	Chr2	NBARC-LRR	2849	-	motif_1,motif_6,motif_6,motif_4,motif_5,motif_12,motif_2,motif_7,motif_9,motif_9,motif_9,motif_11,motif_11,motif_11,motif_19	16205	81796630	officinarum
Chr2F_nlr11	Chr2F	81197953	81201077	Chr2	CC-NBARC-LRR	3124	-	motif_17,motif_16,motif_1,motif_4,motif_5,motif_3,motif_12,motif_2,motif_7,motif_9,motif_9,motif_9,motif_11,motif_11,motif_11,motif_11	16205	81796630	officinarum
Chr2F_nlr12	Chr2F	81148531	81148807	Chr2	NBARC	276	-	motif_1,motif_6,motif_4	16205	81796630	officinarum
Chr2F_nlr13	Chr2F	79426224	79427161	Chr2	CC-NBARC	937	-	motif_17,motif_16,motif_1,motif_6	16205	81796630	officinarum
Chr2F_nlr14	Chr2F	78379564	78382535	Chr2	CC-NBARC-LRR	2971	-	motif_16,motif_1,motif_6,motif_12,motif_2,motif_2,motif_8,motif_8,motif_7,motif_9,motif_9,motif_19,motif_11,motif_11,motif_11	16205	81796630	officinarum
Chr2F_nlr15	Chr2F	66651827	66654974	Chr2	CC-NBARC-LRR	3147	-	motif_17,motif_16,motif_1,motif_6,motif_6,motif_4,motif_4,motif_5,motif_5,motif_5,motif_10,motif_10,motif_10,motif_3,motif_3,motif_3,motif_12,motif_12,motif_12,motif_2,motif_2,motif_2,motif_8,motif_8,motif_7,motif_9,motif_9,motif_11,motif_19,motif_11,motif_11,motif_11,motif_19,motif_11,motif_11,motif_11,motif_11	16205	81796630	officinarum
Chr2F_nlr16	Chr2F	65776216	65777824	Chr2	CC-NBARC-LRR	1608	-	motif_17,motif_12,motif_2,motif_2,motif_8,motif_8,motif_7,motif_11,motif_11,motif_11,motif_19,motif_11	16205	81796630	officinarum
Chr2F_nlr17	Chr2F	65012882	65015456	Chr2	CC-NBARC-LRR	2574	-	motif_17,motif_1,motif_4,motif_4,motif_5,motif_5,motif_5,motif_10,motif_10,motif_10,motif_3,motif_3,motif_3,motif_12,motif_12,motif_2,motif_7,motif_11,motif_9,motif_9,motif_9,motif_11,motif_11,motif_11,motif_11	16205	81796630	officinarum
Chr2F_nlr18	Chr2F	63488481	63490932	Chr2	CC-NBARC-LRR	2451	-	motif_17,motif_1,motif_6,motif_6,motif_4,motif_4,motif_5,motif_5,motif_5,motif_10,motif_10,motif_10,motif_3,motif_3,motif_3,motif_12,motif_12,motif_12,motif_2,motif_2,motif_2,motif_8,motif_8,motif_7,motif_9,motif_9,motif_9,motif_9,motif_11,motif_11	16205	81796630	officinarum
Chr2F_nlr19	Chr2F	32948851	32950816	Chr2	CC-NBARC-LRR	1965	-	motif_17,motif_16,motif_1,motif_4,motif_4,motif_5,motif_5,motif_5,motif_10,motif_10,motif_10,motif_3,motif_3,motif_3,motif_12,motif_12,motif_12,motif_2,motif_2,motif_2,motif_8,motif_8,motif_7,motif_9,motif_9	16205	81796630	officinarum
Chr2F_nlr20	Chr2F	15353673	15354801	Chr2	CC-NBARC	1128	-	motif_17,motif_16,motif_1,motif_6,motif_6,motif_4,motif_5,motif_3	16205	81796630	officinarum
Chr2F_nlr21	Chr2F	15330710	15331823	Chr2	NBARC-LRR	1113	-	motif_2,motif_8,motif_7,motif_9,motif_9,motif_11,motif_9,motif_19	16205	81796630	officinarum
Chr2F_nlr22	Chr2F	8214991	8215984	Chr2	NBARC	993	-	motif_1,motif_6,motif_4,motif_5	16205	81796630	officinarum
Chr2F_nlr23	Chr2F	3678102	3680774	Chr2	NBARC-LRR	2672	-	motif_1,motif_6,motif_6,motif_4,motif_5,motif_3,motif_12,motif_12,motif_2,motif_2,motif_2,motif_8,motif_8,motif_7,motif_9,motif_19,motif_11,motif_11,motif_11,motif_11,motif_11	16205	81796630	officinarum
Chr2F_nlr24	Chr2F	3671888	3674777	Chr2	NBARC-LRR	2889	-	motif_1,motif_6,motif_6,motif_4,motif_4,motif_5,motif_5,motif_10,motif_12,motif_2,motif_2,motif_8,motif_8,motif_7,motif_9,motif_9,motif_11,motif_11,motif_11,motif_11,motif_11	16205	81796630	officinarum
Chr2F_alt_nlr1	Chr2F_alt	23145529	23148103	Chr2	CC-NBARC-LRR	2574	-	motif_17,motif_1,motif_4,motif_4,motif_5,motif_5,motif_5,motif_10,motif_10,motif_10,motif_3,motif_3,motif_3,motif_12,motif_12,motif_2,motif_7,motif_11,motif_9,motif_9,motif_9,motif_11,motif_11,motif_11,motif_11	4146	23177209	officinarum
Chr2F_alt_nlr2	Chr2F_alt	6319652	6323327	Chr2	CC-NBARC-LRR	3675	-	motif_17,motif_16,motif_1,motif_6,motif_6,motif_4,motif_4,motif_5,motif_5,motif_5,motif_10,motif_10,motif_10,motif_3,motif_3,motif_3,motif_12,motif_12,motif_12,motif_2,motif_2,motif_2,motif_8,motif_8,motif_7,motif_9,motif_9,motif_11,motif_9,motif_11,motif_11,motif_11,motif_11,motif_11,motif_11,motif_11,motif_11,motif_11,motif_19,motif_11,motif_11,motif_11,motif_11	4146	23177209	officinarum
Chr2F_alt_nlr3	Chr2F_alt	4599387	4602108	Chr2	NBARC-LRR	2721	-	motif_6,motif_4,motif_5,motif_5,motif_10,motif_10,motif_10,motif_3,motif_3,motif_3,motif_12,motif_12,motif_12,motif_2,motif_2,motif_2,motif_8,motif_8,motif_7,motif_11,motif_9,motif_9,motif_11	4146	23177209	officinarum
Chr2G_nlr1	Chr2G	4477717	4481395	Chr2	CC-NBARC-LRR	3678	+	motif_17,motif_16,motif_1,motif_6,motif_6,motif_4,motif_4,motif_5,motif_5,motif_5,motif_10,motif_10,motif_10,motif_3,motif_3,motif_3,motif_12,motif_12,motif_12,motif_2,motif_2,motif_2,motif_8,motif_8,motif_7,motif_9,motif_9,motif_11,motif_9,motif_11,motif_11,motif_11,motif_11,motif_11,motif_11,motif_11,motif_11,motif_11,motif_19,motif_11,motif_11,motif_11,motif_11	23471	79209068	officinarum
Chr2G_nlr2	Chr2G	5800168	5803347	Chr2	CC-NBARC-LRR	3179	+	motif_16,motif_1,motif_6,motif_4,motif_5,motif_10,motif_12,motif_2,motif_2,motif_8,motif_8,motif_7,motif_11,motif_9,motif_9,motif_11	23471	79209068	officinarum
Chr2G_nlr3	Chr2G	12029399	12032309	Chr2	CC-NBARC-LRR	2910	+	motif_17,motif_16,motif_1,motif_6,motif_9,motif_9	23471	79209068	officinarum
Chr2G_nlr4	Chr2G	14135811	14139606	Chr2	CC-NBARC-LRR	3795	+	motif_16,motif_1,motif_4,motif_5,motif_3,motif_12,motif_12,motif_2,motif_2,motif_2,motif_8,motif_8,motif_7,motif_9,motif_11,motif_11,motif_11,motif_11,motif_11,motif_11,motif_11,motif_11,motif_11,motif_11	23471	79209068	officinarum
Chr2G_nlr5	Chr2G	57483802	57486202	Chr2	NBARC-LRR	2400	+	motif_1,motif_5,motif_3,motif_12,motif_2,motif_7,motif_9,motif_11,motif_11,motif_9,motif_11,motif_11,motif_11,motif_11	23471	79209068	officinarum
Chr2G_nlr6	Chr2G	74850151	74852887	Chr2	CC-NBARC-LRR	2736	+	motif_17,motif_16,motif_1,motif_6,motif_5,motif_10,motif_10,motif_3,motif_3,motif_3,motif_12,motif_12,motif_12,motif_2,motif_2,motif_2,motif_8,motif_8,motif_7,motif_11,motif_9,motif_9,motif_11	23471	79209068	officinarum
Chr2G_nlr9	Chr2G	77215112	77217368	Chr2	CC-NBARC	2256	-	motif_17,motif_16,motif_14,motif_1,motif_6,motif_4,motif_5,motif_5,motif_10,motif_10,motif_10,motif_3,motif_3,motif_3,motif_12,motif_12,motif_2	23471	79209068	officinarum
Chr2G_nlr10	Chr2G	75926222	75930271	Chr2	CC-NBARC-LRR	4049	-	motif_17,motif_16,motif_1,motif_6,motif_10,motif_3,motif_3,motif_12,motif_12,motif_12,motif_2,motif_2,motif_2,motif_8,motif_8,motif_7,motif_9,motif_9,motif_9,motif_11	23471	79209068	officinarum
Chr2G_nlr11	Chr2G	75921286	75923774	Chr2	CC-NBARC-LRR	2488	-	motif_17,motif_1,motif_6,motif_6,motif_4,motif_4,motif_5,motif_5,motif_5,motif_10,motif_10,motif_10,motif_3,motif_3,motif_3,motif_12,motif_12,motif_12,motif_2,motif_2,motif_2,motif_8,motif_8,motif_7,motif_9,motif_9,motif_9,motif_11	23471	79209068	officinarum
Chr2G_nlr12	Chr2G	75896285	75898792	Chr2	CC-NBARC-LRR	2507	-	motif_17,motif_16,motif_1,motif_6,motif_10,motif_3,motif_3,motif_12,motif_12,motif_12,motif_2,motif_2,motif_2,motif_8,motif_8,motif_7,motif_9,motif_9,motif_9,motif_11,motif_11	23471	79209068	officinarum
Chr2G_nlr13	Chr2G	74853763	74853922	Chr2	NBARC	159	-	motif_1,motif_6	23471	79209068	officinarum
Chr2G_nlr14	Chr2G	74840567	74847945	Chr2	NBARC	7378	-	motif_1,motif_6,motif_3,motif_12,motif_12,motif_2,motif_2,motif_8	23471	79209068	officinarum
Chr2G_nlr15	Chr2G	74805556	74809775	Chr2	CC-NBARC-LRR	4219	-	motif_17,motif_16,motif_1,motif_6,motif_6,motif_4,motif_5,motif_3,motif_12,motif_2,motif_7,motif_9,motif_9,motif_9,motif_11,motif_11,motif_11,motif_11,motif_11,motif_11,motif_19,motif_11,motif_11,motif_11,motif_11	23471	79209068	officinarum
Chr2G_nlr16	Chr2G	74774813	74777422	Chr2	CC-NBARC-LRR	2609	-	motif_17,motif_16,motif_1,motif_4,motif_5,motif_3,motif_12,motif_2,motif_7,motif_9,motif_9,motif_9,motif_11,motif_11,motif_11,motif_11,motif_11,motif_11	23471	79209068	officinarum
Chr2G_nlr17	Chr2G	72354206	72357187	Chr2	CC-NBARC-LRR	2981	-	motif_16,motif_1,motif_6,motif_6,motif_4,motif_5,motif_3,motif_12,motif_12,motif_2,motif_2,motif_2,motif_8,motif_8,motif_7,motif_9,motif_9,motif_19,motif_11,motif_11,motif_11	23471	79209068	officinarum
Chr2G_nlr19	Chr2G	57478620	57480228	Chr2	CC-NBARC-LRR	1608	-	motif_17,motif_12,motif_2,motif_2,motif_8,motif_8,motif_7,motif_11,motif_11,motif_19,motif_11	23471	79209068	officinarum
Chr2G_nlr20	Chr2G	56788047	56790621	Chr2	CC-NBARC-LRR	2574	-	motif_17,motif_1,motif_4,motif_4,motif_5,motif_5,motif_5,motif_10,motif_10,motif_10,motif_3,motif_3,motif_3,motif_12,motif_12,motif_2,motif_7,motif_11,motif_9,motif_9,motif_9,motif_11,motif_11,motif_11,motif_11	23471	79209068	officinarum
Chr2G_nlr21	Chr2G	55230412	55234195	Chr2	CC-NBARC-LRR	3783	-	motif_17,motif_1,motif_6,motif_6,motif_4,motif_4,motif_5,motif_5,motif_5,motif_10,motif_10,motif_10,motif_3,motif_3,motif_3,motif_12,motif_12,motif_12,motif_2,motif_2,motif_2,motif_8,motif_8,motif_7,motif_9,motif_9,motif_9,motif_9,motif_11,motif_11,motif_11	23471	79209068	officinarum
Chr2G_nlr22	Chr2G	12959100	12959262	Chr2	NBARC	162	-	motif_1,motif_6	23471	79209068	officinarum
Chr2G_nlr23	Chr2G	12843173	12849048	Chr2	CC-NBARC-LRR	5875	-	motif_17,motif_16,motif_1,motif_6,motif_3,motif_12,motif_12,motif_2,motif_2,motif_2,motif_8,motif_8,motif_7,motif_9,motif_11,motif_11,motif_11,motif_11,motif_11,motif_11,motif_11,motif_11,motif_11,motif_11,motif_11,motif_11,motif_11,motif_11,motif_11,motif_11,motif_11,motif_11	23471	79209068	officinarum
Chr2G_nlr24	Chr2G	12754656	12760345	Chr2	CC-NBARC-LRR	5689	-	motif_17,motif_16,motif_1,motif_6,motif_3,motif_12,motif_12,motif_2,motif_2,motif_2,motif_8,motif_8,motif_7,motif_9,motif_11,motif_11,motif_11,motif_11,motif_11,motif_11,motif_11,motif_11,motif_11,motif_11,motif_11,motif_11,motif_11,motif_11,motif_11	23471	79209068	officinarum
Chr2G_nlr25	Chr2G	12743394	12750378	Chr2	CC-NBARC-LRR	6984	-	motif_17,motif_16,motif_1,motif_6,motif_3,motif_12,motif_12,motif_2,motif_2,motif_2,motif_8,motif_8,motif_7,motif_9,motif_11,motif_11,motif_11,motif_11,motif_11,motif_11,motif_11,motif_11,motif_11,motif_11	23471	79209068	officinarum
Chr2G_nlr26	Chr2G	10938414	10940379	Chr2	CC-NBARC-LRR	1965	-	motif_17,motif_16,motif_1,motif_4,motif_4,motif_5,motif_5,motif_5,motif_10,motif_10,motif_10,motif_3,motif_3,motif_3,motif_12,motif_12,motif_12,motif_2,motif_2,motif_2,motif_8,motif_8,motif_7,motif_9,motif_9	23471	79209068	officinarum
Chr2G_alt_nlr1	Chr2G_alt	829151	831578	Chr2	CC-NBARC-LRR	2427	+	motif_17,motif_16,motif_1,motif_6,motif_6,motif_4,motif_4,motif_5,motif_5,motif_5,motif_10,motif_10,motif_10,motif_3,motif_3,motif_3,motif_12,motif_12,motif_12,motif_2,motif_2,motif_2,motif_8,motif_8,motif_7,motif_9,motif_9,motif_11,motif_9,motif_11,motif_11,motif_11,motif_11,motif_11,motif_11	19540	13902967	officinarum
Chr2G_alt_nlr2	Chr2G_alt	2133397	2136127	Chr2	NBARC-LRR	2730	+	motif_6,motif_4,motif_5,motif_5,motif_10,motif_10,motif_10,motif_3,motif_3,motif_3,motif_12,motif_12,motif_12,motif_2,motif_2,motif_2,motif_8,motif_8,motif_7,motif_11,motif_9,motif_9,motif_11	19540	13902967	officinarum
Chr2G_alt_nlr3	Chr2G_alt	13354838	13357288	Chr2	CC-NBARC-LRR	2450	-	motif_17,motif_1,motif_6,motif_6,motif_4,motif_4,motif_5,motif_5,motif_5,motif_10,motif_10,motif_10,motif_3,motif_3,motif_3,motif_12,motif_12,motif_12,motif_2,motif_2,motif_2,motif_8,motif_8,motif_7,motif_9,motif_9,motif_9,motif_9,motif_11,motif_11	19540	13902967	officinarum
Chr2G_alt_nlr4	Chr2G_alt	11726181	11727120	Chr2	NBARC-LRR	939	-	motif_4,motif_5,motif_3,motif_12,motif_2,motif_7,motif_9	19540	13902967	officinarum
Chr2G_alt_nlr5	Chr2G_alt	4534081	4541618	Chr2	NBARC	7537	-	motif_14,motif_1,motif_6,motif_4,motif_5,motif_5,motif_10,motif_10,motif_10,motif_3,motif_3,motif_3,motif_12,motif_12,motif_12,motif_2,motif_2,motif_2,motif_8,motif_8,motif_7	19540	13902967	officinarum
Chr3A_nlr1	Chr3A	2871630	2872635	Chr3	NBARC	1005	+	motif_1,motif_6,motif_6,motif_4,motif_5,motif_3,motif_12,motif_12,motif_2,motif_2,motif_2,motif_8,motif_8,motif_7	2928	86912831	officinarum
Chr3A_nlr2	Chr3A	2896993	2898007	Chr3	CC-NBARC	1014	+	motif_17,motif_16,motif_1,motif_6,motif_6,motif_4,motif_5	2928	86912831	officinarum
Chr3A_nlr3	Chr3A	15979844	15980162	Chr3	TIR-NBARC	318	+	motif_18,motif_1,motif_6	2928	86912831	officinarum
Chr3A_nlr4	Chr3A	15999664	16000600	Chr3	NBARC-LRR	936	+	motif_10,motif_3,motif_3,motif_12,motif_12,motif_12,motif_2,motif_2,motif_2,motif_8,motif_8,motif_7,motif_11,motif_9,motif_9	2928	86912831	officinarum
Chr3A_nlr5	Chr3A	16962966	16964145	Chr3	CC-NBARC	1179	+	motif_17,motif_1,motif_5,motif_10,motif_3	2928	86912831	officinarum
Chr3A_nlr6	Chr3A	26039901	26042954	Chr3	CC-NBARC-LRR	3053	+	motif_16,motif_1,motif_6,motif_6,motif_4,motif_5,motif_3,motif_12,motif_12,motif_2,motif_2,motif_2,motif_8,motif_8,motif_7,motif_9,motif_11,motif_11,motif_9	2928	86912831	officinarum
Chr3A_nlr7	Chr3A	26075121	26078886	Chr3	CC-NBARC-LRR	3765	+	motif_16,motif_1,motif_6,motif_6,motif_4,motif_5,motif_3,motif_12,motif_12,motif_2,motif_2,motif_2,motif_8,motif_8,motif_7,motif_9,motif_9,motif_11,motif_11,motif_11,motif_11	2928	86912831	officinarum
Chr3A_nlr8	Chr3A	26083992	26087781	Chr3	CC-NBARC-LRR	3789	+	motif_16,motif_1,motif_6,motif_6,motif_4,motif_5,motif_3,motif_12,motif_12,motif_2,motif_2,motif_2,motif_8,motif_8,motif_7,motif_9,motif_11,motif_9,motif_11,motif_11,motif_9,motif_11,motif_11	2928	86912831	officinarum
Chr3A_nlr9	Chr3A	26106197	26109943	Chr3	CC-NBARC-LRR	3746	+	motif_16,motif_1,motif_6,motif_6,motif_4,motif_5,motif_3,motif_12,motif_12,motif_2,motif_2,motif_2,motif_8,motif_8,motif_7,motif_9,motif_9,motif_11,motif_9,motif_11,motif_11	2928	86912831	officinarum
Chr3A_nlr10	Chr3A	43679787	43682112	Chr3	CC-NBARC-LRR	2325	+	motif_16,motif_1,motif_6,motif_6,motif_4,motif_4,motif_5,motif_5,motif_5,motif_10,motif_10,motif_10,motif_3,motif_3,motif_3,motif_12,motif_12,motif_12,motif_2,motif_2,motif_2,motif_8,motif_8,motif_7,motif_9,motif_19	2928	86912831	officinarum
Chr3A_nlr11	Chr3A	41101827	41102514	Chr3	CC-NBARC	687	-	motif_17,motif_1,motif_6	2928	86912831	officinarum
Chr3A_nlr12	Chr3A	17746678	17747083	Chr3	NBARC	405	-	motif_1,motif_4,motif_5	2928	86912831	officinarum
Chr3A_nlr13	Chr3A	1482129	1483310	Chr3	NBARC-LRR	1181	-	motif_4,motif_5,motif_5,motif_10,motif_10,motif_10,motif_3,motif_3,motif_3,motif_12,motif_12,motif_12,motif_2,motif_2,motif_2,motif_8,motif_8,motif_7,motif_11,motif_9	2928	86912831	officinarum
Chr3A_nlr14	Chr3A	1467013	1469067	Chr3	CC-NBARC-LRR	2054	-	motif_17,motif_16,motif_1,motif_6,motif_4,motif_5,motif_5,motif_10,motif_10,motif_10,motif_3,motif_3,motif_3,motif_12,motif_12,motif_12,motif_2,motif_2,motif_2,motif_8,motif_8,motif_7,motif_11,motif_9	2928	86912831	officinarum
Chr3A_nlr15	Chr3A	988800	992217	Chr3	NBARC-LRR	3417	-	motif_1,motif_6,motif_6,motif_4,motif_4,motif_5,motif_5,motif_5,motif_10,motif_10,motif_10,motif_3,motif_3,motif_3,motif_12,motif_12,motif_12,motif_2,motif_2,motif_2,motif_8,motif_8,motif_7,motif_11,motif_11,motif_11,motif_11,motif_11,motif_11,motif_11,motif_11,motif_11,motif_11,motif_11	2928	86912831	officinarum
Chr3A_alt_nlr1	Chr3A_alt	6163068	6163473	Chr3	NBARC	405	-	motif_1,motif_4,motif_5	311	49543023	officinarum
Chr3A_alt_nlr2	Chr3A_alt	5276993	5277615	Chr3	NBARC-LRR	622	-	motif_12,motif_2,motif_2,motif_8,motif_8,motif_7,motif_11,motif_9	311	49543023	officinarum
Chr3A_alt_nlr3	Chr3A_alt	547273	550690	Chr3	NBARC-LRR	3417	-	motif_1,motif_6,motif_6,motif_4,motif_4,motif_5,motif_5,motif_5,motif_10,motif_10,motif_10,motif_3,motif_3,motif_3,motif_12,motif_12,motif_12,motif_2,motif_2,motif_2,motif_8,motif_8,motif_7,motif_11,motif_11,motif_11,motif_11,motif_11,motif_11,motif_11,motif_11,motif_11,motif_11,motif_11	311	49543023	officinarum
Chr3B_nlr1	Chr3B	4656949	4659400	Chr3	NBARC-LRR	2451	+	motif_1,motif_6,motif_6,motif_4,motif_5,motif_3,motif_12,motif_12,motif_2,motif_2,motif_2,motif_8,motif_8,motif_7,motif_11,motif_11,motif_11,motif_11	22507	85109104	officinarum
Chr3B_nlr2	Chr3B	4674831	4675845	Chr3	CC-NBARC	1014	+	motif_17,motif_16,motif_1,motif_6,motif_6,motif_4,motif_5	22507	85109104	officinarum
Chr3B_nlr3	Chr3B	9966189	9967035	Chr3	NBARC	846	+	motif_1,motif_6,motif_6,motif_4,motif_5,motif_3,motif_2,motif_8	22507	85109104	officinarum
Chr3B_nlr4	Chr3B	17174212	17177768	Chr3	TIR-NBARC-LRR	3556	+	motif_18,motif_1,motif_6,motif_4,motif_5,motif_5,motif_10,motif_10,motif_10,motif_3,motif_3,motif_3,motif_12,motif_12,motif_12,motif_2,motif_2,motif_2,motif_8,motif_8,motif_7,motif_11,motif_9,motif_9	22507	85109104	officinarum
Chr3B_nlr5	Chr3B	17719864	17720452	Chr3	NBARC	588	+	motif_1,motif_5,motif_10,motif_3	22507	85109104	officinarum
Chr3B_nlr6	Chr3B	22435767	22442080	Chr3	NBARC-LRR	6313	+	motif_4,motif_5,motif_3,motif_12,motif_12,motif_2,motif_2,motif_2,motif_8,motif_8,motif_7,motif_9,motif_9,motif_11,motif_11,motif_11,motif_11,motif_11,motif_9,motif_11,motif_9,motif_11,motif_11,motif_9	22507	85109104	officinarum
Chr3B_nlr7	Chr3B	43517054	43520681	Chr3	TIR-NBARC-LRR	3627	+	motif_13,motif_1,motif_6,motif_6,motif_4,motif_4,motif_5,motif_5,motif_5,motif_10,motif_10,motif_10,motif_3,motif_3,motif_3,motif_12,motif_12,motif_12,motif_2,motif_2,motif_2,motif_8,motif_8,motif_7,motif_19,motif_11,motif_11,motif_11,motif_11,motif_11,motif_11,motif_11	22507	85109104	officinarum
Chr3B_nlr8	Chr3B	72982197	72982515	Chr3	NBARC	318	+	motif_1,motif_6	22507	85109104	officinarum
Chr3B_nlr9	Chr3B	4202214	4204509	Chr3	CC-NBARC-LRR	2295	-	motif_17,motif_16,motif_1,motif_6,motif_6,motif_4,motif_4,motif_5,motif_5,motif_5,motif_10,motif_10,motif_10,motif_3,motif_3,motif_3,motif_12,motif_12,motif_12,motif_2,motif_2,motif_2,motif_8,motif_8,motif_7,motif_9,motif_11,motif_11,motif_11,motif_11,motif_11,motif_11	22507	85109104	officinarum
Chr3B_nlr10	Chr3B	2915566	2917204	Chr3	NBARC-LRR	1638	-	motif_4,motif_5,motif_10,motif_3,motif_12,motif_12,motif_2,motif_2,motif_2,motif_8,motif_8,motif_7,motif_11,motif_9,motif_9	22507	85109104	officinarum
Chr3B_nlr11	Chr3B	2893797	2895852	Chr3	CC-NBARC-LRR	2055	-	motif_17,motif_16,motif_1,motif_6,motif_6,motif_4,motif_4,motif_5,motif_5,motif_5,motif_10,motif_10,motif_10,motif_3,motif_3,motif_3,motif_12,motif_12,motif_12,motif_2,motif_2,motif_2,motif_8,motif_8,motif_7,motif_11,motif_9	22507	85109104	officinarum
Chr3B_nlr12	Chr3B	2219572	2223811	Chr3	CC-NBARC-LRR	4239	-	motif_16,motif_1,motif_6,motif_6,motif_4,motif_4,motif_5,motif_5,motif_5,motif_10,motif_10,motif_10,motif_3,motif_3,motif_3,motif_12,motif_12,motif_12,motif_2,motif_2,motif_2,motif_8,motif_8,motif_7,motif_11,motif_11,motif_11,motif_11,motif_11,motif_11,motif_11,motif_11,motif_11,motif_11	22507	85109104	officinarum
Chr3B_alt_nlr1	Chr3B_alt	1547498	1548290	Chr3	NBARC	792	+	motif_4,motif_5,motif_5,motif_10,motif_10,motif_10,motif_3,motif_3,motif_3,motif_12,motif_12,motif_12,motif_2,motif_2,motif_2,motif_8,motif_8,motif_7	35339	13907213	officinarum
Chr3B_alt_nlr2	Chr3B_alt	1558712	1559960	Chr3	NBARC-LRR	1248	-	motif_4,motif_5,motif_5,motif_10,motif_10,motif_10,motif_3,motif_3,motif_3,motif_12,motif_12,motif_12,motif_2,motif_2,motif_2,motif_8,motif_8,motif_7,motif_11,motif_9,motif_9	35339	13907213	officinarum
Chr3B_alt_nlr3	Chr3B_alt	109684	112522	Chr3	NBARC-LRR	2838	-	motif_1,motif_6,motif_6,motif_4,motif_4,motif_5,motif_5,motif_5,motif_10,motif_10,motif_10,motif_3,motif_3,motif_3,motif_12,motif_12,motif_12,motif_2,motif_2,motif_2,motif_8,motif_8,motif_7,motif_11,motif_11,motif_11,motif_11,motif_11,motif_11	35339	13907213	officinarum
Chr3C_nlr1	Chr3C	5304211	5305216	Chr3	NBARC	1005	+	motif_1,motif_6,motif_6,motif_4,motif_5,motif_3,motif_12,motif_12,motif_2,motif_2,motif_2,motif_8,motif_8,motif_7	14298	82803819	officinarum
Chr3C_nlr2	Chr3C	5331845	5332859	Chr3	CC-NBARC	1014	+	motif_17,motif_16,motif_1,motif_6,motif_6,motif_4,motif_5	14298	82803819	officinarum
Chr3C_nlr3	Chr3C	11745080	11745944	Chr3	NBARC	864	+	motif_1,motif_6,motif_6,motif_4,motif_5,motif_3,motif_2,motif_8	14298	82803819	officinarum
Chr3C_nlr4	Chr3C	16821667	16825367	Chr3	TIR-NBARC-LRR	3700	+	motif_18,motif_1,motif_6,motif_4,motif_5,motif_5,motif_10,motif_10,motif_10,motif_3,motif_3,motif_3,motif_12,motif_12,motif_12,motif_2,motif_2,motif_2,motif_8,motif_8,motif_7,motif_11,motif_9,motif_9	14298	82803819	officinarum
Chr3C_nlr5	Chr3C	17092560	17093739	Chr3	CC-NBARC	1179	+	motif_17,motif_1,motif_5,motif_10,motif_3	14298	82803819	officinarum
Chr3C_nlr6	Chr3C	27135381	27139185	Chr3	CC-NBARC-LRR	3804	+	motif_16,motif_1,motif_6,motif_6,motif_4,motif_5,motif_3,motif_12,motif_12,motif_2,motif_2,motif_2,motif_8,motif_8,motif_7,motif_9,motif_9,motif_11,motif_11,motif_9,motif_11,motif_11	14298	82803819	officinarum
Chr3C_nlr7	Chr3C	40018491	40022118	Chr3	TIR-NBARC-LRR	3627	+	motif_13,motif_1,motif_6,motif_6,motif_4,motif_4,motif_5,motif_5,motif_5,motif_10,motif_10,motif_10,motif_3,motif_3,motif_3,motif_12,motif_12,motif_12,motif_2,motif_2,motif_2,motif_8,motif_8,motif_7,motif_19,motif_11,motif_11,motif_11,motif_11,motif_11,motif_11,motif_11	14298	82803819	officinarum
Chr3C_nlr8	Chr3C	37662041	37662197	Chr3	NBARC	156	-	motif_1,motif_6	14298	82803819	officinarum
Chr3C_nlr9	Chr3C	3718756	3720393	Chr3	NBARC-LRR	1637	-	motif_4,motif_5,motif_10,motif_3,motif_12,motif_12,motif_2,motif_2,motif_2,motif_8,motif_8,motif_7,motif_11,motif_9,motif_9	14298	82803819	officinarum
Chr3C_nlr10	Chr3C	3685901	3687956	Chr3	CC-NBARC-LRR	2055	-	motif_17,motif_16,motif_1,motif_6,motif_6,motif_4,motif_4,motif_5,motif_5,motif_5,motif_10,motif_10,motif_10,motif_3,motif_3,motif_3,motif_12,motif_12,motif_12,motif_2,motif_2,motif_2,motif_8,motif_8,motif_7,motif_11,motif_9	14298	82803819	officinarum
Chr3C_nlr11	Chr3C	3655743	3658126	Chr3	CC-NBARC-LRR	2383	-	motif_17,motif_16,motif_4,motif_5,motif_5,motif_10,motif_10,motif_10,motif_3,motif_3,motif_3,motif_12,motif_12,motif_12,motif_2,motif_2,motif_2,motif_8,motif_8,motif_7,motif_11,motif_9	14298	82803819	officinarum
Chr3C_nlr12	Chr3C	3613743	3615795	Chr3	CC-NBARC-LRR	2052	-	motif_17,motif_16,motif_1,motif_6,motif_6,motif_4,motif_4,motif_5,motif_5,motif_5,motif_10,motif_10,motif_10,motif_3,motif_3,motif_3,motif_12,motif_12,motif_12,motif_2,motif_2,motif_2,motif_8,motif_8,motif_7,motif_11,motif_9	14298	82803819	officinarum
Chr3C_nlr13	Chr3C	3052732	3056662	Chr3	CC-NBARC-LRR	3930	-	motif_16,motif_1,motif_6,motif_5,motif_10,motif_10,motif_3,motif_3,motif_3,motif_12,motif_12,motif_12,motif_2,motif_2,motif_2,motif_8,motif_8,motif_7,motif_11,motif_11,motif_11,motif_11,motif_11,motif_11	14298	82803819	officinarum
Chr3C_alt_nlr1	Chr3C_alt	11174096	11175101	Chr3	NBARC	1005	+	motif_1,motif_6,motif_6,motif_4,motif_5,motif_3,motif_12,motif_12,motif_2,motif_2,motif_2,motif_8,motif_8,motif_7	12501	37466093	officinarum
Chr3C_alt_nlr2	Chr3C_alt	17763932	17764796	Chr3	NBARC	864	+	motif_1,motif_6,motif_6,motif_4,motif_5,motif_3,motif_2,motif_8	12501	37466093	officinarum
Chr3C_alt_nlr3	Chr3C_alt	18339516	18339834	Chr3	TIR-NBARC	318	+	motif_18,motif_1,motif_6	12501	37466093	officinarum
Chr3C_alt_nlr4	Chr3C_alt	18733860	18737560	Chr3	TIR-NBARC-LRR	3700	+	motif_18,motif_1,motif_6,motif_4,motif_5,motif_5,motif_10,motif_10,motif_10,motif_3,motif_3,motif_3,motif_12,motif_12,motif_12,motif_2,motif_2,motif_2,motif_8,motif_8,motif_7,motif_11,motif_9,motif_9	12501	37466093	officinarum
Chr3C_alt_nlr5	Chr3C_alt	28253237	28253393	Chr3	NBARC	156	-	motif_1,motif_6	12501	37466093	officinarum
Chr3C_alt_nlr6	Chr3C_alt	9403061	9404243	Chr3	NBARC-LRR	1182	-	motif_4,motif_5,motif_5,motif_10,motif_10,motif_10,motif_3,motif_3,motif_3,motif_12,motif_12,motif_12,motif_2,motif_2,motif_2,motif_8,motif_8,motif_7,motif_11,motif_9	12501	37466093	officinarum
Chr3C_alt_nlr7	Chr3C_alt	9375163	9377225	Chr3	CC-NBARC-LRR	2062	-	motif_17,motif_16,motif_1,motif_6,motif_6,motif_4,motif_4,motif_5,motif_5,motif_5,motif_10,motif_10,motif_10,motif_3,motif_3,motif_3,motif_12,motif_12,motif_12,motif_2,motif_2,motif_2,motif_8,motif_8,motif_7,motif_11,motif_9	12501	37466093	officinarum
Chr3C_alt_nlr8	Chr3C_alt	8714570	8717717	Chr3	NBARC-LRR	3147	-	motif_1,motif_6,motif_6,motif_4,motif_4,motif_5,motif_5,motif_5,motif_10,motif_10,motif_10,motif_3,motif_3,motif_3,motif_12,motif_12,motif_12,motif_2,motif_2,motif_2,motif_8,motif_8,motif_7,motif_11,motif_11,motif_11,motif_11,motif_11,motif_11,motif_11,motif_11,motif_11	12501	37466093	officinarum
Chr3D_nlr1	Chr3D	4470801	4473346	Chr3	CC-NBARC-LRR	2545	+	motif_16,motif_1,motif_6,motif_6,motif_4,motif_5,motif_3,motif_12,motif_12,motif_2,motif_2,motif_2,motif_8,motif_8,motif_7,motif_9,motif_11,motif_11,motif_11	2661089	4608473	spontaneum
Chr3D_nlr2	Chr3D	4498265	4502642	Chr3	NBARC-LRR	4377	+	motif_1,motif_6,motif_6,motif_4,motif_5,motif_3,motif_12,motif_12,motif_2,motif_2,motif_2,motif_8,motif_8,motif_7,motif_11,motif_11,motif_11,motif_11,motif_11,motif_11	2661089	4608473	spontaneum
Chr3D_nlr3	Chr3D	4517490	4520976	Chr3	CC-NBARC-LRR	3486	+	motif_16,motif_6,motif_4,motif_5,motif_3,motif_12,motif_12,motif_2,motif_2,motif_2,motif_8,motif_8,motif_7,motif_11,motif_9,motif_19,motif_11,motif_11,motif_11,motif_11	2661089	4608473	spontaneum
Chr3D_nlr4	Chr3D	4534266	4537092	Chr3	CC-NBARC-LRR	2826	+	motif_16,motif_1,motif_6,motif_6,motif_4,motif_5,motif_3,motif_12,motif_12,motif_2,motif_2,motif_2,motif_8,motif_8,motif_7,motif_9,motif_11,motif_11,motif_11,motif_11,motif_11,motif_11	2661089	4608473	spontaneum
Chr3D_nlr5	Chr3D	4554202	4555966	Chr3	CC-NBARC-LRR	1764	+	motif_16,motif_1,motif_6,motif_6,motif_4,motif_5,motif_3,motif_12,motif_12,motif_2,motif_2,motif_2,motif_8,motif_8,motif_7,motif_9	2661089	4608473	spontaneum
Chr3D_nlr6	Chr3D	4567179	4570299	Chr3	CC-NBARC-LRR	3120	+	motif_16,motif_1,motif_6,motif_6,motif_4,motif_5,motif_3,motif_12,motif_12,motif_2,motif_2,motif_2,motif_8,motif_8,motif_7,motif_11,motif_11,motif_11,motif_11,motif_11,motif_11	2661089	4608473	spontaneum
Chr3D_nlr7	Chr3D	4587819	4590939	Chr3	CC-NBARC-LRR	3120	+	motif_16,motif_1,motif_6,motif_6,motif_4,motif_5,motif_3,motif_12,motif_12,motif_2,motif_2,motif_2,motif_8,motif_8,motif_7,motif_11,motif_11,motif_11,motif_11,motif_11,motif_11	2661089	4608473	spontaneum
Chr3D_nlr8	Chr3D	4626534	4629654	Chr3	CC-NBARC-LRR	3120	+	motif_16,motif_1,motif_6,motif_6,motif_4,motif_5,motif_3,motif_12,motif_12,motif_2,motif_2,motif_2,motif_8,motif_8,motif_7,motif_11,motif_11,motif_11,motif_11,motif_11,motif_11	4612525	51829441	officinarum
Chr3D_nlr9	Chr3D	10604210	10605074	Chr3	NBARC	864	+	motif_1,motif_6,motif_6,motif_4,motif_5,motif_3,motif_2,motif_8	4612525	51829441	officinarum
Chr3D_nlr10	Chr3D	18627700	18631185	Chr3	TIR-NBARC-LRR	3485	+	motif_18,motif_1,motif_6,motif_4,motif_5,motif_5,motif_10,motif_10,motif_10,motif_3,motif_3,motif_3,motif_12,motif_12,motif_12,motif_2,motif_2,motif_2,motif_8,motif_8,motif_7,motif_11,motif_9,motif_9	4612525	51829441	officinarum
Chr3D_nlr11	Chr3D	19152487	19153666	Chr3	CC-NBARC	1179	+	motif_17,motif_1,motif_5,motif_10,motif_3	4612525	51829441	officinarum
Chr3D_nlr12	Chr3D	28394374	28398181	Chr3	CC-NBARC-LRR	3807	+	motif_16,motif_1,motif_6,motif_6,motif_4,motif_5,motif_3,motif_12,motif_12,motif_2,motif_2,motif_2,motif_8,motif_8,motif_7,motif_9,motif_9,motif_11,motif_9,motif_11,motif_11	4612525	51829441	officinarum
Chr3D_nlr13	Chr3D	28461514	28465333	Chr3	CC-NBARC-LRR	3819	+	motif_16,motif_1,motif_6,motif_6,motif_4,motif_4,motif_5,motif_5,motif_5,motif_10,motif_10,motif_10,motif_3,motif_3,motif_3,motif_12,motif_12,motif_12,motif_2,motif_2,motif_2,motif_8,motif_8,motif_7,motif_9,motif_11,motif_9,motif_11,motif_11,motif_11	4612525	51829441	officinarum
Chr3D_nlr14	Chr3D	46851521	46855058	Chr3	CC-NBARC-LRR	3537	+	motif_16,motif_1,motif_6,motif_6,motif_4,motif_4,motif_5,motif_5,motif_5,motif_10,motif_10,motif_10,motif_3,motif_3,motif_3,motif_12,motif_12,motif_12,motif_2,motif_2,motif_2,motif_8,motif_8,motif_7,motif_9,motif_19,motif_11,motif_11,motif_11,motif_11,motif_11,motif_11,motif_11	4612525	51829441	officinarum
Chr3D_nlr15	Chr3D	59070700	59072740	Chr3	CC-NBARC-LRR	2040	-	motif_17,motif_14,motif_1,motif_12,motif_2,motif_2,motif_8,motif_8,motif_7,motif_11,motif_9,motif_9	51933867	81384044	spontaneum
Chr3D_nlr16	Chr3D	44372189	44372876	Chr3	CC-NBARC	687	-	motif_17,motif_1,motif_6	4612525	51829441	officinarum
Chr3D_nlr17	Chr3D	19846595	19847000	Chr3	NBARC	405	-	motif_1,motif_4,motif_5	4612525	51829441	officinarum
Chr3D_nlr18	Chr3D	15833465	15834014	Chr3	NBARC-LRR	549	-	motif_12,motif_2,motif_2,motif_8,motif_8,motif_7,motif_11	4612525	51829441	officinarum
Chr3D_nlr20	Chr3D	2444409	2448648	Chr3	CC-NBARC-LRR	4239	-	motif_16,motif_1,motif_6,motif_6,motif_4,motif_4,motif_5,motif_5,motif_5,motif_10,motif_10,motif_10,motif_3,motif_3,motif_3,motif_12,motif_12,motif_12,motif_2,motif_2,motif_2,motif_8,motif_8,motif_7,motif_11,motif_11,motif_11,motif_11,motif_11,motif_11,motif_11,motif_11,motif_11	5959	2626974	officinarum
Chr3D_alt_nlr1	Chr3D_alt	8123259	8132397	Chr3	TIR-NBARC-LRR	9138	+	motif_18,motif_1,motif_6,motif_4,motif_5,motif_5,motif_10,motif_10,motif_10,motif_3,motif_3,motif_3,motif_12,motif_12,motif_12,motif_2,motif_2,motif_2,motif_8,motif_8,motif_7,motif_11,motif_9,motif_9	11	23552147	officinarum
Chr3D_alt_nlr2	Chr3D_alt	8975053	8976232	Chr3	CC-NBARC	1179	+	motif_17,motif_1,motif_5,motif_10,motif_3	11	23552147	officinarum
Chr3D_alt_nlr3	Chr3D_alt	5658396	5659025	Chr3	NBARC-LRR	629	-	motif_12,motif_2,motif_2,motif_8,motif_8,motif_7,motif_11,motif_9	11	23552147	officinarum
Chr3E_nlr1	Chr3E	2661947	2663804	Chr3	NBARC-LRR	1857	+	motif_1,motif_6,motif_6,motif_4,motif_5,motif_3,motif_12,motif_12,motif_2,motif_2,motif_2,motif_8,motif_8,motif_7,motif_11,motif_11	22274	4624970	spontaneum
Chr3E_nlr2	Chr3E	2672741	2675081	Chr3	NBARC-LRR	2340	+	motif_1,motif_6,motif_6,motif_4,motif_5,motif_3,motif_12,motif_12,motif_2,motif_2,motif_2,motif_8,motif_8,motif_7,motif_9,motif_9,motif_19,motif_11,motif_11,motif_11,motif_11,motif_11	22274	4624970	spontaneum
Chr3E_nlr3	Chr3E	2689884	2696071	Chr3	CC-NBARC-LRR	6187	+	motif_16,motif_1,motif_6,motif_3,motif_12,motif_12,motif_2,motif_2,motif_2,motif_8,motif_8,motif_7,motif_11,motif_11,motif_11,motif_11,motif_11	22274	4624970	spontaneum
Chr3E_nlr4	Chr3E	2714075	2716901	Chr3	CC-NBARC-LRR	2826	+	motif_16,motif_1,motif_6,motif_6,motif_4,motif_5,motif_3,motif_12,motif_12,motif_2,motif_2,motif_2,motif_8,motif_8,motif_7,motif_9,motif_11,motif_11,motif_11,motif_11,motif_11,motif_11	22274	4624970	spontaneum
Chr3E_nlr5	Chr3E	2746541	2753174	Chr3	CC-NBARC	6633	+	motif_16,motif_1,motif_6,motif_6,motif_4,motif_5,motif_3,motif_12,motif_12,motif_2,motif_2,motif_2,motif_8,motif_8,motif_7	22274	4624970	spontaneum
Chr3E_nlr6	Chr3E	8826701	8827547	Chr3	NBARC	846	+	motif_1,motif_6,motif_6,motif_4,motif_5,motif_3,motif_2,motif_8	4788554	70546551	officinarum
Chr3E_nlr7	Chr3E	12724027	12727524	Chr3	TIR-NBARC-LRR	3497	+	motif_18,motif_1,motif_6,motif_4,motif_5,motif_5,motif_10,motif_10,motif_10,motif_3,motif_3,motif_3,motif_12,motif_12,motif_12,motif_2,motif_2,motif_2,motif_8,motif_8,motif_7,motif_11,motif_9,motif_9	4788554	70546551	officinarum
Chr3E_nlr8	Chr3E	13342903	13344085	Chr3	CC-NBARC	1182	+	motif_17,motif_1,motif_5,motif_10,motif_3	4788554	70546551	officinarum
Chr3E_nlr9	Chr3E	18911306	18916474	Chr3	NBARC-LRR	5168	+	motif_1,motif_6,motif_4,motif_5,motif_5,motif_10,motif_10,motif_10,motif_3,motif_3,motif_3,motif_12,motif_12,motif_12,motif_2,motif_2,motif_2,motif_8,motif_8,motif_7,motif_9	4788554	70546551	officinarum
Chr3E_nlr10	Chr3E	26552004	26552238	Chr3	NBARC	234	+	motif_1,motif_6	4788554	70546551	officinarum
Chr3E_nlr11	Chr3E	28822699	28826236	Chr3	CC-NBARC-LRR	3537	+	motif_16,motif_1,motif_6,motif_6,motif_4,motif_4,motif_5,motif_5,motif_5,motif_10,motif_10,motif_10,motif_3,motif_3,motif_3,motif_12,motif_12,motif_12,motif_2,motif_2,motif_2,motif_8,motif_8,motif_7,motif_9,motif_19,motif_11,motif_11,motif_11,motif_11,motif_11,motif_11,motif_11	4788554	70546551	officinarum
Chr3E_nlr12	Chr3E	14126514	14126919	Chr3	NBARC	405	-	motif_1,motif_4,motif_5	4788554	70546551	officinarum
Chr3E_alt_nlr1	Chr3E_alt	7381989	7385526	Chr3	CC-NBARC-LRR	3537	+	motif_16,motif_1,motif_6,motif_6,motif_4,motif_4,motif_5,motif_5,motif_5,motif_10,motif_10,motif_10,motif_3,motif_3,motif_3,motif_12,motif_12,motif_12,motif_2,motif_2,motif_2,motif_8,motif_8,motif_7,motif_9,motif_19,motif_11,motif_11,motif_11,motif_11,motif_11,motif_11,motif_11	1220	32433232	officinarum
Chr3F_nlr1	Chr3F	2576202	2577456	Chr3	CC-NBARC	1254	+	motif_16,motif_1,motif_6,motif_6,motif_4,motif_5,motif_3,motif_12,motif_12,motif_2,motif_2,motif_8	24640	43552602	spontaneum
Chr3F_nlr2	Chr3F	2592094	2594788	Chr3	CC-NBARC-LRR	2694	+	motif_16,motif_1,motif_6,motif_6,motif_4,motif_5,motif_3,motif_12,motif_12,motif_2,motif_2,motif_2,motif_8,motif_8,motif_7,motif_11,motif_9,motif_11,motif_11,motif_11,motif_11,motif_11	24640	43552602	spontaneum
Chr3F_nlr3	Chr3F	2604694	2606593	Chr3	NBARC-LRR	1899	+	motif_1,motif_6,motif_6,motif_4,motif_5,motif_3,motif_12,motif_12,motif_2,motif_2,motif_2,motif_8,motif_8,motif_7,motif_9,motif_11,motif_11	24640	43552602	spontaneum
Chr3F_nlr4	Chr3F	2649524	2651903	Chr3	NBARC-LRR	2379	+	motif_1,motif_6,motif_6,motif_4,motif_5,motif_3,motif_12,motif_12,motif_2,motif_2,motif_2,motif_8,motif_8,motif_7,motif_11,motif_11,motif_11,motif_11,motif_11	24640	43552602	spontaneum
Chr3F_nlr5	Chr3F	2671522	2674606	Chr3	CC-NBARC-LRR	3084	+	motif_16,motif_1,motif_6,motif_6,motif_4,motif_5,motif_3,motif_12,motif_12,motif_2,motif_2,motif_2,motif_8,motif_8,motif_7,motif_9,motif_11,motif_11,motif_11,motif_11,motif_11,motif_11,motif_11,motif_11,motif_11	24640	43552602	spontaneum
Chr3F_nlr6	Chr3F	2695394	2698487	Chr3	CC-NBARC-LRR	3093	+	motif_16,motif_1,motif_6,motif_6,motif_4,motif_5,motif_3,motif_12,motif_12,motif_2,motif_2,motif_2,motif_8,motif_8,motif_7,motif_9,motif_11,motif_11,motif_11,motif_11,motif_11,motif_11,motif_11,motif_11,motif_11	24640	43552602	spontaneum
Chr3F_nlr7	Chr3F	2715530	2716779	Chr3	NBARC-LRR	1249	+	motif_1,motif_6,motif_6,motif_4,motif_5,motif_3,motif_12,motif_2,motif_7,motif_9	24640	43552602	spontaneum
Chr3F_nlr8	Chr3F	2720988	2723423	Chr3	NBARC-LRR	2435	+	motif_1,motif_6,motif_6,motif_4,motif_5,motif_3,motif_12,motif_12,motif_2,motif_2,motif_2,motif_8,motif_8,motif_7,motif_11,motif_11,motif_11,motif_11,motif_11,motif_11,motif_11	24640	43552602	spontaneum
Chr3F_nlr9	Chr3F	2730450	2736554	Chr3	CC-NBARC-LRR	6104	+	motif_16,motif_1,motif_6,motif_6,motif_4,motif_5,motif_3,motif_12,motif_2,motif_7,motif_9,motif_11,motif_11,motif_11,motif_9,motif_11,motif_11,motif_11,motif_11,motif_11	24640	43552602	spontaneum
Chr3F_nlr10	Chr3F	2734604	2735216	Chr3	NBARC	612	+	motif_5,motif_3,motif_12,motif_12,motif_2,motif_2,motif_2,motif_8,motif_8,motif_7	24640	43552602	spontaneum
Chr3F_nlr11	Chr3F	8419252	8420098	Chr3	NBARC	846	+	motif_1,motif_6,motif_6,motif_4,motif_5,motif_3,motif_2,motif_8	24640	43552602	spontaneum
Chr3F_nlr14	Chr3F	14845025	14854572	Chr3	CC-NBARC-LRR	9547	+	motif_17,motif_16,motif_1,motif_6,motif_4,motif_5,motif_5,motif_10,motif_10,motif_10,motif_3,motif_3,motif_3,motif_12,motif_12,motif_12,motif_2,motif_2,motif_2,motif_8,motif_8,motif_7,motif_11,motif_9	24640	43552602	spontaneum
Chr3F_nlr15	Chr3F	15378144	15379332	Chr3	CC-NBARC	1188	+	motif_17,motif_1,motif_5,motif_10,motif_3	24640	43552602	spontaneum
Chr3F_nlr16	Chr3F	23543397	23549025	Chr3	CC-NBARC-LRR	5628	+	motif_16,motif_1,motif_6,motif_4,motif_5,motif_5,motif_10,motif_10,motif_3,motif_2,motif_8,motif_7,motif_9,motif_11	24640	43552602	spontaneum
Chr3F_nlr17	Chr3F	23550108	23553975	Chr3	CC-NBARC-LRR	3867	+	motif_16,motif_1,motif_6,motif_6,motif_4,motif_5,motif_3,motif_12,motif_12,motif_2,motif_2,motif_2,motif_8,motif_8,motif_7,motif_9,motif_9,motif_11,motif_11,motif_19,motif_11,motif_11	24640	43552602	spontaneum
Chr3F_nlr18	Chr3F	23557189	23560987	Chr3	CC-NBARC-LRR	3798	+	motif_16,motif_1,motif_6,motif_6,motif_4,motif_4,motif_5,motif_5,motif_5,motif_10,motif_10,motif_10,motif_3,motif_3,motif_3,motif_12,motif_12,motif_12,motif_2,motif_2,motif_2,motif_8,motif_8,motif_7,motif_9,motif_9,motif_11,motif_9,motif_11,motif_11,motif_11	24640	43552602	spontaneum
Chr3F_nlr19	Chr3F	23650336	23654140	Chr3	CC-NBARC-LRR	3804	+	motif_16,motif_1,motif_6,motif_6,motif_4,motif_5,motif_3,motif_12,motif_12,motif_2,motif_2,motif_2,motif_8,motif_8,motif_7,motif_9,motif_11,motif_9,motif_11,motif_11,motif_11,motif_11	24640	43552602	spontaneum
Chr3F_nlr20	Chr3F	23737479	23741289	Chr3	CC-NBARC-LRR	3810	+	motif_16,motif_1,motif_6,motif_6,motif_4,motif_5,motif_3,motif_12,motif_12,motif_2,motif_2,motif_2,motif_8,motif_8,motif_7,motif_9,motif_9,motif_11,motif_11,motif_11	24640	43552602	spontaneum
Chr3F_nlr21	Chr3F	23751286	23755081	Chr3	CC-NBARC-LRR	3795	+	motif_16,motif_1,motif_6,motif_6,motif_4,motif_5,motif_3,motif_12,motif_12,motif_2,motif_2,motif_2,motif_8,motif_8,motif_7,motif_9,motif_11,motif_9,motif_11,motif_11,motif_11,motif_11	24640	43552602	spontaneum
Chr3F_nlr22	Chr3F	42373310	42376863	Chr3	CC-NBARC-LRR	3553	+	motif_16,motif_1,motif_6,motif_6,motif_4,motif_4,motif_5,motif_5,motif_5,motif_10,motif_10,motif_10,motif_3,motif_3,motif_3,motif_12,motif_12,motif_12,motif_2,motif_2,motif_2,motif_8,motif_8,motif_7,motif_9,motif_19,motif_11,motif_11,motif_11,motif_11,motif_11,motif_11,motif_11	24640	43552602	spontaneum
Chr3F_nlr23	Chr3F	39974358	39974514	Chr3	NBARC	156	-	motif_1,motif_6	24640	43552602	spontaneum
Chr3F_nlr24	Chr3F	15937445	15937850	Chr3	NBARC	405	-	motif_1,motif_4,motif_5	24640	43552602	spontaneum
Chr3F_nlr25	Chr3F	13765708	13768096	Chr3	CC-NBARC-LRR	2388	-	motif_16,motif_1,motif_6,motif_6,motif_4,motif_4,motif_5,motif_5,motif_5,motif_10,motif_10,motif_10,motif_3,motif_3,motif_3,motif_12,motif_12,motif_12,motif_2,motif_2,motif_2,motif_8,motif_8,motif_7,motif_9,motif_9,motif_9,motif_11,motif_11,motif_11	24640	43552602	spontaneum
Chr3F_nlr26	Chr3F	12577894	12580258	Chr3	CC-NBARC-LRR	2364	-	motif_16,motif_1,motif_6,motif_6,motif_4,motif_4,motif_5,motif_5,motif_5,motif_10,motif_10,motif_10,motif_3,motif_3,motif_3,motif_12,motif_12,motif_12,motif_2,motif_2,motif_2,motif_8,motif_8,motif_7,motif_9,motif_9,motif_9,motif_11,motif_11	24640	43552602	spontaneum
Chr3F_nlr27	Chr3F	12258251	12260615	Chr3	CC-NBARC-LRR	2364	-	motif_16,motif_1,motif_6,motif_6,motif_4,motif_4,motif_5,motif_5,motif_5,motif_10,motif_10,motif_10,motif_3,motif_3,motif_3,motif_12,motif_12,motif_12,motif_2,motif_2,motif_2,motif_8,motif_8,motif_7,motif_9,motif_9,motif_9,motif_11,motif_11	24640	43552602	spontaneum
Chr3F_nlr28	Chr3F	11768961	11770929	Chr3	CC-NBARC-LRR	1968	-	motif_17,motif_16,motif_1,motif_6,motif_6,motif_4,motif_4,motif_5,motif_5,motif_5,motif_10,motif_10,motif_10,motif_3,motif_3,motif_3,motif_12,motif_12,motif_12,motif_2,motif_2,motif_2,motif_8,motif_8,motif_7,motif_11,motif_9	24640	43552602	spontaneum
Chr3F_nlr29	Chr3F	1221967	1224013	Chr3	CC-NBARC-LRR	2046	-	motif_17,motif_16,motif_1,motif_6,motif_6,motif_4,motif_4,motif_5,motif_5,motif_5,motif_10,motif_10,motif_10,motif_3,motif_3,motif_3,motif_12,motif_12,motif_12,motif_2,motif_2,motif_2,motif_8,motif_8,motif_7,motif_11,motif_9	24640	43552602	spontaneum
Chr3F_nlr30	Chr3F	1217986	1218676	Chr3	NBARC-LRR	690	-	motif_12,motif_2,motif_2,motif_8,motif_8,motif_7,motif_11	24640	43552602	spontaneum
Chr3F_nlr31	Chr3F	1182721	1183447	Chr3	CC-NBARC	726	-	motif_17,motif_16,motif_1,motif_6	24640	43552602	spontaneum
Chr3F_nlr32	Chr3F	1130835	1132868	Chr3	CC-NBARC-LRR	2033	-	motif_17,motif_16,motif_1,motif_6,motif_4,motif_5,motif_5,motif_10,motif_10,motif_10,motif_3,motif_3,motif_3,motif_12,motif_12,motif_12,motif_2,motif_2,motif_2,motif_8,motif_8,motif_7,motif_11,motif_9	24640	43552602	spontaneum
Chr3F_nlr33	Chr3F	710890	715132	Chr3	CC-NBARC-LRR	4242	-	motif_16,motif_1,motif_6,motif_6,motif_4,motif_4,motif_5,motif_5,motif_5,motif_10,motif_10,motif_10,motif_3,motif_3,motif_3,motif_12,motif_12,motif_12,motif_2,motif_2,motif_2,motif_8,motif_8,motif_7,motif_11,motif_11,motif_11,motif_11,motif_11,motif_11,motif_11,motif_11,motif_11	24640	43552602	spontaneum
Chr3F_alt_nlr1	Chr3F_alt	1993684	1996873	Chr3	CC-NBARC-LRR	3189	+	motif_16,motif_6,motif_4,motif_5,motif_3,motif_12,motif_12,motif_2,motif_2,motif_2,motif_8,motif_8,motif_7,motif_9,motif_11,motif_11,motif_11,motif_11,motif_11	346743	4851631	spontaneum
Chr3F_alt_nlr2	Chr3F_alt	2006939	2009279	Chr3	NBARC-LRR	2340	+	motif_1,motif_6,motif_6,motif_4,motif_5,motif_3,motif_12,motif_12,motif_2,motif_2,motif_2,motif_8,motif_8,motif_7,motif_9,motif_9,motif_19,motif_11,motif_11,motif_11,motif_11,motif_11	346743	4851631	spontaneum
Chr3F_alt_nlr3	Chr3F_alt	2037514	2040277	Chr3	CC-NBARC-LRR	2763	+	motif_16,motif_1,motif_6,motif_6,motif_4,motif_5,motif_3,motif_12,motif_12,motif_2,motif_2,motif_2,motif_8,motif_8,motif_7,motif_11,motif_11,motif_11,motif_11,motif_11,motif_11	346743	4851631	spontaneum
Chr3F_alt_nlr4	Chr3F_alt	2068520	2069440	Chr3	NBARC	920	+	motif_1,motif_6,motif_6,motif_4,motif_5,motif_3,motif_12,motif_2,motif_7	346743	4851631	spontaneum
Chr3F_alt_nlr5	Chr3F_alt	2072954	2075389	Chr3	NBARC-LRR	2435	+	motif_1,motif_6,motif_6,motif_4,motif_5,motif_3,motif_12,motif_12,motif_2,motif_2,motif_2,motif_8,motif_8,motif_7,motif_11,motif_11,motif_11,motif_11,motif_11,motif_11,motif_11	346743	4851631	spontaneum
Chr3F_alt_nlr6	Chr3F_alt	2089156	2091961	Chr3	CC-NBARC-LRR	2805	+	motif_16,motif_1,motif_6,motif_6,motif_4,motif_5,motif_3,motif_12,motif_12,motif_2,motif_2,motif_2,motif_8,motif_8,motif_7,motif_11,motif_11,motif_11,motif_11,motif_11	346743	4851631	spontaneum
Chr3F_alt_nlr7	Chr3F_alt	2148837	2151924	Chr3	CC-NBARC-LRR	3087	+	motif_16,motif_1,motif_6,motif_6,motif_4,motif_5,motif_3,motif_12,motif_12,motif_2,motif_2,motif_2,motif_8,motif_8,motif_7,motif_11,motif_11,motif_11,motif_11,motif_11,motif_11,motif_11	346743	4851631	spontaneum
Chr3F_alt_nlr8	Chr3F_alt	2160277	2163148	Chr3	CC-NBARC-LRR	2871	+	motif_16,motif_1,motif_6,motif_6,motif_4,motif_5,motif_3,motif_12,motif_12,motif_2,motif_2,motif_2,motif_8,motif_8,motif_7,motif_9,motif_11,motif_11,motif_11,motif_11,motif_11	346743	4851631	spontaneum
Chr3F_alt_nlr9	Chr3F_alt	2196297	2199006	Chr3	CC-NBARC-LRR	2709	+	motif_16,motif_1,motif_6,motif_6,motif_4,motif_5,motif_3,motif_12,motif_12,motif_2,motif_2,motif_2,motif_8,motif_8,motif_7,motif_11,motif_9,motif_11,motif_11,motif_11,motif_11,motif_11	346743	4851631	spontaneum
Chr3F_alt_nlr10	Chr3F_alt	2230308	2232690	Chr3	CC-NBARC-LRR	2382	+	motif_16,motif_1,motif_6,motif_6,motif_4,motif_5,motif_3,motif_12,motif_12,motif_2,motif_2,motif_2,motif_8,motif_8,motif_7,motif_9,motif_19,motif_11,motif_11,motif_11	346743	4851631	spontaneum
Chr3F_alt_nlr11	Chr3F_alt	14800970	14804504	Chr3	CC-NBARC-LRR	3534	+	motif_16,motif_1,motif_6,motif_6,motif_4,motif_4,motif_5,motif_5,motif_5,motif_10,motif_10,motif_10,motif_3,motif_3,motif_3,motif_12,motif_12,motif_12,motif_2,motif_2,motif_2,motif_8,motif_8,motif_7,motif_9,motif_9,motif_19,motif_11,motif_11,motif_11,motif_11,motif_11,motif_11,motif_11	5977932	18142640	spontaneum
Chr3F_alt_nlr13	Chr3F_alt	1874371	1877559	Chr3	CC-NBARC-LRR	3188	-	motif_16,motif_1,motif_6,motif_6,motif_4,motif_5,motif_3,motif_12,motif_12,motif_2,motif_2,motif_2,motif_8,motif_8,motif_7,motif_11,motif_11,motif_11,motif_11,motif_11,motif_11,motif_11	346743	4851631	spontaneum
Chr3F_alt_nlr14	Chr3F_alt	776738	779432	Chr3	CC-NBARC-LRR	2694	-	motif_17,motif_16,motif_1,motif_6,motif_6,motif_4,motif_4,motif_5,motif_5,motif_5,motif_10,motif_10,motif_10,motif_3,motif_3,motif_3,motif_12,motif_12,motif_12,motif_2,motif_2,motif_2,motif_8,motif_8,motif_7,motif_11,motif_9,motif_11	346743	4851631	spontaneum
Chr3G_nlr1	Chr3G	2920660	2924467	Chr3	CC-NBARC-LRR	3807	+	motif_16,motif_1,motif_6,motif_6,motif_4,motif_5,motif_3,motif_12,motif_12,motif_2,motif_2,motif_2,motif_8,motif_8,motif_7,motif_9,motif_9,motif_11,motif_9,motif_11,motif_11	113929	39997690	officinarum
Chr3G_nlr2	Chr3G	3026534	3030337	Chr3	CC-NBARC-LRR	3803	+	motif_16,motif_1,motif_6,motif_6,motif_4,motif_4,motif_5,motif_5,motif_5,motif_10,motif_10,motif_10,motif_3,motif_3,motif_3,motif_12,motif_12,motif_12,motif_2,motif_2,motif_2,motif_8,motif_8,motif_7,motif_9,motif_9,motif_11,motif_9,motif_11,motif_11	113929	39997690	officinarum
Chr3G_nlr3	Chr3G	3084719	3088520	Chr3	CC-NBARC-LRR	3801	+	motif_16,motif_1,motif_6,motif_6,motif_4,motif_5,motif_3,motif_12,motif_12,motif_2,motif_2,motif_2,motif_8,motif_8,motif_7,motif_9,motif_9,motif_11,motif_11,motif_9,motif_11,motif_11	113929	39997690	officinarum
Chr3G_nlr4	Chr3G	3182584	3185842	Chr3	NBARC-LRR	3258	+	motif_1,motif_6,motif_6,motif_4,motif_5,motif_3,motif_12,motif_12,motif_2,motif_2,motif_2,motif_8,motif_8,motif_7,motif_9,motif_11,motif_9,motif_11,motif_11,motif_11	113929	39997690	officinarum
Chr3G_nlr5	Chr3G	3222501	3226295	Chr3	CC-NBARC-LRR	3794	+	motif_16,motif_1,motif_6,motif_6,motif_4,motif_4,motif_5,motif_5,motif_5,motif_10,motif_10,motif_10,motif_3,motif_3,motif_3,motif_12,motif_12,motif_12,motif_2,motif_2,motif_2,motif_8,motif_8,motif_7,motif_9,motif_11,motif_9,motif_11,motif_9,motif_11,motif_11	113929	39997690	officinarum
Chr3G_nlr6	Chr3G	3318360	3321375	Chr3	NBARC-LRR	3015	+	motif_4,motif_5,motif_3,motif_12,motif_12,motif_2,motif_2,motif_2,motif_8,motif_8,motif_7,motif_9,motif_9,motif_11,motif_11,motif_11,motif_11	113929	39997690	officinarum
Chr3G_nlr7	Chr3G	3474460	3478264	Chr3	CC-NBARC-LRR	3804	+	motif_16,motif_1,motif_6,motif_6,motif_4,motif_5,motif_3,motif_12,motif_12,motif_2,motif_2,motif_2,motif_8,motif_8,motif_7,motif_9,motif_9,motif_11,motif_11,motif_11	113929	39997690	officinarum
Chr3G_nlr8	Chr3G	14441862	14443560	Chr3	CC-NBARC-LRR	1698	+	motif_16,motif_1,motif_6,motif_6,motif_4,motif_4,motif_5,motif_5,motif_5,motif_10,motif_10,motif_10,motif_3,motif_3,motif_3,motif_12,motif_12,motif_12,motif_2,motif_2,motif_2,motif_8,motif_8,motif_7,motif_9	113929	39997690	officinarum
Chr3G_nlr9	Chr3G	11950447	11951134	Chr3	CC-NBARC	687	-	motif_17,motif_1,motif_6	113929	39997690	officinarum
Chr4A_nlr2	Chr4A	2390988	2394973	Chr4	NBARC-LRR	3985	+	motif_1,motif_6,motif_4,motif_5,motif_5,motif_10,motif_10,motif_10,motif_3,motif_3,motif_3,motif_12,motif_12,motif_12,motif_2,motif_2,motif_2,motif_8,motif_8,motif_7,motif_11,motif_9	4067	11438071	officinarum
Chr4A_nlr3	Chr4A	2511227	2517044	Chr4	CC-NBARC-LRR	5817	+	motif_17,motif_16,motif_1,motif_6,motif_4,motif_5,motif_5,motif_10,motif_10,motif_10,motif_3,motif_3,motif_3,motif_12,motif_12,motif_12,motif_2,motif_2,motif_2,motif_8,motif_8,motif_7,motif_11,motif_9,motif_11	4067	11438071	officinarum
Chr4A_nlr4	Chr4A	2584930	2590762	Chr4	CC-NBARC-LRR	5832	+	motif_17,motif_16,motif_1,motif_6,motif_4,motif_5,motif_5,motif_10,motif_10,motif_10,motif_3,motif_3,motif_3,motif_12,motif_12,motif_12,motif_2,motif_2,motif_2,motif_8,motif_8,motif_7,motif_11,motif_9,motif_11	4067	11438071	officinarum
Chr4A_nlr5	Chr4A	8373513	8376593	Chr4	CC-NBARC-LRR	3080	+	motif_16,motif_1,motif_6,motif_6,motif_4,motif_5,motif_3,motif_2,motif_8,motif_9,motif_11	4067	11438071	officinarum
Chr4A_nlr6	Chr4A	10484290	10484536	Chr4	NBARC	246	+	motif_3,motif_12,motif_2	4067	11438071	officinarum
Chr4A_nlr7	Chr4A	32200745	32203210	Chr4	CC-NBARC-LRR	2465	+	motif_16,motif_1,motif_6,motif_6,motif_4,motif_5,motif_3,motif_12,motif_12,motif_2,motif_2,motif_2,motif_8,motif_8,motif_7,motif_9,motif_9,motif_11	11991767	82128539	officinarum
Chr4A_nlr8	Chr4A	32386020	32389196	Chr4	CC-NBARC-LRR	3176	+	motif_16,motif_1,motif_6,motif_6,motif_4,motif_4,motif_5,motif_5,motif_5,motif_10,motif_10,motif_10,motif_3,motif_3,motif_3,motif_12,motif_12,motif_12,motif_2,motif_2,motif_2,motif_8,motif_8,motif_7,motif_9,motif_11	11991767	82128539	officinarum
Chr4A_nlr9	Chr4A	46337724	46340634	Chr4	NBARC-LRR	2910	+	motif_1,motif_6,motif_6,motif_4,motif_4,motif_5,motif_5,motif_5,motif_10,motif_10,motif_10,motif_3,motif_3,motif_3,motif_12,motif_12,motif_12,motif_2,motif_2,motif_2,motif_8,motif_8,motif_7,motif_11,motif_9,motif_11,motif_11,motif_11,motif_11,motif_11,motif_11,motif_11,motif_11,motif_9,motif_11,motif_11	11991767	82128539	officinarum
Chr4A_nlr10	Chr4A	63869488	63870909	Chr4	CC-NBARC	1421	+	motif_17,motif_16,motif_1,motif_6,motif_6,motif_4,motif_4,motif_5,motif_5,motif_5,motif_10,motif_10,motif_10,motif_3,motif_3,motif_3,motif_12,motif_12,motif_12,motif_2,motif_2,motif_8	11991767	82128539	officinarum
Chr4A_nlr11	Chr4A	63884745	63886465	Chr4	CC-NBARC	1720	+	motif_17,motif_16,motif_1,motif_6,motif_6,motif_4,motif_4,motif_5,motif_5,motif_5,motif_10,motif_10,motif_10,motif_3,motif_3,motif_3,motif_12,motif_12,motif_12,motif_2,motif_2,motif_8	11991767	82128539	officinarum
Chr4A_nlr12	Chr4A	63951247	63953155	Chr4	CC-NBARC	1908	+	motif_17,motif_10,motif_3,motif_3,motif_12,motif_12,motif_12,motif_2,motif_2,motif_2,motif_8,motif_8,motif_7	11991767	82128539	officinarum
Chr4A_nlr13	Chr4A	72709579	72712276	Chr4	CC-NBARC-LRR	2697	+	motif_16,motif_1,motif_6,motif_6,motif_4,motif_5,motif_3,motif_12,motif_12,motif_2,motif_2,motif_2,motif_8,motif_8,motif_7,motif_9,motif_19,motif_11,motif_11,motif_11,motif_11,motif_11,motif_11	11991767	82128539	officinarum
Chr4A_nlr14	Chr4A	72783333	72786117	Chr4	CC-NBARC-LRR	2784	+	motif_16,motif_1,motif_6,motif_6,motif_4,motif_5,motif_3,motif_12,motif_2,motif_7,motif_19,motif_11,motif_11,motif_11,motif_11,motif_11	11991767	82128539	officinarum
Chr4A_nlr15	Chr4A	75135781	75137347	Chr4	NBARC-LRR	1566	+	motif_1,motif_10,motif_3,motif_2,motif_8,motif_7,motif_9,motif_9,motif_9	11991767	82128539	officinarum
Chr4A_nlr16	Chr4A	75736769	75739321	Chr4	CC-NBARC	2552	+	motif_17,motif_16,motif_1,motif_6,motif_6,motif_4,motif_4,motif_5,motif_5,motif_5,motif_10,motif_10,motif_10,motif_3,motif_3,motif_3,motif_12,motif_12,motif_12,motif_2,motif_2,motif_2,motif_8,motif_8,motif_7	11991767	82128539	officinarum
Chr4A_nlr17	Chr4A	80807631	80807940	Chr4	NBARC	309	+	motif_6,motif_4,motif_5	11991767	82128539	officinarum
Chr4A_nlr18	Chr4A	80906980	80907982	Chr4	CC-NBARC	1002	+	motif_17,motif_6,motif_4,motif_5	11991767	82128539	officinarum
Chr4A_nlr19	Chr4A	80916086	80917943	Chr4	NBARC	1857	+	motif_1,motif_6,motif_4,motif_2,motif_8	11991767	82128539	officinarum
Chr4A_nlr20	Chr4A	81036483	81039116	Chr4	CC-NBARC-LRR	2633	+	motif_16,motif_1,motif_6,motif_6,motif_4,motif_5,motif_3,motif_12,motif_12,motif_2,motif_2,motif_2,motif_8,motif_8,motif_7,motif_9,motif_19,motif_11,motif_11,motif_11	11991767	82128539	officinarum
Chr4A_nlr21	Chr4A	81039952	81042585	Chr4	CC-NBARC-LRR	2633	+	motif_16,motif_1,motif_6,motif_6,motif_4,motif_5,motif_3,motif_12,motif_12,motif_2,motif_2,motif_2,motif_8,motif_8,motif_7,motif_9,motif_19,motif_11,motif_11,motif_11	11991767	82128539	officinarum
Chr4A_nlr22	Chr4A	81043421	81046156	Chr4	CC-NBARC-LRR	2735	+	motif_16,motif_1,motif_6,motif_6,motif_4,motif_5,motif_3,motif_12,motif_12,motif_2,motif_2,motif_2,motif_8,motif_8,motif_7,motif_9,motif_19,motif_11,motif_11,motif_11,motif_11	11991767	82128539	officinarum
Chr4A_nlr23	Chr4A	81141879	81144750	Chr4	CC-NBARC-LRR	2871	-	motif_17,motif_16,motif_1,motif_6,motif_6,motif_4,motif_4,motif_5,motif_5,motif_5,motif_10,motif_10,motif_10,motif_3,motif_3,motif_3,motif_12,motif_12,motif_12,motif_2,motif_2,motif_8,motif_9,motif_9,motif_11,motif_9,motif_11,motif_11,motif_11,motif_11	11991767	82128539	officinarum
Chr4A_nlr24	Chr4A	77043277	77045392	Chr4	CC-NBARC-LRR	2115	-	motif_16,motif_1,motif_6,motif_6,motif_4,motif_4,motif_5,motif_5,motif_5,motif_10,motif_10,motif_10,motif_3,motif_3,motif_3,motif_12,motif_12,motif_12,motif_2,motif_2,motif_2,motif_8,motif_8,motif_7,motif_9,motif_9,motif_11,motif_11,motif_11,motif_11	11991767	82128539	officinarum
Chr4A_nlr25	Chr4A	74270743	74273047	Chr4	CC-NBARC-LRR	2304	-	motif_16,motif_1,motif_6,motif_6,motif_4,motif_4,motif_5,motif_5,motif_5,motif_10,motif_10,motif_10,motif_3,motif_3,motif_3,motif_12,motif_12,motif_12,motif_2,motif_2,motif_2,motif_8,motif_8,motif_7,motif_9,motif_9,motif_9,motif_20	11991767	82128539	officinarum
Chr4A_nlr26	Chr4A	74256429	74260066	Chr4	CC-NBARC-LRR	3637	-	motif_16,motif_1,motif_6,motif_6,motif_4,motif_4,motif_5,motif_5,motif_5,motif_10,motif_10,motif_10,motif_3,motif_3,motif_3,motif_12,motif_12,motif_12,motif_2,motif_2,motif_2,motif_8,motif_8,motif_7,motif_9,motif_9,motif_11,motif_9	11991767	82128539	officinarum
Chr4A_nlr27	Chr4A	74231400	74232108	Chr4	NBARC	708	-	motif_6,motif_4,motif_4,motif_5,motif_5,motif_5,motif_10,motif_10,motif_10,motif_3,motif_3,motif_3,motif_12,motif_12,motif_2	11991767	82128539	officinarum
Chr4A_nlr28	Chr4A	74151103	74151805	Chr4	CC-NBARC	702	-	motif_17,motif_16,motif_1,motif_6	11991767	82128539	officinarum
Chr4A_nlr29	Chr4A	73038661	73040518	Chr4	CC-NBARC-LRR	1857	-	motif_17,motif_16,motif_1,motif_6,motif_6,motif_4,motif_4,motif_5,motif_5,motif_5,motif_10,motif_10,motif_10,motif_3,motif_3,motif_3,motif_12,motif_12,motif_12,motif_2,motif_2,motif_2,motif_8,motif_8,motif_7,motif_9,motif_11,motif_11	11991767	82128539	officinarum
Chr4A_nlr30	Chr4A	72959245	72961102	Chr4	CC-NBARC-LRR	1857	-	motif_17,motif_16,motif_1,motif_6,motif_6,motif_4,motif_4,motif_5,motif_5,motif_5,motif_10,motif_10,motif_10,motif_3,motif_3,motif_3,motif_12,motif_12,motif_12,motif_2,motif_2,motif_2,motif_8,motif_8,motif_7,motif_9,motif_11,motif_11	11991767	82128539	officinarum
Chr4A_nlr31	Chr4A	72882737	72885039	Chr4	CC-NBARC-LRR	2302	-	motif_16,motif_1,motif_6,motif_6,motif_4,motif_4,motif_5,motif_5,motif_5,motif_10,motif_10,motif_10,motif_3,motif_3,motif_3,motif_12,motif_12,motif_12,motif_2,motif_2,motif_2,motif_8,motif_8,motif_7,motif_9,motif_11,motif_11,motif_11,motif_11	11991767	82128539	officinarum
Chr4A_nlr32	Chr4A	72727198	72729493	Chr4	CC-NBARC-LRR	2295	-	motif_17,motif_16,motif_1,motif_6,motif_6,motif_4,motif_4,motif_5,motif_5,motif_5,motif_10,motif_10,motif_10,motif_3,motif_3,motif_3,motif_12,motif_12,motif_12,motif_2,motif_2,motif_2,motif_8,motif_8,motif_7,motif_9,motif_11,motif_11,motif_11,motif_11,motif_11	11991767	82128539	officinarum
Chr4A_nlr33	Chr4A	15090228	15093584	Chr4	TIR-NBARC-LRR	3356	-	motif_13,motif_1,motif_6,motif_4,motif_5,motif_5,motif_10,motif_10,motif_10,motif_3,motif_3,motif_3,motif_12,motif_12,motif_12,motif_2,motif_2,motif_2,motif_8,motif_8,motif_7,motif_9,motif_9	11991767	82128539	officinarum
Chr4A_nlr34	Chr4A	15024491	15028212	Chr4	CC-NBARC-LRR	3721	-	motif_17,motif_16,motif_1,motif_6,motif_4,motif_5,motif_5,motif_10,motif_10,motif_10,motif_3,motif_3,motif_3,motif_12,motif_12,motif_12,motif_2,motif_2,motif_2,motif_8,motif_8,motif_7,motif_11,motif_9,motif_9,motif_11	11991767	82128539	officinarum
Chr4A_nlr35	Chr4A	13877605	13878226	Chr4	NBARC-LRR	621	-	motif_12,motif_2,motif_2,motif_8,motif_8,motif_7,motif_9,motif_9	11991767	82128539	officinarum
Chr4A_nlr36	Chr4A	7485428	7487520	Chr4	NBARC-LRR	2092	-	motif_1,motif_6,motif_4,motif_3,motif_2,motif_8,motif_11,motif_9	4067	11438071	officinarum
Chr4A_nlr37	Chr4A	6738392	6740484	Chr4	NBARC-LRR	2092	-	motif_1,motif_6,motif_4,motif_3,motif_2,motif_8,motif_11,motif_9	4067	11438071	officinarum
Chr4A_nlr38	Chr4A	5875131	5877223	Chr4	NBARC-LRR	2092	-	motif_1,motif_6,motif_4,motif_3,motif_2,motif_8,motif_11,motif_9	4067	11438071	officinarum
Chr4A_nlr39	Chr4A	5014242	5016334	Chr4	NBARC-LRR	2092	-	motif_1,motif_6,motif_4,motif_3,motif_2,motif_8,motif_11,motif_9	4067	11438071	officinarum
Chr4A_nlr40	Chr4A	3441716	3446793	Chr4	CC-NBARC-LRR	5077	-	motif_17,motif_16,motif_1,motif_6,motif_3,motif_12,motif_12,motif_2,motif_2,motif_2,motif_8,motif_8,motif_7,motif_9,motif_11,motif_11,motif_11,motif_11,motif_11,motif_11,motif_11,motif_11,motif_11,motif_11,motif_11,motif_11,motif_11	4067	11438071	officinarum
Chr4A_alt_nlr1	Chr4A_alt	17899452	17901921	Chr4	CC-NBARC-LRR	2469	+	motif_16,motif_1,motif_6,motif_6,motif_4,motif_5,motif_3,motif_12,motif_12,motif_2,motif_2,motif_2,motif_8,motif_8,motif_7,motif_9,motif_9,motif_11	27225	54414928	officinarum
Chr4A_alt_nlr2	Chr4A_alt	18194349	18195612	Chr4	CC-NBARC	1263	+	motif_16,motif_1,motif_6,motif_6,motif_4,motif_4,motif_5,motif_5,motif_5,motif_10,motif_10,motif_10,motif_3,motif_3,motif_3,motif_12,motif_12,motif_12,motif_2,motif_2,motif_8	27225	54414928	officinarum
Chr4A_alt_nlr3	Chr4A_alt	19687059	19689528	Chr4	CC-NBARC-LRR	2469	+	motif_16,motif_1,motif_6,motif_6,motif_4,motif_5,motif_3,motif_12,motif_12,motif_2,motif_2,motif_2,motif_8,motif_8,motif_7,motif_9,motif_9,motif_11	27225	54414928	officinarum
Chr4A_alt_nlr4	Chr4A_alt	19847663	19850132	Chr4	CC-NBARC-LRR	2469	+	motif_16,motif_1,motif_6,motif_6,motif_4,motif_5,motif_3,motif_12,motif_12,motif_2,motif_2,motif_2,motif_8,motif_8,motif_7,motif_9,motif_9,motif_11	27225	54414928	officinarum
Chr4A_alt_nlr5	Chr4A_alt	19948488	19951664	Chr4	CC-NBARC-LRR	3176	+	motif_16,motif_1,motif_6,motif_6,motif_4,motif_4,motif_5,motif_5,motif_5,motif_10,motif_10,motif_10,motif_3,motif_3,motif_3,motif_12,motif_12,motif_12,motif_2,motif_2,motif_2,motif_8,motif_8,motif_7,motif_9,motif_11	27225	54414928	officinarum
Chr4A_alt_nlr6	Chr4A_alt	32510409	32513319	Chr4	NBARC-LRR	2910	+	motif_1,motif_6,motif_6,motif_4,motif_4,motif_5,motif_5,motif_5,motif_10,motif_10,motif_10,motif_3,motif_3,motif_3,motif_12,motif_12,motif_12,motif_2,motif_2,motif_2,motif_8,motif_8,motif_7,motif_11,motif_9,motif_11,motif_11,motif_11,motif_11,motif_11,motif_11,motif_11,motif_11,motif_9,motif_11,motif_11	27225	54414928	officinarum
Chr4A_alt_nlr7	Chr4A_alt	32634088	32636998	Chr4	NBARC-LRR	2910	+	motif_1,motif_6,motif_6,motif_4,motif_4,motif_5,motif_5,motif_5,motif_10,motif_10,motif_10,motif_3,motif_3,motif_3,motif_12,motif_12,motif_12,motif_2,motif_2,motif_2,motif_8,motif_8,motif_7,motif_11,motif_9,motif_11,motif_11,motif_11,motif_11,motif_11,motif_11,motif_11,motif_11,motif_9,motif_11,motif_11	27225	54414928	officinarum
Chr4A_alt_nlr8	Chr4A_alt	49012003	49014700	Chr4	CC-NBARC-LRR	2697	+	motif_16,motif_1,motif_6,motif_6,motif_4,motif_5,motif_3,motif_12,motif_12,motif_2,motif_2,motif_2,motif_8,motif_8,motif_7,motif_9,motif_19,motif_11,motif_11,motif_11,motif_11,motif_11,motif_11	27225	54414928	officinarum
Chr4A_alt_nlr9	Chr4A_alt	49085758	49088542	Chr4	CC-NBARC-LRR	2784	+	motif_16,motif_1,motif_6,motif_6,motif_4,motif_5,motif_3,motif_12,motif_2,motif_7,motif_19,motif_11,motif_11,motif_11,motif_11,motif_11	27225	54414928	officinarum
Chr4A_alt_nlr10	Chr4A_alt	49210784	49213568	Chr4	CC-NBARC-LRR	2784	+	motif_16,motif_1,motif_6,motif_6,motif_4,motif_5,motif_3,motif_12,motif_2,motif_7,motif_19,motif_11,motif_11,motif_11,motif_11,motif_11	27225	54414928	officinarum
Chr4A_alt_nlr11	Chr4A_alt	49269643	49272427	Chr4	CC-NBARC-LRR	2784	+	motif_16,motif_1,motif_6,motif_6,motif_4,motif_5,motif_3,motif_12,motif_2,motif_7,motif_19,motif_11,motif_11,motif_11,motif_11,motif_11	27225	54414928	officinarum
Chr4A_alt_nlr12	Chr4A_alt	51105123	51110006	Chr4	CC-NBARC-LRR	4883	+	motif_17,motif_16,motif_1,motif_6,motif_6,motif_4,motif_4,motif_5,motif_5,motif_5,motif_10,motif_10,motif_10,motif_3,motif_3,motif_3,motif_12,motif_12,motif_12,motif_2,motif_2,motif_2,motif_8,motif_8,motif_7,motif_9,motif_9,motif_11,motif_11,motif_11,motif_11,motif_11,motif_11,motif_11,motif_11,motif_11,motif_11,motif_11,motif_11,motif_11	27225	54414928	officinarum
Chr4A_alt_nlr13	Chr4A_alt	53064193	53066932	Chr4	CC-NBARC-LRR	2739	+	motif_16,motif_1,motif_6,motif_6,motif_4,motif_5,motif_3,motif_12,motif_12,motif_2,motif_2,motif_2,motif_8,motif_8,motif_7,motif_9,motif_19,motif_11,motif_11,motif_11,motif_11,motif_11	27225	54414928	officinarum
Chr4A_alt_nlr14	Chr4A_alt	53236087	53238958	Chr4	CC-NBARC-LRR	2871	-	motif_17,motif_16,motif_1,motif_6,motif_6,motif_4,motif_4,motif_5,motif_5,motif_5,motif_10,motif_10,motif_10,motif_3,motif_3,motif_3,motif_12,motif_12,motif_12,motif_2,motif_2,motif_8,motif_9,motif_9,motif_11,motif_9,motif_11,motif_11,motif_11,motif_11	27225	54414928	officinarum
Chr4A_alt_nlr15	Chr4A_alt	53119799	53122670	Chr4	CC-NBARC-LRR	2871	-	motif_17,motif_16,motif_1,motif_6,motif_6,motif_4,motif_4,motif_5,motif_5,motif_5,motif_10,motif_10,motif_10,motif_3,motif_3,motif_3,motif_12,motif_12,motif_12,motif_2,motif_2,motif_8,motif_9,motif_9,motif_11,motif_9,motif_11,motif_11,motif_11,motif_11	27225	54414928	officinarum
Chr4A_alt_nlr16	Chr4A_alt	50445794	50448098	Chr4	CC-NBARC-LRR	2304	-	motif_16,motif_1,motif_6,motif_6,motif_4,motif_4,motif_5,motif_5,motif_5,motif_10,motif_10,motif_10,motif_3,motif_3,motif_3,motif_12,motif_12,motif_12,motif_2,motif_2,motif_2,motif_8,motif_8,motif_7,motif_9,motif_9,motif_9,motif_20	27225	54414928	officinarum
Chr4A_alt_nlr17	Chr4A_alt	50431548	50433635	Chr4	CC-NBARC-LRR	2087	-	motif_16,motif_1,motif_6,motif_6,motif_4,motif_4,motif_5,motif_5,motif_5,motif_10,motif_10,motif_10,motif_3,motif_3,motif_3,motif_12,motif_12,motif_12,motif_2,motif_2,motif_2,motif_8,motif_8,motif_7,motif_9,motif_9,motif_9,motif_11	27225	54414928	officinarum
Chr4A_alt_nlr18	Chr4A_alt	50362058	50364146	Chr4	CC-NBARC-LRR	2088	-	motif_16,motif_1,motif_6,motif_6,motif_4,motif_4,motif_5,motif_5,motif_5,motif_10,motif_10,motif_10,motif_3,motif_3,motif_3,motif_12,motif_12,motif_12,motif_2,motif_2,motif_2,motif_8,motif_8,motif_7,motif_9,motif_9,motif_9,motif_11	27225	54414928	officinarum
Chr4A_alt_nlr19	Chr4A_alt	50352568	50354944	Chr4	CC-NBARC-LRR	2376	-	motif_16,motif_1,motif_6,motif_6,motif_4,motif_4,motif_5,motif_5,motif_5,motif_10,motif_10,motif_10,motif_3,motif_3,motif_3,motif_12,motif_12,motif_12,motif_2,motif_2,motif_2,motif_8,motif_8,motif_7,motif_9,motif_9,motif_9,motif_11,motif_11	27225	54414928	officinarum
Chr4A_alt_nlr20	Chr4A_alt	50336425	50338975	Chr4	CC-NBARC-LRR	2550	-	motif_17,motif_16,motif_1,motif_6,motif_6,motif_4,motif_4,motif_5,motif_5,motif_5,motif_10,motif_10,motif_10,motif_3,motif_3,motif_3,motif_12,motif_12,motif_12,motif_2,motif_2,motif_2,motif_8,motif_8,motif_7,motif_9,motif_9,motif_9,motif_11,motif_11	27225	54414928	officinarum
Chr4A_alt_nlr21	Chr4A_alt	49906276	49908133	Chr4	CC-NBARC-LRR	1857	-	motif_17,motif_16,motif_1,motif_6,motif_6,motif_4,motif_4,motif_5,motif_5,motif_5,motif_10,motif_10,motif_10,motif_3,motif_3,motif_3,motif_12,motif_12,motif_12,motif_2,motif_2,motif_2,motif_8,motif_8,motif_7,motif_9,motif_11,motif_11	27225	54414928	officinarum
Chr4A_alt_nlr22	Chr4A_alt	49829768	49832070	Chr4	CC-NBARC-LRR	2302	-	motif_16,motif_1,motif_6,motif_6,motif_4,motif_4,motif_5,motif_5,motif_5,motif_10,motif_10,motif_10,motif_3,motif_3,motif_3,motif_12,motif_12,motif_12,motif_2,motif_2,motif_2,motif_8,motif_8,motif_7,motif_9,motif_11,motif_11,motif_11,motif_11	27225	54414928	officinarum
Chr4A_alt_nlr23	Chr4A_alt	49805870	49807727	Chr4	CC-NBARC-LRR	1857	-	motif_17,motif_16,motif_1,motif_6,motif_6,motif_4,motif_4,motif_5,motif_5,motif_5,motif_10,motif_10,motif_10,motif_3,motif_3,motif_3,motif_12,motif_12,motif_12,motif_2,motif_2,motif_2,motif_8,motif_8,motif_7,motif_9,motif_11,motif_11	27225	54414928	officinarum
Chr4A_alt_nlr24	Chr4A_alt	49729771	49731664	Chr4	CC-NBARC-LRR	1893	-	motif_16,motif_1,motif_6,motif_6,motif_4,motif_4,motif_5,motif_5,motif_5,motif_10,motif_10,motif_10,motif_3,motif_3,motif_3,motif_12,motif_12,motif_12,motif_2,motif_2,motif_2,motif_8,motif_8,motif_7,motif_9,motif_11,motif_11,motif_11	27225	54414928	officinarum
Chr4A_alt_nlr25	Chr4A_alt	49599236	49601129	Chr4	CC-NBARC-LRR	1893	-	motif_16,motif_1,motif_6,motif_6,motif_4,motif_4,motif_5,motif_5,motif_5,motif_10,motif_10,motif_10,motif_3,motif_3,motif_3,motif_12,motif_12,motif_12,motif_2,motif_2,motif_2,motif_8,motif_8,motif_7,motif_9,motif_11,motif_11,motif_11	27225	54414928	officinarum
Chr4A_alt_nlr26	Chr4A_alt	49475912	49477805	Chr4	CC-NBARC-LRR	1893	-	motif_16,motif_1,motif_6,motif_6,motif_4,motif_4,motif_5,motif_5,motif_5,motif_10,motif_10,motif_10,motif_3,motif_3,motif_3,motif_12,motif_12,motif_12,motif_2,motif_2,motif_2,motif_8,motif_8,motif_7,motif_9,motif_11,motif_11,motif_11	27225	54414928	officinarum
Chr4A_alt_nlr27	Chr4A_alt	49367476	49369778	Chr4	CC-NBARC-LRR	2302	-	motif_16,motif_1,motif_6,motif_6,motif_4,motif_4,motif_5,motif_5,motif_5,motif_10,motif_10,motif_10,motif_3,motif_3,motif_3,motif_12,motif_12,motif_12,motif_2,motif_2,motif_2,motif_8,motif_8,motif_7,motif_9,motif_11,motif_11,motif_11,motif_11	27225	54414928	officinarum
Chr4A_alt_nlr28	Chr4A_alt	49178405	49180262	Chr4	CC-NBARC-LRR	1857	-	motif_17,motif_16,motif_1,motif_6,motif_6,motif_4,motif_4,motif_5,motif_5,motif_5,motif_10,motif_10,motif_10,motif_3,motif_3,motif_3,motif_12,motif_12,motif_12,motif_2,motif_2,motif_2,motif_8,motif_8,motif_7,motif_9,motif_11,motif_11	27225	54414928	officinarum
Chr4A_alt_nlr29	Chr4A_alt	49113588	49115883	Chr4	CC-NBARC-LRR	2295	-	motif_17,motif_16,motif_1,motif_6,motif_6,motif_4,motif_4,motif_5,motif_5,motif_5,motif_10,motif_10,motif_10,motif_3,motif_3,motif_3,motif_12,motif_12,motif_12,motif_2,motif_2,motif_2,motif_8,motif_8,motif_7,motif_9,motif_11,motif_11,motif_11,motif_11,motif_11	27225	54414928	officinarum
Chr4A_alt_nlr30	Chr4A_alt	49029621	49031916	Chr4	CC-NBARC-LRR	2295	-	motif_17,motif_16,motif_1,motif_6,motif_6,motif_4,motif_4,motif_5,motif_5,motif_5,motif_10,motif_10,motif_10,motif_3,motif_3,motif_3,motif_12,motif_12,motif_12,motif_2,motif_2,motif_2,motif_8,motif_8,motif_7,motif_9,motif_11,motif_11,motif_11,motif_11,motif_11	27225	54414928	officinarum
Chr4A_alt_nlr31	Chr4A_alt	4061235	4063226	Chr4	NBARC	1991	-	motif_1,motif_6,motif_4,motif_5,motif_5,motif_10,motif_10,motif_10,motif_3,motif_3,motif_3,motif_12,motif_12,motif_12,motif_2,motif_2,motif_2,motif_8,motif_8,motif_7	27225	54414928	officinarum
Chr4A_alt_nlr32	Chr4A_alt	4039427	4042435	Chr4	CC-NBARC-LRR	3008	-	motif_17,motif_16,motif_1,motif_6,motif_4,motif_5,motif_5,motif_10,motif_10,motif_10,motif_3,motif_3,motif_3,motif_12,motif_12,motif_12,motif_2,motif_2,motif_2,motif_8,motif_8,motif_7,motif_11,motif_9,motif_9	27225	54414928	officinarum
Chr4B_nlr1	Chr4B	1823106	1826119	Chr4	CC-NBARC-LRR	3013	+	motif_17,motif_16,motif_1,motif_6,motif_4,motif_5,motif_5,motif_10,motif_10,motif_10,motif_3,motif_3,motif_3,motif_12,motif_12,motif_12,motif_2,motif_2,motif_2,motif_8,motif_8,motif_7,motif_11,motif_9	46206	67295047	spontaneum
Chr4B_nlr2	Chr4B	1927488	1933304	Chr4	CC-NBARC-LRR	5816	+	motif_17,motif_16,motif_1,motif_6,motif_4,motif_5,motif_5,motif_10,motif_10,motif_10,motif_3,motif_3,motif_3,motif_12,motif_12,motif_12,motif_2,motif_2,motif_2,motif_8,motif_8,motif_7,motif_11,motif_9,motif_9	46206	67295047	spontaneum
Chr4B_nlr3	Chr4B	4511629	4514155	Chr4	CC-NBARC-LRR	2526	+	motif_16,motif_1,motif_6,motif_6,motif_4,motif_5,motif_3,motif_12,motif_12,motif_2,motif_2,motif_2,motif_8,motif_8,motif_7,motif_9,motif_11	46206	67295047	spontaneum
Chr4B_nlr4	Chr4B	4907295	4908837	Chr4	NBARC	1542	+	motif_14,motif_1,motif_6,motif_6,motif_4,motif_5	46206	67295047	spontaneum
Chr4B_nlr5	Chr4B	23296934	23298653	Chr4	CC-NBARC-LRR	1719	+	motif_16,motif_1,motif_6,motif_6,motif_4,motif_5,motif_3,motif_12,motif_12,motif_2,motif_2,motif_2,motif_8,motif_8,motif_7,motif_9,motif_9	46206	67295047	spontaneum
Chr4B_nlr6	Chr4B	23522581	23525027	Chr4	CC-NBARC-LRR	2446	+	motif_16,motif_1,motif_6,motif_6,motif_4,motif_4,motif_5,motif_5,motif_5,motif_10,motif_10,motif_10,motif_3,motif_3,motif_3,motif_12,motif_12,motif_12,motif_2,motif_2,motif_2,motif_8,motif_8,motif_7,motif_9,motif_11	46206	67295047	spontaneum
Chr4B_nlr7	Chr4B	66674886	66676095	Chr4	CC-NBARC	1209	+	motif_16,motif_1,motif_6,motif_6,motif_4,motif_5,motif_3,motif_12,motif_2	46206	67295047	spontaneum
Chr4B_nlr8	Chr4B	66693546	66695235	Chr4	NBARC-LRR	1689	+	motif_12,motif_2,motif_2,motif_8,motif_8,motif_7,motif_9,motif_9,motif_11,motif_11,motif_11,motif_11,motif_11	46206	67295047	spontaneum
Chr4B_nlr9	Chr4B	66736882	66739750	Chr4	CC-NBARC-LRR	2868	-	motif_17,motif_16,motif_1,motif_6,motif_6,motif_4,motif_4,motif_5,motif_5,motif_5,motif_10,motif_10,motif_10,motif_3,motif_3,motif_3,motif_12,motif_12,motif_12,motif_2,motif_2,motif_8,motif_9,motif_9,motif_11,motif_9,motif_11,motif_11,motif_11,motif_11	46206	67295047	spontaneum
Chr4B_nlr10	Chr4B	61699686	61703026	Chr4	CC-NBARC-LRR	3340	-	motif_17,motif_16,motif_1,motif_6,motif_6,motif_4,motif_5,motif_10,motif_3,motif_3,motif_12,motif_12,motif_12,motif_2,motif_2,motif_2,motif_8,motif_8,motif_7,motif_9,motif_9,motif_11,motif_11,motif_11,motif_11,motif_11,motif_11	46206	67295047	spontaneum
Chr4B_nlr11	Chr4B	60450787	60453091	Chr4	CC-NBARC-LRR	2304	-	motif_16,motif_1,motif_6,motif_6,motif_4,motif_4,motif_5,motif_5,motif_5,motif_10,motif_10,motif_10,motif_3,motif_3,motif_3,motif_12,motif_12,motif_12,motif_2,motif_2,motif_2,motif_8,motif_8,motif_7,motif_9,motif_9,motif_9,motif_20	46206	67295047	spontaneum
Chr4B_nlr12	Chr4B	60435934	60438022	Chr4	CC-NBARC-LRR	2088	-	motif_16,motif_1,motif_6,motif_6,motif_4,motif_4,motif_5,motif_5,motif_5,motif_10,motif_10,motif_10,motif_3,motif_3,motif_3,motif_12,motif_12,motif_12,motif_2,motif_2,motif_2,motif_8,motif_8,motif_7,motif_9,motif_9,motif_9,motif_11	46206	67295047	spontaneum
Chr4B_nlr13	Chr4B	60423322	60425335	Chr4	CC-NBARC-LRR	2013	-	motif_16,motif_1,motif_6,motif_6,motif_4,motif_4,motif_5,motif_5,motif_5,motif_10,motif_10,motif_10,motif_3,motif_3,motif_3,motif_12,motif_12,motif_12,motif_2,motif_2,motif_2,motif_8,motif_8,motif_7,motif_9,motif_9,motif_9,motif_11	46206	67295047	spontaneum
Chr4B_nlr14	Chr4B	60405686	60408242	Chr4	CC-NBARC-LRR	2556	-	motif_17,motif_16,motif_1,motif_6,motif_6,motif_4,motif_4,motif_5,motif_5,motif_5,motif_10,motif_10,motif_10,motif_3,motif_3,motif_3,motif_12,motif_12,motif_12,motif_2,motif_2,motif_2,motif_8,motif_8,motif_7,motif_9,motif_9,motif_9,motif_11	46206	67295047	spontaneum
Chr4B_nlr15	Chr4B	59160893	59168034	Chr4	CC-NBARC-LRR	7141	-	motif_17,motif_16,motif_1,motif_6,motif_6,motif_4,motif_4,motif_5,motif_5,motif_5,motif_10,motif_10,motif_3,motif_2,motif_8,motif_7,motif_9,motif_11,motif_11,motif_11,motif_11,motif_11,motif_11	46206	67295047	spontaneum
Chr4B_nlr16	Chr4B	59139164	59142056	Chr4	CC-NBARC-LRR	2892	-	motif_16,motif_1,motif_6,motif_6,motif_4,motif_5,motif_3,motif_12,motif_12,motif_2,motif_2,motif_2,motif_8,motif_8,motif_7,motif_11,motif_11,motif_11,motif_11,motif_11	46206	67295047	spontaneum
Chr4B_nlr17	Chr4B	51462948	51464400	Chr4	CC-NBARC	1452	-	motif_17,motif_1,motif_6,motif_6,motif_4,motif_4,motif_5,motif_5,motif_5,motif_10,motif_10,motif_3,motif_2,motif_8	46206	67295047	spontaneum
Chr4B_nlr18	Chr4B	51317612	51318881	Chr4	CC-NBARC	1269	-	motif_16,motif_1,motif_6,motif_6,motif_4,motif_4,motif_5,motif_5,motif_5,motif_10,motif_10,motif_10,motif_3,motif_3,motif_3,motif_12,motif_12,motif_12,motif_2,motif_2,motif_8	46206	67295047	spontaneum
[truncated: 2,441 more rows]
