# Supplementary material for: The complex polyploid genome architecture of sugarcane
Source: Nature. 2024 Mar 27;628(8009):804–10. doi: 10.1038/s41586-024-07231-4 (PMC11041754; doi:10.1038/s41586-024-07231-4)
Supplement: Supplementary file 13 — Resistance gene analogue enrichment values. [file 41586_2024_7231_MOESM13_ESM.xlsx]

## Sheet: Sheet1
Supplemental table 12- Resistance gene analog (RGA) enrichments per R570 homolog.
So- S. officinarum; Ss- S.spontaneum
	Total So assigned kilobases	Total Ss assigned kilobases	RGA motif kilobases- So assigned	RGA motif kilobases- Ss assigned	Fisher exact test enrichment
R570 Chr1 homologs	653656	230856	299	166	1.57
R570 Chr2 homologs	570935	172491	438	190	1.43
R570 Chr3 homologs	568097	100554	190	162	4.81
R570 Chr4 homologs	396998	247459	448	226	0.8
R570 Chr5 homologs	647422	217816	890	654	2.18
R570 Chr6 homologs	413632	167439	509	691	3.35
R570 Chr7 homologs	424780	167080	288	466	4.11
R570 Chr8 homologs	265340	158535	514	600	1.95
R570 Chr9 homologs	333810	66103	760	252	1.67
R570 Chr10 homologs	553875	67623	2774	405	1.19
