# Supplementary material for: The complex polyploid genome architecture of sugarcane
Source: Nature. 2024 Mar 27;628(8009):804–10. doi: 10.1038/s41586-024-07231-4 (PMC11041754; doi:10.1038/s41586-024-07231-4)
Supplement: Supplementary file 14 — Bru1 curated candidate genes and function. [file 41586_2024_7231_MOESM14_ESM.xlsx]

## Sheet: Feuil1
curated gene id	location on R570 assembly	Gene model from whole genome annotation	Function	best BLASTP1	coverage	identity	E-value	score
1	5944326..5948613	SoffiXsponR570.03Dg023400.1	Cell division control protein 2 homolog 2 (CDC2)	Sorghum bicolor (XP_002451427.1)	1	0.9659	0.0	563
2	5951214..5955175	SoffiXsponR570.03Dg023500.1	Shrunken seed protein (peroxisome biogenesis)	Miscanthus lutarioriparius (CAD6248276.1)	1	95.99	0.0	374
3	5956682..5959684	SoffiXsponR570.03Dg023600.1	Conserved hypotetical protein	Miscanthus lutarioriparius (CAD6252090.1)	0.86	95.36%	0.0	807
4	5964032..5965606	SoffiXsponR570.03Dg023800.1	Tyrosine specific protein phosphatase	Miscanthus lutarioriparius (CAD6248274.1)	0.88	88.63%	0.0	448
5	5967203..5968268	SoffiXsponR570.03Dg023900.1	cysteine-rich receptor-like protein kinase (fragment)	Panicum hallii (XP_025828515.1)	0.76	60.74%	9e-46	279
6	5969541..6004203	-	NADP-dependent D-sorbitol-6-phosphate dehydrogenase (S6PDH)	Setaria viridis (XP_034580519.1)	0.98	70.64%	4e-163	346
TKP 7-82	6123575..6149515	SoffiXsponR570.03Dg024200.1 SoffiXsponR570.03Dg024300.1	Tandem Kinase-pseudokinase (RLK-PELLE-DSLV family)	Brachypodium distachyon (XP_010234016.1)	0.9	50.95%	4e-68	676
9	6157614..6160358	SoffiXsponR570.03Dg024400.1	Conserved hypotetical protein	Miscanthus lutarioriparius (CAD6215410.1)	0.87	53.12%	2e-170	500
10	6170070..6172298	-	Conserved hypotetical protein	Sorghum bicolor (XP_021315165.1)	0.55	63.92%	3e-164	621
11	6184755..6218238	SoffiXsponR570.03Dg024500.1	NADP-dependent D-sorbitol-6-phosphate dehydrogenase (S6PDH)	Setaria viridis (XP_034580519.1)	1	75.79%	0.0	346
12	6223884..6230360	SoffiXsponR570.03Dg024800.1	NADP-dependent D-sorbitol-6-phosphate dehydrogenase (S6PDH)	Miscanthus lutarioriparius (CAD6248272.1)	0.96	0.9805	0.0	315
13	6251287..6253115	SoffiXsponR570.03Dg024900.1	Beta-1-4 endoglucanase	Miscanthus lutarioriparius (CAD6248271.1)	1	0.8816	0.0	518
1NCBI non-redundant protein database
2Bru1 candidate, classification from ITAK database (http://itak.feilab.net/cgi-bin/itak/index.cgi)
