# Supplementary material for: The complex polyploid genome architecture of sugarcane
Source: Nature. 2024 Mar 27;628(8009):804–10. doi: 10.1038/s41586-024-07231-4 (PMC11041754; doi:10.1038/s41586-024-07231-4)
Supplement: Supplementary file 15 — SRA Bioproject information. [file 41586_2024_7231_MOESM15_ESM.xlsx]

## Sheet: Sheet1
NCBI BioProject Accession	NCBI BioSample Accession	SRA Accession	Library Name	Sample Name	Sample Isolated From	Sample Tube/Plate Label	Platform	Model	Actual Run Type
PRJNA456890	SAMN09062949	SRP153316	BZGPS	R570_1	leaf	R570_1	Illumina	HiSeq-Rapid	2x251
PRJNA456890	SAMN09062949		CCWTA	R570_2	leaf	R570_2	Illumina	HiSeq-Rapid	2x251
PRJNA456890	SAMN09062949	SRP153316	CCWTA	R570_2	leaf	R570_2	Illumina	HiSeq-Rapid	2x251
PRJNA456890	SAMN09062949	SRP153316	CCWTB	R570_3	leaf	R570_3	Illumina	HiSeq-Rapid	2x251
PRJNA456890	SAMN09062949	SRP153316	CCWTC	R570_4	leaf	R570_4	Illumina	HiSeq-Rapid	2x251
PRJNA456890	SAMN09062949		GAUYY	PBGN HA	leaves	PBGN HA	PacBio	Sequel	1x600
PRJNA456890	SAMN09062949	SRP153316	GAUYY	PBGN HA	leaves	PBGN HA	PacBio	Sequel	1x600
PRJNA456890	SAMN09062949		GAUYY	PBGN HA	leaves	PBGN HA	PacBio	Sequel	1x600
PRJNA456890	SAMN09062949	SRP153316	GAUYY	PBGN HA	leaves	PBGN HA	PacBio	Sequel	1x600
PRJNA456890	SAMN09062949	SRP153316	GAUYY	PBGN HA	leaves	PBGN HA	PacBio	Sequel	1x600
PRJNA456890	SAMN09062949	SRP153316	GAUYY	PBGN HA	leaves	PBGN HA	PacBio	Sequel	1x600
PRJNA456890	SAMN09062949	SRP153316	GAUYY	PBGN HA	leaves	PBGN HA	PacBio	Sequel	1x600
PRJNA456890	SAMN09062949	SRP153316	GAUYY	PBGN HA	leaves	PBGN HA	PacBio	Sequel	1x600
PRJNA456890	SAMN09062949	SRP153316	GAUYY	PBGN HA	leaves	PBGN HA	PacBio	Sequel	1x600
PRJNA456890	SAMN09062949	SRP153316	GAUYY	PBGN HA	leaves	PBGN HA	PacBio	Sequel	1x600
PRJNA456890	SAMN09062949	SRP153316	GBNNP	HA ID PBHF	leaves	HA ID PBHF	PacBio	Sequel	1x600
PRJNA456890	SAMN09062949	SRP153316	GBNNP	HA ID PBHF	leaves	HA ID PBHF	PacBio	Sequel	1x600
PRJNA456890	SAMN09062949	SRP153316	GBNNP	HA ID PBHF	leaves	HA ID PBHF	PacBio	Sequel	1x600
PRJNA580882	SAMN13166121	SRP233998	GPSHU	R570RS01	leaf roll, immature	RNAseqR570_Henry	Illumina	NovaSeq	2x151
PRJNA580883	SAMN13165509	SRP234001	GPSHW	R570RS02	leaf, mature	RNAseqR570_Henry	Illumina	NovaSeq	2x151
PRJNA580884	SAMN13166118	SRP234006	GPSHX	R570RS04	meristem, immature	RNAseqR570_Henry	Illumina	NovaSeq	2x151
PRJNA580885	SAMN13165507	SRP234004	GPSHY	R570RS05	#ERROR!	RNAseqR570_Henry	Illumina	NovaSeq	2x151
PRJNA580886	SAMN13165425	SRP234003	GPSHZ	R570RS06	#ERROR!	RNAseqR570_Henry	Illumina	NovaSeq	2x151
PRJNA580887	SAMN13165427	SRP234002	GPSNA	R570RS07	3rd above soil, mature	RNAseqR570_Henry	Illumina	NovaSeq	2x151
PRJNA580888	SAMN13166156	SRP233994	GPSNB	R570RS08	leaf, mature	RNAseqR570_Henry	Illumina	NovaSeq	2x151
PRJNA580889	SAMN13166154	SRP234000	GPSNC	R570RS10	leaf, young plant	RNAseqR570_Henry	Illumina	NovaSeq	2x151
PRJNA580890	SAMN13165510	SRP234012	GPSNG	R570RR01	propagation buds	RNAseqR570_Henry	Illumina	NovaSeq	2x151
PRJNA580891	SAMN13166079	SRP233995	GPSNH	R570RR02	roots, propagation buds	RNAseqR570_Henry	Illumina	NovaSeq	2x151
PRJNA580892	SAMN13165424	SRP233999	GPSNN	R570RR03	roots, propagation	RNAseqR570_Henry	Illumina	NovaSeq	2x151
PRJNA580893	SAMN13165426	SRP233992	GPSNO	R570RR04	roots, 2-week young	RNAseqR570_Henry	Illumina	NovaSeq	2x151
PRJNA580894	SAMN13165715	SRP234008	GPSNP	R570RV01	leaf roll, immature	RNAseqR570_Henry	Illumina	NovaSeq	2x151
PRJNA580895	SAMN13165511	SRP234013	GPSNS	R570RV02	leaf sheath, mature	RNAseqR570_Henry	Illumina	NovaSeq	2x151
PRJNA580896	SAMN13165678	SRP234014	GPSNT	R570RV03	leaf blade, mature	RNAseqR570_Henry	Illumina	NovaSeq	2x151
PRJNA580897	SAMN13165679	SRP234010	GPSNU	R570RV04	TVD leaf sheath, immature	RNAseqR570_Henry	Illumina	NovaSeq	2x151
PRJNA580898	SAMN13166155	SRP234009	GPSNW	R570RV05	TVD leaf blade, immature	RNAseqR570_Henry	Illumina	NovaSeq	2x151
PRJNA580899	SAMN13166080	SRP234007	GPSNX	R570RV06	meristem, immature	RNAseqR570_Henry	Illumina	NovaSeq	2x151
PRJNA580900	SAMN13165508	SRP234011	GPSNY	R570RV07	#ERROR!	RNAseqR570_Henry	Illumina	NovaSeq	2x151
PRJNA580901	SAMN13165603	SRP234005	GPSNZ	R570RV08	#ERROR!	RNAseqR570_Henry	Illumina	NovaSeq	2x151
PRJNA580902	SAMN13166120	SRP233987	GPSOA	R570RV09	#ERROR!	RNAseqR570_Henry	Illumina	NovaSeq	2x151
PRJNA580903	SAMN13166117	SRP233991	GPSOB	R570RV10	#ERROR!	RNAseqR570_Henry	Illumina	NovaSeq	2x151
PRJNA580904	SAMN13165764	SRP233988	GPSOC	R570RV11	shoots, propagation	RNAseqR570_Henry	Illumina	NovaSeq	2x151
PRJNA580905	SAMN13166119	SRP233990	GPSOG	R570RV12	seedling, 2-week young	RNAseqR570_Henry	Illumina	NovaSeq	2x151
PRJNA580906	SAMN13165601	SRP233996	GPSOH	R570RV13	seedling, 2-week young	RNAseqR570_Henry	Illumina	NovaSeq	2x151
PRJNA580907	SAMN13165714	SRP233993	GPSON	R570RV14	meristem, immature	RNAseqR570_Henry	Illumina	NovaSeq	2x151
PRJNA580908	SAMN13165602	SRP233997	GPSOO	R570RF02	meristem, 10mm, immature	RNAseqR570_Henry	Illumina	NovaSeq	2x151
PRJNA580909	SAMN13165600	SRP233986	GPSOP	R570RF03	flower, bottom, immature	RNAseqR570_Henry	Illumina	NovaSeq	2x151
PRJNA580910	SAMN13165423	SRP233989	GPSOS	R570RF04	flower, middle, intermediate	RNAseqR570_Henry	Illumina	NovaSeq	2x151

## Sheet: Sheet3
Library Code	Description	Sequencing type	NCBI BioProject Accession	NCBI BioSample Accession
IGYN	R570 Genome polishing library	Illumina PCRfree , X10	PRJNA456890	SAMN09062949
IGYP	R570 Genome polishing library	Illumina PCRfree , X10	PRJNA456890	SAMN09062949
IGYQ	R570 Genome polishing library	Illumina PCRfree , X10	PRJNA456890	SAMN09062949
IGIR	R570 Genome polishing library	Illumina PCRfree , X10	PRJNA456890	SAMN09062949
IGIS	R570 Genome polishing library	Illumina PCRfree , X10	PRJNA456890	SAMN09062949
IMWB	single sorted chromosome	Illumina Nanoamp, HiSeq	PRJNA456890	SAMN09062949
IMWC	single sorted chromosome	Illumina Nanoamp, HiSeq	PRJNA456890	SAMN09062949
IMWD	single sorted chromosome	Illumina Nanoamp, HiSeq	PRJNA456890	SAMN09062949
IMWE	single sorted chromosome	Illumina Nanoamp, HiSeq	PRJNA456890	SAMN09062949
IMWF	single sorted chromosome	Illumina Nanoamp, HiSeq	PRJNA456890	SAMN09062949
IMWG	single sorted chromosome	Illumina Nanoamp, HiSeq	PRJNA456890	SAMN09062949
IMWH	single sorted chromosome	Illumina Nanoamp, HiSeq	PRJNA456890	SAMN09062949
IMWI	single sorted chromosome	Illumina Nanoamp, HiSeq	PRJNA456890	SAMN09062949
IMWJ	single sorted chromosome	Illumina Nanoamp, HiSeq	PRJNA456890	SAMN09062949
IMWK	single sorted chromosome	Illumina Nanoamp, HiSeq	PRJNA456890	SAMN09062949
IMWL	single sorted chromosome	Illumina Nanoamp, HiSeq	PRJNA456890	SAMN09062949
IMWM	single sorted chromosome	Illumina Nanoamp, HiSeq	PRJNA456890	SAMN09062949
IMWN	single sorted chromosome	Illumina Nanoamp, HiSeq	PRJNA456890	SAMN09062949
IMWP	single sorted chromosome	Illumina Nanoamp, HiSeq	PRJNA456890	SAMN09062949
IMWQ	single sorted chromosome	Illumina Nanoamp, HiSeq	PRJNA456890	SAMN09062949
IMWR	single sorted chromosome	Illumina Nanoamp, HiSeq	PRJNA456890	SAMN09062949
IMWS	single sorted chromosome	Illumina Nanoamp, HiSeq	PRJNA456890	SAMN09062949
IMWT	single sorted chromosome	Illumina Nanoamp, HiSeq	PRJNA456890	SAMN09062949
IWCU	single sorted chromosome	Illumina PCRfree, NovaSeq	PRJNA456890	SAMN09062949
IWCW	single sorted chromosome	Illumina PCRfree, NovaSeq	PRJNA456890	SAMN09062949
IWCX	single sorted chromosome	Illumina PCRfree, NovaSeq	PRJNA456890	SAMN09062949
IWCY	single sorted chromosome	Illumina PCRfree, NovaSeq	PRJNA456890	SAMN09062949
IWCZ	single sorted chromosome	Illumina PCRfree, NovaSeq	PRJNA456890	SAMN09062949
IWDA	single sorted chromosome	Illumina PCRfree, NovaSeq	PRJNA456890	SAMN09062949
IWDB	single sorted chromosome	Illumina PCRfree, NovaSeq	PRJNA456890	SAMN09062949
IWDC	single sorted chromosome	Illumina PCRfree, NovaSeq	PRJNA456890	SAMN09062949
IWDD	single sorted chromosome	Illumina PCRfree, NovaSeq	PRJNA456890	SAMN09062949
IWDE	single sorted chromosome	Illumina PCRfree, NovaSeq	PRJNA456890	SAMN09062949
IWDF	single sorted chromosome	Illumina PCRfree, NovaSeq	PRJNA456890	SAMN09062949
IWDG	single sorted chromosome	Illumina PCRfree, NovaSeq	PRJNA456890	SAMN09062949
IWDH	single sorted chromosome	Illumina PCRfree, NovaSeq	PRJNA456890	SAMN09062949
IWDI	single sorted chromosome	Illumina PCRfree, NovaSeq	PRJNA456890	SAMN09062949
IWDJ	single sorted chromosome	Illumina PCRfree, NovaSeq	PRJNA456890	SAMN09062949
IWDK	single sorted chromosome	Illumina PCRfree, NovaSeq	PRJNA456890	SAMN09062949
IWDL	single sorted chromosome	Illumina PCRfree, NovaSeq	PRJNA456890	SAMN09062949
IWDM	single sorted chromosome	Illumina PCRfree, NovaSeq	PRJNA456890	SAMN09062949
IWDN	single sorted chromosome	Illumina PCRfree, NovaSeq	PRJNA456890	SAMN09062949
IWDP	single sorted chromosome	Illumina PCRfree, NovaSeq	PRJNA456890	SAMN09062949
IWDQ	single sorted chromosome	Illumina PCRfree, NovaSeq	PRJNA456890	SAMN09062949
IWDR	single sorted chromosome	Illumina PCRfree, NovaSeq	PRJNA456890	SAMN09062949
IWDS	single sorted chromosome	Illumina PCRfree, NovaSeq	PRJNA456890	SAMN09062949
IWDT	single sorted chromosome	Illumina PCRfree, NovaSeq	PRJNA456890	SAMN09062949
IWDU	single sorted chromosome	Illumina PCRfree, NovaSeq	PRJNA456890	SAMN09062949
IWDW	single sorted chromosome	Illumina PCRfree, NovaSeq	PRJNA456890	SAMN09062949
IWDX	single sorted chromosome	Illumina PCRfree, NovaSeq	PRJNA456890	SAMN09062949
IWDY	single sorted chromosome	Illumina PCRfree, NovaSeq	PRJNA456890	SAMN09062949
IWDZ	single sorted chromosome	Illumina PCRfree, NovaSeq	PRJNA456890	SAMN09062949
IWEA	single sorted chromosome	Illumina PCRfree, NovaSeq	PRJNA456890	SAMN09062949
IWEB	single sorted chromosome	Illumina PCRfree, NovaSeq	PRJNA456890	SAMN09062949
IWEC	single sorted chromosome	Illumina PCRfree, NovaSeq	PRJNA456890	SAMN09062949
IWED	single sorted chromosome	Illumina PCRfree, NovaSeq	PRJNA456890	SAMN09062949
IWEE	single sorted chromosome	Illumina PCRfree, NovaSeq	PRJNA456890	SAMN09062949
IWEF	single sorted chromosome	Illumina PCRfree, NovaSeq	PRJNA456890	SAMN09062949
IWEH	single sorted chromosome	Illumina PCRfree, NovaSeq	PRJNA456890	SAMN09062949
IWEI	single sorted chromosome	Illumina PCRfree, NovaSeq	PRJNA456890	SAMN09062949
IWEJ	single sorted chromosome	Illumina PCRfree, NovaSeq	PRJNA456890	SAMN09062949
IWEK	single sorted chromosome	Illumina PCRfree, NovaSeq	PRJNA456890	SAMN09062949
IWEL	single sorted chromosome	Illumina PCRfree, NovaSeq	PRJNA456890	SAMN09062949
IWEM	single sorted chromosome	Illumina PCRfree, NovaSeq	PRJNA456890	SAMN09062949
IWEN	single sorted chromosome	Illumina PCRfree, NovaSeq	PRJNA456890	SAMN09062949
IWEP	single sorted chromosome	Illumina PCRfree, NovaSeq	PRJNA456890	SAMN09062949
IWEQ	single sorted chromosome	Illumina PCRfree, NovaSeq	PRJNA456890	SAMN09062949
IWER	single sorted chromosome	Illumina PCRfree, NovaSeq	PRJNA456890	SAMN09062949
IWES	single sorted chromosome	Illumina PCRfree, NovaSeq	PRJNA456890	SAMN09062949
IWET	single sorted chromosome	Illumina PCRfree, NovaSeq	PRJNA456890	SAMN09062949
IWEU	single sorted chromosome	Illumina PCRfree, NovaSeq	PRJNA456890	SAMN09062949
IWEW	single sorted chromosome	Illumina PCRfree, NovaSeq	PRJNA456890	SAMN09062949
IWEX	single sorted chromosome	Illumina PCRfree, NovaSeq	PRJNA456890	SAMN09062949
IWEY	single sorted chromosome	Illumina PCRfree, NovaSeq	PRJNA456890	SAMN09062949
IWEZ	single sorted chromosome	Illumina PCRfree, NovaSeq	PRJNA456890	SAMN09062949
IWFA	single sorted chromosome	Illumina PCRfree, NovaSeq	PRJNA456890	SAMN09062949
IWFB	single sorted chromosome	Illumina PCRfree, NovaSeq	PRJNA456890	SAMN09062949
IWFC	single sorted chromosome	Illumina PCRfree, NovaSeq	PRJNA456890	SAMN09062949
IWFD	single sorted chromosome	Illumina PCRfree, NovaSeq	PRJNA456890	SAMN09062949
IWFF	single sorted chromosome	Illumina PCRfree, NovaSeq	PRJNA456890	SAMN09062949
IWFG	single sorted chromosome	Illumina PCRfree, NovaSeq	PRJNA456890	SAMN09062949
IWFH	single sorted chromosome	Illumina PCRfree, NovaSeq	PRJNA456890	SAMN09062949
IWFI	single sorted chromosome	Illumina PCRfree, NovaSeq	PRJNA456890	SAMN09062949
IWFJ	single sorted chromosome	Illumina PCRfree, NovaSeq	PRJNA456890	SAMN09062949
PBMD	IsoSeq	PacBio Sequel	PRJNA456890	SAMN09062949
PBLI	IsoSeq	PacBio Sequel	PRJNA456890	SAMN09062949
PBLM	IsoSeq	PacBio Sequel	PRJNA456890	SAMN09062949
PBLH	IsoSeq	PacBio Sequel	PRJNA456890	SAMN09062949
PBLL	IsoSeq	PacBio Sequel	PRJNA456890	SAMN09062949
PBNI	IsoSeq	PacBio Sequel	PRJNA456890	SAMN09062949
PBNK	IsoSeq	PacBio Sequel	PRJNA456890	SAMN09062949
PBNJ	IsoSeq	PacBio Sequel	PRJNA456890	SAMN09062949
PBNL	IsoSeq	PacBio Sequel	PRJNA456890	SAMN09062949
IJMZ	S1 Progeny	Illumina PCRfree , X10	PRJNA456890	SAMN09062949
IJNA	S1 Progeny	Illumina PCRfree , X10	PRJNA456890	SAMN09062949
IJNB	S1 Progeny	Illumina PCRfree , X10	PRJNA456890	SAMN09062949
IJNC	S1 Progeny	Illumina PCRfree , X10	PRJNA456890	SAMN09062949
IJND	S1 Progeny	Illumina PCRfree , X10	PRJNA456890	SAMN09062949
IJNE	S1 Progeny	Illumina PCRfree , X10	PRJNA456890	SAMN09062949
IJNF	S1 Progeny	Illumina PCRfree , X10	PRJNA456890	SAMN09062949
IJNG	S1 Progeny	Illumina PCRfree , X10	PRJNA456890	SAMN09062949
IJNH	S1 Progeny	Illumina PCRfree , X10	PRJNA456890	SAMN09062949
IJNI	S1 Progeny	Illumina PCRfree , X10	PRJNA456890	SAMN09062949
IJNJ	S1 Progeny	Illumina PCRfree , X10	PRJNA456890	SAMN09062949
IJNK	S1 Progeny	Illumina PCRfree , X10	PRJNA456890	SAMN09062949
IJNL	S1 Progeny	Illumina PCRfree , X10	PRJNA456890	SAMN09062949
IJNM	S1 Progeny	Illumina PCRfree , X10	PRJNA456890	SAMN09062949
IJNN	S1 Progeny	Illumina PCRfree , X10	PRJNA456890	SAMN09062949
IJNP	S1 Progeny	Illumina PCRfree , X10	PRJNA456890	SAMN09062949
IJNQ	S1 Progeny	Illumina PCRfree , X10	PRJNA456890	SAMN09062949
IJNR	S1 Progeny	Illumina PCRfree , X10	PRJNA456890	SAMN09062949
IJNS	S1 Progeny	Illumina PCRfree , X10	PRJNA456890	SAMN09062949
IJNT	S1 Progeny	Illumina PCRfree , X10	PRJNA456890	SAMN09062949
IJNU	S1 Progeny	Illumina PCRfree , X10	PRJNA456890	SAMN09062949
IJNW	S1 Progeny	Illumina PCRfree , X10	PRJNA456890	SAMN09062949
IJNX	S1 Progeny	Illumina PCRfree , X10	PRJNA456890	SAMN09062949
IJNY	S1 Progeny	Illumina PCRfree , X10	PRJNA456890	SAMN09062949
IJNZ	S1 Progeny	Illumina PCRfree , X10	PRJNA456890	SAMN09062949
IJPA	S1 Progeny	Illumina PCRfree , X10	PRJNA456890	SAMN09062949
IJPB	S1 Progeny	Illumina PCRfree , X10	PRJNA456890	SAMN09062949
IJPC	S1 Progeny	Illumina PCRfree , X10	PRJNA456890	SAMN09062949
IJPD	S1 Progeny	Illumina PCRfree , X10	PRJNA456890	SAMN09062949
IJPE	S1 Progeny	Illumina PCRfree , X10	PRJNA456890	SAMN09062949
IJPF	S1 Progeny	Illumina PCRfree , X10	PRJNA456890	SAMN09062949
IJPG	S1 Progeny	Illumina PCRfree , X10	PRJNA456890	SAMN09062949
IJPH	S1 Progeny	Illumina PCRfree , X10	PRJNA456890	SAMN09062949
IJPI	S1 Progeny	Illumina PCRfree , X10	PRJNA456890	SAMN09062949
IJPJ	S1 Progeny	Illumina PCRfree , X10	PRJNA456890	SAMN09062949
IJPK	S1 Progeny	Illumina PCRfree , X10	PRJNA456890	SAMN09062949
IJPL	S1 Progeny	Illumina PCRfree , X10	PRJNA456890	SAMN09062949
IJPM	S1 Progeny	Illumina PCRfree , X10	PRJNA456890	SAMN09062949
IJPN	S1 Progeny	Illumina PCRfree , X10	PRJNA456890	SAMN09062949
IJPP	S1 Progeny	Illumina PCRfree , X10	PRJNA456890	SAMN09062949
IJPQ	S1 Progeny	Illumina PCRfree , X10	PRJNA456890	SAMN09062949
IJPR	S1 Progeny	Illumina PCRfree , X10	PRJNA456890	SAMN09062949
IJPS	S1 Progeny	Illumina PCRfree , X10	PRJNA456890	SAMN09062949
IJPT	S1 Progeny	Illumina PCRfree , X10	PRJNA456890	SAMN09062949
IJPU	S1 Progeny	Illumina PCRfree , X10	PRJNA456890	SAMN09062949
IJPW	S1 Progeny	Illumina PCRfree , X10	PRJNA456890	SAMN09062949
IJPX	S1 Progeny	Illumina PCRfree , X10	PRJNA456890	SAMN09062949
IJPY	S1 Progeny	Illumina PCRfree , X10	PRJNA456890	SAMN09062949
