# Supplementary material for: The complex polyploid genome architecture of sugarcane
Source: Nature. 2024 Mar 27;628(8009):804–10. doi: 10.1038/s41586-024-07231-4 (PMC11041754; doi:10.1038/s41586-024-07231-4)
Supplement: Supplementary file 16 — Source Data Fig. 2 [file 41586_2024_7231_MOESM16_ESM.xlsx]

## Sheet: Fig2B
Chrom1	start1	end1	chrom2	start2	end2
R570-Chr5_9A	12481857	12489210	Sb-Chr02	76471872	76476091
R570-Chr5_9A	12455122	12456561	Sb-Chr02	76491441	76492539
R570-Chr5_9A	12447474	12449236	Sb-Chr02	76498125	76498964
R570-Chr5_9A	12411112	12415952	Sb-Chr02	76512684	76517697
R570-Chr5_9A	12397768	12408170	Sb-Chr02	76528183	76535189
R570-Chr5_9A	12369205	12375697	Sb-Chr02	76589058	76595423
R570-Chr5_9A	12358385	12366317	Sb-Chr02	76599479	76606617
R570-Chr5_9A	12339585	12344345	Sb-Chr02	76615451	76620614
R570-Chr5_9A	12334495	12335988	Sb-Chr02	76622211	76623952
R570-Chr5_9A	12301482	12303845	Sb-Chr02	76629585	76632298
R570-Chr5_9A	12262362	12299666	Sb-Chr02	76633446	76644644
R570-Chr5_9A	12241131	12244902	Sb-Chr02	76655367	76659054
R570-Chr5_9A	12227839	12231910	Sb-Chr02	76663984	76668073
R570-Chr5_9A	12223412	12226911	Sb-Chr02	76668845	76674110
R570-Chr5_9A	12217468	12222935	Sb-Chr02	76674471	76679768
R570-Chr5_9A	12185024	12190575	Sb-Chr02	76701074	76702827
R570-Chr5_9A	12144762	12150672	Sb-Chr02	76703733	76708852
R570-Chr5_9A	12137024	12138259	Sb-Chr02	76711086	76713421
R570-Chr5_9A	12120163	12134045	Sb-Chr02	76714426	76723588
R570-Chr5_9A	12084689	12094544	Sb-Chr02	76726271	76735708
R570-Chr5_9A	12071059	12084392	Sb-Chr02	76736295	76741349
R570-Chr5_9A	12058601	12059965	Sb-Chr02	76742595	76745262
R570-Chr5_9A	12004699	12008926	Sb-Chr02	76752531	76756511
R570-Chr5_9A	11929299	11944055	Sb-Chr02	76787473	76790870
R570-Chr5_9A	11906016	11910304	Sb-Chr02	76795805	76799658
R570-Chr5_9A	11897665	11900168	Sb-Chr02	76804539	76806986
R570-Chr5_9A	11864983	11868111	Sb-Chr02	76832053	76835157
R570-Chr5_9A	11792009	11793417	Sb-Chr02	76860176	76861505
R570-Chr5_9A	11759094	11761271	Sb-Chr02	76883885	76886170
R570-Chr5_9A	11732875	11734678	Sb-Chr02	76898051	76899913
R570-Chr5_9A	11698098	11700749	Sb-Chr02	76925180	76928257
R570-Chr5_9A	11690773	11695030	Sb-Chr02	76930850	76934577
R570-Chr5_9A	11653695	11657688	Sb-Chr02	76942388	76945672
R570-Chr5_9A	11618733	11650827	Sb-Chr02	76947466	76959830
R570-Chr5_9A	11614339	11616316	Sb-Chr02	76974035	76976193
R570-Chr5_9A	11594911	11597362	Sb-Chr02	76992033	76994387
R570-Chr5_9A	11506739	11507444	Sb-Chr02	76997624	76999354
R570-Chr5_9A	11504134	11506504	Sb-Chr02	76999509	77002327
R570-Chr5_9A	11447459	11449420	Sb-Chr02	77024099	77025915
R570-Chr5_9A	11427322	11431904	Sb-Chr02	77028096	77033291
R570-Chr5_9A	11410515	11414616	Sb-Chr02	77036601	77041054
R570-Chr5_9A	11391270	11393132	Sb-Chr02	77050089	77051609
R570-Chr5_9A	11368332	11373669	Sb-Chr02	77071116	77075905
R570-Chr5_9A	11361945	11367127	Sb-Chr02	77077923	77083703
R570-Chr5_9A	11349655	11351468	Sb-Chr02	77085729	77087411
R570-Chr5_9A	11275149	11279264	Sb-Chr02	77093699	77097820
R570-Chr5_9A	11269631	11273745	Sb-Chr02	77105916	77111030
R570-Chr5_9A	11259195	11262751	Sb-Chr02	77112447	77121463
R570-Chr5_9A	11256169	11259002	Sb-Chr02	77121617	77124124
R570-Chr5_9A	11243697	11250072	Sb-Chr02	77130861	77135692
R570-Chr5_9A	11229239	11234628	Sb-Chr02	77144066	77150599
R570-Chr5_9A	11213045	11214928	Sb-Chr02	77159952	77162002
R570-Chr5_9A	11202678	11211406	Sb-Chr02	77168383	77172155
R570-Chr5_9A	11200385	11201702	Sb-Chr02	77174919	77175533
R570-Chr5_9A	11182032	11185132	Sb-Chr02	77182843	77185503
R570-Chr5_9A	11160511	11182058	Sb-Chr02	77186660	77192814
R570-Chr5_9A	11148556	11149933	Sb-Chr02	77196442	77197403
R570-Chr5_9A	11096868	11099489	Sb-Chr02	77204164	77207098
R570-Chr5_9A	11056018	11062210	Sb-Chr02	77221415	77227836
R570-Chr5_9A	11050957	11051574	Sb-Chr02	77237401	77238009
R570-Chr5_9A	11035706	11039538	Sb-Chr02	77247357	77248667
R570-Chr5_9A	11022447	11034388	Sb-Chr02	77251658	77257367
R570-Chr5_9A	10946633	10952103	Sb-Chr02	77277834	77283746
R570-Chr5_9A	10921845	10931174	Sb-Chr02	77298902	77308029
R570-Chr5_9A	10911324	10914559	Sb-Chr02	77319509	77324167
R570-Chr5_9A	10882673	10886975	Sb-Chr02	77327883	77330375
R570-Chr5_9A	10874205	10877492	Sb-Chr02	77335221	77338311
R570-Chr5_9A	10828066	10835326	Sb-Chr02	77349888	77358014
R570-Chr5_9A	10811528	10817004	Sb-Chr02	77383012	77386719
R570-Chr5_9A	10804310	10806542	Sb-Chr02	77388760	77390745
R570-Chr5_9A	10799418	10801463	Sb-Chr02	77393878	77395966
R570-Chr5_9A	10771909	10774524	Sb-Chr02	77399143	77401703
R570-Chr5_9A	10761337	10769886	Sb-Chr02	77410284	77417071
R570-Chr5_9A	10749036	10750356	Sb-Chr02	77432284	77434097
R570-Chr5_9A	10712684	10716850	Sb-Chr02	77443269	77447775
R570-Chr5_9A	10706769	10711860	Sb-Chr02	77448582	77453696
R570-Chr5_9A	10701537	10706414	Sb-Chr02	77455037	77459989
R570-Chr5_9A	10700097	10701183	Sb-Chr02	77467765	77469069
R570-Chr5_9A	10688920	10691109	Sb-Chr02	77476503	77477990
R570-Chr5_9A	10682330	10687672	Sb-Chr02	77479048	77484586
R570-Chr5_9A	10675772	10680992	Sb-Chr02	77486576	77492130
R570-Chr5_9A	10670364	10673682	Sb-Chr02	77499821	77502829
R570-Chr5_9A	10591351	10602512	Sb-Chr02	77523250	77533822
R570-Chr5_9A	10586036	10590495	Sb-Chr02	77540596	77545010
R570-Chr5_9A	10518449	10525186	Sb-Chr02	77549555	77556505
R570-Chr5_9A	10497122	10506248	Sb-Chr02	77574146	77583369
R570-Chr5_9A	10494109	10496648	Sb-Chr02	77585871	77588524
R570-Chr5_9A	10492572	10494683	Sb-Chr02	77587630	77590025
R570-Chr5_9A	10482473	10492787	Sb-Chr02	77590115	77601277
R570-Chr5_9A	10473234	10476488	Sb-Chr02	77610009	77614223
R570-Chr5_9A	10457035	10467106	Sb-Chr02	77645280	77652584
R570-Chr5_9A	10353077	10355480	Sb-Chr02	77662195	77664648
R570-Chr5_9A	10349444	10351686	Sb-Chr02	77665013	77667177
R570-Chr5_9A	10323407	10326721	Sb-Chr02	77669688	77675575
R570-Chr5_9A	10250293	10253770	Sb-Chr02	77721344	77724954
R570-Chr6_9A	74925	78718	Sb-Chr08	10044	14451
R570-Chr6_9A	110589	111412	Sb-Chr08	18323	24038
R570-Chr6_9A	122098	124266	Sb-Chr08	38031	40106
R570-Chr6_9A	155954	157099	Sb-Chr08	47122	49824
R570-Chr6_9A	166044	172913	Sb-Chr08	50308	59053
R570-Chr6_9A	189700	224047	Sb-Chr08	61503	70960
R570-Chr6_9A	224280	228284	Sb-Chr08	95360	99052
R570-Chr6_9A	343309	351772	Sb-Chr08	118629	127567
R570-Chr6_9A	351697	359168	Sb-Chr08	127632	133043
R570-Chr6_9A	363248	366090	Sb-Chr08	142226	145110
R570-Chr6_9A	367537	371267	Sb-Chr08	145406	149076
R570-Chr6_9A	372680	376072	Sb-Chr08	152798	157364
R570-Chr6_9A	386120	387340	Sb-Chr08	161640	163525
R570-Chr6_9A	395537	400232	Sb-Chr08	165189	170273
R570-Chr6_9A	434413	435997	Sb-Chr08	194037	195731
R570-Chr6_9A	449629	459517	Sb-Chr08	200214	209419
R570-Chr6_9A	482132	489145	Sb-Chr08	219391	225260
R570-Chr6_9A	490773	498117	Sb-Chr08	228150	235635
R570-Chr6_9A	503013	505784	Sb-Chr08	239466	241554
R570-Chr6_9A	526053	527877	Sb-Chr08	245146	246555
R570-Chr6_9A	573216	575858	Sb-Chr08	293128	294251
R570-Chr6_9A	618796	623509	Sb-Chr08	315758	321081
R570-Chr6_9A	626101	636727	Sb-Chr08	324076	334834
R570-Chr6_9A	680107	682923	Sb-Chr08	375604	378292
R570-Chr6_9A	685590	687880	Sb-Chr08	379530	382771
R570-Chr6_9A	716977	728715	Sb-Chr08	393235	400235
R570-Chr6_9A	728876	733167	Sb-Chr08	400021	404229
R570-Chr6_9A	735420	739313	Sb-Chr08	406101	407501
R570-Chr6_9A	742374	749524	Sb-Chr08	410940	417101
R570-Chr6_9A	757740	759091	Sb-Chr08	420429	421162
R570-Chr6_9A	767285	770399	Sb-Chr08	423697	425996
R570-Chr6_9A	780392	782754	Sb-Chr08	452671	455534
R570-Chr6_9A	795160	796212	Sb-Chr08	458718	459464
R570-Chr6_9A	841243	844053	Sb-Chr08	482231	485201
R570-Chr6_9A	845229	847522	Sb-Chr08	492999	499658
R570-Chr6_9A	881525	886048	Sb-Chr08	504187	508836
R570-Chr6_9A	887466	888160	Sb-Chr08	508837	510562
R570-Chr6_9A	889679	893116	Sb-Chr08	513505	517347
R570-Chr6_9A	894430	896697	Sb-Chr08	517708	519969
R570-Chr6_9A	907527	908856	Sb-Chr08	552460	553602
R570-Chr6_9A	940302	944796	Sb-Chr08	570019	573574
R570-Chr6_9A	956224	961895	Sb-Chr08	575743	577182
R570-Chr6_9A	1405719	1408263	Sb-Chr08	584569	586479
R570-Chr6_9A	1424124	1426874	Sb-Chr08	616200	618929
R570-Chr6_9A	1806756	1811351	Sb-Chr08	636520	638667
R570-Chr6_9A	1948263	1951820	Sb-Chr08	656845	659836
R570-Chr6_9A	1972263	1976244	Sb-Chr08	667138	670616
R570-Chr6_9A	1983369	1987639	Sb-Chr08	675364	679853
R570-Chr6_9A	1993389	1994936	Sb-Chr08	683108	685619
R570-Chr6_9A	1995975	1998002	Sb-Chr08	686773	688693
R570-Chr6_9A	2015233	2018057	Sb-Chr08	766541	772231
R570-Chr6_9A	2018016	2020814	Sb-Chr08	772495	775099
R570-Chr6_9A	2021743	2033975	Sb-Chr08	776200	788469
R570-Chr6_9A	2089673	2093423	Sb-Chr08	809571	813346
R570-Chr6_9A	2093956	2097987	Sb-Chr08	813736	817608
R570-Chr6_9A	2099518	2102743	Sb-Chr08	820696	825175
R570-Chr6_9A	2150416	2153886	Sb-Chr08	832724	835905
R570-Chr6_9A	2429775	2431618	Sb-Chr08	875721	877635
R570-Chr6_9A	2509202	2524091	Sb-Chr08	892268	901825
R570-Chr6_9A	2529539	2539519	Sb-Chr08	906764	913159
R570-Chr6_9A	2594608	2596569	Sb-Chr08	921031	923598
R570-Chr6_9A	2606702	2608858	Sb-Chr08	926483	928724
R570-Chr6_9A	2647198	2649956	Sb-Chr08	976347	979193
R570-Chr6_9A	2660459	2662253	Sb-Chr08	982107	983848
R570-Chr6_9A	2665622	2666861	Sb-Chr08	985501	988109
R570-Chr6_9A	2668815	2678213	Sb-Chr08	991225	994114
R570-Chr6_9A	2698742	2704443	Sb-Chr08	1040993	1047087
R570-Chr6_9A	2727769	2731342	Sb-Chr08	1068226	1072631
R570-Chr6_9A	2765446	2767460	Sb-Chr08	1085858	1088155
R570-Chr6_9A	2768408	2770453	Sb-Chr08	1088839	1091092
R570-Chr6_9A	2816166	2819953	Sb-Chr08	1107626	1110505
R570-Chr6_9A	2822835	2826009	Sb-Chr08	1113534	1116922
R570-Chr6_9A	2837136	2838179	Sb-Chr08	1118550	1123701
R570-Chr6_9A	2900524	2902716	Sb-Chr08	1169857	1171530
R570-Chr6_9A	2905359	2911854	Sb-Chr08	1173673	1180323
R570-Chr6_9A	3066853	3070385	Sb-Chr08	1197211	1199917
R570-Chr6_9A	3169046	3173459	Sb-Chr08	1207502	1212250
R570-Chr6_9A	3226071	3231268	Sb-Chr08	1239286	1244594
R570-Chr6_9A	3255540	3258166	Sb-Chr08	1249662	1251305
R570-Chr6_9A	3258140	3260761	Sb-Chr08	1251217	1253906
R570-Chr6_9A	3297223	3317054	Sb-Chr08	1255801	1269074
R570-Chr6_9A	3358200	3360626	Sb-Chr08	1269559	1272927
R570-Chr6_9A	3363571	3368596	Sb-Chr08	1280905	1285890
R570-Chr6_9A	3384459	3387195	Sb-Chr08	1286837	1290071
R570-Chr6_9A	3507596	3516665	Sb-Chr08	1301968	1316711
R570-Chr6_9A	3526858	3531902	Sb-Chr08	1325600	1330859
R570-Chr6_9A	3535128	3539668	Sb-Chr08	1331491	1335649
R570-Chr6_9A	3610365	3614114	Sb-Chr08	1363708	1367911
R570-Chr6_9A	3616200	3627585	Sb-Chr08	1369736	1372358
R570-Chr6_9A	3630024	3630841	Sb-Chr08	1372670	1374074
R570-Chr6_9A	3631392	3634906	Sb-Chr08	1373530	1377736
R570-Chr6_9A	3638713	3644434	Sb-Chr08	1387157	1392663
R570-Chr6_9A	3661993	3664092	Sb-Chr08	1406922	1410444
R570-Chr6_9A	4301069	4305987	Sb-Chr08	1411539	1416290
R570-Chr6_9A	4469710	4471143	Sb-Chr08	1436585	1438476
R570-Chr6_9A	4476268	4482785	Sb-Chr08	1441606	1447951
R570-Chr6_9A	4493309	4496106	Sb-Chr08	1467994	1471487
R570-Chr6_9A	4496890	4501323	Sb-Chr08	1472077	1476514
R570-Chr6_9A	4518881	4527467	Sb-Chr08	1482050	1486459
R570-Chr6_9A	4528086	4530314	Sb-Chr08	1488285	1490604
R570-Chr6_9A	4547656	4548665	Sb-Chr08	1493728	1495198
R570-Chr6_9A	4601899	4605717	Sb-Chr08	1501164	1504890
R570-Chr6_9A	4630082	4631236	Sb-Chr08	1517619	1519442
R570-Chr6_9A	4651801	4655707	Sb-Chr08	1535103	1538698
R570-Chr6_9A	4660534	4665868	Sb-Chr08	1542604	1549218
R570-Chr6_9A	4729465	4733861	Sb-Chr08	1549720	1554929
R570-Chr6_9A	4744830	4745652	Sb-Chr08	1557987	1558758
R570-Chr6_9A	4817772	4823553	Sb-Chr08	1585069	1591494
R570-Chr6_9A	4943081	4947991	Sb-Chr08	1665182	1669442
R570-Chr6_9A	4948021	4952506	Sb-Chr08	1670066	1673584
R570-Chr6_9A	4954860	4958479	Sb-Chr08	1672875	1678639
R570-Chr6_9A	5000681	5001738	Sb-Chr08	1698540	1699708
R570-Chr6_9A	5072022	5073503	Sb-Chr08	1748085	1749044
R570-Chr6_9A	5088928	5091379	Sb-Chr08	1760173	1762002
R570-Chr6_9A	5098598	5099853	Sb-Chr08	1775893	1776852
R570-Chr6_9A	5111393	5111668	Sb-Chr08	1805285	1806269
R570-Chr6_9A	5117370	5118773	Sb-Chr08	1815273	1820116
R570-Chr6_9A	5121152	5123641	Sb-Chr08	1817313	1819121
R570-Chr6_9A	5144294	5147549	Sb-Chr08	1824200	1827724
R570-Chr6_9A	5151157	5151606	Sb-Chr08	1830838	1831639
R570-Chr6_9A	5159189	5161634	Sb-Chr08	1838352	1840511
R570-Chr6_9A	5187365	5196691	Sb-Chr08	1845269	1852010
R570-Chr6_9A	5243258	5248634	Sb-Chr08	1880058	1885510
R570-Chr6_9A	5268641	5270554	Sb-Chr08	1907267	1909519
R570-Chr6_9A	5341276	5344455	Sb-Chr08	1932766	1936256
R570-Chr6_9A	5370495	5375255	Sb-Chr08	1955862	1960443
R570-Chr6_9A	5403857	5406074	Sb-Chr08	1964913	1968812
R570-Chr6_9A	5418583	5422883	Sb-Chr08	1969690	1974271
R570-Chr6_9A	5426532	5431805	Sb-Chr08	1978464	1983728
R570-Chr6_9A	5431911	5434272	Sb-Chr08	1983975	1986149
R570-Chr6_9A	5787258	5796658	Sb-Chr08	2060708	2063702
R570-Chr6_9A	5538253	5546121	Sb-Chr08	2200969	2206677
R570-Chr6_9A	6060196	6060891	Sb-Chr08	2270458	2272082
R570-Chr6_9A	6077198	6155656	Sb-Chr08	2273124	2283916
R570-Chr6_9A	6209706	6213399	Sb-Chr08	2297246	2300700
R570-Chr6_9A	6217932	6222047	Sb-Chr08	2305846	2309943
R570-Chr6_9A	6231520	6237018	Sb-Chr08	2332293	2335539
R570-Chr6_9A	6458347	6462908	Sb-Chr08	2396183	2401172
R570-Chr6_9A	6429345	6430346	Sb-Chr08	2410171	2413595
R570-Chr6_9A	6486989	6492088	Sb-Chr08	2428477	2430913
R570-Chr6_9A	6503395	6509002	Sb-Chr08	2469174	2469767
R570-Chr6_9A	6522561	6523282	Sb-Chr08	2487770	2488863
R570-Chr6_9A	6716334	6719935	Sb-Chr08	2523004	2526484
R570-Chr6_9A	6721974	6723623	Sb-Chr08	2527178	2528181
R570-Chr6_9A	6791276	6793879	Sb-Chr08	2541872	2544263
R570-Chr6_9A	6799484	6810224	Sb-Chr08	2546276	2564912
R570-Chr6_9A	6831931	6832539	Sb-Chr08	2587467	2588560
R570-Chr6_9A	6889137	6891197	Sb-Chr08	2612734	2614762
R570-Chr6_9A	6914909	6918334	Sb-Chr08	2620463	2625066
R570-Chr6_9A	6926124	6928994	Sb-Chr08	2625199	2632242
R570-Chr6_9A	6959644	6965184	Sb-Chr08	2662628	2671813
R570-Chr6_9A	6979092	6981864	Sb-Chr08	2672794	2675233
R570-Chr6_9A	6984959	6986343	Sb-Chr08	2682955	2684386
R570-Chr6_9A	7011247	7012211	Sb-Chr08	2697233	2698845
R570-Chr6_9A	7030569	7031047	Sb-Chr08	2727276	2736824
R570-Chr6_9A	7047767	7048690	Sb-Chr08	2745376	2746436
R570-Chr6_9A	7054328	7054799	Sb-Chr08	2751929	2760254
R570-Chr6_9A	7075202	7076199	Sb-Chr08	2778882	2780069
R570-Chr6_9A	7146661	7147680	Sb-Chr08	2797017	2804218
R570-Chr6_9A	7177710	7179899	Sb-Chr08	2820724	2823056
R570-Chr6_9A	7204164	7206473	Sb-Chr08	2833724	2836233
R570-Chr6_9A	7257709	7260659	Sb-Chr08	2865529	2868780
R570-Chr6_9A	7264845	7265932	Sb-Chr08	2873072	2874881
R570-Chr6_9A	7278486	7285229	Sb-Chr08	2880076	2885461
R570-Chr6_9A	7297777	7300697	Sb-Chr08	2885844	2893634
R570-Chr6_9A	7307470	7309202	Sb-Chr08	2894577	2895954
R570-Chr6_9A	7309203	7315170	Sb-Chr08	2895929	2903460
R570-Chr6_9A	7315230	7317897	Sb-Chr08	2903619	2906189
R570-Chr6_9A	7411742	7414985	Sb-Chr08	2938423	2941508
R570-Chr6_9A	7430229	7456791	Sb-Chr08	2954462	2972605
R570-Chr6_9A	7628200	7633379	Sb-Chr08	3016751	3020814
R570-Chr6_9A	7729986	7742059	Sb-Chr08	3031732	3038483
R570-Chr6_9A	7749437	7758318	Sb-Chr08	3048818	3052927
R570-Chr6_9A	7763263	7767491	Sb-Chr08	3055697	3059704
R570-Chr6_9A	7767725	7772767	Sb-Chr08	3060049	3064960
R570-Chr6_9A	7855187	7870853	Sb-Chr08	3110519	3125973
R570-Chr6_9A	7873813	7883566	Sb-Chr08	3125979	3133861
R570-Chr6_9A	7887534	7889778	Sb-Chr08	3138888	3140962
R570-Chr6_9A	7956942	7960010	Sb-Chr08	3158946	3162301
R570-Chr6_9A	8010243	8011172	Sb-Chr08	3164621	3167507
R570-Chr6_9A	8113070	8118415	Sb-Chr08	3170967	3177019
R570-Chr6_9A	8183219	8184527	Sb-Chr08	3217335	3218607
R570-Chr6_9A	8403001	8405048	Sb-Chr08	3230392	3231957
R570-Chr6_9A	8459978	8461457	Sb-Chr08	3253176	3256328
R570-Chr6_9A	8463681	8464441	Sb-Chr08	3256132	3257940
R570-Chr6_9A	8469848	8470255	Sb-Chr08	3260362	3264244
R570-Chr6_9A	8556761	8558729	Sb-Chr08	3299467	3301190
R570-Chr6_9A	8558714	8560776	Sb-Chr08	3301425	3303035
R570-Chr6_9A	8579416	8584016	Sb-Chr08	3319911	3324037
R570-Chr6_9A	8624054	8625850	Sb-Chr08	3340618	3342434
R570-Chr6_9A	8728783	8730916	Sb-Chr08	3382740	3385184
R570-Chr6_9A	8821776	8824786	Sb-Chr08	3491061	3493226
R570-Chr6_9A	8884055	8887118	Sb-Chr08	3510301	3513265
R570-Chr6_9A	8916612	8920049	Sb-Chr08	3525249	3526237
R570-Chr6_9A	8941616	8943067	Sb-Chr08	3535584	3536770
R570-Chr6_9A	8950330	8952192	Sb-Chr08	3542184	3544062
R570-Chr6_9A	8956015	8959387	Sb-Chr08	3548643	3551221
R570-Chr6_9A	8959936	8964466	Sb-Chr08	3551740	3557720
R570-Chr6_9A	8986120	8992119	Sb-Chr08	3557721	3568195
R570-Chr6_9A	8996234	8997075	Sb-Chr08	3569532	3570411
R570-Chr6_9A	9006962	9008146	Sb-Chr08	3575456	3579482
R570-Chr6_9A	9018467	9022717	Sb-Chr08	3606325	3610451
R570-Chr6_9A	9034677	9036366	Sb-Chr08	3613687	3614508
R570-Chr6_9A	9036420	9043816	Sb-Chr08	3614874	3621446
R570-Chr6_9A	9069936	9074895	Sb-Chr08	3631781	3636510
R570-Chr6_9A	9077360	9087923	Sb-Chr08	3639304	3647630
R570-Chr6_9A	9134082	9141156	Sb-Chr08	3832214	3838786
R570-Chr6_9A	9146391	9148903	Sb-Chr08	3839501	3841593
R570-Chr6_9A	9219589	9224084	Sb-Chr08	3848579	3853000
R570-Chr6_9A	9248130	9254795	Sb-Chr08	3868948	3876160
R570-Chr6_9A	9257380	9261263	Sb-Chr08	3876308	3882589
R570-Chr6_9A	9260800	9267943	Sb-Chr08	3882677	3888659
R570-Chr6_9A	9311578	9314565	Sb-Chr08	3895866	3898700
R570-Chr6_9A	9319056	9319556	Sb-Chr08	3901440	3905193
R570-Chr6_9A	9330662	9331689	Sb-Chr08	3908362	3909905
R570-Chr6_9A	9337927	9342018	Sb-Chr08	3916479	3920763
R570-Chr6_9A	9342157	9343414	Sb-Chr08	3920915	3922825
R570-Chr6_9A	9505321	9507100	Sb-Chr08	3974205	3975994
R570-Chr6_9A	9523515	9528274	Sb-Chr08	4023369	4028184
R570-Chr6_9A	9647146	9651060	Sb-Chr08	4076926	4080819
R570-Chr6_9A	9664347	9665597	Sb-Chr08	4089637	4091399
R570-Chr6_9A	9720430	9722288	Sb-Chr08	4117098	4122223
R570-Chr6_9A	9727123	9728729	Sb-Chr08	4123178	4124815
R570-Chr6_9A	9752508	9760280	Sb-Chr08	4139494	4146166
R570-Chr6_9A	9760672	9761223	Sb-Chr08	4146515	4147257
R570-Chr6_9A	9791116	9796440	Sb-Chr08	4172438	4177827
R570-Chr6_9A	9797385	9802009	Sb-Chr08	4179159	4184972
R570-Chr6_9A	9826794	9829892	Sb-Chr08	4207967	4210364
R570-Chr6_9A	9881011	9882030	Sb-Chr08	4221720	4223176
R570-Chr6_9A	9884441	9885844	Sb-Chr08	4230081	4231475
R570-Chr6_9A	9898347	9899251	Sb-Chr08	4235623	4236645
R570-Chr6_9A	9914556	9914780	Sb-Chr08	4251000	4251556
R570-Chr6_9A	9928980	9931823	Sb-Chr08	4262375	4263019
R570-Chr6_9A	9977065	9979868	Sb-Chr08	4282531	4285028
R570-Chr6_9A	10001638	10007569	Sb-Chr08	4344862	4350644
R570-Chr6_9A	10128403	10129782	Sb-Chr08	4362514	4363878
R570-Chr6_9A	10274442	10275189	Sb-Chr08	4444920	4445416
R570-Chr6_9A	10281414	10283501	Sb-Chr08	4459392	4462439
R570-Chr6_9A	10289145	10291140	Sb-Chr08	4467592	4470633
R570-Chr6_9A	10483692	10484292	Sb-Chr08	4556701	4558116
R570-Chr6_9A	10502531	10505034	Sb-Chr08	4569448	4574837
R570-Chr6_9A	10652977	10657184	Sb-Chr08	4578266	4582802
R570-Chr6_9A	10667182	10670792	Sb-Chr08	4586749	4590459
R570-Chr6_9A	10675076	10676596	Sb-Chr08	4591222	4596201
R570-Chr6_9A	10756819	10765018	Sb-Chr08	4619218	4629142
R570-Chr6_9A	10765498	10767916	Sb-Chr08	4629653	4632381
R570-Chr6_9A	10786385	10790737	Sb-Chr08	4642363	4645287
R570-Chr6_9A	10792463	10794697	Sb-Chr08	4646042	4648391
R570-Chr6_9A	10811445	10816283	Sb-Chr08	4658609	4663236
R570-Chr6_9A	10830981	10835325	Sb-Chr08	4664024	4669091
R570-Chr6_9A	10836864	10843769	Sb-Chr08	4670008	4675813
R570-Chr6_9A	10848621	10850445	Sb-Chr08	4681855	4683108
R570-Chr6_9A	10852354	10858730	Sb-Chr08	4685070	4691415
R570-Chr6_9A	10885812	10897403	Sb-Chr08	4693483	4703154
R570-Chr6_9A	10897913	10900273	Sb-Chr08	4715642	4717855
R570-Chr6_9A	10943526	10944349	Sb-Chr08	4727119	4728149
R570-Chr6_9A	10944600	10946932	Sb-Chr08	4728273	4730726
R570-Chr6_9A	10961102	10964147	Sb-Chr08	4733873	4736964
R570-Chr6_9A	10986813	10987629	Sb-Chr08	4745125	4746308
R570-Chr6_9A	11015181	11018709	Sb-Chr08	4747719	4750876
R570-Chr6_9A	11040675	11041281	Sb-Chr08	4773648	4774204
R570-Chr6_9A	11192337	11197831	Sb-Chr08	4821575	4825729
R570-Chr6_9A	11236890	11247207	Sb-Chr08	4828617	4839375
R570-Chr6_9A	11269458	11269979	Sb-Chr08	4864848	4866437
R570-Chr6_9A	11296174	11309662	Sb-Chr08	4874059	4896451
R570-Chr6_9A	11353674	11357162	Sb-Chr08	4919745	4923542
R570-Chr6_9A	11464065	11465345	Sb-Chr08	4979138	4990191
R570-Chr6_9A	11469230	11474292	Sb-Chr08	4994025	5000381
R570-Chr6_9A	11481298	11483967	Sb-Chr08	5002764	5004723
R570-Chr6_9A	11495142	11499149	Sb-Chr08	5006856	5010668
R570-Chr6_9A	11505795	11508533	Sb-Chr08	5016553	5020224
R570-Chr6_9A	11531174	11532662	Sb-Chr08	5060921	5062830
R570-Chr6_9A	11543581	11546718	Sb-Chr08	5067834	5071493
R570-Chr6_9A	11549359	11563129	Sb-Chr08	5074589	5082451
R570-Chr6_9A	11565760	11572076	Sb-Chr08	5084926	5091027
R570-Chr6_9A	11577013	11579154	Sb-Chr08	5094744	5099566
R570-Chr6_9A	11676468	11677888	Sb-Chr08	5157228	5165405
R570-Chr6_9A	11710890	11713424	Sb-Chr08	5232111	5235102
R570-Chr6_9A	11736032	11742936	Sb-Chr08	5237490	5243029
R570-Chr6_9A	11746031	11772724	Sb-Chr08	5249360	5266426
R570-Chr6_9A	11785272	11791930	Sb-Chr08	5269231	5276471
R570-Chr6_9A	14555491	14559638	Sb-Chr08	5304683	5308646
R570-Chr6_9A	11840236	11845817	Sb-Chr08	5314003	5320091
R570-Chr6_9A	11849276	11861567	Sb-Chr08	5324056	5344317
R570-Chr6_9A	11905484	11907314	Sb-Chr08	5375048	5377067
R570-Chr6_9A	11908475	11913039	Sb-Chr08	5378368	5382772
R570-Chr6_9A	11918969	11922330	Sb-Chr08	5395777	5398268
R570-Chr6_9A	11955385	11958109	Sb-Chr08	5404559	5407790
R570-Chr6_9A	11972335	11974767	Sb-Chr08	5432079	5434618
R570-Chr6_9A	11998711	11999548	Sb-Chr08	5441164	5442606
R570-Chr6_9A	12031186	12038685	Sb-Chr08	5444754	5451299
R570-Chr6_9A	12147212	12149110	Sb-Chr08	5462109	5464412
R570-Chr6_9A	12232610	12238992	Sb-Chr08	5522707	5528831
R570-Chr6_9A	12266478	12271684	Sb-Chr08	5538316	5543758
R570-Chr6_9A	12347563	12348761	Sb-Chr08	5574054	5575290
R570-Chr6_9A	12481780	12485118	Sb-Chr08	5601179	5604705
R570-Chr6_9A	12753506	12754710	Sb-Chr08	5681341	5683950
R570-Chr6_9A	12808336	12809690	Sb-Chr08	5710581	5711997
R570-Chr6_9A	12870135	12875603	Sb-Chr08	5776605	5782016
R570-Chr6_9A	12901639	12904708	Sb-Chr08	5824846	5827078
R570-Chr6_9A	12909804	12914650	Sb-Chr08	5887425	5891315
R570-Chr6_9A	12920268	12924384	Sb-Chr08	5896188	5900589
R570-Chr6_9A	12925839	12932670	Sb-Chr08	5902861	5910322
R570-Chr6_9A	12949371	12952690	Sb-Chr08	5932718	5936513
R570-Chr6_9A	12966041	12967912	Sb-Chr08	5976179	5985705
R570-Chr6_9A	13004688	13009171	Sb-Chr08	5986804	5989601
R570-Chr6_9A	13029754	13040761	Sb-Chr08	5994822	6001133
R570-Chr6_9A	13042844	13046317	Sb-Chr08	6003013	6006719
R570-Chr6_9A	13093062	13097605	Sb-Chr08	6023320	6027434
R570-Chr6_9A	13098838	13110596	Sb-Chr08	6028106	6035546
R570-Chr6_9A	13113408	13118464	Sb-Chr08	6041686	6047009
R570-Chr6_9A	13127107	13129265	Sb-Chr08	6064188	6072173
R570-Chr6_9A	13129650	13133911	Sb-Chr08	6072301	6075993
R570-Chr6_9A	13161976	13164088	Sb-Chr08	6145464	6147947
R570-Chr6_9A	13170589	13175050	Sb-Chr08	6155293	6158403
R570-Chr6_9A	13194321	13198780	Sb-Chr08	6174061	6178247
R570-Chr6_9A	13199499	13203550	Sb-Chr08	6181111	6184639
R570-Chr6_9A	13368169	13369703	Sb-Chr08	6345338	6349396
R570-Chr6_9A	13406475	13407710	Sb-Chr08	6378915	6379750
R570-Chr6_9A	13407818	13409040	Sb-Chr08	6380782	6381972
R570-Chr6_9A	13409298	13415151	Sb-Chr08	6382390	6387230
R570-Chr6_9A	13526020	13527790	Sb-Chr08	6462595	6464519
R570-Chr6_9A	13540938	13544055	Sb-Chr08	6475061	6477748
R570-Chr6_9A	13551002	13553946	Sb-Chr08	6500849	6502363
R570-Chr6_9A	13556606	13557453	Sb-Chr08	6502891	6505561
R570-Chr6_9A	13576526	13581241	Sb-Chr08	6527365	6530244
R570-Chr6_9A	13633555	13636188	Sb-Chr08	6584034	6587200
R570-Chr6_9A	13861272	13865387	Sb-Chr08	6609288	6612808
R570-Chr6_9A	13867075	13875049	Sb-Chr08	6613465	6616606
R570-Chr6_9A	13904547	13910842	Sb-Chr08	6631205	6635548
R570-Chr6_9A	13927492	13929464	Sb-Chr08	6640953	6642530
R570-Chr6_9A	13972931	13975424	Sb-Chr08	6677991	6680787
R570-Chr6_9A	14067268	14072119	Sb-Chr08	6721068	6725764
R570-Chr6_9A	14081955	14099848	Sb-Chr08	6789930	6797354
R570-Chr6_9A	14100574	14101738	Sb-Chr08	6797841	6799179
R570-Chr6_9A	14104129	14107895	Sb-Chr08	6801992	6805637
R570-Chr6_9A	14122611	14129032	Sb-Chr08	6812526	6819844
R570-Chr6_9A	14131861	14134141	Sb-Chr08	6822744	6824735
R570-Chr6_9A	14135605	14136555	Sb-Chr08	6826365	6827848
R570-Chr6_9A	14146537	14154497	Sb-Chr08	6870926	6878054
R570-Chr6_9A	14184991	14185426	Sb-Chr08	6996069	6996753
R570-Chr6_9A	14197390	14199300	Sb-Chr08	7000358	7004814
R570-Chr6_9A	14244955	14245598	Sb-Chr08	7020440	7021096
R570-Chr6_9A	14530262	14531566	Sb-Chr08	7071170	7073505
R570-Chr6_9A	14562849	14566724	Sb-Chr08	7102957	7108389
R570-Chr6_9A	14606064	14612055	Sb-Chr08	7146749	7158362
R570-Chr6_9A	14611703	14613445	Sb-Chr08	7157794	7159946
R570-Chr6_9A	14626581	14627315	Sb-Chr08	7232765	7233647
R570-Chr6_9A	14781044	14782440	Sb-Chr08	7409857	7411237
R570-Chr6_9A	14806038	14809391	Sb-Chr08	7417573	7421064
R570-Chr6_9A	14864428	14868384	Sb-Chr08	7486637	7490470
R570-Chr6_9A	15069608	15071446	Sb-Chr08	7557302	7558656
R570-Chr6_9A	15082811	15083296	Sb-Chr08	7563115	7564428
R570-Chr6_9A	15084353	15089592	Sb-Chr08	7566867	7568662
R570-Chr6_9A	15094610	15095789	Sb-Chr08	7573986	7575224
R570-Chr6_9A	15136389	15136634	Sb-Chr08	7583603	7584362
R570-Chr6_9A	15140756	15155256	Sb-Chr08	7725652	7737837
R570-Chr6_9A	15172026	15179472	Sb-Chr08	7765179	7770241
R570-Chr6_9A	15195571	15199742	Sb-Chr08	7791893	7795999
R570-Chr6_9A	15204158	15212754	Sb-Chr08	7808047	7815489
R570-Chr6_9A	15253610	15256358	Sb-Chr08	7868535	7871354
R570-Chr6_9A	15376609	15394212	Sb-Chr08	7945172	7952666
R570-Chr6_9A	15656726	15657257	Sb-Chr08	8174180	8174868
R570-Chr6_9A	15785601	15786239	Sb-Chr08	8373612	8374235
R570-Chr6_9A	15851742	15855502	Sb-Chr08	9182013	9185901
R570-Chr6_9A	15872531	15876350	Sb-Chr08	9193983	9197821
R570-Chr6_9A	15914268	15920163	Sb-Chr08	9229597	9235495
R570-Chr6_9A	15945299	15953491	Sb-Chr08	9293585	9301336
R570-Chr6_9A	15996289	15997044	Sb-Chr08	9301682	9303118
R570-Chr6_9A	16108696	16114379	Sb-Chr08	9499924	9505588
R570-Chr6_9A	16124178	16127451	Sb-Chr08	9586935	9591014
R570-Chr6_9A	16209280	16210750	Sb-Chr08	9705780	9711045
R570-Chr6_9A	16213755	16220124	Sb-Chr08	9715398	9721546
R570-Chr6_9A	16241563	16243752	Sb-Chr08	9724708	9726890
R570-Chr6_9A	16244042	16248921	Sb-Chr08	9727895	9732117
R570-Chr6_9A	16249202	16252560	Sb-Chr08	9732455	9735663
R570-Chr6_9A	16259625	16261513	Sb-Chr08	9741629	9743233
R570-Chr6_9A	16323937	16324344	Sb-Chr08	9833772	9834205
R570-Chr6_9A	16324793	16327538	Sb-Chr08	9834521	9837432
R570-Chr6_9A	16357940	16363149	Sb-Chr08	10080024	10086057
R570-Chr6_9A	16407252	16409775	Sb-Chr08	10101449	10104175
R570-Chr6_9A	16447515	16452028	Sb-Chr08	10108703	10112785
R570-Chr6_9A	16502634	16504981	Sb-Chr08	10156190	10159500
R570-Chr6_9A	16531876	16536143	Sb-Chr08	10167688	10172586
R570-Chr6_9A	16555075	16562817	Sb-Chr08	10177621	10179750
R570-Chr6_9A	16565672	16572693	Sb-Chr08	10180976	10188144
R570-Chr6_9A	17389455	17394004	Sb-Chr08	10194387	10199430
R570-Chr6_9A	17410233	17417953	Sb-Chr08	10583896	10597771
R570-Chr6_9A	17523237	17528393	Sb-Chr08	10791441	10797006
R570-Chr6_9A	17588614	17592214	Sb-Chr08	10974426	10977148
R570-Chr6_9A	17754917	17755630	Sb-Chr08	11108152	11110057
R570-Chr6_9A	18147403	18150949	Sb-Chr08	11527714	11530743
R570-Chr6_9A	18254724	18259718	Sb-Chr08	11562961	11568714
R570-Chr6_9A	18411324	18414112	Sb-Chr08	11571328	11574488
R570-Chr6_9A	18478517	18479835	Sb-Chr08	11768025	11769351
R570-Chr6_9A	18487951	18488821	Sb-Chr08	11833319	11834644
R570-Chr6_9A	18513390	18515321	Sb-Chr08	11882182	11884049
R570-Chr6_9A	18549991	18554571	Sb-Chr08	11930915	11935547
R570-Chr6_9A	18578819	18582500	Sb-Chr08	12064807	12068986
R570-Chr6_9A	18586617	18591606	Sb-Chr08	12100035	12105169
R570-Chr6_9A	18608344	18610524	Sb-Chr08	12112444	12114175
R570-Chr6_9A	18683002	18687428	Sb-Chr08	12163074	12169222
R570-Chr6_9A	18691317	18695508	Sb-Chr08	12170576	12175544
R570-Chr6_9A	18757543	18759918	Sb-Chr08	12191673	12194751
R570-Chr6_9A	18797404	18805332	Sb-Chr08	12289970	12297954
R570-Chr6_9A	18815064	18828448	Sb-Chr08	12304662	12312583
R570-Chr6_9A	19257903	19260869	Sb-Chr08	12535534	12539809
R570-Chr6_9A	19330668	19331452	Sb-Chr08	12595330	12596870
R570-Chr6_9A	19556288	19564026	Sb-Chr08	13877339	13884716
R570-Chr6_9A	19385501	19389973	Sb-Chr08	13985353	13991301
R570-Chr6_9A	19857297	19861063	Sb-Chr08	14089853	14093461
R570-Chr6_9A	20064740	20066609	Sb-Chr08	14257172	14258700
R570-Chr6_9A	20120802	20126171	Sb-Chr08	14583578	14588458
R570-Chr6_9A	20129885	20136898	Sb-Chr08	14591046	14598935
R570-Chr6_9A	20148121	20151746	Sb-Chr08	14612614	14615599
R570-Chr6_9A	20152822	20159598	Sb-Chr08	14626347	14632978
R570-Chr6_9A	20340870	20344623	Sb-Chr08	14638776	14644300
R570-Chr6_9A	20535545	20536821	Sb-Chr08	15217538	15218824
R570-Chr6_9A	20595959	20597495	Sb-Chr08	15299281	15300054
R570-Chr6_9A	20755245	20756973	Sb-Chr08	15748106	15750024
R570-Chr6_9A	20761034	20794560	Sb-Chr08	15752370	15754852
R570-Chr6_9A	20798674	20804123	Sb-Chr08	15758795	15763903
R570-Chr6_9A	20805913	20814430	Sb-Chr08	15765148	15770921
R570-Chr6_9A	20837564	20838277	Sb-Chr08	15832863	15833576
R570-Chr6_9A	20838798	20844061	Sb-Chr08	15834365	15839697
R570-Chr6_9A	20863729	20870354	Sb-Chr08	15913765	15921231
R570-Chr6_9A	20905582	20910901	Sb-Chr08	15923394	15928493
R570-Chr6_9A	20911641	20918764	Sb-Chr08	15930211	15936909
R570-Chr6_9A	20955203	20956268	Sb-Chr08	16103148	16104134
R570-Chr6_9A	21018659	21022638	Sb-Chr08	16242481	16245984
R570-Chr6_9A	21027221	21036215	Sb-Chr08	16301724	16314096
R570-Chr6_9A	21139532	21142344	Sb-Chr08	16343600	16346424
R570-Chr6_9A	21154938	21177657	Sb-Chr08	16682997	16695821
R570-Chr6_9A	21184117	21194940	Sb-Chr08	17126925	17145843
R570-Chr6_9A	21699225	21722748	Sb-Chr08	17256311	17258140
R570-Chr6_9A	21738068	21747804	Sb-Chr08	17375492	17382234
R570-Chr6_9A	22060393	22061720	Sb-Chr08	17966908	17967697
R570-Chr6_9A	22046858	22057723	Sb-Chr08	17969837	17978339
R570-Chr6_9A	22038429	22041196	Sb-Chr08	17981009	17983825
R570-Chr6_9A	21973721	21975330	Sb-Chr08	18037998	18040961
R570-Chr6_9A	21911338	21912171	Sb-Chr08	18263008	18264165
R570-Chr6_9A	21854371	21861216	Sb-Chr08	18495566	18512767
R570-Chr6_9A	22101311	22107602	Sb-Chr08	18774401	18779411
R570-Chr6_9A	22115550	22118616	Sb-Chr08	19265296	19268301
R570-Chr6_9A	22118866	22122902	Sb-Chr08	19268657	19272603
R570-Chr6_9A	22132822	22133076	Sb-Chr08	19305118	19305384
R570-Chr6_9A	22173620	22174805	Sb-Chr08	19551248	19552765
R570-Chr5_9A	57003671	57016861	Sb-Chr08	42258571	42262348
R570-Chr5_9A	55909990	55913642	Sb-Chr08	44820089	44824761
R570-Chr5_9A	55866249	55867985	Sb-Chr08	44849147	44850794
R570-Chr5_9A	55856127	55858420	Sb-Chr08	44876590	44879574
R570-Chr5_9A	55771880	55772937	Sb-Chr08	44935043	44936440
R570-Chr5_9A	55740383	55761900	Sb-Chr08	44945604	44955558
R570-Chr5_9A	55508768	55517386	Sb-Chr08	45165490	45169630
R570-Chr5_9A	55464056	55470229	Sb-Chr08	45231621	45237932
R570-Chr5_9A	55267142	55268598	Sb-Chr08	45769637	45771521
R570-Chr5_9A	111246260	111249874	Sb-Chr08	45819835	45823824
R570-Chr5_9A	111168996	111173352	Sb-Chr08	45894998	45898057
R570-Chr5_9A	111165087	111167064	Sb-Chr08	45916321	45918904
R570-Chr5_9A	111160607	111165181	Sb-Chr08	45918298	45922879
R570-Chr5_9A	111128849	111137042	Sb-Chr08	46029804	46036072
R570-Chr5_9A	111011254	111013529	Sb-Chr08	46319216	46321039
R570-Chr5_9A	110894033	110895473	Sb-Chr08	46344888	46346412
R570-Chr5_9A	110857281	110864295	Sb-Chr08	46351082	46357946
R570-Chr5_9A	110850236	110854208	Sb-Chr08	46362501	46366426
R570-Chr5_9A	110819479	110822234	Sb-Chr08	46430095	46432869
R570-Chr5_9A	110754199	110756161	Sb-Chr08	46579370	46580681
R570-Chr5_9A	110734035	110748820	Sb-Chr08	46691128	46709030
R570-Chr5_9A	110727671	110732332	Sb-Chr08	46809318	46812036
R570-Chr5_9A	110721454	110726227	Sb-Chr08	46812681	46816928
R570-Chr5_9A	110687759	110691214	Sb-Chr08	46900059	46902765
R570-Chr5_9A	110655679	110678756	Sb-Chr08	46956379	46969119
R570-Chr5_9A	110650817	110652672	Sb-Chr08	46970489	46972066
R570-Chr5_9A	110646149	110648290	Sb-Chr08	47074794	47077406
R570-Chr5_9A	110540340	110546939	Sb-Chr08	47521239	47528486
R570-Chr5_9A	110533038	110536175	Sb-Chr08	47529370	47533206
R570-Chr5_9A	110529019	110531912	Sb-Chr08	47539924	47542398
R570-Chr5_9A	110501609	110516696	Sb-Chr08	47545504	47560332
R570-Chr5_9A	110497933	110500617	Sb-Chr08	47561329	47564277
R570-Chr5_9A	110490920	110493770	Sb-Chr08	47585592	47589188
R570-Chr5_9A	110445606	110451817	Sb-Chr08	47686157	47690737
R570-Chr5_9A	110419748	110428240	Sb-Chr08	47695374	47702005
R570-Chr5_9A	110343257	110346383	Sb-Chr08	48257333	48261789
R570-Chr5_9A	110265483	110270449	Sb-Chr08	48449907	48453966
R570-Chr5_9A	110257266	110260745	Sb-Chr08	48459934	48462881
R570-Chr5_9A	110168814	110173085	Sb-Chr08	48486289	48490025
R570-Chr5_9A	110160492	110165270	Sb-Chr08	48716810	48721590
R570-Chr5_9A	110135143	110136167	Sb-Chr08	48741597	48742896
R570-Chr5_9A	110108337	110108795	Sb-Chr08	48806100	48806550
R570-Chr5_9A	110069361	110070428	Sb-Chr08	48807972	48809059
R570-Chr5_9A	110032216	110041437	Sb-Chr08	48953521	48961871
R570-Chr5_9A	109960225	109970294	Sb-Chr08	48975256	48982186
R570-Chr5_9A	109873753	109874504	Sb-Chr08	48981707	48985113
R570-Chr5_9A	109864289	109870628	Sb-Chr08	48987997	48990296
R570-Chr5_9A	109823005	109826790	Sb-Chr08	49055490	49057464
R570-Chr5_9A	109813679	109816392	Sb-Chr08	49061532	49064123
R570-Chr5_9A	109810089	109813459	Sb-Chr08	49064316	49067582
R570-Chr5_9A	109799291	109806213	Sb-Chr08	49071115	49076083
R570-Chr5_9A	109776630	109790311	Sb-Chr08	49089510	49099434
R570-Chr5_9A	109772728	109775489	Sb-Chr08	49101057	49102962
R570-Chr5_9A	109721634	109725711	Sb-Chr08	49115875	49122494
R570-Chr5_9A	109705575	109709281	Sb-Chr08	49121611	49126121
R570-Chr5_9A	109623073	109626640	Sb-Chr08	49392126	49395844
R570-Chr5_9A	109450106	109453513	Sb-Chr08	49760626	49764366
R570-Chr5_9A	109367200	109372638	Sb-Chr08	49957316	49962796
R570-Chr5_9A	109365091	109367213	Sb-Chr08	49962649	49964818
R570-Chr5_9A	108652969	108656945	Sb-Chr08	50336070	50339835
R570-Chr5_9A	108647440	108649376	Sb-Chr08	50344852	50347261
R570-Chr5_9A	108475294	108476024	Sb-Chr08	50524236	50526414
R570-Chr5_9A	108434335	108439902	Sb-Chr08	50603514	50609969
R570-Chr5_9A	108430493	108431536	Sb-Chr08	50610901	50613264
R570-Chr5_9A	108420392	108426210	Sb-Chr08	50616202	50620205
R570-Chr5_9A	108393340	108394937	Sb-Chr08	50621090	50622441
R570-Chr5_9A	108392259	108393201	Sb-Chr08	50622813	50623709
R570-Chr5_9A	108382893	108387452	Sb-Chr08	50628745	50631887
R570-Chr5_9A	108361255	108365604	Sb-Chr08	50640160	50644486
R570-Chr5_9A	108359079	108361299	Sb-Chr08	50644325	50646394
R570-Chr5_9A	108320438	108324966	Sb-Chr08	50673442	50679983
R570-Chr5_9A	108318693	108320176	Sb-Chr08	50678830	50681996
R570-Chr5_9A	108303258	108304654	Sb-Chr08	50729348	50731114
R570-Chr5_9A	108196150	108197766	Sb-Chr08	51025390	51026992
R570-Chr5_9A	108159563	108161648	Sb-Chr08	51045549	51047600
R570-Chr5_9A	108148163	108150174	Sb-Chr08	51315201	51317365
R570-Chr5_9A	108141822	108145185	Sb-Chr08	51319643	51322937
R570-Chr5_9A	108063113	108064918	Sb-Chr08	51329368	51333813
R570-Chr5_9A	108050784	108062501	Sb-Chr08	51347117	51350785
R570-Chr5_9A	107989103	107992350	Sb-Chr08	51356216	51360584
R570-Chr5_9A	107878864	107886035	Sb-Chr08	51520045	51526693
R570-Chr5_9A	107761551	107771975	Sb-Chr08	51571077	51576175
R570-Chr5_9A	107702074	107704868	Sb-Chr08	51663960	51666942
R570-Chr5_9A	107646365	107647409	Sb-Chr08	51714673	51715254
R570-Chr5_9A	107633840	107642799	Sb-Chr08	51719209	51726960
R570-Chr5_9A	107590995	107595613	Sb-Chr08	51730386	51735977
R570-Chr5_9A	107507381	107511291	Sb-Chr08	51760711	51765938
R570-Chr5_9A	107498044	107500571	Sb-Chr08	51821782	51822963
R570-Chr5_9A	107486747	107496034	Sb-Chr08	51865927	51872358
R570-Chr5_9A	107472292	107475567	Sb-Chr08	51883854	51887072
R570-Chr5_9A	107422235	107429760	Sb-Chr08	51918409	51923763
R570-Chr5_9A	107388677	107390597	Sb-Chr08	52003059	52004931
R570-Chr5_9A	107250769	107253482	Sb-Chr08	52023193	52025682
R570-Chr5_9A	107245762	107249593	Sb-Chr08	52027346	52031238
R570-Chr5_9A	107195020	107196579	Sb-Chr08	52039293	52040879
R570-Chr5_9A	107181358	107186159	Sb-Chr08	52046218	52051817
R570-Chr5_9A	107157635	107159431	Sb-Chr08	52053442	52058105
R570-Chr5_9A	107137534	107140986	Sb-Chr08	52060426	52064279
R570-Chr5_9A	107127533	107135028	Sb-Chr08	52068898	52075344
R570-Chr5_9A	107125331	107127308	Sb-Chr08	52074821	52077543
R570-Chr5_9A	107120961	107125164	Sb-Chr08	52077854	52082251
R570-Chr5_9A	107088126	107090552	Sb-Chr08	52134038	52136884
R570-Chr5_9A	106984001	106989220	Sb-Chr08	52177664	52182733
R570-Chr5_9A	106978173	106983793	Sb-Chr08	52184233	52189778
R570-Chr5_9A	106972820	106975055	Sb-Chr08	52196608	52199263
R570-Chr5_9A	106920709	106922358	Sb-Chr08	52202855	52204354
R570-Chr5_9A	106755072	106756141	Sb-Chr08	52206808	52209010
R570-Chr5_9A	106686056	106687278	Sb-Chr08	52210644	52212023
R570-Chr5_9A	106667685	106668965	Sb-Chr08	52215378	52216687
R570-Chr5_9A	106578313	106580744	Sb-Chr08	52231939	52234126
R570-Chr5_9A	106542283	106543459	Sb-Chr08	52358382	52359341
R570-Chr5_9A	106535029	106539424	Sb-Chr08	52364601	52371179
R570-Chr5_9A	106469974	106472766	Sb-Chr08	52386851	52389674
R570-Chr5_9A	106463046	106469687	Sb-Chr08	52390177	52396758
R570-Chr5_9A	106439982	106443944	Sb-Chr08	52467321	52471026
R570-Chr5_9A	106435936	106439475	Sb-Chr08	52471509	52475057
R570-Chr5_9A	106429741	106433693	Sb-Chr08	52537290	52541176
R570-Chr5_9A	106177135	106181169	Sb-Chr08	52576087	52579676
R570-Chr5_9A	106153593	106157842	Sb-Chr08	52588033	52591631
R570-Chr5_9A	106149083	106150590	Sb-Chr08	52638040	52642901
R570-Chr5_9A	106144187	106147070	Sb-Chr08	52643796	52646872
R570-Chr5_9A	105897544	105900710	Sb-Chr08	52649039	52651734
R570-Chr5_9A	105894829	105897504	Sb-Chr08	52652294	52655164
R570-Chr5_9A	105887518	105894712	Sb-Chr08	52656486	52665574
R570-Chr5_9A	105885529	105886191	Sb-Chr08	52665984	52667281
R570-Chr5_9A	105851108	105854185	Sb-Chr08	52716522	52719365
R570-Chr5_9A	105824014	105828158	Sb-Chr08	52723465	52728930
R570-Chr5_9A	105628544	105640046	Sb-Chr08	53044929	53050870
R570-Chr5_9A	105620837	105628085	Sb-Chr08	53059491	53066424
R570-Chr5_9A	105614539	105617801	Sb-Chr08	53070840	53074063
R570-Chr5_9A	105606101	105611375	Sb-Chr08	53077685	53084505
R570-Chr5_9A	105600897	105605352	Sb-Chr08	53085214	53089215
R570-Chr5_9A	105598688	105601327	Sb-Chr08	53089286	53091813
R570-Chr5_9A	105570133	105575434	Sb-Chr08	53105842	53110669
R570-Chr5_9A	105565155	105568803	Sb-Chr08	53112317	53116043
R570-Chr5_9A	105483298	105488557	Sb-Chr08	53117336	53120340
R570-Chr5_9A	105434918	105435571	Sb-Chr08	53131715	53134497
R570-Chr5_9A	105405128	105406035	Sb-Chr08	53197084	53198504
R570-Chr5_9A	105396871	105399684	Sb-Chr08	53204616	53207428
R570-Chr5_9A	105268067	105273346	Sb-Chr08	53209683	53214642
R570-Chr5_9A	105193330	105195522	Sb-Chr08	53244601	53249082
R570-Chr5_9A	104465758	104472067	Sb-Chr08	54576937	54584094
R570-Chr5_9A	104460550	104465684	Sb-Chr08	54583991	54587827
R570-Chr5_9A	104437497	104446083	Sb-Chr08	54594309	54603467
R570-Chr5_9A	104395491	104402296	Sb-Chr08	54627876	54634166
R570-Chr5_9A	104379059	104386474	Sb-Chr08	54638938	54646023
R570-Chr5_9A	104263519	104267952	Sb-Chr08	54648936	54653988
R570-Chr5_9A	104189334	104203427	Sb-Chr08	54654561	54665251
R570-Chr5_9A	104035074	104036501	Sb-Chr08	54753648	54754842
R570-Chr5_9A	104032483	104034652	Sb-Chr08	54765630	54767748
R570-Chr5_9A	103989697	103994466	Sb-Chr08	54784523	54788755
R570-Chr5_9A	103958587	103962035	Sb-Chr08	54796694	54800089
R570-Chr5_9A	103954794	103955480	Sb-Chr08	54802528	54805018
R570-Chr5_9A	103883739	103923918	Sb-Chr08	54815887	54832719
R570-Chr5_9A	103871130	103879319	Sb-Chr08	54835213	54843847
R570-Chr5_9A	103861189	103865302	Sb-Chr08	54846428	54850768
R570-Chr5_9A	103837999	103844240	Sb-Chr08	54851004	54857189
R570-Chr5_9A	103812444	103818775	Sb-Chr08	54858693	54864012
R570-Chr5_9A	103547549	103553406	Sb-Chr08	54955417	54960272
R570-Chr5_9A	103526009	103530490	Sb-Chr08	54961446	54964789
R570-Chr5_9A	103280598	103284714	Sb-Chr08	55141217	55145224
R570-Chr5_9A	103262744	103266235	Sb-Chr08	55154011	55158809
R570-Chr5_9A	103232749	103234200	Sb-Chr08	55166071	55167678
R570-Chr5_9A	103160307	103162675	Sb-Chr08	55177168	55180677
R570-Chr5_9A	103145422	103157691	Sb-Chr08	55178952	55187553
R570-Chr5_9A	103137317	103138979	Sb-Chr08	55198530	55199550
R570-Chr5_9A	103096162	103100473	Sb-Chr08	55233287	55236989
R570-Chr5_9A	103057793	103061254	Sb-Chr08	55243892	55247353
R570-Chr5_9A	102985795	102986955	Sb-Chr08	55255389	55256948
R570-Chr5_9A	102949253	102949519	Sb-Chr08	55323636	55330920
R570-Chr5_9A	102906396	102910325	Sb-Chr08	55481164	55485537
R570-Chr5_9A	102893916	102898881	Sb-Chr08	55490562	55493620
R570-Chr5_9A	102891790	102893339	Sb-Chr08	55494036	55495200
R570-Chr5_9A	102863738	102867208	Sb-Chr08	55504479	55507896
R570-Chr5_9A	102852602	102857587	Sb-Chr08	55512668	55517638
R570-Chr5_9A	102828466	102828927	Sb-Chr08	55531245	55532919
R570-Chr5_9A	102823157	102827006	Sb-Chr08	55533268	55537007
R570-Chr5_9A	102816794	102821551	Sb-Chr08	55539011	55542846
R570-Chr5_9A	102812178	102815012	Sb-Chr08	55551684	55554422
R570-Chr5_9A	102806463	102807828	Sb-Chr08	55555436	55556510
R570-Chr5_9A	102799031	102804183	Sb-Chr08	55560377	55565479
R570-Chr5_9A	102777168	102781066	Sb-Chr08	55570744	55574859
R570-Chr5_9A	102763989	102773420	Sb-Chr08	55578940	55586253
R570-Chr5_9A	102605504	102612362	Sb-Chr08	55625922	55632578
R570-Chr5_9A	102596554	102599726	Sb-Chr08	55633670	55637612
R570-Chr5_9A	102490843	102493337	Sb-Chr08	55678678	55680679
R570-Chr5_9A	102464511	102469512	Sb-Chr08	55685356	55687880
R570-Chr5_9A	102455741	102464265	Sb-Chr08	55688113	55691371
R570-Chr5_9A	102447271	102454576	Sb-Chr08	55693409	55701373
R570-Chr5_9A	102438204	102438908	Sb-Chr08	55707544	55714682
R570-Chr5_9A	102434279	102436000	Sb-Chr08	55716132	55718008
R570-Chr5_9A	102424627	102427187	Sb-Chr08	55724538	55727053
R570-Chr5_9A	102395842	102400873	Sb-Chr08	55795932	55802267
R570-Chr5_9A	102381610	102395406	Sb-Chr08	55801939	55815614
R570-Chr5_9A	102327087	102333405	Sb-Chr08	55839853	55843326
R570-Chr5_9A	102224702	102230181	Sb-Chr08	55848764	55854063
R570-Chr5_9A	102168724	102173570	Sb-Chr08	55898550	55902947
R570-Chr5_9A	102153851	102157368	Sb-Chr08	55905226	55906819
R570-Chr5_9A	102143969	102153066	Sb-Chr08	55908329	55913278
R570-Chr5_9A	102111852	102119971	Sb-Chr08	55920712	55928484
R570-Chr5_9A	102105763	102109789	Sb-Chr08	55932919	55936935
R570-Chr5_9A	102080603	102084872	Sb-Chr08	55943024	55947315
R570-Chr5_9A	102049405	102058128	Sb-Chr08	55948254	55956733
R570-Chr5_9A	102027754	102028122	Sb-Chr08	55966822	55967178
R570-Chr5_9A	102028277	102032946	Sb-Chr08	55967541	55971627
R570-Chr5_9A	101930408	101932724	Sb-Chr08	55987061	55988758
R570-Chr5_9A	101795237	101805408	Sb-Chr08	56097436	56110812
R570-Chr5_9A	101790025	101794575	Sb-Chr08	56111711	56115889
R570-Chr5_9A	101767998	101776171	Sb-Chr08	56115934	56121532
R570-Chr5_9A	101756438	101757952	Sb-Chr08	56140705	56142206
R570-Chr5_9A	101528131	101543414	Sb-Chr08	56269822	56285958
R570-Chr5_9A	101552681	101553094	Sb-Chr08	56291831	56293456
R570-Chr5_9A	101490362	101491964	Sb-Chr08	56334599	56336197
R570-Chr5_9A	101474256	101477871	Sb-Chr08	56345488	56348725
R570-Chr5_9A	101471176	101474057	Sb-Chr08	56349454	56351889
R570-Chr5_9A	101439397	101440765	Sb-Chr08	56384288	56385248
R570-Chr5_9A	101392871	101397864	Sb-Chr08	56394007	56399908
R570-Chr5_9A	101283881	101284981	Sb-Chr08	56420371	56421288
R570-Chr5_9A	101278095	101278832	Sb-Chr08	56425690	56428848
R570-Chr5_9A	101072865	101076961	Sb-Chr08	56470318	56474560
R570-Chr5_9A	101054887	101057282	Sb-Chr08	56483148	56485117
R570-Chr5_9A	101037473	101044343	Sb-Chr08	56500286	56508837
R570-Chr5_9A	100983374	100984511	Sb-Chr08	56538212	56539482
R570-Chr5_9A	100920478	100925437	Sb-Chr08	56591472	56596280
R570-Chr5_9A	100887591	100888748	Sb-Chr08	56602494	56603881
R570-Chr5_9A	100793878	100794381	Sb-Chr08	56637776	56642224
R570-Chr5_9A	100629579	100634856	Sb-Chr08	56666140	56671213
R570-Chr5_9A	100587100	100588101	Sb-Chr08	56684823	56685806
R570-Chr5_9A	100583854	100584473	Sb-Chr08	56689193	56689805
R570-Chr5_9A	100500422	100502766	Sb-Chr08	56707204	56708964
R570-Chr5_9A	100490517	100497788	Sb-Chr08	56709798	56717542
R570-Chr5_9A	100425554	100432138	Sb-Chr08	56739952	56746368
R570-Chr5_9A	100409171	100412066	Sb-Chr08	56755462	56761058
R570-Chr5_9A	100347116	100347364	Sb-Chr08	56906312	56906563
R570-Chr5_9A	100337986	100338219	Sb-Chr08	56930008	56930226
R570-Chr5_9A	100333886	100337476	Sb-Chr08	56930701	56934038
R570-Chr5_9A	100297712	100300269	Sb-Chr08	57040020	57044866
R570-Chr5_9A	100273646	100278569	Sb-Chr08	57054824	57058606
R570-Chr5_9A	100266058	100273363	Sb-Chr08	57058601	57065920
R570-Chr5_9A	100247673	100248702	Sb-Chr08	57066240	57069649
R570-Chr5_9A	100214727	100219795	Sb-Chr08	57087711	57092437
R570-Chr5_9A	100093418	100098304	Sb-Chr08	57100191	57105234
R570-Chr5_9A	100089095	100091431	Sb-Chr08	57115124	57118007
R570-Chr5_9A	100070998	100087665	Sb-Chr08	57118854	57128102
R570-Chr5_9A	100064218	100065832	Sb-Chr08	57133054	57134079
R570-Chr5_9A	99874761	99890387	Sb-Chr08	57175198	57189441
R570-Chr5_9A	99839354	99842072	Sb-Chr08	57216312	57221465
R570-Chr5_9A	99801003	99804914	Sb-Chr08	57223685	57227690
R570-Chr5_9A	99789021	99794856	Sb-Chr08	57232452	57238149
R570-Chr5_9A	99699941	99703756	Sb-Chr08	57271617	57275806
R570-Chr5_9A	99672979	99678013	Sb-Chr08	57279429	57284601
R570-Chr5_9A	99668350	99673298	Sb-Chr08	57283853	57288727
R570-Chr5_9A	99614590	99617237	Sb-Chr08	57306991	57311152
R570-Chr5_9A	99471313	99474416	Sb-Chr08	57326925	57330887
R570-Chr5_9A	99444268	99446357	Sb-Chr08	57419565	57422093
R570-Chr5_9A	99438593	99440719	Sb-Chr08	57423378	57426096
R570-Chr5_9A	99256286	99259038	Sb-Chr08	57449814	57452839
R570-Chr5_9A	99204319	99205435	Sb-Chr08	57454870	57455730
R570-Chr5_9A	99169852	99172940	Sb-Chr08	57488716	57491499
R570-Chr5_9A	99059271	99063991	Sb-Chr08	57515953	57519848
R570-Chr5_9A	99014568	99016799	Sb-Chr08	57530435	57533540
R570-Chr5_9A	99005358	99008193	Sb-Chr08	57539084	57541302
R570-Chr5_9A	98908193	98910823	Sb-Chr08	57592417	57595865
R570-Chr5_9A	98892944	98896841	Sb-Chr08	57629105	57632941
R570-Chr5_9A	98876055	98883838	Sb-Chr08	57635634	57641881
R570-Chr5_9A	98870726	98871991	Sb-Chr08	57646012	57647581
R570-Chr5_9A	98866513	98869823	Sb-Chr08	57647684	57652036
R570-Chr5_9A	98863828	98865931	Sb-Chr08	57652216	57654008
R570-Chr5_9A	98811570	98820781	Sb-Chr08	57719721	57727286
R570-Chr5_9A	98442581	98444167	Sb-Chr08	57941395	57943066
R570-Chr5_9A	98376239	98380808	Sb-Chr08	58029062	58033121
R570-Chr5_9A	98373489	98376323	Sb-Chr08	58033219	58035909
R570-Chr5_9A	98350214	98354144	Sb-Chr08	58066831	58070017
R570-Chr5_9A	98344085	98348115	Sb-Chr08	58083092	58087587
R570-Chr5_9A	98324151	98330747	Sb-Chr08	58093112	58098143
R570-Chr5_9A	98320118	98322645	Sb-Chr08	58099299	58102691
R570-Chr5_9A	98140130	98143031	Sb-Chr08	58110039	58112954
R570-Chr5_9A	98112973	98115858	Sb-Chr08	58117327	58122567
R570-Chr5_9A	98099274	98107142	Sb-Chr08	58124661	58127849
R570-Chr5_9A	98098200	98103780	Sb-Chr08	58128346	58132763
R570-Chr5_9A	98083910	98097382	Sb-Chr08	58133879	58147439
R570-Chr5_9A	98072998	98074518	Sb-Chr08	58151258	58152085
R570-Chr5_9A	97755185	97760036	Sb-Chr08	58160884	58165213
R570-Chr5_9A	97740977	97746840	Sb-Chr08	58165704	58170650
R570-Chr5_9A	97731675	97735609	Sb-Chr08	58172478	58176044
R570-Chr5_9A	97714352	97718601	Sb-Chr08	58184263	58187827
R570-Chr5_9A	97703264	97712058	Sb-Chr08	58193309	58197051
R570-Chr5_9A	97588576	97590390	Sb-Chr08	58232301	58233740
R570-Chr5_9A	97559474	97562964	Sb-Chr08	58236294	58241725
R570-Chr5_9A	97555262	97558727	Sb-Chr08	58248671	58251403
R570-Chr5_9A	97546603	97549297	Sb-Chr08	58254761	58257541
R570-Chr5_9A	97542868	97545327	Sb-Chr08	58258154	58260758
R570-Chr5_9A	97540035	97542794	Sb-Chr08	58263424	58263843
R570-Chr5_9A	97520561	97531708	Sb-Chr08	58270554	58279033
R570-Chr5_9A	97501200	97510707	Sb-Chr08	58286162	58295737
R570-Chr5_9A	97499262	97499546	Sb-Chr08	58296732	58297537
R570-Chr5_9A	97492708	97497860	Sb-Chr08	58297585	58302971
R570-Chr5_9A	97429297	97433744	Sb-Chr08	58330417	58336040
R570-Chr5_9A	97409148	97413495	Sb-Chr08	58337048	58341060
R570-Chr5_9A	97325202	97327572	Sb-Chr08	58354366	58356082
R570-Chr5_9A	97308941	97309900	Sb-Chr08	58362514	58363994
R570-Chr5_9A	97262356	97302983	Sb-Chr08	58369730	58388735
R570-Chr5_9A	97216475	97219949	Sb-Chr08	58393456	58396555
R570-Chr5_9A	97169404	97173031	Sb-Chr08	58409305	58414486
R570-Chr5_9A	97147613	97153212	Sb-Chr08	58417821	58423351
R570-Chr5_9A	97145266	97146077	Sb-Chr08	58424964	58425691
R570-Chr5_9A	97136385	97144721	Sb-Chr08	58426113	58427473
R570-Chr5_9A	97018742	97024792	Sb-Chr08	58443960	58449837
R570-Chr5_9A	96980043	96980326	Sb-Chr08	58463484	58464448
R570-Chr5_9A	96977077	96979164	Sb-Chr08	58464605	58466924
R570-Chr5_9A	96943320	96945510	Sb-Chr08	58474467	58475843
R570-Chr5_9A	96938890	96940026	Sb-Chr08	58479390	58480438
R570-Chr5_9A	96893438	96896525	Sb-Chr08	58487844	58490268
R570-Chr5_9A	96887494	96890649	Sb-Chr08	58491768	58494771
R570-Chr5_9A	96875365	96880653	Sb-Chr08	58499866	58504864
R570-Chr5_9A	96868788	96872532	Sb-Chr08	58506948	58510802
R570-Chr5_9A	96844933	96851140	Sb-Chr08	58517448	58523171
R570-Chr5_9A	96821790	96831167	Sb-Chr08	58524928	58532357
R570-Chr5_9A	96794460	96800927	Sb-Chr08	58565897	58571960
R570-Chr5_9A	96776635	96782944	Sb-Chr08	58572639	58578677
R570-Chr5_9A	96755262	96758284	Sb-Chr08	58584243	58587317
R570-Chr5_9A	96582850	96584502	Sb-Chr08	58719034	58720605
R570-Chr5_9A	96570326	96570856	Sb-Chr08	58729515	58730069
R570-Chr5_9A	96560783	96561767	Sb-Chr08	58735539	58736405
R570-Chr5_9A	96559615	96560462	Sb-Chr08	58736902	58738294
R570-Chr5_9A	96470436	96475195	Sb-Chr08	58785336	58789535
R570-Chr5_9A	96317475	96322379	Sb-Chr08	58806181	58811053
R570-Chr5_9A	96310525	96314281	Sb-Chr08	58821034	58825467
R570-Chr5_9A	96301453	96306379	Sb-Chr08	58827765	58832073
R570-Chr5_9A	96211961	96217575	Sb-Chr08	58848313	58853757
R570-Chr5_9A	96201885	96207477	Sb-Chr08	58864440	58869975
R570-Chr5_9A	96191219	96193539	Sb-Chr08	58874296	58877707
R570-Chr5_9A	96128966	96133123	Sb-Chr08	58901348	58906162
R570-Chr5_9A	96108490	96113639	Sb-Chr08	58915182	58920574
R570-Chr5_9A	96078609	96080339	Sb-Chr08	58935551	58937468
R570-Chr5_9A	96067356	96071239	Sb-Chr08	58967358	58972586
R570-Chr5_9A	95969319	95977354	Sb-Chr08	58972686	58980650
R570-Chr5_9A	95878710	95879453	Sb-Chr08	59002998	59007738
R570-Chr5_9A	95729337	95730520	Sb-Chr08	59176846	59178556
R570-Chr5_9A	95681608	95682520	Sb-Chr08	59203243	59204321
R570-Chr5_9A	95644224	95650186	Sb-Chr08	59250080	59256085
R570-Chr5_9A	95546718	95548119	Sb-Chr08	59292839	59294455
R570-Chr5_9A	95532550	95541948	Sb-Chr08	59298425	59307218
R570-Chr5_9A	95526791	95532160	Sb-Chr08	59308650	59313709
R570-Chr5_9A	95512404	95517432	Sb-Chr08	59326080	59332006
R570-Chr5_9A	95447006	95454333	Sb-Chr08	59364648	59372381
R570-Chr5_9A	95410641	95416223	Sb-Chr08	59383969	59389572
R570-Chr5_9A	95394574	95408097	Sb-Chr08	59392376	59399998
R570-Chr5_9A	95377597	95390215	Sb-Chr08	59402485	59409682
R570-Chr5_9A	95328851	95332386	Sb-Chr08	59435965	59439528
R570-Chr5_9A	95233633	95237936	Sb-Chr08	59567396	59571203
R570-Chr5_9A	95230618	95233597	Sb-Chr08	59571332	59574154
R570-Chr5_9A	95141260	95143651	Sb-Chr08	59578584	59580803
R570-Chr5_9A	95134829	95141335	Sb-Chr08	59584721	59591061
R570-Chr5_9A	95109026	95112218	Sb-Chr08	59591906	59594780
R570-Chr5_9A	95103634	95105203	Sb-Chr08	59596586	59598744
R570-Chr5_9A	95060979	95066981	Sb-Chr08	59632342	59636299
R570-Chr5_9A	95015103	95037768	Sb-Chr08	59659100	59666185
R570-Chr5_9A	95008046	95008474	Sb-Chr08	59668304	59669306
R570-Chr5_9A	94884035	94890707	Sb-Chr08	59686853	59694730
R570-Chr5_9A	94832727	94835194	Sb-Chr08	59698769	59700969
R570-Chr5_9A	94823736	94830222	Sb-Chr08	59703181	59709604
R570-Chr5_9A	94822665	94823330	Sb-Chr08	59710220	59711023
R570-Chr5_9A	94808793	94812538	Sb-Chr08	59717935	59724027
R570-Chr5_9A	94711187	94712851	Sb-Chr08	59737801	59741120
R570-Chr5_9A	94662213	94663463	Sb-Chr08	59750950	59752272
R570-Chr5_9A	94520501	94537930	Sb-Chr08	59807721	59813411
R570-Chr5_9A	94511237	94516836	Sb-Chr08	59820051	59827486
R570-Chr5_9A	94497235	94506070	Sb-Chr08	59829035	59831309
R570-Chr5_9A	94490797	94495116	Sb-Chr08	59832341	59836111
R570-Chr5_9A	94487827	94490656	Sb-Chr08	59836761	59839664
R570-Chr5_9A	94473352	94477848	Sb-Chr08	59936479	59940813
R570-Chr5_9A	94360475	94363712	Sb-Chr08	59960313	59963155
R570-Chr5_9A	94300084	94301687	Sb-Chr08	59977899	59981524
R570-Chr5_9A	94075647	94078983	Sb-Chr08	59990060	59994910
R570-Chr5_9A	94071744	94075483	Sb-Chr08	60044759	60046801
R570-Chr5_9A	94007642	94012348	Sb-Chr08	60129929	60134807
R570-Chr5_9A	93985138	93985577	Sb-Chr08	60159662	60160999
R570-Chr5_9A	93960390	93964880	Sb-Chr08	60161411	60165881
R570-Chr5_9A	93953456	93957472	Sb-Chr08	60167053	60171528
R570-Chr5_9A	93674122	93680239	Sb-Chr08	60184178	60189072
R570-Chr5_9A	93664290	93668016	Sb-Chr08	60193793	60198630
R570-Chr5_9A	93656349	93663238	Sb-Chr08	60200470	60207218
R570-Chr5_9A	93635868	93637981	Sb-Chr08	60223921	60225826
R570-Chr5_9A	93630038	93633611	Sb-Chr08	60228019	60232876
R570-Chr5_9A	93619285	93620811	Sb-Chr08	60240296	60242072
R570-Chr5_9A	93601030	93603198	Sb-Chr08	60246715	60248629
R570-Chr5_9A	93378396	93381279	Sb-Chr08	60299291	60303378
R570-Chr5_9A	93239044	93242485	Sb-Chr08	60348199	60351838
R570-Chr5_9A	93190925	93193934	Sb-Chr08	60361071	60364771
R570-Chr5_9A	93174663	93181847	Sb-Chr08	60367853	60373737
R570-Chr5_9A	93162820	93166544	Sb-Chr08	60382523	60385664
R570-Chr5_9A	93157335	93162666	Sb-Chr08	60393588	60398840
R570-Chr5_9A	93074766	93077201	Sb-Chr08	60472114	60473745
R570-Chr5_9A	93044457	93047229	Sb-Chr08	60482638	60484074
R570-Chr5_9A	93039446	93042023	Sb-Chr08	60486470	60491034
R570-Chr5_9A	92980488	92982399	Sb-Chr08	60500488	60506559
R570-Chr5_9A	92974646	92979844	Sb-Chr08	60524902	60530244
R570-Chr5_9A	92967522	92971984	Sb-Chr08	60532133	60536394
R570-Chr5_9A	92957780	92960884	Sb-Chr08	60536622	60539482
R570-Chr5_9A	92937990	92941664	Sb-Chr08	60545372	60548891
R570-Chr5_9A	92935309	92938007	Sb-Chr08	60548915	60552191
R570-Chr5_9A	92929269	92935136	Sb-Chr08	60552674	60558330
R570-Chr5_9A	92922178	92924993	Sb-Chr08	60566217	60568995
R570-Chr5_9A	92916365	92918554	Sb-Chr08	60570349	60574217
R570-Chr5_9A	92888864	92891553	Sb-Chr08	60582133	60584643
R570-Chr5_9A	92841166	92847536	Sb-Chr08	60596911	60601199
R570-Chr5_9A	92829790	92838195	Sb-Chr08	60629181	60634709
R570-Chr5_9A	92787714	92789172	Sb-Chr08	60639921	60643475
R570-Chr5_9A	92774899	92779895	Sb-Chr08	60653570	60660879
R570-Chr5_9A	92769358	92773597	Sb-Chr08	60665192	60669664
R570-Chr5_9A	92758480	92762524	Sb-Chr08	60670742	60675924
R570-Chr5_9A	92748113	92748888	Sb-Chr08	60686626	60687267
R570-Chr5_9A	92696860	92704861	Sb-Chr08	60699790	60709024
R570-Chr5_9A	92500338	92503076	Sb-Chr08	60827448	60830917
R570-Chr5_9A	92493911	92499394	Sb-Chr08	60830039	60835533
R570-Chr5_9A	92483316	92492908	Sb-Chr08	60836806	60845885
R570-Chr5_9A	92471513	92474063	Sb-Chr08	60847975	60850084
R570-Chr5_9A	92459886	92464032	Sb-Chr08	60876784	60880683
R570-Chr5_9A	92421863	92427560	Sb-Chr08	60887945	60894573
R570-Chr5_9A	92416000	92421352	Sb-Chr08	60894984	60900778
R570-Chr5_9A	92376693	92379455	Sb-Chr08	60910094	60913087
R570-Chr5_9A	92359089	92365263	Sb-Chr08	60920854	60926838
R570-Chr5_9A	92334188	92336275	Sb-Chr08	60938197	60940042
R570-Chr5_9A	92326129	92326682	Sb-Chr08	60942673	60944188
R570-Chr5_9A	92270464	92276174	Sb-Chr08	60973788	60979853
R570-Chr5_9A	92259887	92265321	Sb-Chr08	60982615	60987488
R570-Chr5_9A	92198383	92206267	Sb-Chr08	61010770	61025668
R570-Chr5_9A	92115200	92121834	Sb-Chr08	61049083	61055589
R570-Chr5_9A	92092809	92098324	Sb-Chr08	61064872	61070775
R570-Chr5_9A	91956119	91961124	Sb-Chr08	61099730	61104175
R570-Chr5_9A	91802186	91804574	Sb-Chr08	61112520	61123236
R570-Chr5_9A	91718769	91719812	Sb-Chr08	61143348	61144957
R570-Chr5_9A	91701858	91704981	Sb-Chr08	61173616	61176312
R570-Chr5_9A	91685263	91694157	Sb-Chr08	61185575	61189955
R570-Chr5_9A	91656911	91662608	Sb-Chr08	61261975	61267944
R570-Chr5_9A	91653305	91655275	Sb-Chr08	61268280	61270292
R570-Chr5_9A	91642487	91648539	Sb-Chr08	61273138	61275231
R570-Chr5_9A	91637482	91640015	Sb-Chr08	61280350	61282302
R570-Chr5_9A	91617118	91621051	Sb-Chr08	61295957	61298354
R570-Chr5_9A	91613134	91615824	Sb-Chr08	61298922	61302518
R570-Chr5_9A	91607085	91610591	Sb-Chr08	61304898	61308463
R570-Chr5_9A	91600835	91604556	Sb-Chr08	61310664	61314711
R570-Chr5_9A	91594221	91598113	Sb-Chr08	61316863	61321042
R570-Chr5_9A	91584988	91589603	Sb-Chr08	61322416	61327107
R570-Chr5_9A	114698423	114701679	Sb-Chr08	61423544	61426181
R570-Chr5_9A	114612581	114613163	Sb-Chr08	61436486	61437385
R570-Chr5_9A	114379176	114380711	Sb-Chr08	61540335	61542249
R570-Chr5_9A	114363932	114368042	Sb-Chr08	61545560	61549410
R570-Chr5_9A	114350440	114351344	Sb-Chr08	61558817	61559602
R570-Chr5_9A	114317186	114320282	Sb-Chr08	61570777	61574807
R570-Chr5_9A	114275276	114276038	Sb-Chr08	61597723	61598752
R570-Chr5_9A	113870118	113871042	Sb-Chr08	61767933	61769341
R570-Chr5_9A	113766023	113769907	Sb-Chr08	61811525	61815491
R570-Chr5_9A	113758794	113760504	Sb-Chr08	61820517	61821942
R570-Chr5_9A	113199349	113204511	Sb-Chr08	61928331	61929866
R570-Chr5_9A	113157752	113161560	Sb-Chr08	61976446	61982123
R570-Chr5_9A	113109531	113114006	Sb-Chr08	61982383	61986705
R570-Chr5_9A	113067776	113071262	Sb-Chr08	62000728	62004131
R570-Chr5_9A	112942393	112952340	Sb-Chr08	62022977	62027629
R570-Chr5_9A	112923916	112924926	Sb-Chr08	62029745	62031523
R570-Chr5_9A	112890756	112896804	Sb-Chr08	62072508	62078284
R570-Chr5_9A	112765702	112769213	Sb-Chr08	62109873	62112881
R570-Chr5_9A	112749611	112753573	Sb-Chr08	62121322	62124934
R570-Chr5_9A	112740303	112744852	Sb-Chr08	62129699	62134215
R570-Chr5_9A	112711543	112713852	Sb-Chr08	62141331	62143802
R570-Chr5_9A	112702480	112704485	Sb-Chr08	62151867	62152832
R570-Chr5_9A	112668752	112669500	Sb-Chr08	62154591	62155343
R570-Chr5_9A	112641234	112642001	Sb-Chr08	62158399	62165013
R570-Chr5_9A	112632501	112637744	Sb-Chr08	62167025	62172850
R570-Chr5_9A	112610994	112612198	Sb-Chr08	62176529	62178987
R570-Chr5_9A	112598767	112600036	Sb-Chr08	62190969	62192170
R570-Chr5_9A	112488496	112489137	Sb-Chr08	62206984	62207628
R570-Chr5_9A	112477896	112478880	Sb-Chr08	62220131	62220595
R570-Chr5_9A	112426520	112427438	Sb-Chr08	62223937	62225801
R570-Chr5_9A	112423627	112424016	Sb-Chr08	62233390	62234784
R570-Chr5_9A	112385063	112387972	Sb-Chr08	62244509	62247910
R570-Chr5_9A	112357042	112358620	Sb-Chr08	62266490	62268565
R570-Chr5_9A	112329677	112341196	Sb-Chr08	62295656	62302002
R570-Chr5_9A	112325793	112328632	Sb-Chr08	62303568	62304607
R570-Chr5_9A	112317235	112325502	Sb-Chr08	62305417	62311171
R570-Chr5_9A	112311675	112317292	Sb-Chr08	62311403	62316497
R570-Chr5_9A	112212113	112212989	Sb-Chr08	62330021	62331425
R570-Chr5_9A	112170109	112174802	Sb-Chr08	62352883	62357437
R570-Chr5_9A	112149601	112160543	Sb-Chr08	62359780	62367385
R570-Chr5_9A	112116267	112117912	Sb-Chr08	62369111	62370957
R570-Chr5_9A	112103418	112105744	Sb-Chr08	62375803	62377647
R570-Chr5_9A	112035752	112037142	Sb-Chr08	62384540	62385470
R570-Chr5_9A	112009809	112018180	Sb-Chr08	62389271	62394985
R570-Chr5_9A	111998491	112002747	Sb-Chr08	62397559	62401674
R570-Chr5_9A	111894403	111902632	Sb-Chr08	62409386	62415205
R570-Chr5_9A	111890189	111895156	Sb-Chr08	62415522	62419253
R570-Chr5_9A	111816325	111828775	Sb-Chr08	62444661	62456086
R570-Chr5_9A	111801046	111807188	Sb-Chr08	62469356	62475739
R570-Chr5_9A	111792632	111796898	Sb-Chr08	62477838	62483256
R570-Chr5_9A	111786765	111792941	Sb-Chr08	62481733	62487502
R570-Chr5_9A	111778424	111779762	Sb-Chr08	62488860	62490230
R570-Chr5_9A	111772961	111777291	Sb-Chr08	62491053	62493006
R570-Chr5_9A	111742491	111745713	Sb-Chr08	62495797	62499472
R570-Chr5_9A	111735007	111738726	Sb-Chr08	62502575	62505214
R570-Chr5_9A	111728923	111730714	Sb-Chr08	62505427	62509001
R570-Chr5_9A	111698656	111704033	Sb-Chr08	62522471	62527298
R570-Chr5_9A	111670312	111674358	Sb-Chr08	62528298	62531964
R570-Chr5_9A	111666628	111669152	Sb-Chr08	62532758	62535982
R570-Chr5_9A	111657158	111658843	Sb-Chr08	62544046	62545439
R570-Chr5_9A	111651235	111653790	Sb-Chr08	62552756	62555565
R570-Chr5_9A	111635771	111637130	Sb-Chr08	62560351	62561666
R570-Chr5_9A	111617343	111617989	Sb-Chr08	62564483	62565396
R570-Chr5_9A	111585532	111588776	Sb-Chr08	62576825	62579602
R570-Chr5_9A	111569241	111575632	Sb-Chr08	62588683	62593364
R570-Chr5_9A	111508025	111512042	Sb-Chr08	62617685	62621880
R570-Chr5_9A	111500923	111507134	Sb-Chr08	62622079	62627817
R570-Chr5_9A	111482626	111502005	Sb-Chr08	62626697	62651554
R570-Chr5_9A	111378829	111384602	Sb-Chr08	62665983	62671469
R570-Chr6_9A	24569238	24584400	Sb-Chr09	10242	17387
R570-Chr6_9A	24605149	24609151	Sb-Chr09	54111	58498
R570-Chr6_9A	24624757	24626281	Sb-Chr09	75989	77254
R570-Chr6_9A	24628173	24631298	Sb-Chr09	81579	84822
R570-Chr6_9A	24645847	24647639	Sb-Chr09	98466	100872
R570-Chr6_9A	24710906	24712769	Sb-Chr09	133031	134613
R570-Chr6_9A	24713284	24716007	Sb-Chr09	135162	137900
R570-Chr6_9A	24719683	24724758	Sb-Chr09	141247	145642
R570-Chr6_9A	24725161	24737638	Sb-Chr09	145958	153464
R570-Chr6_9A	24745323	24748418	Sb-Chr09	158520	161627
R570-Chr6_9A	24750677	24753553	Sb-Chr09	163154	166171
R570-Chr6_9A	24754216	24754776	Sb-Chr09	166827	167614
R570-Chr6_9A	24757068	24757280	Sb-Chr09	170030	170247
R570-Chr6_9A	24787366	24792177	Sb-Chr09	182576	187290
R570-Chr6_9A	24803858	24807569	Sb-Chr09	187626	191003
R570-Chr6_9A	24815628	24819664	Sb-Chr09	195941	199828
R570-Chr6_9A	24819660	24828062	Sb-Chr09	199979	206606
R570-Chr6_9A	24831946	24833405	Sb-Chr09	209718	211652
R570-Chr6_9A	24859140	24860802	Sb-Chr09	219057	221238
R570-Chr6_9A	24903264	24906183	Sb-Chr09	224225	227090
R570-Chr6_9A	24910664	24923992	Sb-Chr09	232447	243556
R570-Chr6_9A	24929430	24931084	Sb-Chr09	343048	344607
R570-Chr6_9A	24951622	24959087	Sb-Chr09	351560	357800
R570-Chr6_9A	24976352	24978706	Sb-Chr09	361045	364247
R570-Chr6_9A	24978851	24982361	Sb-Chr09	363770	367460
R570-Chr6_9A	25021617	25025263	Sb-Chr09	369692	373454
R570-Chr6_9A	25025933	25030347	Sb-Chr09	374124	378264
R570-Chr6_9A	25030185	25042499	Sb-Chr09	377484	383567
R570-Chr6_9A	25044842	25048484	Sb-Chr09	385711	388489
R570-Chr6_9A	25049865	25051105	Sb-Chr09	388858	390973
R570-Chr6_9A	25051253	25054654	Sb-Chr09	390387	393451
R570-Chr6_9A	25088617	25121029	Sb-Chr09	394130	406437
R570-Chr6_9A	25293679	25301583	Sb-Chr09	496160	505304
R570-Chr6_9A	25368599	25374654	Sb-Chr09	511754	518321
R570-Chr6_9A	25392798	25398148	Sb-Chr09	532119	535855
R570-Chr6_9A	25398257	25401551	Sb-Chr09	535061	538863
R570-Chr6_9A	25431012	25433325	Sb-Chr09	545104	548497
R570-Chr6_9A	25457147	25459490	Sb-Chr09	556702	559878
R570-Chr6_9A	25481745	25483932	Sb-Chr09	563020	565136
R570-Chr6_9A	25496482	25498260	Sb-Chr09	582214	584551
R570-Chr6_9A	25532896	25536480	Sb-Chr09	614400	617933
R570-Chr6_9A	25588950	25590907	Sb-Chr09	639511	641454
R570-Chr6_9A	25706258	25710978	Sb-Chr09	717628	722213
R570-Chr6_9A	25755033	25766136	Sb-Chr09	746079	748124
R570-Chr6_9A	25797779	25800976	Sb-Chr09	772264	776588
R570-Chr6_9A	25840068	25846266	Sb-Chr09	777915	783995
R570-Chr6_9A	25847703	25849002	Sb-Chr09	785332	788235
R570-Chr6_9A	25861251	25863764	Sb-Chr09	802616	804251
R570-Chr6_9A	25874057	25875624	Sb-Chr09	814416	816070
R570-Chr6_9A	25919323	25921593	Sb-Chr09	830756	833487
R570-Chr6_9A	26136837	26141038	Sb-Chr09	877235	885182
R570-Chr6_9A	26084556	26085481	Sb-Chr09	889342	889563
R570-Chr6_9A	26048588	26048812	Sb-Chr09	914202	917701
R570-Chr6_9A	26167260	26174878	Sb-Chr09	952913	960962
R570-Chr6_9A	26209599	26211346	Sb-Chr09	976274	981130
R570-Chr6_9A	26216334	26217272	Sb-Chr09	993940	995006
R570-Chr6_9A	26223821	26230015	Sb-Chr09	1000401	1003691
R570-Chr6_9A	26226648	26229511	Sb-Chr09	1002477	1006297
R570-Chr6_9A	26298866	26300933	Sb-Chr09	1029216	1031152
R570-Chr6_9A	26302305	26305053	Sb-Chr09	1033277	1035845
R570-Chr6_9A	26320462	26323404	Sb-Chr09	1041111	1043908
R570-Chr6_9A	26323509	26326950	Sb-Chr09	1043976	1047378
R570-Chr6_9A	26446553	26451335	Sb-Chr09	1071257	1073485
R570-Chr6_9A	26438931	26441809	Sb-Chr09	1075010	1077940
R570-Chr6_9A	26720368	26724785	Sb-Chr09	1106461	1110744
R570-Chr6_9A	26724991	26728402	Sb-Chr09	1110964	1113351
R570-Chr6_9A	26730310	26731076	Sb-Chr09	1114869	1115758
R570-Chr6_9A	26777431	26781474	Sb-Chr09	1172628	1177571
R570-Chr6_9A	26795034	26797168	Sb-Chr09	1181680	1185299
R570-Chr6_9A	26829857	26832005	Sb-Chr09	1193972	1196082
R570-Chr6_9A	26832182	26841054	Sb-Chr09	1196296	1200599
R570-Chr6_9A	26844611	26847146	Sb-Chr09	1201768	1204777
R570-Chr6_9A	26851247	26854835	Sb-Chr09	1209047	1212222
R570-Chr6_9A	26886368	26889900	Sb-Chr09	1219371	1223695
R570-Chr6_9A	26944822	26948396	Sb-Chr09	1229154	1231989
R570-Chr6_9A	26957079	26959643	Sb-Chr09	1239933	1242492
R570-Chr6_9A	26986148	26989209	Sb-Chr09	1257750	1263508
R570-Chr6_9A	27139363	27140574	Sb-Chr09	1267112	1268591
R570-Chr6_9A	27059923	27060995	Sb-Chr09	1274578	1275782
R570-Chr6_9A	27089247	27092215	Sb-Chr09	1299562	1302319
R570-Chr6_9A	27143484	27147944	Sb-Chr09	1308949	1313748
R570-Chr6_9A	27156254	27159591	Sb-Chr09	1320458	1324372
R570-Chr6_9A	27191167	27195715	Sb-Chr09	1344484	1350632
R570-Chr6_9A	27253985	27286054	Sb-Chr09	1373053	1390135
R570-Chr6_9A	27319687	27325068	Sb-Chr09	1450468	1456925
R570-Chr6_9A	27342414	27347316	Sb-Chr09	1474889	1477101
R570-Chr6_9A	27347495	27351260	Sb-Chr09	1477196	1480645
R570-Chr6_9A	27364276	27368300	Sb-Chr09	1486647	1490500
R570-Chr6_9A	27456640	27458077	Sb-Chr09	1523034	1524775
R570-Chr6_9A	27502611	27503707	Sb-Chr09	1532031	1532648
R570-Chr6_9A	27508071	27513039	Sb-Chr09	1537743	1541703
R570-Chr6_9A	27513167	27516609	Sb-Chr09	1541899	1545509
R570-Chr6_9A	27520977	27523168	Sb-Chr09	1549684	1551811
R570-Chr6_9A	27552096	27554014	Sb-Chr09	1556843	1558610
R570-Chr6_9A	27560973	27563901	Sb-Chr09	1570356	1573214
R570-Chr6_9A	27619703	27621810	Sb-Chr09	1592774	1596091
R570-Chr6_9A	27625284	27627584	Sb-Chr09	1598347	1600166
R570-Chr6_9A	27657616	27663122	Sb-Chr09	1609488	1614977
R570-Chr6_9A	27684022	27685023	Sb-Chr09	1615149	1616313
R570-Chr6_9A	27686771	27691485	Sb-Chr09	1616925	1621888
R570-Chr6_9A	27694590	27701739	Sb-Chr09	1623444	1630686
R570-Chr6_9A	27705967	27708752	Sb-Chr09	1633683	1636453
R570-Chr6_9A	27725704	27734103	Sb-Chr09	1647355	1650671
R570-Chr6_9A	27735198	27738480	Sb-Chr09	1651245	1655003
R570-Chr6_9A	27740952	27746155	Sb-Chr09	1657756	1662399
R570-Chr6_9A	27862587	27866234	Sb-Chr09	1729901	1738673
R570-Chr6_9A	27762930	27765470	Sb-Chr09	1743281	1747038
R570-Chr6_9A	28003844	28004212	Sb-Chr09	1791690	1793057
R570-Chr6_9A	28012804	28018322	Sb-Chr09	1806925	1811764
R570-Chr6_9A	28034807	28044530	Sb-Chr09	1811693	1820391
R570-Chr6_9A	28047284	28056907	Sb-Chr09	1825854	1835224
R570-Chr6_9A	27998027	28003555	Sb-Chr09	1837111	1840350
R570-Chr6_9A	28114160	28122180	Sb-Chr09	1841496	1849425
R570-Chr6_9A	28163360	28169466	Sb-Chr09	1858987	1863702
R570-Chr6_9A	28237087	28239092	Sb-Chr09	1918150	1920277
R570-Chr6_9A	28325922	28327091	Sb-Chr09	1942720	1944208
R570-Chr6_9A	28363959	28367356	Sb-Chr09	1977856	1981119
R570-Chr6_9A	28375455	28377479	Sb-Chr09	1989033	1991138
R570-Chr6_9A	28379632	28382464	Sb-Chr09	1991988	1994120
R570-Chr6_9A	28450304	28453004	Sb-Chr09	2043398	2046156
R570-Chr6_9A	28514146	28515875	Sb-Chr09	2087686	2089735
R570-Chr6_9A	28538346	28540083	Sb-Chr09	2096522	2098545
R570-Chr6_9A	28541017	28543714	Sb-Chr09	2099922	2102516
R570-Chr6_9A	28552949	28554563	Sb-Chr09	2106676	2108858
R570-Chr6_9A	28795532	28801539	Sb-Chr09	2132995	2138777
R570-Chr6_9A	28801462	28808447	Sb-Chr09	2139713	2146321
R570-Chr6_9A	28861298	28864389	Sb-Chr09	2158718	2161916
R570-Chr6_9A	28864441	28869409	Sb-Chr09	2163642	2167461
R570-Chr6_9A	28881896	28885606	Sb-Chr09	2167554	2171278
R570-Chr6_9A	28885529	28886691	Sb-Chr09	2172124	2173245
R570-Chr6_9A	28899069	28904182	Sb-Chr09	2179301	2183620
R570-Chr6_9A	29050267	29065392	Sb-Chr09	2217737	2228783
R570-Chr6_9A	29066366	29070050	Sb-Chr09	2231141	2235912
R570-Chr6_9A	29072061	29073932	Sb-Chr09	2237460	2239594
R570-Chr6_9A	29079901	29086753	Sb-Chr09	2242662	2250214
R570-Chr6_9A	29125795	29131537	Sb-Chr09	2257858	2263733
R570-Chr6_9A	29134718	29134982	Sb-Chr09	2266364	2267165
R570-Chr6_9A	29200025	29204857	Sb-Chr09	2285030	2289138
R570-Chr6_9A	29216437	29217963	Sb-Chr09	2294750	2296103
R570-Chr6_9A	29256265	29262736	Sb-Chr09	2315661	2321140
R570-Chr6_9A	29282169	29286065	Sb-Chr09	2329586	2333623
R570-Chr6_9A	29286194	29288919	Sb-Chr09	2333854	2336568
R570-Chr6_9A	29292503	29309842	Sb-Chr09	2348224	2358729
R570-Chr6_9A	29328503	29331337	Sb-Chr09	2370114	2371657
R570-Chr6_9A	29430368	29434749	Sb-Chr09	2379904	2383902
R570-Chr6_9A	29560022	29562349	Sb-Chr09	2401314	2403677
R570-Chr6_9A	29574615	29577534	Sb-Chr09	2419974	2423331
R570-Chr6_9A	29578596	29582052	Sb-Chr09	2424502	2427667
R570-Chr6_9A	29597189	29598900	Sb-Chr09	2433552	2440727
R570-Chr6_9A	29600732	29607630	Sb-Chr09	2441055	2448375
R570-Chr6_9A	29708205	29755328	Sb-Chr09	2480156	2487514
R570-Chr6_9A	29688467	29691691	Sb-Chr09	2502922	2507024
R570-Chr6_9A	29787414	29791677	Sb-Chr09	2519270	2524370
R570-Chr6_9A	29795351	29801284	Sb-Chr09	2525898	2531942
R570-Chr6_9A	29817979	29819512	Sb-Chr09	2550145	2555075
R570-Chr6_9A	29846092	29846914	Sb-Chr09	2558994	2560060
R570-Chr6_9A	29948312	29953092	Sb-Chr09	2575417	2580540
R570-Chr6_9A	30014049	30016521	Sb-Chr09	2586655	2589123
R570-Chr6_9A	30035494	30041037	Sb-Chr09	2609039	2611359
R570-Chr6_9A	30092927	30097487	Sb-Chr09	2620201	2622918
R570-Chr6_9A	30106113	30110366	Sb-Chr09	2629468	2636178
R570-Chr6_9A	30167858	30173082	Sb-Chr09	2652260	2657543
R570-Chr6_9A	30186524	30188669	Sb-Chr09	2659002	2662104
R570-Chr6_9A	30199852	30202022	Sb-Chr09	2668536	2670548
R570-Chr6_9A	30235703	30236137	Sb-Chr09	2684889	2686350
R570-Chr6_9A	30242919	30249837	Sb-Chr09	2690764	2697614
R570-Chr6_9A	30269173	30274378	Sb-Chr09	2711866	2716329
R570-Chr6_9A	30275632	30280435	Sb-Chr09	2718377	2723715
R570-Chr6_9A	30286914	30289961	Sb-Chr09	2733425	2736659
R570-Chr6_9A	30318880	30320686	Sb-Chr09	2739102	2740601
R570-Chr6_9A	30321831	30324636	Sb-Chr09	2741604	2744934
R570-Chr6_9A	30324741	30329525	Sb-Chr09	2747012	2750637
R570-Chr6_9A	30332896	30340650	Sb-Chr09	2750856	2755133
R570-Chr6_9A	30346890	30355696	Sb-Chr09	2754170	2760722
R570-Chr6_9A	30365214	30368857	Sb-Chr09	2767109	2771605
R570-Chr6_9A	30380016	30387476	Sb-Chr09	2772716	2775746
R570-Chr6_9A	30382317	30388147	Sb-Chr09	2775343	2780568
R570-Chr6_9A	30409271	30414640	Sb-Chr09	2793908	2799439
R570-Chr6_9A	30415928	30419216	Sb-Chr09	2814606	2818098
R570-Chr6_9A	30421726	30425326	Sb-Chr09	2823952	2827282
R570-Chr6_9A	30435155	30436476	Sb-Chr09	2831994	2832644
R570-Chr6_9A	30610764	30613633	Sb-Chr09	2885434	2887736
R570-Chr6_9A	30622373	30629657	Sb-Chr09	2888984	2898220
R570-Chr6_9A	30630582	30634467	Sb-Chr09	2898719	2902530
R570-Chr6_9A	30647853	30650635	Sb-Chr09	2927862	2931266
R570-Chr6_9A	30651883	30656680	Sb-Chr09	2931348	2935966
R570-Chr6_9A	30671080	30674632	Sb-Chr09	2948874	2954381
R570-Chr6_9A	30874014	30875482	Sb-Chr09	3045194	3048685
R570-Chr6_9A	30883177	30887206	Sb-Chr09	3054790	3058886
R570-Chr6_9A	30901931	30905914	Sb-Chr09	3069962	3074076
R570-Chr6_9A	30913245	30914806	Sb-Chr09	3079271	3080986
R570-Chr6_9A	30915121	30918198	Sb-Chr09	3081166	3084106
R570-Chr6_9A	30923745	30930301	Sb-Chr09	3085371	3091015
R570-Chr6_9A	30964103	30969693	Sb-Chr09	3133680	3139601
R570-Chr6_9A	30973176	30976657	Sb-Chr09	3144620	3148319
R570-Chr6_9A	30992988	30999603	Sb-Chr09	3158508	3164909
R570-Chr6_9A	31000886	31002752	Sb-Chr09	3166278	3168207
R570-Chr6_9A	31007824	31012390	Sb-Chr09	3175392	3179862
R570-Chr6_9A	31017229	31022517	Sb-Chr09	3182138	3188861
R570-Chr6_9A	31063761	31066726	Sb-Chr09	3214537	3217433
R570-Chr6_9A	31112607	31112981	Sb-Chr09	3236236	3237381
R570-Chr6_9A	31190764	31191997	Sb-Chr09	3301333	3302424
R570-Chr6_9A	31196022	31196183	Sb-Chr09	3303633	3304251
R570-Chr6_9A	31205246	31205416	Sb-Chr09	3308618	3309109
R570-Chr6_9A	31241535	31244520	Sb-Chr09	3310182	3313104
R570-Chr6_9A	31249412	31255042	Sb-Chr09	3314503	3320523
R570-Chr6_9A	31291133	31293914	Sb-Chr09	3351538	3354991
R570-Chr6_9A	31317044	31327663	Sb-Chr09	3357799	3370951
R570-Chr6_9A	31326932	31331784	Sb-Chr09	3360405	3368080
R570-Chr6_9A	31445084	31446241	Sb-Chr09	3475786	3477249
R570-Chr6_9A	31471362	31474663	Sb-Chr09	3490657	3494474
R570-Chr6_9A	31546243	31549814	Sb-Chr09	3495548	3499790
R570-Chr6_9A	31526126	31531134	Sb-Chr09	3500019	3504616
R570-Chr6_9A	31541399	31542830	Sb-Chr09	3508205	3509672
R570-Chr6_9A	31599097	31602035	Sb-Chr09	3516530	3518603
R570-Chr6_9A	31655697	31658854	Sb-Chr09	3540399	3547909
R570-Chr6_9A	31660260	31661828	Sb-Chr09	3547843	3549609
R570-Chr6_9A	31767062	31776236	Sb-Chr09	3551577	3560144
R570-Chr6_9A	32026568	32027240	Sb-Chr09	3595795	3597978
R570-Chr6_9A	32030352	32030884	Sb-Chr09	3598643	3600689
R570-Chr6_9A	32040176	32040490	Sb-Chr09	3608258	3608881
R570-Chr6_9A	32044771	32049701	Sb-Chr09	3612061	3617025
R570-Chr6_9A	32049983	32055150	Sb-Chr09	3617077	3622302
R570-Chr6_9A	32056496	32059223	Sb-Chr09	3621354	3625010
R570-Chr6_9A	32065109	32072614	Sb-Chr09	3630510	3636730
R570-Chr6_9A	32080824	32081907	Sb-Chr09	3680958	3682314
R570-Chr6_9A	32229988	32237263	Sb-Chr09	3804392	3811545
R570-Chr6_9A	32340740	32342913	Sb-Chr09	3868000	3872329
R570-Chr6_9A	32368904	32375687	Sb-Chr09	3884545	3890918
R570-Chr6_9A	32375648	32385627	Sb-Chr09	3891245	3895808
R570-Chr6_9A	32386235	32397243	Sb-Chr09	3898155	3908257
R570-Chr6_9A	32402208	32411200	Sb-Chr09	3913451	3922888
R570-Chr6_9A	32417417	32425524	Sb-Chr09	3928742	3933828
R570-Chr6_9A	32482147	32484847	Sb-Chr09	3945880	3950259
R570-Chr6_9A	32504154	32504642	Sb-Chr09	3970580	3971065
R570-Chr6_9A	32538314	32541895	Sb-Chr09	3979117	3983244
R570-Chr6_9A	32549570	32553517	Sb-Chr09	3984906	3988527
R570-Chr6_9A	32572720	32579065	Sb-Chr09	3989905	3994860
R570-Chr6_9A	32586848	32591478	Sb-Chr09	3996590	4001913
R570-Chr6_9A	32616957	32623724	Sb-Chr09	4011977	4020157
R570-Chr6_9A	32627817	32632790	Sb-Chr09	4021789	4026849
R570-Chr6_9A	32632908	32658617	Sb-Chr09	4027220	4035324
R570-Chr6_9A	32660878	32662853	Sb-Chr09	4041477	4043461
R570-Chr6_9A	32671356	32673202	Sb-Chr09	4048265	4050502
R570-Chr6_9A	32711491	32718421	Sb-Chr09	4056627	4063452
R570-Chr6_9A	32766860	32777023	Sb-Chr09	4071948	4078347
R570-Chr6_9A	32779955	32802681	Sb-Chr09	4079957	4087385
R570-Chr6_9A	32820686	32823145	Sb-Chr09	4088620	4090675
R570-Chr6_9A	32826306	32827743	Sb-Chr09	4093387	4094877
R570-Chr6_9A	32852185	32855403	Sb-Chr09	4110375	4113339
R570-Chr6_9A	32857492	32861121	Sb-Chr09	4115415	4118750
R570-Chr6_9A	32883555	32885255	Sb-Chr09	4145185	4146327
R570-Chr6_9A	32972896	32974376	Sb-Chr09	4209912	4211126
R570-Chr6_9A	32975972	32977080	Sb-Chr09	4211437	4212346
R570-Chr6_9A	32985039	32986665	Sb-Chr09	4213018	4214054
R570-Chr6_9A	32995526	33002401	Sb-Chr09	4235541	4243329
R570-Chr6_9A	33010417	33011674	Sb-Chr09	4259850	4261465
R570-Chr6_9A	33100187	33102519	Sb-Chr09	4266426	4268535
R570-Chr6_9A	33102567	33109245	Sb-Chr09	4269830	4276588
R570-Chr6_9A	33121207	33125999	Sb-Chr09	4283191	4288407
R570-Chr6_9A	33126835	33142174	Sb-Chr09	4289177	4297329
R570-Chr6_9A	33183131	33186543	Sb-Chr09	4296852	4300957
R570-Chr6_9A	33243467	33248237	Sb-Chr09	4305931	4310619
R570-Chr6_9A	33259657	33265929	Sb-Chr09	4314485	4320455
R570-Chr6_9A	33290152	33300122	Sb-Chr09	4347460	4356394
R570-Chr6_9A	33303979	33307416	Sb-Chr09	4357362	4361457
R570-Chr6_9A	33313487	33315365	Sb-Chr09	4363961	4367129
R570-Chr6_9A	33349413	33352558	Sb-Chr09	4379954	4382886
R570-Chr6_9A	33367874	33368878	Sb-Chr09	4386548	4387558
R570-Chr6_9A	33371548	33380543	Sb-Chr09	4389297	4398039
R570-Chr6_9A	33381345	33381929	Sb-Chr09	4398325	4399917
R570-Chr6_9A	33432111	33434304	Sb-Chr09	4415205	4419073
R570-Chr6_9A	33443060	33448005	Sb-Chr09	4428393	4433167
R570-Chr6_9A	33451519	33456083	Sb-Chr09	4437527	4441993
R570-Chr6_9A	33492615	33495402	Sb-Chr09	4444743	4447648
R570-Chr6_9A	33501188	33504679	Sb-Chr09	4486799	4488053
R570-Chr6_9A	33769453	33774739	Sb-Chr09	4530004	4531726
R570-Chr6_9A	33794517	33800284	Sb-Chr09	4554643	4560083
R570-Chr6_9A	34259819	34264426	Sb-Chr09	4606772	4611269
R570-Chr6_9A	34633902	34639421	Sb-Chr09	4832004	4837184
R570-Chr6_9A	34902271	34909562	Sb-Chr09	4857236	4866318
R570-Chr6_9A	34912018	34918550	Sb-Chr09	4867461	4874011
R570-Chr6_9A	34927070	34934326	Sb-Chr09	4902297	4908926
R570-Chr6_9A	34994566	35009269	Sb-Chr09	4968855	4986719
R570-Chr6_9A	35059764	35063886	Sb-Chr09	5006809	5010173
R570-Chr6_9A	35083280	35085019	Sb-Chr09	5010312	5012346
R570-Chr6_9A	35092960	35096121	Sb-Chr09	5013937	5017093
R570-Chr6_9A	35096091	35101315	Sb-Chr09	5018100	5022878
R570-Chr6_9A	35106243	35109513	Sb-Chr09	5026769	5030582
R570-Chr6_9A	35111529	35112945	Sb-Chr09	5030456	5032765
R570-Chr6_9A	35157886	35162990	Sb-Chr09	5036659	5041654
R570-Chr6_9A	35170212	35181331	Sb-Chr09	5048810	5056136
R570-Chr6_9A	35432209	35435045	Sb-Chr09	5232008	5235152
R570-Chr6_9A	35435200	35439319	Sb-Chr09	5234607	5239449
R570-Chr6_9A	35442106	35446997	Sb-Chr09	5243237	5247677
R570-Chr6_9A	33387466	33392113	Sb-Chr09	5273681	5281736
R570-Chr6_9A	35908722	35914016	Sb-Chr09	5283699	5288742
R570-Chr6_9A	35946270	35953051	Sb-Chr09	5297612	5304151
R570-Chr6_9A	35955826	35986988	Sb-Chr09	5308321	5320662
R570-Chr6_9A	35987587	35994900	Sb-Chr09	5321075	5324351
R570-Chr6_9A	35997646	36000045	Sb-Chr09	5326809	5329618
R570-Chr6_9A	36017484	36022925	Sb-Chr09	5333520	5337961
R570-Chr6_9A	36027154	36027504	Sb-Chr09	5341442	5342418
R570-Chr6_9A	36185731	36190089	Sb-Chr09	5403633	5408821
R570-Chr6_9A	36227237	36232108	Sb-Chr09	5435171	5440485
R570-Chr6_9A	36270224	36286227	Sb-Chr09	5453723	5468692
R570-Chr6_9A	36316698	36320166	Sb-Chr09	5473939	5476730
R570-Chr6_9A	36320314	36325018	Sb-Chr09	5477786	5482057
R570-Chr6_9A	36329060	36333288	Sb-Chr09	5487041	5506519
R570-Chr6_9A	36355700	36361031	Sb-Chr09	5505960	5512280
R570-Chr6_9A	36364109	36370102	Sb-Chr09	5514380	5520238
R570-Chr6_9A	36376141	36381616	Sb-Chr09	5524465	5528989
R570-Chr6_9A	36388122	36391709	Sb-Chr09	5532984	5536836
R570-Chr6_9A	36396278	36400064	Sb-Chr09	5540911	5545100
R570-Chr6_9A	36400878	36401813	Sb-Chr09	5545518	5546344
R570-Chr6_9A	36408396	36412175	Sb-Chr09	5550252	5553024
R570-Chr6_9A	36416884	36418974	Sb-Chr09	5577715	5579825
R570-Chr6_9A	36481337	36490103	Sb-Chr09	5596418	5605057
R570-Chr6_9A	36587972	36590854	Sb-Chr09	5628809	5632389
R570-Chr6_9A	36591118	36595263	Sb-Chr09	5632176	5635685
R570-Chr6_9A	36598592	36600199	Sb-Chr09	5639234	5640945
R570-Chr6_9A	36619184	36622211	Sb-Chr09	5642577	5649245
R570-Chr6_9A	36686850	36693937	Sb-Chr09	5716981	5723619
R570-Chr6_9A	36694672	36698752	Sb-Chr09	5724789	5729516
R570-Chr6_9A	36699990	36701137	Sb-Chr09	5731096	5732525
R570-Chr6_9A	36702468	36710556	Sb-Chr09	5734180	5741520
R570-Chr6_9A	36724186	36726256	Sb-Chr09	5744548	5745144
R570-Chr6_9A	36726672	36734449	Sb-Chr09	5745822	5755187
R570-Chr6_9A	36780175	36783922	Sb-Chr09	5770206	5774952
R570-Chr6_9A	36813956	36818322	Sb-Chr09	5816023	5832339
R570-Chr6_9A	36827694	36829083	Sb-Chr09	5838644	5840316
R570-Chr6_9A	36868073	36872448	Sb-Chr09	5860896	5865435
R570-Chr6_9A	36907671	36910661	Sb-Chr09	5869786	5872740
R570-Chr6_9A	37091738	37094675	Sb-Chr09	5972474	5975450
R570-Chr6_9A	37102759	37108941	Sb-Chr09	5994103	6000049
R570-Chr6_9A	37147259	37154180	Sb-Chr09	6002201	6008948
R570-Chr6_9A	37199532	37203337	Sb-Chr09	6070677	6073879
R570-Chr6_9A	37219665	37222521	Sb-Chr09	6093722	6096520
R570-Chr6_9A	37257003	37257845	Sb-Chr09	6119134	6119969
R570-Chr6_9A	37266276	37269218	Sb-Chr09	6123545	6126413
R570-Chr6_9A	37269860	37272219	Sb-Chr09	6127178	6129463
R570-Chr6_9A	37339234	37340276	Sb-Chr09	6161099	6162769
R570-Chr6_9A	37359214	37363098	Sb-Chr09	6170384	6173568
R570-Chr6_9A	37397066	37398114	Sb-Chr09	6198295	6199362
R570-Chr6_9A	37402445	37406355	Sb-Chr09	6215724	6219533
R570-Chr6_9A	37417300	37420928	Sb-Chr09	6223150	6226581
R570-Chr6_9A	37421036	37425336	Sb-Chr09	6226676	6230902
R570-Chr6_9A	37429046	37433825	Sb-Chr09	6235050	6239851
R570-Chr6_9A	37434253	37437348	Sb-Chr09	6240942	6244166
R570-Chr6_9A	37465020	37465702	Sb-Chr09	6260521	6261123
R570-Chr6_9A	37482865	37485249	Sb-Chr09	6267952	6270228
R570-Chr6_9A	37523743	37527311	Sb-Chr09	6276291	6279462
R570-Chr6_9A	37587948	37590330	Sb-Chr09	6335550	6338680
R570-Chr6_9A	37614900	37619012	Sb-Chr09	6343396	6347934
R570-Chr6_9A	37631969	37636405	Sb-Chr09	6363728	6367521
R570-Chr6_9A	37638489	37641341	Sb-Chr09	6371627	6374659
R570-Chr6_9A	37727729	37733724	Sb-Chr09	6386373	6392164
R570-Chr6_9A	36000300	36002818	Sb-Chr09	6400195	6401363
R570-Chr6_9A	37785277	37787423	Sb-Chr09	6402850	6406192
R570-Chr6_9A	37789392	37793896	Sb-Chr09	6406992	6410841
R570-Chr6_9A	37846983	37848732	Sb-Chr09	6425477	6432978
R570-Chr6_9A	38051608	38055086	Sb-Chr09	6626785	6630331
R570-Chr6_9A	38094158	38097471	Sb-Chr09	6634490	6638136
R570-Chr6_9A	38097921	38101228	Sb-Chr09	6639116	6641713
R570-Chr6_9A	38108386	38112019	Sb-Chr09	6652275	6655838
R570-Chr6_9A	38156899	38180323	Sb-Chr09	6658827	6669376
R570-Chr6_9A	38230694	38235182	Sb-Chr09	6690376	6694794
R570-Chr6_9A	38235261	38236875	Sb-Chr09	6694750	6696439
R570-Chr6_9A	38253587	38257882	Sb-Chr09	6734003	6738618
R570-Chr6_9A	38300303	38308794	Sb-Chr09	6745366	6751843
R570-Chr6_9A	38324955	38327499	Sb-Chr09	6764330	6769068
R570-Chr6_9A	38332229	38335233	Sb-Chr09	6775235	6777745
R570-Chr6_9A	38339830	38343553	Sb-Chr09	6788069	6790751
R570-Chr6_9A	38377199	38379820	Sb-Chr09	7405535	7406620
R570-Chr6_9A	38414637	38415682	Sb-Chr09	7465968	7468807
R570-Chr6_9A	38419035	38423042	Sb-Chr09	7471535	7472604
R570-Chr6_9A	38424929	38427792	Sb-Chr09	7479468	7481636
R570-Chr6_9A	38431247	38433718	Sb-Chr09	7482689	7486364
R570-Chr6_9A	38461747	38467331	Sb-Chr09	7495354	7500886
R570-Chr6_9A	38490287	38496253	Sb-Chr09	7512011	7518917
R570-Chr6_9A	38541762	38543403	Sb-Chr09	7538066	7539856
R570-Chr6_9A	38545113	38550184	Sb-Chr09	7544189	7554910
R570-Chr6_9A	38553128	38556711	Sb-Chr09	7561081	7564708
R570-Chr6_9A	38567187	38568670	Sb-Chr09	7567284	7568764
R570-Chr6_9A	38581359	38596070	Sb-Chr09	7577283	7591525
R570-Chr6_9A	39110163	39138504	Sb-Chr09	7963726	7979159
R570-Chr6_9A	39141132	39146269	Sb-Chr09	7981780	7985633
R570-Chr6_9A	39200513	39202882	Sb-Chr09	8016423	8018480
R570-Chr6_9A	39375773	39379248	Sb-Chr09	8119732	8123399
R570-Chr6_9A	39482656	39486615	Sb-Chr09	8245033	8249127
R570-Chr6_9A	39496978	39497220	Sb-Chr09	8258396	8260721
R570-Chr6_9A	39513468	39515282	Sb-Chr09	8336015	8338363
R570-Chr6_9A	39690057	39697914	Sb-Chr09	8553616	8560111
R570-Chr6_9A	39734938	39740771	Sb-Chr09	8588538	8594670
R570-Chr6_9A	39755579	39757857	Sb-Chr09	8621987	8624768
R570-Chr6_9A	39833426	39836590	Sb-Chr09	8631863	8634675
R570-Chr6_9A	39894004	39896107	Sb-Chr09	8705342	8707657
R570-Chr6_9A	40044166	40046114	Sb-Chr09	8808799	8810778
R570-Chr6_9A	40085407	40090977	Sb-Chr09	8881404	8887144
R570-Chr6_9A	40091121	40095225	Sb-Chr09	8886481	8889734
R570-Chr6_9A	40139780	40140958	Sb-Chr09	8911085	8912931
R570-Chr6_9A	40145006	40151072	Sb-Chr09	8916935	8923148
R570-Chr6_9A	40165930	40169786	Sb-Chr09	8929977	8933909
R570-Chr6_9A	40318324	40319263	Sb-Chr09	9052065	9053264
R570-Chr6_9A	40357339	40360222	Sb-Chr09	9075915	9078371
R570-Chr6_9A	40366103	40366504	Sb-Chr09	9085864	9086304
R570-Chr6_9A	40444832	40446170	Sb-Chr09	9096728	9099470
R570-Chr6_9A	40478726	40484564	Sb-Chr09	9105033	9109666
R570-Chr6_9A	40526254	40529246	Sb-Chr09	9133611	9136486
R570-Chr6_9A	40683783	40686150	Sb-Chr09	9185529	9188059
R570-Chr6_9A	40767283	40774359	Sb-Chr09	9222542	9227297
R570-Chr6_9A	40816250	40817199	Sb-Chr09	9266622	9270630
R570-Chr6_9A	40951128	40955907	Sb-Chr09	9358716	9363676
R570-Chr6_9A	40980792	40988776	Sb-Chr09	9401388	9411367
R570-Chr6_9A	41003645	41004807	Sb-Chr09	9553061	9554786
R570-Chr6_9A	41032573	41051018	Sb-Chr09	9606674	9614536
R570-Chr6_9A	41137597	41138488	Sb-Chr09	9658308	9659157
R570-Chr6_9A	41201692	41202580	Sb-Chr09	9792972	9793786
R570-Chr6_9A	41222414	41223313	Sb-Chr09	9801296	9802247
R570-Chr6_9A	41234962	41244810	Sb-Chr09	9805179	9815616
R570-Chr6_9A	41370722	41371928	Sb-Chr09	9872198	9874596
R570-Chr6_9A	41387134	41403252	Sb-Chr09	9886462	9899365
R570-Chr6_9A	41404323	41409430	Sb-Chr09	9904509	9909435
R570-Chr6_9A	41422147	41423787	Sb-Chr09	9920264	9921223
R570-Chr6_9A	41445982	41446509	Sb-Chr09	9965676	9966197
R570-Chr6_9A	41453163	41457050	Sb-Chr09	9991205	9994908
R570-Chr6_9A	41537377	41538092	Sb-Chr09	10119118	10119960
R570-Chr6_9A	41592259	41594455	Sb-Chr09	10158867	10161179
R570-Chr6_9A	41653357	41655366	Sb-Chr09	10176117	10177579
R570-Chr6_9A	41672985	41673654	Sb-Chr09	10181687	10186295
R570-Chr6_9A	41821694	41830689	Sb-Chr09	10262626	10268042
R570-Chr6_9A	41860534	41864474	Sb-Chr09	10328565	10332296
R570-Chr6_9A	41866618	41868700	Sb-Chr09	10341689	10347502
R570-Chr6_9A	41874188	41878724	Sb-Chr09	10353164	10358755
R570-Chr6_9A	41932453	41935365	Sb-Chr09	10361941	10366084
R570-Chr6_9A	41935994	41936324	Sb-Chr09	10366424	10367176
R570-Chr6_9A	41955166	41974527	Sb-Chr09	10567860	10570171
R570-Chr6_9A	42039669	42042701	Sb-Chr09	10599878	10603407
R570-Chr6_9A	42064656	42098913	Sb-Chr09	10635261	10640855
R570-Chr6_9A	42099309	42105179	Sb-Chr09	10641051	10647004
R570-Chr6_9A	42182608	42183248	Sb-Chr09	10673481	10674421
R570-Chr6_9A	42233877	42239340	Sb-Chr09	10695006	10700415
R570-Chr6_9A	42240801	42243654	Sb-Chr09	10703938	10706430
R570-Chr6_9A	42243808	42248903	Sb-Chr09	10706740	10714480
R570-Chr6_9A	42249351	42251996	Sb-Chr09	10723979	10726706
R570-Chr6_9A	42518924	42521113	Sb-Chr09	10852919	10855378
R570-Chr6_9A	42656011	42657968	Sb-Chr09	11057731	11059447
R570-Chr6_9A	42661047	42662120	Sb-Chr09	11065391	11066675
R570-Chr6_9A	42665247	42665609	Sb-Chr09	11149188	11149616
R570-Chr6_9A	42768542	42779410	Sb-Chr09	11150667	11163920
R570-Chr6_9A	42846406	42878505	Sb-Chr09	11228543	11237964
R570-Chr6_9A	42939672	42942883	Sb-Chr09	11307471	11310333
R570-Chr6_9A	43008267	43009103	Sb-Chr09	11600492	11602419
R570-Chr6_9A	43080698	43089792	Sb-Chr09	11630988	11646147
R570-Chr6_9A	43342859	43346117	Sb-Chr09	11673774	11677266
R570-Chr6_9A	43360686	43364261	Sb-Chr09	11777949	11781254
R570-Chr6_9A	43373343	43377657	Sb-Chr09	11891718	11895416
R570-Chr6_9A	43433553	43434473	Sb-Chr09	11921503	11922913
R570-Chr6_9A	43527311	43532641	Sb-Chr09	12041832	12047235
R570-Chr6_9A	43554301	43555303	Sb-Chr09	12121215	12122452
R570-Chr6_9A	43627052	43630796	Sb-Chr09	12212150	12216059
R570-Chr6_9A	43625387	43627034	Sb-Chr09	12210533	12212925
R570-Chr6_9A	43631303	43637691	Sb-Chr09	12216060	12221812
R570-Chr6_9A	43640310	43646397	Sb-Chr09	12573404	12578912
R570-Chr6_9A	43685713	43686231	Sb-Chr09	12791417	12792296
R570-Chr6_9A	43710494	43736950	Sb-Chr09	12936915	12945542
R570-Chr6_9A	43771823	43797867	Sb-Chr09	13020389	13038834
R570-Chr6_9A	43867901	43871378	Sb-Chr09	13296136	13300901
R570-Chr6_9A	43884019	43887449	Sb-Chr09	13375078	13378493
R570-Chr6_9A	44260768	44268397	Sb-Chr09	13710419	13718379
R570-Chr6_9A	44336999	44337703	Sb-Chr09	14098780	14099838
R570-Chr6_9A	44582339	44593924	Sb-Chr09	14125837	14137240
R570-Chr6_9A	44691746	44695144	Sb-Chr09	14286163	14289650
R570-Chr6_9A	44700184	44712894	Sb-Chr09	14378045	14386395
R570-Chr6_9A	44719727	44722689	Sb-Chr09	14469876	14473847
R570-Chr6_9A	44722889	44728921	Sb-Chr09	14472815	14476488
R570-Chr6_9A	44898693	44901723	Sb-Chr09	14570383	14573259
R570-Chr6_9A	44938701	44940119	Sb-Chr09	14585420	14586778
R570-Chr6_9A	44968590	44975318	Sb-Chr09	14593974	14599894
R570-Chr6_9A	44990680	44992085	Sb-Chr09	14688180	14690170
R570-Chr6_9A	45056812	45063336	Sb-Chr09	14807089	14813327
R570-Chr6_9A	45150101	45153558	Sb-Chr09	14820590	14824648
R570-Chr6_9A	45156154	45159813	Sb-Chr09	14826268	14828485
R570-Chr6_9A	45211137	45226258	Sb-Chr09	14845233	14851480
R570-Chr6_9A	45277494	45280309	Sb-Chr09	14963909	14966338
R570-Chr6_9A	45303216	45304477	Sb-Chr09	14968537	14969278
R570-Chr6_9A	45308809	45313562	Sb-Chr09	14990634	14997291
R570-Chr6_9A	45351065	45355809	Sb-Chr09	15105725	15110916
R570-Chr6_9A	45372024	45375932	Sb-Chr09	15112563	15116797
R570-Chr6_9A	45379634	45389479	Sb-Chr09	15253701	15286153
R570-Chr6_9A	45431494	45432066	Sb-Chr09	15330899	15331459
R570-Chr6_9A	45437781	45439996	Sb-Chr09	15363482	15366641
R570-Chr6_9A	45445007	45449133	Sb-Chr09	15372521	15378422
R570-Chr6_9A	45453298	45455066	Sb-Chr09	15386911	15388979
R570-Chr6_9A	45464153	45465347	Sb-Chr09	15394040	15395259
R570-Chr6_9A	45546132	45560152	Sb-Chr09	15420082	15422482
R570-Chr6_9A	45582758	45586647	Sb-Chr09	15461161	15467516
R570-Chr6_9A	46815898	46818541	Sb-Chr09	16274115	16278808
R570-Chr6_9A	47146238	47154313	Sb-Chr09	16832801	16835603
R570-Chr6_9A	45784370	45795522	Sb-Chr09	17437174	17453063
R570-Chr6_9A	48736633	48739640	Sb-Chr09	18425639	18428684
R570-Chr6_9A	56151661	56152565	Sb-Chr09	19456533	19457625
R570-Chr6_9A	56750553	56754854	Sb-Chr09	20912936	20928927
R570-Chr6_9A	57264408	57268919	Sb-Chr09	22875390	22878858
R570-Chr6_9A	57305574	57312623	Sb-Chr09	23410029	23415591
R570-Chr6_9A	45333237	45335466	Sb-Chr09	27505825	27508318
R570-Chr6_9A	57323874	57325093	Sb-Chr09	31711879	31712928
R570-Chr6_9A	57724501	57725178	Sb-Chr09	33573280	33574446
R570-Chr6_9A	57907065	57915886	Sb-Chr09	33743673	33761365
R570-Chr6_9A	58021246	58023252	Sb-Chr09	34709805	34711940
R570-Chr6_9A	58164354	58165022	Sb-Chr09	35676708	35679092
R570-Chr6_9A	58195817	58201770	Sb-Chr09	36078681	36083460
R570-Chr6_9A	58430900	58432973	Sb-Chr09	36828333	36830399
R570-Chr6_9A	58549291	58553299	Sb-Chr09	38276165	38281509
R570-Chr6_9A	58574592	58600265	Sb-Chr09	38355240	38377592
R570-Chr6_9A	58669989	58672107	Sb-Chr09	38733956	38737344
R570-Chr6_9A	58815880	58818970	Sb-Chr09	39137695	39140024
R570-Chr6_9A	58820887	58821234	Sb-Chr09	39224808	39226279
R570-Chr6_9A	58916813	58926170	Sb-Chr09	39749621	39755309
R570-Chr6_9A	58977069	58979809	Sb-Chr09	39826393	39831148
R570-Chr6_9A	58999179	58999793	Sb-Chr09	39845184	39853934
R570-Chr6_9A	59054809	59056968	Sb-Chr09	39974078	39976435
R570-Chr6_9A	59133198	59138350	Sb-Chr09	40042511	40046912
R570-Chr6_9A	59259249	59275941	Sb-Chr09	40059272	40072085
R570-Chr6_9A	59367397	59372940	Sb-Chr09	40453827	40458596
R570-Chr6_9A	59373179	59376329	Sb-Chr09	40458945	40462095
R570-Chr6_9A	59379652	59383543	Sb-Chr09	40497727	40501826
R570-Chr6_9A	59474670	59479993	Sb-Chr09	40738795	40753434
R570-Chr6_9A	59499785	59521274	Sb-Chr09	40782670	40786228
R570-Chr6_9A	59522557	59523108	Sb-Chr09	40793804	40795986
R570-Chr6_9A	59529819	59536096	Sb-Chr09	40797086	40803651
R570-Chr6_9A	59551234	59552690	Sb-Chr09	40812786	40814260
R570-Chr6_9A	59788117	59789097	Sb-Chr09	41238020	41239167
R570-Chr6_9A	59816119	59819327	Sb-Chr09	41255781	41259002
R570-Chr6_9A	59831867	59837272	Sb-Chr09	41270908	41278161
R570-Chr6_9A	60019508	60020713	Sb-Chr09	41548492	41550420
R570-Chr6_9A	60033722	60039342	Sb-Chr09	41597839	41604594
R570-Chr6_9A	60136116	60136877	Sb-Chr09	41678513	41680561
R570-Chr6_9A	60143753	60145177	Sb-Chr09	41931652	41933534
R570-Chr6_9A	60157448	60169248	Sb-Chr09	42007257	42011228
R570-Chr6_9A	60193543	60196708	Sb-Chr09	42013426	42017374
R570-Chr6_9A	60296189	60311744	Sb-Chr09	42253427	42261530
R570-Chr6_9A	60428588	60463063	Sb-Chr09	42336113	42363258
R570-Chr6_9A	60504046	60566256	Sb-Chr09	42374805	42436137
R570-Chr6_9A	60627950	60633559	Sb-Chr09	42658857	42663939
R570-Chr6_9A	60733271	60739332	Sb-Chr09	42780022	42786187
R570-Chr6_9A	60742974	60745388	Sb-Chr09	42787755	42789817
R570-Chr6_9A	60748335	60751658	Sb-Chr09	42792837	42796508
R570-Chr6_9A	60770561	60807919	Sb-Chr09	42800870	42802910
R570-Chr6_9A	60829223	60831592	Sb-Chr09	42808330	42811345
R570-Chr6_9A	60832520	60834191	Sb-Chr09	42811902	42814108
R570-Chr6_9A	60851869	60863639	Sb-Chr09	42843512	42850468
R570-Chr6_9A	60887035	60903384	Sb-Chr09	42888312	42899575
R570-Chr6_9A	61051791	61055037	Sb-Chr09	42922517	42925730
R570-Chr6_9A	61065927	61067497	Sb-Chr09	42940683	42942080
R570-Chr6_9A	61088076	61090627	Sb-Chr09	42950554	42952760
R570-Chr6_9A	61110032	61112828	Sb-Chr09	42995391	42998185
R570-Chr6_9A	61123397	61124218	Sb-Chr09	43052968	43053868
R570-Chr6_9A	61153493	61168182	Sb-Chr09	43057800	43071270
R570-Chr6_9A	61169849	61185882	Sb-Chr09	43076210	43081094
R570-Chr6_9A	61193113	61199489	Sb-Chr09	43083669	43094781
R570-Chr6_9A	61195163	61195369	Sb-Chr09	43087971	43088466
R570-Chr6_9A	61467249	61471186	Sb-Chr09	43519871	43524222
R570-Chr6_9A	61480449	61485215	Sb-Chr09	43527964	43532814
R570-Chr6_9A	61487075	61491773	Sb-Chr09	43534721	43542774
R570-Chr6_9A	61616553	61622200	Sb-Chr09	43545770	43551420
R570-Chr6_9A	61684128	61685441	Sb-Chr09	43765204	43766644
R570-Chr6_9A	61749499	61792782	Sb-Chr09	44029597	44061461
R570-Chr6_9A	61793958	61804734	Sb-Chr09	44163461	44168145
R570-Chr6_9A	61883599	61887607	Sb-Chr09	44184553	44188270
R570-Chr6_9A	61887395	61891495	Sb-Chr09	44187459	44191281
R570-Chr6_9A	62058000	62059186	Sb-Chr09	44413201	44414850
R570-Chr6_9A	62089534	62090073	Sb-Chr09	44422909	44423526
R570-Chr6_9A	62126596	62127216	Sb-Chr09	44539696	44541331
R570-Chr6_9A	62265443	62266899	Sb-Chr09	44552684	44553355
R570-Chr6_9A	62277119	62279578	Sb-Chr09	44638293	44647142
R570-Chr6_9A	62351589	62352518	Sb-Chr09	44785084	44786853
R570-Chr6_9A	62438924	62439664	Sb-Chr09	44790435	44791232
R570-Chr6_9A	62439887	62454291	Sb-Chr09	44791313	44800404
R570-Chr6_9A	62463342	62464257	Sb-Chr09	44819805	44824851
R570-Chr6_9A	62487329	62488285	Sb-Chr09	44886136	44887228
R570-Chr6_9A	62493440	62494367	Sb-Chr09	44891599	44892413
R570-Chr6_9A	62584465	62595094	Sb-Chr09	45038045	45044144
R570-Chr6_9A	62666028	62667815	Sb-Chr09	45256715	45263264
R570-Chr6_9A	62667770	62672128	Sb-Chr09	45262060	45266687
R570-Chr6_9A	62739372	62747768	Sb-Chr09	45313703	45322715
R570-Chr6_9A	62759208	62762906	Sb-Chr09	45327121	45332423
R570-Chr6_9A	62764628	62768165	Sb-Chr09	45333610	45336795
R570-Chr6_9A	62768301	62772739	Sb-Chr09	45336844	45341261
R570-Chr6_9A	62891910	62893527	Sb-Chr09	45419467	45420624
R570-Chr6_9A	63031131	63032505	Sb-Chr09	45452271	45454131
R570-Chr6_9A	63051076	63054434	Sb-Chr09	45481721	45485121
R570-Chr6_9A	63060921	63066114	Sb-Chr09	45491978	45498315
R570-Chr6_9A	63122810	63127798	Sb-Chr09	45510470	45515485
R570-Chr6_9A	63128579	63131124	Sb-Chr09	45525171	45527448
R570-Chr6_9A	63146088	63149266	Sb-Chr09	45556055	45559687
R570-Chr6_9A	63222279	63224509	Sb-Chr09	45598525	45600330
R570-Chr6_9A	63224830	63228945	Sb-Chr09	45600026	45602540
R570-Chr6_9A	63248415	63249344	Sb-Chr09	45626601	45628151
R570-Chr6_9A	63313348	63314445	Sb-Chr09	45636127	45637156
R570-Chr6_9A	63323318	63369394	Sb-Chr09	45679725	45680641
R570-Chr6_9A	63336293	63336743	Sb-Chr09	45754667	45755289
R570-Chr6_9A	63570151	63573114	Sb-Chr09	45764389	45767193
R570-Chr6_9A	63573163	63575040	Sb-Chr09	45767625	45767938
R570-Chr6_9A	63763036	63766341	Sb-Chr09	45865623	45869040
R570-Chr6_9A	63861762	63867229	Sb-Chr09	45901652	45903700
R570-Chr6_9A	63793908	63794540	Sb-Chr09	45906214	45906876
R570-Chr6_9A	63853875	63854895	Sb-Chr09	45915615	45916682
R570-Chr6_9A	63877377	63892743	Sb-Chr09	46022672	46041160
R570-Chr6_9A	63897420	63902479	Sb-Chr09	46046290	46061687
R570-Chr6_9A	63905347	63908098	Sb-Chr09	46075944	46079662
R570-Chr6_9A	63954516	63957990	Sb-Chr09	46094422	46099387
R570-Chr6_9A	64029880	64042405	Sb-Chr09	46135470	46141289
R570-Chr6_9A	64050019	64053731	Sb-Chr09	46227047	46230604
R570-Chr6_9A	64132614	64135866	Sb-Chr09	46306914	46313997
R570-Chr6_9A	64147667	64149026	Sb-Chr09	46327352	46328936
R570-Chr6_9A	64180479	64192008	Sb-Chr09	46329410	46336125
R570-Chr6_9A	64499220	64505297	Sb-Chr09	46337787	46343799
R570-Chr6_9A	64509135	64513759	Sb-Chr09	46345957	46351193
R570-Chr6_9A	64530192	64536920	Sb-Chr09	46351150	46360370
R570-Chr6_9A	64590435	64594737	Sb-Chr09	46372272	46375938
R570-Chr6_9A	64618988	64621324	Sb-Chr09	46471299	46473626
R570-Chr6_9A	64627123	64666473	Sb-Chr09	46498690	46517621
R570-Chr6_9A	64681323	64693706	Sb-Chr09	46614356	46631556
R570-Chr6_9A	64709913	64714039	Sb-Chr09	46791811	46796431
R570-Chr6_9A	64732921	64737707	Sb-Chr09	46821034	46826334
R570-Chr6_9A	64761449	64765848	Sb-Chr09	46851891	46854701
R570-Chr6_9A	64845623	64853071	Sb-Chr09	46991895	47001581
R570-Chr6_9A	64874350	64875722	Sb-Chr09	47001582	47005538
R570-Chr6_9A	64888684	64891941	Sb-Chr09	47042357	47045823
R570-Chr6_9A	64893995	64895160	Sb-Chr09	47048646	47050040
R570-Chr6_9A	64926464	64931217	Sb-Chr09	47067265	47072854
R570-Chr6_9A	64931734	64940609	Sb-Chr09	47074622	47079384
R570-Chr6_9A	64974405	64978676	Sb-Chr09	47100401	47104409
R570-Chr6_9A	65003547	65005307	Sb-Chr09	47119673	47122347
R570-Chr6_9A	65008894	65009915	Sb-Chr09	47126421	47127618
R570-Chr6_9A	65022659	65034481	Sb-Chr09	47150918	47157856
R570-Chr6_9A	65069389	65074462	Sb-Chr09	47167389	47172055
R570-Chr6_9A	65135011	65138689	Sb-Chr09	47180753	47183979
R570-Chr6_9A	65140602	65142704	Sb-Chr09	47197423	47201892
R570-Chr6_9A	65231071	65232901	Sb-Chr09	47228235	47230069
R570-Chr6_9A	65238939	65240719	Sb-Chr09	47253120	47255033
R570-Chr6_9A	65245689	65247595	Sb-Chr09	47258882	47261180
R570-Chr6_9A	65247498	65250904	Sb-Chr09	47260961	47268300
R570-Chr6_9A	65259449	65262207	Sb-Chr09	47279051	47281478
R570-Chr6_9A	65449285	65450367	Sb-Chr09	47362070	47363383
R570-Chr6_9A	65484660	65495535	Sb-Chr09	47409781	47414908
R570-Chr6_9A	65611562	65612558	Sb-Chr09	47420998	47422772
R570-Chr6_9A	65636159	65637140	Sb-Chr09	47468862	47470016
R570-Chr6_9A	65637973	65650538	Sb-Chr09	47495015	47510792
R570-Chr6_9A	65661813	65666130	Sb-Chr09	47514167	47523527
R570-Chr6_9A	65666476	65668044	Sb-Chr09	47523649	47526307
R570-Chr6_9A	65746235	65748835	Sb-Chr09	47583218	47587478
R570-Chr6_9A	65759642	65773280	Sb-Chr09	47593388	47598066
R570-Chr6_9A	65774302	65787714	Sb-Chr09	47604587	47613166
R570-Chr6_9A	65801701	65805600	Sb-Chr09	47684063	47687751
R570-Chr6_9A	65830818	65851969	Sb-Chr09	47704146	47712083
R570-Chr6_9A	65859770	65866792	Sb-Chr09	47743018	47750375
R570-Chr6_9A	65914170	65916126	Sb-Chr09	47755927	47757619
R570-Chr6_9A	65926120	65929381	Sb-Chr09	47761481	47764890
R570-Chr6_9A	65930057	65934269	Sb-Chr09	47765581	47769743
R570-Chr6_9A	65965737	65970922	Sb-Chr09	47789740	47794365
R570-Chr6_9A	65978932	65982637	Sb-Chr09	47810835	47814674
R570-Chr6_9A	65983294	65986847	Sb-Chr09	47815990	47819190
R570-Chr6_9A	66024376	66028849	Sb-Chr09	47826698	47830382
R570-Chr6_9A	66112564	66132270	Sb-Chr09	47848523	47861791
R570-Chr6_9A	66167928	66169142	Sb-Chr09	47879788	47880776
R570-Chr6_9A	66215722	66222930	Sb-Chr09	47885162	47890849
R570-Chr6_9A	66238079	66239260	Sb-Chr09	47904835	47906989
R570-Chr6_9A	66245841	66251524	Sb-Chr09	47928545	47934059
R570-Chr6_9A	66273843	66281452	Sb-Chr09	47937863	47945668
R570-Chr6_9A	66287797	66297280	Sb-Chr09	47968780	47977308
R570-Chr6_9A	66321025	66348365	Sb-Chr09	48006607	48021494
R570-Chr6_9A	66364862	66371259	Sb-Chr09	48024572	48031604
R570-Chr6_9A	66371878	66382194	Sb-Chr09	48033615	48038148
R570-Chr6_9A	66385924	66393214	Sb-Chr09	48038931	48046686
R570-Chr6_9A	66420245	66427847	Sb-Chr09	48050566	48057587
R570-Chr6_9A	66433623	66438355	Sb-Chr09	48066241	48071140
R570-Chr6_9A	66445151	66449952	Sb-Chr09	48077786	48083877
R570-Chr6_9A	66502952	66507437	Sb-Chr09	48094490	48099632
R570-Chr6_9A	66509270	66513899	Sb-Chr09	48104227	48108908
R570-Chr6_9A	66518551	66521463	Sb-Chr09	48109654	48113020
R570-Chr6_9A	66552719	66554368	Sb-Chr09	48116448	48118659
R570-Chr6_9A	66591762	66604326	Sb-Chr09	48124896	48130971
R570-Chr6_9A	66681584	66683783	Sb-Chr09	48173855	48176040
R570-Chr6_9A	66689227	66693714	Sb-Chr09	48188114	48193133
R570-Chr6_9A	66696330	66698573	Sb-Chr09	48195000	48199194
R570-Chr6_9A	66701365	66715471	Sb-Chr09	48200028	48209242
R570-Chr6_9A	66743044	66746112	Sb-Chr09	48222118	48224430
R570-Chr6_9A	66797468	66803136	Sb-Chr09	48249154	48252672
R570-Chr6_9A	66803221	66811535	Sb-Chr09	48252938	48261639
R570-Chr6_9A	66819398	66823920	Sb-Chr09	48264307	48278302
R570-Chr6_9A	66833671	66838155	Sb-Chr09	48279536	48286943
R570-Chr6_9A	66838109	66840865	Sb-Chr09	48287069	48289843
R570-Chr6_9A	66844110	66880624	Sb-Chr09	48291981	48305169
R570-Chr6_9A	66908420	66912047	Sb-Chr09	48311915	48315592
R570-Chr6_9A	66960789	66965047	Sb-Chr09	48318751	48322516
R570-Chr6_9A	66973271	66979619	Sb-Chr09	48324304	48327454
R570-Chr6_9A	66986374	66988055	Sb-Chr09	48334052	48335517
R570-Chr6_9A	67002454	67003590	Sb-Chr09	48370567	48371644
R570-Chr6_9A	67028866	67030929	Sb-Chr09	48376233	48378837
R570-Chr6_9A	67031145	67042791	Sb-Chr09	48379201	48384462
R570-Chr6_9A	67073787	67077291	Sb-Chr09	48403980	48407659
R570-Chr6_9A	67078270	67079739	Sb-Chr09	48407994	48409339
R570-Chr6_9A	67096609	67102091	Sb-Chr09	48416814	48423386
R570-Chr6_9A	67129037	67136428	Sb-Chr09	48425317	48433019
R570-Chr6_9A	67159137	67160636	Sb-Chr09	48452780	48453569
R570-Chr6_9A	67163816	67169804	Sb-Chr09	48462076	48466227
R570-Chr6_9A	67173196	67178095	Sb-Chr09	48471279	48475553
R570-Chr6_9A	67194213	67204984	Sb-Chr09	48477458	48493990
R570-Chr6_9A	67210045	67211713	Sb-Chr09	48497333	48498685
R570-Chr6_9A	67212055	67216448	Sb-Chr09	48499291	48503602
R570-Chr6_9A	67234594	67239712	Sb-Chr09	48524591	48531678
R570-Chr6_9A	67273531	67276024	Sb-Chr09	48531843	48534325
R570-Chr6_9A	67276857	67281754	Sb-Chr09	48535079	48541188
R570-Chr6_9A	67288911	67291995	Sb-Chr09	48547325	48550308
R570-Chr6_9A	67311138	67319612	Sb-Chr09	48691051	48701272
R570-Chr6_9A	67365508	67380696	Sb-Chr09	48725978	48738853
R570-Chr6_9A	67586246	67593473	Sb-Chr09	48792657	48800109
R570-Chr6_9A	67597104	67600190	Sb-Chr09	48803047	48806567
R570-Chr6_9A	67632725	67637956	Sb-Chr09	48806604	48811733
R570-Chr6_9A	67685662	67708036	Sb-Chr09	48825949	48847645
R570-Chr6_9A	67766066	67768478	Sb-Chr09	48858823	48861375
R570-Chr6_9A	67816561	67828108	Sb-Chr09	48915669	48918457
R570-Chr6_9A	67830719	67831122	Sb-Chr09	48931391	48934448
R570-Chr6_9A	67831360	67847579	Sb-Chr09	48934746	48943164
R570-Chr6_9A	67907985	67911143	Sb-Chr09	48955739	48958993
R570-Chr6_9A	67930807	67938854	Sb-Chr09	48971403	48977369
R570-Chr6_9A	67986142	68009091	Sb-Chr09	48993040	49006503
R570-Chr6_9A	68009942	68013884	Sb-Chr09	49007666	49011524
R570-Chr6_9A	68099776	68101764	Sb-Chr09	49043494	49050997
R570-Chr6_9A	68127045	68128149	Sb-Chr09	49053429	49054304
R570-Chr6_9A	68128811	68133929	Sb-Chr09	49054790	49059182
R570-Chr6_9A	68140421	68144492	Sb-Chr09	49063509	49069038
R570-Chr6_9A	68174717	68180590	Sb-Chr09	49119550	49125782
R570-Chr6_9A	68182496	68185724	Sb-Chr09	49126974	49129645
R570-Chr6_9A	68188272	68194356	Sb-Chr09	49145554	49151225
R570-Chr6_9A	68197913	68200167	Sb-Chr09	49161977	49164259
R570-Chr6_9A	68252205	68253404	Sb-Chr09	49203082	49205173
R570-Chr6_9A	68579287	68591478	Sb-Chr09	49364354	49380538
R570-Chr6_9A	68591176	68594961	Sb-Chr09	49380862	49384358
R570-Chr6_9A	68604930	68609268	Sb-Chr09	49392298	49396351
R570-Chr6_9A	68774209	68775690	Sb-Chr09	49435800	49437253
R570-Chr6_9A	68816604	68821325	Sb-Chr09	49454976	49459978
R570-Chr6_9A	68837633	68840543	Sb-Chr09	49470875	49475428
R570-Chr6_9A	68895155	68900706	Sb-Chr09	49485839	49495727
R570-Chr6_9A	68934178	68939088	Sb-Chr09	49498788	49503540
R570-Chr6_9A	68939622	68942230	Sb-Chr09	49503582	49506047
R570-Chr6_9A	68947012	68950479	Sb-Chr09	49511082	49514697
R570-Chr6_9A	68967011	68971961	Sb-Chr09	49529792	49535286
R570-Chr6_9A	69039882	69043106	Sb-Chr09	49549424	49552695
R570-Chr6_9A	69069436	69072978	Sb-Chr09	49599993	49604777
R570-Chr6_9A	69081371	69089119	Sb-Chr09	49605257	49613230
R570-Chr6_9A	69094038	69096062	Sb-Chr09	49619172	49621058
R570-Chr6_9A	69096235	69101206	Sb-Chr09	49632766	49637586
R570-Chr6_9A	69118897	69122704	Sb-Chr09	49638113	49642713
R570-Chr6_9A	69127384	69127740	Sb-Chr09	49646816	49647726
R570-Chr6_9A	69164046	69168966	Sb-Chr09	49661592	49666150
R570-Chr6_9A	69332553	69335145	Sb-Chr09	49730306	49734948
R570-Chr6_9A	69342052	69345187	Sb-Chr09	49746330	49748591
R570-Chr6_9A	69363872	69371072	Sb-Chr09	49794049	49796654
R570-Chr6_9A	69372485	69378529	Sb-Chr09	49800339	49805960
R570-Chr6_9A	69380406	69385114	Sb-Chr09	49807093	49811400
R570-Chr6_9A	69412193	69415313	Sb-Chr09	49822005	49824552
R570-Chr6_9A	69416630	69428309	Sb-Chr09	49825340	49829474
R570-Chr6_9A	69449285	69452122	Sb-Chr09	49857255	49861336
R570-Chr6_9A	69468904	69473429	Sb-Chr09	49864557	49867940
R570-Chr6_9A	69477935	69480785	Sb-Chr09	49874432	49877247
R570-Chr6_9A	69483088	69483732	Sb-Chr09	49879082	49879738
R570-Chr6_9A	69513833	69518682	Sb-Chr09	49897684	49904150
R570-Chr6_9A	69519242	69522132	Sb-Chr09	49906210	49909337
R570-Chr6_9A	69541464	69555786	Sb-Chr09	49932745	49941367
R570-Chr6_9A	69556139	69556966	Sb-Chr09	49941565	49942593
R570-Chr6_9A	69576512	69578625	Sb-Chr09	49962287	49964254
R570-Chr6_9A	69582753	69586170	Sb-Chr09	49971865	49977080
R570-Chr6_9A	69589735	69591918	Sb-Chr09	49983761	49985964
R570-Chr6_9A	69591892	69594174	Sb-Chr09	49985190	49988123
R570-Chr6_9A	69634426	69638107	Sb-Chr09	50005037	50008259
R570-Chr6_9A	69677759	69682055	Sb-Chr09	50013007	50021026
R570-Chr6_9A	69683568	69685300	Sb-Chr09	50039522	50041289
R570-Chr6_9A	69687742	69692972	Sb-Chr09	50042031	50047149
R570-Chr6_9A	69731886	69736676	Sb-Chr09	50075428	50080318
R570-Chr6_9A	69747530	69751344	Sb-Chr09	50082798	50087069
R570-Chr6_9A	69755864	69759276	Sb-Chr09	50086875	50090678
R570-Chr6_9A	69798498	69800549	Sb-Chr09	50098052	50100231
R570-Chr6_9A	69800755	69805133	Sb-Chr09	50100507	50104668
R570-Chr6_9A	69810771	69816370	Sb-Chr09	50121545	50127244
R570-Chr6_9A	69820285	69824445	Sb-Chr09	50127925	50132542
R570-Chr6_9A	69824426	69829945	Sb-Chr09	50139666	50145139
R570-Chr6_9A	69858895	69861126	Sb-Chr09	50172672	50174880
R570-Chr6_9A	69869605	69871414	Sb-Chr09	50178769	50182156
R570-Chr6_9A	69872180	69873916	Sb-Chr09	50196073	50197739
R570-Chr6_9A	69904047	69912188	Sb-Chr09	50221633	50228000
R570-Chr6_9A	69949560	69950658	Sb-Chr09	50287391	50288687
R570-Chr6_9A	69973989	69977281	Sb-Chr09	50294722	50298073
R570-Chr6_9A	69978843	69981214	Sb-Chr09	50300304	50303945
R570-Chr6_9A	69984447	69986438	Sb-Chr09	50302156	50313255
R570-Chr6_9A	70022540	70028469	Sb-Chr09	50320522	50325327
R570-Chr6_9A	70028478	70037894	Sb-Chr09	50325863	50328782
R570-Chr6_9A	70052293	70062854	Sb-Chr09	50348564	50358054
R570-Chr6_9A	70075486	70078845	Sb-Chr09	50363127	50366843
R570-Chr6_9A	70109176	70120020	Sb-Chr09	50370739	50377457
R570-Chr6_9A	70199852	70203529	Sb-Chr09	50455224	50462263
R570-Chr6_9A	70204195	70208686	Sb-Chr09	50460997	50465176
R570-Chr6_9A	70291240	70294418	Sb-Chr09	50511733	50514791
R570-Chr6_9A	70319798	70324590	Sb-Chr09	50536575	50541986
R570-Chr6_9A	70354010	70361632	Sb-Chr09	50571874	50578488
R570-Chr6_9A	70361758	70365286	Sb-Chr09	50578648	50582608
R570-Chr6_9A	70366024	70369663	Sb-Chr09	50583472	50588792
R570-Chr6_9A	70396589	70398421	Sb-Chr09	50593089	50594805
R570-Chr6_9A	70450757	70451616	Sb-Chr09	50616017	50616978
R570-Chr6_9A	70454905	70460030	Sb-Chr09	50620892	50621614
R570-Chr6_9A	70460915	70464983	Sb-Chr09	50622315	50626169
R570-Chr6_9A	70465943	70469532	Sb-Chr09	50626744	50630476
R570-Chr6_9A	70477579	70479636	Sb-Chr09	50632699	50635365
R570-Chr6_9A	70480466	70486700	Sb-Chr09	50634749	50640922
R570-Chr6_9A	70487373	70489676	Sb-Chr09	50642406	50644517
R570-Chr6_9A	70496655	70511976	Sb-Chr09	50649443	50654387
R570-Chr6_9A	70528468	70530494	Sb-Chr09	50672006	50673897
R570-Chr6_9A	70540455	70541376	Sb-Chr09	50676841	50678122
R570-Chr6_9A	70563970	70565731	Sb-Chr09	50722174	50723759
R570-Chr6_9A	70714435	70715169	Sb-Chr09	50730107	50731570
R570-Chr6_9A	70719491	70728352	Sb-Chr09	50735364	50738779
R570-Chr6_9A	70729039	70731588	Sb-Chr09	50739404	50742489
R570-Chr6_9A	70741016	70744356	Sb-Chr09	50751201	50754201
R570-Chr6_9A	70771618	70775706	Sb-Chr09	50757086	50770039
R570-Chr6_9A	70786743	70792432	Sb-Chr09	50778337	50784906
R570-Chr6_9A	70804260	70805368	Sb-Chr09	50797948	50801066
R570-Chr6_9A	70807895	70816010	Sb-Chr09	50803892	50814846
R570-Chr6_9A	70816150	70820805	Sb-Chr09	50815604	50820241
R570-Chr6_9A	70827687	70828292	Sb-Chr09	50827782	50828792
R570-Chr6_9A	70835773	70838623	Sb-Chr09	50830219	50833031
R570-Chr6_9A	70843199	70846624	Sb-Chr09	50839684	50842676
R570-Chr6_9A	70902993	70906432	Sb-Chr09	50862631	50865965
R570-Chr6_9A	70944934	70946273	Sb-Chr09	50899846	50901775
R570-Chr6_9A	70955477	70959121	Sb-Chr09	50902759	50906578
R570-Chr6_9A	70962264	70964573	Sb-Chr09	50914823	50926418
R570-Chr6_9A	70985214	70988931	Sb-Chr09	50933121	50936646
R570-Chr6_9A	70991598	70992215	Sb-Chr09	50938921	50939577
R570-Chr6_9A	70997643	70999261	Sb-Chr09	50944346	50947868
R570-Chr6_9A	71003699	71005557	Sb-Chr09	50954197	50956185
R570-Chr6_9A	71056432	71057746	Sb-Chr09	50971939	50975263
R570-Chr6_9A	71073912	71076095	Sb-Chr09	50978661	50981253
R570-Chr6_9A	71081466	71084564	Sb-Chr09	50984089	50987118
R570-Chr6_9A	71085740	71091387	Sb-Chr09	50989141	50993395
R570-Chr6_9A	71106366	71112938	Sb-Chr09	51000849	51008164
R570-Chr6_9A	71119603	71122997	Sb-Chr09	51027589	51028798
R570-Chr6_9A	71138804	71139943	Sb-Chr09	51051879	51053092
R570-Chr6_9A	71197420	71197821	Sb-Chr09	51059870	51061171
R570-Chr6_9A	71215936	71216998	Sb-Chr09	51073114	51074699
R570-Chr6_9A	71343351	71344430	Sb-Chr09	51106755	51108589
R570-Chr6_9A	71360792	71361154	Sb-Chr09	51121064	51121444
R570-Chr6_9A	71364837	71371180	Sb-Chr09	51122692	51129024
R570-Chr6_9A	71384842	71387356	Sb-Chr09	51130938	51136934
R570-Chr6_9A	71389183	71390808	Sb-Chr09	51138777	51140425
R570-Chr6_9A	71394584	71399685	Sb-Chr09	51145487	51150487
R570-Chr6_9A	71430806	71435014	Sb-Chr09	51152864	51158008
R570-Chr6_9A	71442948	71452613	Sb-Chr09	51158262	51167491
R570-Chr6_9A	71493972	71497309	Sb-Chr09	51171453	51174490
R570-Chr6_9A	71548586	71552289	Sb-Chr09	51220164	51223203
R570-Chr6_9A	71558795	71563319	Sb-Chr09	51245508	51250430
R570-Chr6_9A	71671428	71673927	Sb-Chr09	51285046	51286768
R570-Chr6_9A	71681892	71685354	Sb-Chr09	51296823	51301256
R570-Chr6_9A	71687704	71692831	Sb-Chr09	51303204	51306241
R570-Chr6_9A	71690964	71702478	Sb-Chr09	51306648	51317509
R570-Chr6_9A	71774757	71780989	Sb-Chr09	51378227	51385175
R570-Chr6_9A	71782915	71785163	Sb-Chr09	51389665	51394469
R570-Chr6_9A	71791711	71792682	Sb-Chr09	51394470	51397712
R570-Chr6_9A	71853360	71855839	Sb-Chr09	51408429	51412184
R570-Chr6_9A	71858053	71863010	Sb-Chr09	51414093	51418798
R570-Chr6_9A	71887353	71893796	Sb-Chr09	51435432	51441715
R570-Chr6_9A	71896991	71899611	Sb-Chr09	51446831	51449521
R570-Chr6_9A	71945209	71947663	Sb-Chr09	51459016	51462032
R570-Chr6_9A	71952984	71954980	Sb-Chr09	51464198	51466644
R570-Chr6_9A	71969851	71973703	Sb-Chr09	51480218	51483682
R570-Chr6_9A	72023130	72026370	Sb-Chr09	51487550	51494745
R570-Chr6_9A	72040228	72042513	Sb-Chr09	51501465	51504061
R570-Chr6_9A	72088047	72090630	Sb-Chr09	51521633	51523777
R570-Chr6_9A	72124449	72128822	Sb-Chr09	51541812	51546512
R570-Chr6_9A	72133649	72136616	Sb-Chr09	51556589	51559890
R570-Chr6_9A	72147181	72153226	Sb-Chr09	51568670	51573600
R570-Chr6_9A	72158443	72171880	Sb-Chr09	51577928	51587343
R570-Chr6_9A	72179624	72180661	Sb-Chr09	51594103	51595136
R570-Chr6_9A	72240557	72244062	Sb-Chr09	51637043	51640773
R570-Chr6_9A	72246897	72251987	Sb-Chr09	51643359	51649171
R570-Chr6_9A	72275763	72278439	Sb-Chr09	51662586	51665232
R570-Chr6_9A	72309147	72312845	Sb-Chr09	51678062	51681764
R570-Chr6_9A	72321902	72323834	Sb-Chr09	51705709	51708737
R570-Chr6_9A	72336727	72341178	Sb-Chr09	51718034	51722569
R570-Chr6_9A	72341498	72344366	Sb-Chr09	51726619	51729400
R570-Chr6_9A	72397741	72402367	Sb-Chr09	51761909	51766758
R570-Chr6_9A	72431799	72434448	Sb-Chr09	51777615	51779915
R570-Chr6_9A	72434607	72445279	Sb-Chr09	51779375	51800133
R570-Chr6_9A	72462690	72466769	Sb-Chr09	51791170	51796923
R570-Chr6_9A	72487931	72491681	Sb-Chr09	51802453	51805975
R570-Chr6_9A	72498396	72501907	Sb-Chr09	51808074	51812248
R570-Chr6_9A	72504256	72505798	Sb-Chr09	51812312	51813798
R570-Chr6_9A	72505951	72509110	Sb-Chr09	51813800	51817329
R570-Chr6_9A	72519843	72523793	Sb-Chr09	51826797	51830411
R570-Chr6_9A	72528134	72530956	Sb-Chr09	51830728	51832915
R570-Chr6_9A	72537161	72539339	Sb-Chr09	51836415	51839065
R570-Chr6_9A	72549937	72550224	Sb-Chr09	51846533	51847488
R570-Chr6_9A	72585154	72586070	Sb-Chr09	51870766	51871531
R570-Chr6_9A	72592578	72592927	Sb-Chr09	51879199	51880112
R570-Chr6_9A	72593232	72595636	Sb-Chr09	51880214	51882333
R570-Chr6_9A	72596311	72601206	Sb-Chr09	51883590	51887835
R570-Chr6_9A	72612239	72615347	Sb-Chr09	51894212	51897429
R570-Chr6_9A	72618688	72622864	Sb-Chr09	51904005	51907488
R570-Chr6_9A	72623175	72625489	Sb-Chr09	51907742	51909780
R570-Chr6_9A	72625600	72628594	Sb-Chr09	51911388	51914098
R570-Chr6_9A	72674847	72680676	Sb-Chr09	51943205	51948939
R570-Chr6_9A	72686194	72691920	Sb-Chr09	51950032	51956339
R570-Chr6_9A	72695079	72698766	Sb-Chr09	51956428	51958455
R570-Chr6_9A	72709176	72712980	Sb-Chr09	51964396	51968670
R570-Chr6_9A	72742844	72744339	Sb-Chr09	51970203	51975223
R570-Chr6_9A	72752767	72757078	Sb-Chr09	51982858	51988147
R570-Chr6_9A	72760098	72768982	Sb-Chr09	51998665	52005385
R570-Chr6_9A	72813038	72817678	Sb-Chr09	52010922	52015660
R570-Chr6_9A	72847116	72849079	Sb-Chr09	52027940	52030166
R570-Chr6_9A	72855568	72859067	Sb-Chr09	52032825	52036139
R570-Chr6_9A	72862419	72867160	Sb-Chr09	52044734	52051309
R570-Chr6_9A	72878176	72882851	Sb-Chr09	52057674	52061186
R570-Chr6_9A	72885933	72892149	Sb-Chr09	52060818	52066999
R570-Chr6_9A	72898251	72900889	Sb-Chr09	52073822	52076989
R570-Chr6_9A	72905112	72905711	Sb-Chr09	52078634	52079263
R570-Chr6_9A	72906206	72909142	Sb-Chr09	52079489	52082669
R570-Chr6_9A	72930146	72930723	Sb-Chr09	52094665	52097321
R570-Chr6_9A	72938829	72939641	Sb-Chr09	52103021	52103698
R570-Chr6_9A	72961829	72962555	Sb-Chr09	52123768	52124688
R570-Chr6_9A	72991897	72993570	Sb-Chr09	52143758	52145074
R570-Chr6_9A	73025042	73026477	Sb-Chr09	52156870	52158734
R570-Chr6_9A	73048438	73054574	Sb-Chr09	52166011	52172324
R570-Chr6_9A	73063645	73065607	Sb-Chr09	52178104	52180343
R570-Chr6_9A	73066229	73068178	Sb-Chr09	52180344	52184584
R570-Chr6_9A	73069721	73081006	Sb-Chr09	52185154	52196090
R570-Chr6_9A	73082802	73087652	Sb-Chr09	52196659	52200068
R570-Chr6_9A	73130929	73133414	Sb-Chr09	52201687	52203886
R570-Chr6_9A	73147376	73150930	Sb-Chr09	52230306	52233230
R570-Chr6_9A	73157556	73163262	Sb-Chr09	52240032	52247526
R570-Chr6_9A	73164850	73168192	Sb-Chr09	52254223	52257308
R570-Chr6_9A	73171724	73186116	Sb-Chr09	52261447	52270259
R570-Chr6_9A	73198716	73213710	Sb-Chr09	52288677	52298593
R570-Chr6_9A	73213890	73215650	Sb-Chr09	52298830	52300588
[truncated: 115,009 more rows]

## Sheet: Fig2C
blkID	genome1	genome2	chr1	chr2	startBp1	endBp1	startBp2	startBp2	orient
Chr01Chr041	Sbicolor	Sviridis	Chr04	Chr_01	187848	667038	135232	135232	+
Chr01Chr041	Sbicolor	Sviridis	Chr04	Chr_01	395995	667038	272415	272415	+
Chr01Chr041	Sbicolor	Sviridis	Chr04	Chr_01	52402	588419	34620	34620	+
Chr01Chr041	Sbicolor	Sviridis	Chr04	Chr_01	52402	667038	34620	34620	+
Chr01Chr041	Sbicolor	Sviridis	Chr04	Chr_01	54754	391429	34653	34653	+
Chr01Chr041	Sbicolor	Sviridis	Chr04	Chr_01	54754	667038	34653	34653	+
Chr01Chr041	Sbicolor	Sviridis	Chr04	Chr_01	88828	667038	87971	87971	+
Chr01Chr041	Sviridis	Sbicolor	Chr_01	Chr04	135232	413620	187848	187848	+
Chr01Chr041	Sviridis	Sbicolor	Chr_01	Chr04	272415	413620	395995	395995	+
Chr01Chr041	Sviridis	Sbicolor	Chr_01	Chr04	34620	400409	52402	52402	+
Chr01Chr041	Sviridis	Sbicolor	Chr_01	Chr04	34620	413620	52402	52402	+
Chr01Chr041	Sviridis	Sbicolor	Chr_01	Chr04	34653	269344	54754	54754	+
Chr01Chr041	Sviridis	Sbicolor	Chr_01	Chr04	34653	413620	54754	54754	+
Chr01Chr041	Sviridis	Sbicolor	Chr_01	Chr04	87971	413620	88828	88828	+
Chr01Chr0410	Sbicolor	Sviridis	Chr04	Chr_01	64360567	68005544	38208256	38208256	+
Chr01Chr0410	Sbicolor	Sviridis	Chr04	Chr_01	64360567	68212602	38208256	38208256	+
Chr01Chr0410	Sbicolor	Sviridis	Chr04	Chr_01	64360567	68446252	38208256	38208256	+
Chr01Chr0410	Sbicolor	Sviridis	Chr04	Chr_01	64360567	68468800	38208256	38208256	+
Chr01Chr0410	Sbicolor	Sviridis	Chr04	Chr_01	64360567	68574787	38208256	38208256	+
Chr01Chr0410	Sbicolor	Sviridis	Chr04	Chr_01	64360567	68652128	38208256	38208256	+
Chr01Chr0410	Sbicolor	Sviridis	Chr04	Chr_01	64402442	68399739	38357118	38357118	+
Chr01Chr0410	Sbicolor	Sviridis	Chr04	Chr_01	64440835	68005544	38384148	38384148	+
Chr01Chr0410	Sbicolor	Sviridis	Chr04	Chr_01	64440835	68574787	38384148	38384148	+
Chr01Chr0410	Sbicolor	Sviridis	Chr04	Chr_01	64536410	68574787	38467799	38467799	+
Chr01Chr0410	Sbicolor	Sviridis	Chr04	Chr_01	64865507	68225135	38780729	38780729	+
Chr01Chr0410	Sviridis	Sbicolor	Chr_01	Chr04	38208256	41261634	64360567	64360567	+
Chr01Chr0410	Sviridis	Sbicolor	Chr_01	Chr04	38208256	41399885	64360567	64360567	+
Chr01Chr0410	Sviridis	Sbicolor	Chr_01	Chr04	38208256	41523298	64360567	64360567	+
Chr01Chr0410	Sviridis	Sbicolor	Chr_01	Chr04	38208256	41542570	64360567	64360567	+
Chr01Chr0410	Sviridis	Sbicolor	Chr_01	Chr04	38208256	41585441	64360567	64360567	+
Chr01Chr0410	Sviridis	Sbicolor	Chr_01	Chr04	38208256	41597056	64360567	64360567	+
Chr01Chr0410	Sviridis	Sbicolor	Chr_01	Chr04	38357118	41494390	64402442	64402442	+
Chr01Chr0410	Sviridis	Sbicolor	Chr_01	Chr04	38384148	41261634	64440835	64440835	+
Chr01Chr0410	Sviridis	Sbicolor	Chr_01	Chr04	38384148	41585441	64440835	64440835	+
Chr01Chr0410	Sviridis	Sbicolor	Chr_01	Chr04	38467799	41585441	64536410	64536410	+
Chr01Chr0410	Sviridis	Sbicolor	Chr_01	Chr04	38780729	41404369	64865507	64865507	+
Chr01Chr042	Sbicolor	Sviridis	Chr04	Chr_01	11662957	13702077	1074104	1074104	-
Chr01Chr042	Sbicolor	Sviridis	Chr04	Chr_01	13392149	13702077	519589	519589	-
Chr01Chr042	Sbicolor	Sviridis	Chr04	Chr_01	8434498	11130081	2929287	2929287	-
Chr01Chr042	Sbicolor	Sviridis	Chr04	Chr_01	8434498	11499450	2929287	2929287	-
Chr01Chr042	Sbicolor	Sviridis	Chr04	Chr_01	8434498	12823122	2929287	2929287	-
Chr01Chr042	Sbicolor	Sviridis	Chr04	Chr_01	8434498	13702077	2929287	2929287	-
Chr01Chr042	Sbicolor	Sviridis	Chr04	Chr_01	8524044	12117628	2858720	2858720	-
Chr01Chr042	Sbicolor	Sviridis	Chr04	Chr_01	8524044	13702077	2858720	2858720	-
Chr01Chr042	Sbicolor	Sviridis	Chr04	Chr_01	8530018	10432839	2854079	2854079	-
Chr01Chr042	Sbicolor	Sviridis	Chr04	Chr_01	8543677	13559134	2826821	2826821	-
Chr01Chr042	Sbicolor	Sviridis	Chr04	Chr_01	8579887	12802431	2800103	2800103	-
Chr01Chr042	Sbicolor	Sviridis	Chr04	Chr_01	8672666	13702077	2738611	2738611	-
Chr01Chr042	Sbicolor	Sviridis	Chr04	Chr_01	8738301	11250692	2620408	2620408	-
Chr01Chr042	Sbicolor	Sviridis	Chr04	Chr_01	8805506	11130081	2523101	2523101	-
Chr01Chr042	Sbicolor	Sviridis	Chr04	Chr_01	8829373	13702077	2581003	2581003	-
Chr01Chr042	Sbicolor	Sviridis	Chr04	Chr_01	9038312	13702077	2376286	2376286	-
Chr01Chr042	Sbicolor	Sviridis	Chr04	Chr_01	9276948	13702077	2353388	2353388	-
Chr01Chr042	Sviridis	Sbicolor	Chr_01	Chr04	1122968	2929287	11499450	11499450	-
Chr01Chr042	Sviridis	Sbicolor	Chr_01	Chr04	1183439	2620408	11250692	11250692	-
Chr01Chr042	Sviridis	Sbicolor	Chr_01	Chr04	1228057	2523101	11130081	11130081	-
Chr01Chr042	Sviridis	Sbicolor	Chr_01	Chr04	1228057	2929287	11130081	11130081	-
Chr01Chr042	Sviridis	Sbicolor	Chr_01	Chr04	1571939	2854079	10432839	10432839	-
Chr01Chr042	Sviridis	Sbicolor	Chr_01	Chr04	480227	1074104	13702077	13702077	-
Chr01Chr042	Sviridis	Sbicolor	Chr_01	Chr04	480227	2353388	13702077	13702077	-
Chr01Chr042	Sviridis	Sbicolor	Chr_01	Chr04	480227	2376286	13702077	13702077	-
Chr01Chr042	Sviridis	Sbicolor	Chr_01	Chr04	480227	2581003	13702077	13702077	-
Chr01Chr042	Sviridis	Sbicolor	Chr_01	Chr04	480227	2738611	13702077	13702077	-
Chr01Chr042	Sviridis	Sbicolor	Chr_01	Chr04	480227	2858720	13702077	13702077	-
Chr01Chr042	Sviridis	Sbicolor	Chr_01	Chr04	480227	2929287	13702077	13702077	-
Chr01Chr042	Sviridis	Sbicolor	Chr_01	Chr04	480227	519589	13702077	13702077	-
Chr01Chr042	Sviridis	Sbicolor	Chr_01	Chr04	500051	2826821	13559134	13559134	-
Chr01Chr042	Sviridis	Sbicolor	Chr_01	Chr04	539168	2929287	12823122	12823122	-
Chr01Chr042	Sviridis	Sbicolor	Chr_01	Chr04	632473	2800103	12802431	12802431	-
Chr01Chr042	Sviridis	Sbicolor	Chr_01	Chr04	952931	2858720	12117628	12117628	-
Chr01Chr043	Sbicolor	Sviridis	Chr04	Chr_01	1058287	6812159	9902120	9902120	-
Chr01Chr043	Sbicolor	Sviridis	Chr04	Chr_01	1058287	7763647	9902120	9902120	-
Chr01Chr043	Sbicolor	Sviridis	Chr04	Chr_01	1058287	7782304	9902120	9902120	-
Chr01Chr043	Sbicolor	Sviridis	Chr04	Chr_01	1058287	7835526	9902120	9902120	-
Chr01Chr043	Sbicolor	Sviridis	Chr04	Chr_01	1058287	7856323	9902120	9902120	-
Chr01Chr043	Sbicolor	Sviridis	Chr04	Chr_01	1068388	7856323	9795656	9795656	-
Chr01Chr043	Sbicolor	Sviridis	Chr04	Chr_01	1073475	7856323	9791525	9791525	-
Chr01Chr043	Sbicolor	Sviridis	Chr04	Chr_01	1104455	7856323	9775840	9775840	-
Chr01Chr043	Sbicolor	Sviridis	Chr04	Chr_01	1370525	7856323	9509741	9509741	-
Chr01Chr043	Sbicolor	Sviridis	Chr04	Chr_01	1633914	2518175	9138643	9138643	-
Chr01Chr043	Sbicolor	Sviridis	Chr04	Chr_01	2892287	7856323	8080963	8080963	-
Chr01Chr043	Sbicolor	Sviridis	Chr04	Chr_01	3834743	7782304	7237330	7237330	-
Chr01Chr043	Sbicolor	Sviridis	Chr04	Chr_01	6478089	6812159	4675243	4675243	-
Chr01Chr043	Sviridis	Sbicolor	Chr_01	Chr04	3282362	8080963	7856323	7856323	-
Chr01Chr043	Sviridis	Sbicolor	Chr_01	Chr04	3282362	9795656	7856323	7856323	-
Chr01Chr043	Sviridis	Sbicolor	Chr_01	Chr04	3282362	9902120	7835526	7835526	-
Chr01Chr043	Sviridis	Sbicolor	Chr_01	Chr04	3282362	9902120	7856323	7856323	-
Chr01Chr043	Sviridis	Sbicolor	Chr_01	Chr04	3391127	9509741	7856323	7856323	-
Chr01Chr043	Sviridis	Sbicolor	Chr_01	Chr04	3391127	9775840	7856323	7856323	-
Chr01Chr043	Sviridis	Sbicolor	Chr_01	Chr04	3391127	9791525	7856323	7856323	-
Chr01Chr043	Sviridis	Sbicolor	Chr_01	Chr04	3391127	9902120	7856323	7856323	-
Chr01Chr043	Sviridis	Sbicolor	Chr_01	Chr04	3501717	7237330	7782304	7782304	-
Chr01Chr043	Sviridis	Sbicolor	Chr_01	Chr04	3501717	9902120	7782304	7782304	-
Chr01Chr043	Sviridis	Sbicolor	Chr_01	Chr04	3537106	9902120	7763647	7763647	-
Chr01Chr043	Sviridis	Sbicolor	Chr_01	Chr04	4341040	4675243	6812159	6812159	-
Chr01Chr043	Sviridis	Sbicolor	Chr_01	Chr04	4341040	9902120	6812159	6812159	-
Chr01Chr043	Sviridis	Sbicolor	Chr_01	Chr04	8380281	9138643	2518175	2518175	-
Chr01Chr044	Sbicolor	Sviridis	Chr04	Chr_01	743366	1011734	9952224	9952224	+
Chr01Chr044	Sbicolor	Sviridis	Chr04	Chr_01	743366	1057378	9952224	9952224	+
Chr01Chr044	Sbicolor	Sviridis	Chr04	Chr_01	743366	950478	9952224	9952224	+
Chr01Chr044	Sbicolor	Sviridis	Chr04	Chr_01	743366	978693	9952224	9952224	+
Chr01Chr044	Sbicolor	Sviridis	Chr04	Chr_01	743366	984243	9952224	9952224	+
Chr01Chr044	Sbicolor	Sviridis	Chr04	Chr_01	771147	1011734	9979055	9979055	+
Chr01Chr044	Sbicolor	Sviridis	Chr04	Chr_01	788282	1057378	9988525	9988525	+
Chr01Chr044	Sviridis	Sbicolor	Chr_01	Chr04	9952224	10163461	743366	743366	+
Chr01Chr044	Sviridis	Sbicolor	Chr_01	Chr04	9952224	10186010	743366	743366	+
Chr01Chr044	Sviridis	Sbicolor	Chr_01	Chr04	9952224	10188569	743366	743366	+
Chr01Chr044	Sviridis	Sbicolor	Chr_01	Chr04	9952224	10209779	743366	743366	+
Chr01Chr044	Sviridis	Sbicolor	Chr_01	Chr04	9952224	10219146	743366	743366	+
Chr01Chr044	Sviridis	Sbicolor	Chr_01	Chr04	9979055	10209779	771147	771147	+
Chr01Chr044	Sviridis	Sbicolor	Chr_01	Chr04	9988525	10219146	788282	788282	+
Chr01Chr045	Sbicolor	Sviridis	Chr04	Chr_01	13820746	20754967	10336982	10336982	+
Chr01Chr045	Sbicolor	Sviridis	Chr04	Chr_01	13820746	49821068	10336982	10336982	+
Chr01Chr045	Sbicolor	Sviridis	Chr04	Chr_01	13820746	52969108	10336982	10336982	+
Chr01Chr045	Sbicolor	Sviridis	Chr04	Chr_01	13820746	53008010	10336982	10336982	+
Chr01Chr045	Sbicolor	Sviridis	Chr04	Chr_01	14127702	52987565	10482281	10482281	+
Chr01Chr045	Sbicolor	Sviridis	Chr04	Chr_01	16068917	52993671	11214441	11214441	+
Chr01Chr045	Sbicolor	Sviridis	Chr04	Chr_01	16511256	49821068	11895650	11895650	+
Chr01Chr045	Sbicolor	Sviridis	Chr04	Chr_01	16511256	53008010	11895650	11895650	+
Chr01Chr045	Sbicolor	Sviridis	Chr04	Chr_01	16570596	52993671	11895650	11895650	+
Chr01Chr045	Sbicolor	Sviridis	Chr04	Chr_01	37410298	52978876	21194783	21194783	+
Chr01Chr045	Sbicolor	Sviridis	Chr04	Chr_01	37410298	53008010	21194783	21194783	+
Chr01Chr045	Sbicolor	Sviridis	Chr04	Chr_01	38252216	53008010	21208768	21208768	+
Chr01Chr045	Sbicolor	Sviridis	Chr04	Chr_01	42679458	53008010	22089988	22089988	+
Chr01Chr045	Sbicolor	Sviridis	Chr04	Chr_01	44730319	52988654	22591322	22591322	+
Chr01Chr045	Sbicolor	Sviridis	Chr04	Chr_01	49980569	51452704	24717528	24717528	+
Chr01Chr045	Sbicolor	Sviridis	Chr04	Chr_01	49980569	52084272	24717528	24717528	+
Chr01Chr045	Sbicolor	Sviridis	Chr04	Chr_01	51234062	51982331	25626928	25626928	+
Chr01Chr045	Sviridis	Sbicolor	Chr_01	Chr04	10336982	13506944	13820746	13820746	+
Chr01Chr045	Sviridis	Sbicolor	Chr_01	Chr04	10336982	24619767	13820746	13820746	+
Chr01Chr045	Sviridis	Sbicolor	Chr_01	Chr04	10336982	27387874	13820746	13820746	+
Chr01Chr045	Sviridis	Sbicolor	Chr_01	Chr04	10336982	27467335	13820746	13820746	+
Chr01Chr045	Sviridis	Sbicolor	Chr_01	Chr04	10482281	27414329	14127702	14127702	+
Chr01Chr045	Sviridis	Sbicolor	Chr_01	Chr04	11214441	27420203	16068917	16068917	+
Chr01Chr045	Sviridis	Sbicolor	Chr_01	Chr04	11895650	24619767	16511256	16511256	+
Chr01Chr045	Sviridis	Sbicolor	Chr_01	Chr04	11895650	27420203	16570596	16570596	+
Chr01Chr045	Sviridis	Sbicolor	Chr_01	Chr04	11895650	27467335	16511256	16511256	+
Chr01Chr045	Sviridis	Sbicolor	Chr_01	Chr04	21194783	27401294	37410298	37410298	+
Chr01Chr045	Sviridis	Sbicolor	Chr_01	Chr04	21194783	27467335	37410298	37410298	+
Chr01Chr045	Sviridis	Sbicolor	Chr_01	Chr04	21208768	27467335	38252216	38252216	+
Chr01Chr045	Sviridis	Sbicolor	Chr_01	Chr04	22089988	27467335	42679458	42679458	+
Chr01Chr045	Sviridis	Sbicolor	Chr_01	Chr04	22591322	27415144	44730319	44730319	+
Chr01Chr045	Sviridis	Sbicolor	Chr_01	Chr04	24717528	25869432	49980569	49980569	+
Chr01Chr045	Sviridis	Sbicolor	Chr_01	Chr04	24717528	26585623	49980569	49980569	+
Chr01Chr045	Sviridis	Sbicolor	Chr_01	Chr04	25626928	26492594	51234062	51234062	+
Chr01Chr046	Sbicolor	Sviridis	Chr04	Chr_01	53045937	53668240	27839702	27839702	-
Chr01Chr046	Sbicolor	Sviridis	Chr04	Chr_01	53045937	53731606	27839702	27839702	-
Chr01Chr046	Sbicolor	Sviridis	Chr04	Chr_01	53045937	53742655	27839702	27839702	-
Chr01Chr046	Sbicolor	Sviridis	Chr04	Chr_01	53215123	53659812	27791002	27791002	-
Chr01Chr046	Sbicolor	Sviridis	Chr04	Chr_01	53215123	53742655	27791002	27791002	-
Chr01Chr046	Sbicolor	Sviridis	Chr04	Chr_01	53230601	53282637	27781476	27781476	-
Chr01Chr046	Sviridis	Sbicolor	Chr_01	Chr04	27479362	27791002	53742655	53742655	-
Chr01Chr046	Sviridis	Sbicolor	Chr_01	Chr04	27479362	27839702	53742655	53742655	-
Chr01Chr046	Sviridis	Sbicolor	Chr_01	Chr04	27497867	27839702	53731606	53731606	-
Chr01Chr046	Sviridis	Sbicolor	Chr_01	Chr04	27534775	27839702	53668240	53668240	-
Chr01Chr046	Sviridis	Sbicolor	Chr_01	Chr04	27544118	27791002	53659812	53659812	-
Chr01Chr046	Sviridis	Sbicolor	Chr_01	Chr04	27721050	27781476	53282637	53282637	-
Chr01Chr047	Sbicolor	Sviridis	Chr04	Chr_01	53732647	54213564	27861546	27861546	+
Chr01Chr047	Sbicolor	Sviridis	Chr04	Chr_01	53732647	57693877	27861546	27861546	+
Chr01Chr047	Sbicolor	Sviridis	Chr04	Chr_01	53732647	57717093	27861546	27861546	+
Chr01Chr047	Sbicolor	Sviridis	Chr04	Chr_01	53732647	57762497	27861546	27861546	+
Chr01Chr047	Sbicolor	Sviridis	Chr04	Chr_01	53732647	57780705	27861546	27861546	+
Chr01Chr047	Sbicolor	Sviridis	Chr04	Chr_01	53732647	57780705	27903389	27903389	+
Chr01Chr047	Sbicolor	Sviridis	Chr04	Chr_01	53732647	57784615	27861546	27861546	+
Chr01Chr047	Sbicolor	Sviridis	Chr04	Chr_01	53732647	57784615	27862221	27862221	+
Chr01Chr047	Sbicolor	Sviridis	Chr04	Chr_01	53732647	57784615	27903389	27903389	+
Chr01Chr047	Sbicolor	Sviridis	Chr04	Chr_01	53763701	57784615	27929131	27929131	+
Chr01Chr047	Sviridis	Sbicolor	Chr_01	Chr04	27861546	28441214	53732647	53732647	+
Chr01Chr047	Sviridis	Sbicolor	Chr_01	Chr04	27861546	32136895	53732647	53732647	+
Chr01Chr047	Sviridis	Sbicolor	Chr_01	Chr04	27861546	32157936	53732647	53732647	+
Chr01Chr047	Sviridis	Sbicolor	Chr_01	Chr04	27861546	32221321	53732647	53732647	+
Chr01Chr047	Sviridis	Sbicolor	Chr_01	Chr04	27861546	32229966	53732647	53732647	+
Chr01Chr047	Sviridis	Sbicolor	Chr_01	Chr04	27861546	32233613	53732647	53732647	+
Chr01Chr047	Sviridis	Sbicolor	Chr_01	Chr04	27862221	32233613	53732647	53732647	+
Chr01Chr047	Sviridis	Sbicolor	Chr_01	Chr04	27903389	32229966	53732647	53732647	+
Chr01Chr047	Sviridis	Sbicolor	Chr_01	Chr04	27903389	32233613	53732647	53732647	+
Chr01Chr047	Sviridis	Sbicolor	Chr_01	Chr04	27929131	32233613	53763701	53763701	+
Chr01Chr048	Sbicolor	Sviridis	Chr04	Chr_01	57807689	62915506	38204637	38204637	-
Chr01Chr048	Sbicolor	Sviridis	Chr04	Chr_01	57807689	63891412	38204637	38204637	-
Chr01Chr048	Sbicolor	Sviridis	Chr04	Chr_01	57807689	64339965	38204637	38204637	-
Chr01Chr048	Sbicolor	Sviridis	Chr04	Chr_01	57807689	64352132	38204637	38204637	-
Chr01Chr048	Sbicolor	Sviridis	Chr04	Chr_01	57807689	64355099	38204637	38204637	-
Chr01Chr048	Sbicolor	Sviridis	Chr04	Chr_01	57822065	64156221	38185375	38185375	-
Chr01Chr048	Sbicolor	Sviridis	Chr04	Chr_01	57867256	64355099	38149893	38149893	-
Chr01Chr048	Sbicolor	Sviridis	Chr04	Chr_01	57920054	64352132	38100810	38100810	-
Chr01Chr048	Sbicolor	Sviridis	Chr04	Chr_01	58614721	64339965	37527805	37527805	-
Chr01Chr048	Sbicolor	Sviridis	Chr04	Chr_01	61604747	61651376	35058309	35058309	-
Chr01Chr048	Sviridis	Sbicolor	Chr_01	Chr04	32239057	38149893	64355099	64355099	-
Chr01Chr048	Sviridis	Sbicolor	Chr_01	Chr04	32239057	38204637	64355099	64355099	-
Chr01Chr048	Sviridis	Sbicolor	Chr_01	Chr04	32242463	38100810	64352132	64352132	-
Chr01Chr048	Sviridis	Sbicolor	Chr_01	Chr04	32242463	38204637	64352132	64352132	-
Chr01Chr048	Sviridis	Sbicolor	Chr_01	Chr04	32271915	37527805	64339965	64339965	-
Chr01Chr048	Sviridis	Sbicolor	Chr_01	Chr04	32271915	38204637	64339965	64339965	-
Chr01Chr048	Sviridis	Sbicolor	Chr_01	Chr04	32415106	38185375	64156221	64156221	-
Chr01Chr048	Sviridis	Sbicolor	Chr_01	Chr04	32682416	38204637	63891412	63891412	-
Chr01Chr048	Sviridis	Sbicolor	Chr_01	Chr04	33693494	38204637	62915506	62915506	-
Chr01Chr048	Sviridis	Sbicolor	Chr_01	Chr04	35014051	35058309	61651376	61651376	-
Chr01Chr049	Sbicolor	Sviridis	Chr04	Chr_01	7864847	8155289	2955799	2955799	+
Chr01Chr049	Sbicolor	Sviridis	Chr04	Chr_01	7864847	8307025	2955799	2955799	+
Chr01Chr049	Sbicolor	Sviridis	Chr04	Chr_01	7869379	8304696	2960781	2960781	+
Chr01Chr049	Sbicolor	Sviridis	Chr04	Chr_01	7905562	8296422	2976363	2976363	+
Chr01Chr049	Sbicolor	Sviridis	Chr04	Chr_01	7905562	8307025	2976363	2976363	+
Chr01Chr049	Sbicolor	Sviridis	Chr04	Chr_01	7964261	8307025	3047334	3047334	+
Chr01Chr049	Sviridis	Sbicolor	Chr_01	Chr04	2955799	3165909	7864847	7864847	+
Chr01Chr049	Sviridis	Sbicolor	Chr_01	Chr04	2955799	3259697	7864847	7864847	+
Chr01Chr049	Sviridis	Sbicolor	Chr_01	Chr04	2960781	3251278	7869379	7869379	+
Chr01Chr049	Sviridis	Sbicolor	Chr_01	Chr04	2976363	3240108	7905562	7905562	+
Chr01Chr049	Sviridis	Sbicolor	Chr_01	Chr04	2976363	3259697	7905562	7905562	+
Chr01Chr049	Sviridis	Sbicolor	Chr_01	Chr04	3047334	3259697	7964261	7964261	+
Chr01Chr4A1	Spont	Sviridis	Chr4A	Chr_01	56727533	62826109	3501717	3501717	+
Chr01Chr4A1	Spont	Sviridis	Chr4A	Chr_01	56727533	64986593	3501717	3501717	+
Chr01Chr4A1	Spont	Sviridis	Chr4A	Chr_01	56727533	67053279	3501717	3501717	+
Chr01Chr4A1	Spont	Sviridis	Chr4A	Chr_01	56727533	67386663	3501717	3501717	+
Chr01Chr4A1	Spont	Sviridis	Chr4A	Chr_01	56727533	67832837	3501717	3501717	+
Chr01Chr4A1	Spont	Sviridis	Chr4A	Chr_01	56727533	67920254	3501717	3501717	+
Chr01Chr4A1	Spont	Sviridis	Chr4A	Chr_01	56741815	67920254	3537106	3537106	+
Chr01Chr4A1	Spont	Sviridis	Chr4A	Chr_01	58223719	58825293	4341040	4341040	+
Chr01Chr4A1	Spont	Sviridis	Chr4A	Chr_01	58223719	67920254	4341040	4341040	+
Chr01Chr4A1	Spont	Sviridis	Chr4A	Chr_01	60236241	67386663	5223890	5223890	+
Chr01Chr4A1	Spont	Sviridis	Chr4A	Chr_01	66506403	67832837	7884346	7884346	+
Chr01Chr4A1	Spont	Sviridis	Chr4A	Chr_01	67668557	67920254	8481060	8481060	-
Chr01Chr4A1	Spont	Sviridis	Chr4A	Chr_01	67689728	67920254	8476375	8476375	-
Chr01Chr4A1	Sviridis	Spont	Chr_01	Chr4A	3501717	6291679	56727533	56727533	+
Chr01Chr4A1	Sviridis	Spont	Chr_01	Chr4A	3501717	7237330	56727533	56727533	+
Chr01Chr4A1	Sviridis	Spont	Chr_01	Chr4A	3501717	8080963	56727533	56727533	+
Chr01Chr4A1	Sviridis	Spont	Chr_01	Chr4A	3501717	8232498	56727533	56727533	+
Chr01Chr4A1	Sviridis	Spont	Chr_01	Chr4A	3501717	8465662	56727533	56727533	+
Chr01Chr4A1	Sviridis	Spont	Chr_01	Chr4A	3501717	8476375	56727533	56727533	+
Chr01Chr4A1	Sviridis	Spont	Chr_01	Chr4A	3501717	8481060	56727533	56727533	+
Chr01Chr4A1	Sviridis	Spont	Chr_01	Chr4A	3537106	8481060	56741815	56741815	+
Chr01Chr4A1	Sviridis	Spont	Chr_01	Chr4A	4341040	4675243	58223719	58223719	+
Chr01Chr4A1	Sviridis	Spont	Chr_01	Chr4A	4341040	8481060	58223719	58223719	+
Chr01Chr4A1	Sviridis	Spont	Chr_01	Chr4A	5223890	8232498	60236241	60236241	+
Chr01Chr4A1	Sviridis	Spont	Chr_01	Chr4A	7884346	8465662	66506403	66506403	+
Chr01Chr4A1	Sviridis	Spont	Chr_01	Chr4A	8375595	8476375	67920254	67920254	-
Chr01Chr4A1	Sviridis	Spont	Chr_01	Chr4A	8380281	8481060	67920254	67920254	-
Chr01Chr4A10	Spont	Sviridis	Chr4A	Chr_01	34014874	34290626	25770465	25770465	-
Chr01Chr4A10	Spont	Sviridis	Chr4A	Chr_01	34014874	35497001	25770465	25770465	-
Chr01Chr4A10	Spont	Sviridis	Chr4A	Chr_01	34014874	35723097	25770465	25770465	-
Chr01Chr4A10	Spont	Sviridis	Chr4A	Chr_01	34804018	35723097	25451902	25451902	-
Chr01Chr4A10	Spont	Sviridis	Chr4A	Chr_01	35625349	35723097	24619767	24619767	-
Chr01Chr4A10	Spont	Sviridis	Chr4A	Chr_01	35649679	35723097	24435113	24435113	+
Chr01Chr4A10	Sviridis	Spont	Chr_01	Chr4A	24435113	24610833	35649679	35649679	+
Chr01Chr4A10	Sviridis	Spont	Chr_01	Chr4A	24435113	24619767	35723097	35723097	-
Chr01Chr4A10	Sviridis	Spont	Chr_01	Chr4A	24435113	25451902	35723097	35723097	-
Chr01Chr4A10	Sviridis	Spont	Chr_01	Chr4A	24435113	25770465	35723097	35723097	-
Chr01Chr4A10	Sviridis	Spont	Chr_01	Chr4A	24446308	25770465	35723097	35723097	-
Chr01Chr4A10	Sviridis	Spont	Chr_01	Chr4A	24717528	25770465	35497001	35497001	-
Chr01Chr4A10	Sviridis	Spont	Chr_01	Chr4A	25626928	25770465	34290626	34290626	-
Chr01Chr4A11	Spont	Sviridis	Chr4A	Chr_01	30687379	32604659	27467335	27467335	-
Chr01Chr4A11	Spont	Sviridis	Chr4A	Chr_01	30687379	33313313	27467335	27467335	-
Chr01Chr4A11	Spont	Sviridis	Chr4A	Chr_01	30687379	33517554	27467335	27467335	-
Chr01Chr4A11	Spont	Sviridis	Chr4A	Chr_01	30687379	33529376	27467335	27467335	-
Chr01Chr4A11	Spont	Sviridis	Chr4A	Chr_01	30703293	33517554	27420203	27420203	-
Chr01Chr4A11	Spont	Sviridis	Chr4A	Chr_01	30703293	33529376	27414329	27414329	-
Chr01Chr4A11	Spont	Sviridis	Chr4A	Chr_01	30703293	33529376	27415144	27415144	-
Chr01Chr4A11	Spont	Sviridis	Chr4A	Chr_01	30703293	33529376	27420203	27420203	-
Chr01Chr4A11	Spont	Sviridis	Chr4A	Chr_01	30716139	33517554	27420203	27420203	-
Chr01Chr4A11	Spont	Sviridis	Chr4A	Chr_01	30799028	33529376	27401294	27401294	-
Chr01Chr4A11	Spont	Sviridis	Chr4A	Chr_01	30823505	33529376	27337532	27337532	-
Chr01Chr4A11	Spont	Sviridis	Chr4A	Chr_01	32603564	33517554	26509542	26509542	-
Chr01Chr4A11	Spont	Sviridis	Chr4A	Chr_01	32603564	33529376	26509542	26509542	-
Chr01Chr4A11	Spont	Sviridis	Chr4A	Chr_01	32672005	33529376	26492594	26492594	-
Chr01Chr4A11	Spont	Sviridis	Chr4A	Chr_01	33516551	33529376	25869432	25869432	-
Chr01Chr4A11	Sviridis	Spont	Chr_01	Chr4A	25856606	25869432	33529376	33529376	-
Chr01Chr4A11	Sviridis	Spont	Chr_01	Chr4A	25856606	26492594	33529376	33529376	-
Chr01Chr4A11	Sviridis	Spont	Chr_01	Chr4A	25856606	26509542	33529376	33529376	-
Chr01Chr4A11	Sviridis	Spont	Chr_01	Chr4A	25856606	27337532	33529376	33529376	-
Chr01Chr4A11	Sviridis	Spont	Chr_01	Chr4A	25856606	27401294	33529376	33529376	-
Chr01Chr4A11	Sviridis	Spont	Chr_01	Chr4A	25856606	27414329	33529376	33529376	-
Chr01Chr4A11	Sviridis	Spont	Chr_01	Chr4A	25856606	27415144	33529376	33529376	-
Chr01Chr4A11	Sviridis	Spont	Chr_01	Chr4A	25856606	27420203	33529376	33529376	-
Chr01Chr4A11	Sviridis	Spont	Chr_01	Chr4A	25856606	27467335	33529376	33529376	-
Chr01Chr4A11	Sviridis	Spont	Chr_01	Chr4A	25867658	26509542	33517554	33517554	-
Chr01Chr4A11	Sviridis	Spont	Chr_01	Chr4A	25867658	27420203	33517554	33517554	-
Chr01Chr4A11	Sviridis	Spont	Chr_01	Chr4A	25867658	27467335	33517554	33517554	-
Chr01Chr4A11	Sviridis	Spont	Chr_01	Chr4A	25937684	27467335	33313313	33313313	-
Chr01Chr4A11	Sviridis	Spont	Chr_01	Chr4A	26507744	27467335	32604659	32604659	-
Chr01Chr4A12	Spont	Sviridis	Chr4A	Chr_01	33596298	33870162	27544118	27544118	+
Chr01Chr4A12	Spont	Sviridis	Chr4A	Chr_01	33596298	33883529	27544118	27544118	+
Chr01Chr4A12	Spont	Sviridis	Chr4A	Chr_01	33615303	33883529	27544118	27544118	+
Chr01Chr4A12	Spont	Sviridis	Chr4A	Chr_01	33634480	33883529	27544118	27544118	+
Chr01Chr4A12	Spont	Sviridis	Chr4A	Chr_01	33880907	33883529	27721050	27721050	+
Chr01Chr4A12	Sviridis	Spont	Chr_01	Chr4A	27544118	27720901	33596298	33596298	+
Chr01Chr4A12	Sviridis	Spont	Chr_01	Chr4A	27544118	27724359	33596298	33596298	+
Chr01Chr4A12	Sviridis	Spont	Chr_01	Chr4A	27544118	27724359	33615303	33615303	+
Chr01Chr4A12	Sviridis	Spont	Chr_01	Chr4A	27544118	27724359	33634480	33634480	+
Chr01Chr4A12	Sviridis	Spont	Chr_01	Chr4A	27721050	27724359	33880907	33880907	+
Chr01Chr4A13	Spont	Sviridis	Chr4A	Chr_01	26748522	26792279	27791002	27791002	-
Chr01Chr4A13	Spont	Sviridis	Chr4A	Chr_01	26763326	26792279	27781476	27781476	-
Chr01Chr4A13	Sviridis	Spont	Chr_01	Chr4A	27755330	27781476	26792279	26792279	-
Chr01Chr4A13	Sviridis	Spont	Chr_01	Chr4A	27755330	27791002	26792279	26792279	-
Chr01Chr4A14	Spont	Sviridis	Chr4A	Chr_01	27747907	27933589	29376232	29376232	-
Chr01Chr4A14	Spont	Sviridis	Chr4A	Chr_01	27747907	30196287	29376232	29376232	-
Chr01Chr4A14	Spont	Sviridis	Chr4A	Chr_01	27747907	30199343	29376232	29376232	-
Chr01Chr4A14	Spont	Sviridis	Chr4A	Chr_01	27747907	30434426	29376232	29376232	-
Chr01Chr4A14	Spont	Sviridis	Chr4A	Chr_01	27747907	30453691	29376232	29376232	-
Chr01Chr4A14	Spont	Sviridis	Chr4A	Chr_01	29199846	30453691	28416431	28416431	-
Chr01Chr4A14	Sviridis	Spont	Chr_01	Chr4A	27903389	28416431	30453691	30453691	-
Chr01Chr4A14	Sviridis	Spont	Chr_01	Chr4A	27903389	29376232	30434426	30434426	-
Chr01Chr4A14	Sviridis	Spont	Chr_01	Chr4A	27903389	29376232	30453691	30453691	-
Chr01Chr4A14	Sviridis	Spont	Chr_01	Chr4A	27929131	29376232	30453691	30453691	-
Chr01Chr4A14	Sviridis	Spont	Chr_01	Chr4A	28106811	29376232	30199343	30199343	-
Chr01Chr4A14	Sviridis	Spont	Chr_01	Chr4A	28109341	29376232	30196287	30196287	-
Chr01Chr4A14	Sviridis	Spont	Chr_01	Chr4A	29177330	29376232	27933589	27933589	-
Chr01Chr4A15	Spont	Sviridis	Chr4A	Chr_01	24332510	25995472	30616596	30616596	-
Chr01Chr4A15	Spont	Sviridis	Chr4A	Chr_01	24332510	26406530	30616596	30616596	-
Chr01Chr4A15	Spont	Sviridis	Chr4A	Chr_01	24332510	26622124	30616596	30616596	-
Chr01Chr4A15	Spont	Sviridis	Chr4A	Chr_01	24364048	26151297	30598705	30598705	-
Chr01Chr4A15	Spont	Sviridis	Chr4A	Chr_01	24364048	26251450	30598705	30598705	-
Chr01Chr4A15	Spont	Sviridis	Chr4A	Chr_01	24364048	26406530	30598705	30598705	-
Chr01Chr4A15	Spont	Sviridis	Chr4A	Chr_01	24364048	26622124	30598705	30598705	-
Chr01Chr4A15	Sviridis	Spont	Chr_01	Chr4A	29436187	30598705	26622124	26622124	-
Chr01Chr4A15	Sviridis	Spont	Chr_01	Chr4A	29436187	30616596	26622124	26622124	-
Chr01Chr4A15	Sviridis	Spont	Chr_01	Chr4A	29588782	30598705	26406530	26406530	-
Chr01Chr4A15	Sviridis	Spont	Chr_01	Chr4A	29588782	30616596	26406530	26406530	-
Chr01Chr4A15	Sviridis	Spont	Chr_01	Chr4A	29723639	30598705	26251450	26251450	-
Chr01Chr4A15	Sviridis	Spont	Chr_01	Chr4A	29750857	30598705	26151297	26151297	-
Chr01Chr4A15	Sviridis	Spont	Chr_01	Chr4A	29774963	30616596	25995472	25995472	-
Chr01Chr4A16	Spont	Sviridis	Chr4A	Chr_01	23777118	24044398	30693222	30693222	+
Chr01Chr4A16	Spont	Sviridis	Chr4A	Chr_01	23777118	24168351	30693222	30693222	+
Chr01Chr4A16	Spont	Sviridis	Chr4A	Chr_01	23777118	24291429	30693222	30693222	+
Chr01Chr4A16	Spont	Sviridis	Chr4A	Chr_01	23777118	24339309	30693222	30693222	+
Chr01Chr4A16	Spont	Sviridis	Chr4A	Chr_01	24113324	24339309	31271372	31271372	-
Chr01Chr4A16	Spont	Sviridis	Chr4A	Chr_01	24257091	24339309	31218268	31218268	-
Chr01Chr4A16	Sviridis	Spont	Chr_01	Chr4A	30693222	31154764	23777118	23777118	+
Chr01Chr4A16	Sviridis	Spont	Chr_01	Chr4A	30693222	31218268	23777118	23777118	+
Chr01Chr4A16	Sviridis	Spont	Chr_01	Chr4A	30693222	31271372	23777118	23777118	+
Chr01Chr4A16	Sviridis	Spont	Chr_01	Chr4A	31158432	31218268	24339309	24339309	-
Chr01Chr4A16	Sviridis	Spont	Chr_01	Chr4A	31158432	31271372	24339309	24339309	-
Chr01Chr4A17	Spont	Sviridis	Chr4A	Chr_01	21164864	22912376	32278312	32278312	-
Chr01Chr4A17	Spont	Sviridis	Chr4A	Chr_01	21164864	23080979	32278312	32278312	-
Chr01Chr4A17	Spont	Sviridis	Chr4A	Chr_01	21164864	23205753	32278312	32278312	-
Chr01Chr4A17	Spont	Sviridis	Chr4A	Chr_01	21164864	23645524	32278312	32278312	-
Chr01Chr4A17	Spont	Sviridis	Chr4A	Chr_01	21512571	23080979	32157936	32157936	-
Chr01Chr4A17	Spont	Sviridis	Chr4A	Chr_01	21512571	23645524	32157936	32157936	-
Chr01Chr4A17	Sviridis	Spont	Chr_01	Chr4A	31303937	32278312	23645524	23645524	-
Chr01Chr4A17	Sviridis	Spont	Chr_01	Chr4A	31325573	32157936	23645524	23645524	-
Chr01Chr4A17	Sviridis	Spont	Chr_01	Chr4A	31430458	32278312	23205753	23205753	-
Chr01Chr4A17	Sviridis	Spont	Chr_01	Chr4A	31464805	32157936	23080979	23080979	-
Chr01Chr4A17	Sviridis	Spont	Chr_01	Chr4A	31464805	32278312	23080979	23080979	-
Chr01Chr4A17	Sviridis	Spont	Chr_01	Chr4A	31555129	32278312	22912376	22912376	-
Chr01Chr4A18	Spont	Sviridis	Chr4A	Chr_01	20682273	21100119	32694057	32694057	-
Chr01Chr4A18	Spont	Sviridis	Chr4A	Chr_01	20682273	21128864	32694057	32694057	-
Chr01Chr4A18	Spont	Sviridis	Chr4A	Chr_01	20776041	21128864	32629988	32629988	-
Chr01Chr4A18	Sviridis	Spont	Chr_01	Chr4A	32405900	32629988	21128864	21128864	-
Chr01Chr4A18	Sviridis	Spont	Chr_01	Chr4A	32405900	32694057	21100119	21100119	-
Chr01Chr4A18	Sviridis	Spont	Chr_01	Chr4A	32405900	32694057	21128864	21128864	-
Chr01Chr4A19	Spont	Sviridis	Chr4A	Chr_01	16355581	18985257	34961934	34961934	-
Chr01Chr4A19	Spont	Sviridis	Chr4A	Chr_01	16355581	20394897	34961934	34961934	-
Chr01Chr4A19	Spont	Sviridis	Chr4A	Chr_01	16421760	16510790	34862526	34862526	+
Chr01Chr4A19	Spont	Sviridis	Chr4A	Chr_01	16421760	20394897	34961934	34961934	-
Chr01Chr4A19	Spont	Sviridis	Chr4A	Chr_01	16440077	20394897	34961934	34961934	-
Chr01Chr4A19	Spont	Sviridis	Chr4A	Chr_01	16695315	20394897	34724749	34724749	-
Chr01Chr4A19	Spont	Sviridis	Chr4A	Chr_01	17874061	20394897	34119046	34119046	-
Chr01Chr4A19	Spont	Sviridis	Chr4A	Chr_01	18310587	20394897	33938267	33938267	-
Chr01Chr4A19	Sviridis	Spont	Chr_01	Chr4A	32884412	33938267	20394897	20394897	-
Chr01Chr4A19	Sviridis	Spont	Chr_01	Chr4A	32884412	34119046	20394897	20394897	-
Chr01Chr4A19	Sviridis	Spont	Chr_01	Chr4A	32884412	34724749	20394897	20394897	-
Chr01Chr4A19	Sviridis	Spont	Chr_01	Chr4A	32884412	34961934	20394897	20394897	-
Chr01Chr4A19	Sviridis	Spont	Chr_01	Chr4A	33695594	34961934	18985257	18985257	-
Chr01Chr4A19	Sviridis	Spont	Chr_01	Chr4A	34862526	34961934	16421760	16421760	+
Chr01Chr4A2	Spont	Sviridis	Chr4A	Chr_01	68670869	68838967	8717525	8717525	-
Chr01Chr4A2	Spont	Sviridis	Chr4A	Chr_01	68674592	68838967	8717525	8717525	-
Chr01Chr4A2	Spont	Sviridis	Chr4A	Chr_01	68690338	68838967	8717525	8717525	-
Chr01Chr4A2	Spont	Sviridis	Chr4A	Chr_01	68762546	68805753	8592114	8592114	-
Chr01Chr4A2	Spont	Sviridis	Chr4A	Chr_01	68762546	68838967	8592114	8592114	-
Chr01Chr4A2	Sviridis	Spont	Chr_01	Chr4A	8553760	8592114	68838967	68838967	-
Chr01Chr4A2	Sviridis	Spont	Chr_01	Chr4A	8553760	8717525	68838967	68838967	-
Chr01Chr4A2	Sviridis	Spont	Chr_01	Chr4A	8570066	8592114	68805753	68805753	-
Chr01Chr4A20	Spont	Sviridis	Chr4A	Chr_01	16184091	16228685	35018862	35018862	+
Chr01Chr4A20	Spont	Sviridis	Chr4A	Chr_01	7066761	13660704	39184262	39184262	-
Chr01Chr4A20	Spont	Sviridis	Chr4A	Chr_01	7066761	16292930	39184262	39184262	-
Chr01Chr4A20	Spont	Sviridis	Chr4A	Chr_01	7066761	16296998	39184262	39184262	-
Chr01Chr4A20	Spont	Sviridis	Chr4A	Chr_01	7175953	16296998	39113778	39113778	-
Chr01Chr4A20	Spont	Sviridis	Chr4A	Chr_01	7179191	16292930	39111025	39111025	-
Chr01Chr4A20	Spont	Sviridis	Chr4A	Chr_01	7179191	16296998	39111025	39111025	-
Chr01Chr4A20	Spont	Sviridis	Chr4A	Chr_01	7190153	16296998	39097665	39097665	-
Chr01Chr4A20	Spont	Sviridis	Chr4A	Chr_01	7360834	16296998	39024191	39024191	-
Chr01Chr4A20	Spont	Sviridis	Chr4A	Chr_01	7374865	14992382	39003595	39003595	-
Chr01Chr4A20	Spont	Sviridis	Chr4A	Chr_01	7946879	16292930	38747474	38747474	-
Chr01Chr4A20	Spont	Sviridis	Chr4A	Chr_01	7946879	16296998	38710247	38710247	-
Chr01Chr4A20	Sviridis	Spont	Chr_01	Chr4A	35018862	35054905	16184091	16184091	+
Chr01Chr4A20	Sviridis	Spont	Chr_01	Chr4A	35018862	38710247	16296998	16296998	-
Chr01Chr4A20	Sviridis	Spont	Chr_01	Chr4A	35018862	39024191	16296998	16296998	-
Chr01Chr4A20	Sviridis	Spont	Chr_01	Chr4A	35018862	39113778	16296998	16296998	-
Chr01Chr4A20	Sviridis	Spont	Chr_01	Chr4A	35018862	39184262	16296998	16296998	-
Chr01Chr4A20	Sviridis	Spont	Chr_01	Chr4A	35040130	38747474	16292930	16292930	-
Chr01Chr4A20	Sviridis	Spont	Chr_01	Chr4A	35040130	39097665	16296998	16296998	-
Chr01Chr4A20	Sviridis	Spont	Chr_01	Chr4A	35040130	39111025	16292930	16292930	-
Chr01Chr4A20	Sviridis	Spont	Chr_01	Chr4A	35040130	39111025	16296998	16296998	-
Chr01Chr4A20	Sviridis	Spont	Chr_01	Chr4A	35040130	39184262	16292930	16292930	-
Chr01Chr4A20	Sviridis	Spont	Chr_01	Chr4A	35127540	39184262	16296998	16296998	-
Chr01Chr4A20	Sviridis	Spont	Chr_01	Chr4A	35707773	39003595	14992382	14992382	-
Chr01Chr4A20	Sviridis	Spont	Chr_01	Chr4A	36346345	39184262	13660704	13660704	-
Chr01Chr4A21	Spont	Sviridis	Chr4A	Chr_01	55826289	56098083	3165909	3165909	-
Chr01Chr4A21	Spont	Sviridis	Chr4A	Chr_01	55826289	56302428	3165909	3165909	-
Chr01Chr4A21	Spont	Sviridis	Chr4A	Chr_01	55826289	56362175	3165909	3165909	-
Chr01Chr4A21	Spont	Sviridis	Chr4A	Chr_01	55826289	56403625	3165909	3165909	-
Chr01Chr4A21	Spont	Sviridis	Chr4A	Chr_01	55983979	56403625	3086984	3086984	-
Chr01Chr4A21	Sviridis	Spont	Chr_01	Chr4A	2955799	3086984	56403625	56403625	-
Chr01Chr4A21	Sviridis	Spont	Chr_01	Chr4A	2955799	3165909	56403625	56403625	-
Chr01Chr4A21	Sviridis	Spont	Chr_01	Chr4A	2968019	3165909	56362175	56362175	-
Chr01Chr4A21	Sviridis	Spont	Chr_01	Chr4A	2976363	3165909	56302428	56302428	-
Chr01Chr4A21	Sviridis	Spont	Chr_01	Chr4A	3047334	3165909	56098083	56098083	-
Chr01Chr4A22	Spont	Sviridis	Chr4A	Chr_01	6628097	7030597	39217587	39217587	+
Chr01Chr4A22	Spont	Sviridis	Chr4A	Chr_01	6910316	7030597	39325682	39325682	+
Chr01Chr4A22	Spont	Sviridis	Chr4A	Chr_01	6997967	7030597	39352241	39352241	+
Chr01Chr4A22	Sviridis	Spont	Chr_01	Chr4A	39217587	39398262	6628097	6628097	+
Chr01Chr4A22	Sviridis	Spont	Chr_01	Chr4A	39217587	39407881	6628097	6628097	+
Chr01Chr4A22	Sviridis	Spont	Chr_01	Chr4A	39325682	39407881	6910316	6910316	+
Chr01Chr4A22	Sviridis	Spont	Chr_01	Chr4A	39352241	39398262	6997967	6997967	+
Chr01Chr4A23	Spont	Sviridis	Chr4A	Chr_01	6371659	6445296	39539576	39539576	-
Chr01Chr4A23	Spont	Sviridis	Chr4A	Chr_01	6371659	6457180	39539576	39539576	-
Chr01Chr4A23	Spont	Sviridis	Chr4A	Chr_01	6440645	6457180	39497809	39497809	-
Chr01Chr4A23	Sviridis	Spont	Chr_01	Chr4A	39473866	39497809	6457180	6457180	-
Chr01Chr4A23	Sviridis	Spont	Chr_01	Chr4A	39473866	39539576	6457180	6457180	-
Chr01Chr4A23	Sviridis	Spont	Chr_01	Chr4A	39485298	39539576	6445296	6445296	-
Chr01Chr4A24	Spont	Sviridis	Chr4A	Chr_01	36056720	36170192	39627103	39627103	-
Chr01Chr4A24	Spont	Sviridis	Chr4A	Chr_01	36126054	36170192	39612018	39612018	-
Chr01Chr4A24	Sviridis	Spont	Chr_01	Chr4A	39567169	39612018	36170192	36170192	-
Chr01Chr4A24	Sviridis	Spont	Chr_01	Chr4A	39567169	39627103	36170192	36170192	-
Chr01Chr4A25	Spont	Sviridis	Chr4A	Chr_01	3705646	6003492	40694631	40694631	-
Chr01Chr4A25	Spont	Sviridis	Chr4A	Chr_01	3705646	6205159	40694631	40694631	-
Chr01Chr4A25	Spont	Sviridis	Chr4A	Chr_01	3784098	6205159	40662234	40662234	-
Chr01Chr4A25	Spont	Sviridis	Chr4A	Chr_01	4792702	6181218	40332623	40332623	-
Chr01Chr4A25	Sviridis	Spont	Chr_01	Chr4A	39627249	40662234	6205159	6205159	-
Chr01Chr4A25	Sviridis	Spont	Chr_01	Chr4A	39627249	40694631	6205159	6205159	-
Chr01Chr4A25	Sviridis	Spont	Chr_01	Chr4A	39648215	40332623	6181218	6181218	-
Chr01Chr4A25	Sviridis	Spont	Chr_01	Chr4A	39648215	40694631	6205159	6205159	-
Chr01Chr4A25	Sviridis	Spont	Chr_01	Chr4A	39719317	40694631	6003492	6003492	-
Chr01Chr4A26	Spont	Sviridis	Chr4A	Chr_01	2753713	2827375	41046742	41046742	-
Chr01Chr4A26	Spont	Sviridis	Chr4A	Chr_01	2753713	3314605	41046742	41046742	-
Chr01Chr4A26	Spont	Sviridis	Chr4A	Chr_01	2753713	3667685	41046742	41046742	-
Chr01Chr4A26	Spont	Sviridis	Chr4A	Chr_01	2787768	3314605	41016622	41016622	-
Chr01Chr4A26	Spont	Sviridis	Chr4A	Chr_01	2787768	3667685	41016622	41016622	-
Chr01Chr4A26	Spont	Sviridis	Chr4A	Chr_01	2800382	3667685	40955347	40955347	-
Chr01Chr4A26	Sviridis	Spont	Chr_01	Chr4A	40777619	40955347	3667685	3667685	-
Chr01Chr4A26	Sviridis	Spont	Chr_01	Chr4A	40777619	41016622	3667685	3667685	-
Chr01Chr4A26	Sviridis	Spont	Chr_01	Chr4A	40777619	41046742	3667685	3667685	-
Chr01Chr4A26	Sviridis	Spont	Chr_01	Chr4A	40806037	41016622	3314605	3314605	-
Chr01Chr4A26	Sviridis	Spont	Chr_01	Chr4A	40806037	41046742	3314605	3314605	-
Chr01Chr4A26	Sviridis	Spont	Chr_01	Chr4A	40952600	41046742	2827375	2827375	-
Chr01Chr4A27	Spont	Sviridis	Chr4A	Chr_01	2283107	2321966	41210627	41210627	-
Chr01Chr4A27	Spont	Sviridis	Chr4A	Chr_01	2283107	2434181	41210627	41210627	-
Chr01Chr4A27	Spont	Sviridis	Chr4A	Chr_01	2283107	2477108	41210627	41210627	-
Chr01Chr4A27	Sviridis	Spont	Chr_01	Chr4A	41111100	41210627	2477108	2477108	-
Chr01Chr4A27	Sviridis	Spont	Chr_01	Chr4A	41137537	41210627	2434181	2434181	-
Chr01Chr4A27	Sviridis	Spont	Chr_01	Chr4A	41189698	41210627	2321966	2321966	-
Chr01Chr4A28	Spont	Sviridis	Chr4A	Chr_01	2538575	2690172	41261634	41261634	-
Chr01Chr4A28	Spont	Sviridis	Chr4A	Chr_01	2613652	2690172	41261634	41261634	-
Chr01Chr4A28	Spont	Sviridis	Chr4A	Chr_01	2630496	2690172	41252419	41252419	-
Chr01Chr4A28	Sviridis	Spont	Chr_01	Chr4A	41212293	41252419	2690172	2690172	-
Chr01Chr4A28	Sviridis	Spont	Chr_01	Chr4A	41212293	41261634	2690172	2690172	-
Chr01Chr4A3	Spont	Sviridis	Chr4A	Chr_01	68876454	69712060	8719017	8719017	+
Chr01Chr4A3	Spont	Sviridis	Chr4A	Chr_01	68876454	70145930	8719017	8719017	+
Chr01Chr4A3	Spont	Sviridis	Chr4A	Chr_01	68876454	70414105	8719017	8719017	+
Chr01Chr4A3	Spont	Sviridis	Chr4A	Chr_01	68876454	70475569	8719017	8719017	+
Chr01Chr4A3	Spont	Sviridis	Chr4A	Chr_01	68926814	70475569	8754137	8754137	+
Chr01Chr4A3	Spont	Sviridis	Chr4A	Chr_01	68969486	70414105	8778106	8778106	+
Chr01Chr4A3	Spont	Sviridis	Chr4A	Chr_01	69005003	70475569	8886366	8886366	+
Chr01Chr4A3	Spont	Sviridis	Chr4A	Chr_01	69536965	70475569	9016952	9016952	+
Chr01Chr4A3	Sviridis	Spont	Chr_01	Chr4A	8719017	9049817	68876454	68876454	+
Chr01Chr4A3	Sviridis	Spont	Chr_01	Chr4A	8719017	9138643	68876454	68876454	+
Chr01Chr4A3	Sviridis	Spont	Chr_01	Chr4A	8719017	9253219	68876454	68876454	+
Chr01Chr4A3	Sviridis	Spont	Chr_01	Chr4A	8719017	9310822	68876454	68876454	+
Chr01Chr4A3	Sviridis	Spont	Chr_01	Chr4A	8754137	9310822	68926814	68926814	+
Chr01Chr4A3	Sviridis	Spont	Chr_01	Chr4A	8778106	9253219	68969486	68969486	+
Chr01Chr4A3	Sviridis	Spont	Chr_01	Chr4A	8886366	9310822	69005003	69005003	+
Chr01Chr4A3	Sviridis	Spont	Chr_01	Chr4A	9016952	9310822	69536965	69536965	+
Chr01Chr4A4	Spont	Sviridis	Chr4A	Chr_01	72572912	74380774	413620	413620	-
Chr01Chr4A4	Spont	Sviridis	Chr4A	Chr_01	72754243	74380774	400409	400409	-
Chr01Chr4A4	Spont	Sviridis	Chr4A	Chr_01	73246696	74380774	269344	269344	-
Chr01Chr4A4	Sviridis	Spont	Chr_01	Chr4A	34653	269344	74380774	74380774	-
Chr01Chr4A4	Sviridis	Spont	Chr_01	Chr4A	34653	400409	74380774	74380774	-
Chr01Chr4A4	Sviridis	Spont	Chr_01	Chr4A	34653	413620	74380774	74380774	-
Chr01Chr4A5	Spont	Sviridis	Chr4A	Chr_01	70806087	70812553	9536011	9536011	+
Chr01Chr4A5	Spont	Sviridis	Chr4A	Chr_01	70806087	71534857	9528154	9528154	+
Chr01Chr4A5	Spont	Sviridis	Chr4A	Chr_01	70806087	71915568	9528154	9528154	+
Chr01Chr4A5	Spont	Sviridis	Chr4A	Chr_01	70806087	72318130	9528154	9528154	+
Chr01Chr4A5	Spont	Sviridis	Chr4A	Chr_01	70932810	71600503	9553820	9553820	+
Chr01Chr4A5	Spont	Sviridis	Chr4A	Chr_01	71480376	72318130	9749633	9749633	+
Chr01Chr4A5	Sviridis	Spont	Chr_01	Chr4A	9528154	10086766	70806087	70806087	+
Chr01Chr4A5	Sviridis	Spont	Chr_01	Chr4A	9528154	9781602	70806087	70806087	+
Chr01Chr4A5	Sviridis	Spont	Chr_01	Chr4A	9536011	9545593	70806087	70806087	+
Chr01Chr4A5	Sviridis	Spont	Chr_01	Chr4A	9553820	9795656	70932810	70932810	+
Chr01Chr4A5	Sviridis	Spont	Chr_01	Chr4A	9749633	10086766	71480376	71480376	+
Chr01Chr4A6	Spont	Sviridis	Chr4A	Chr_01	74740182	74908130	10118189	10118189	+
Chr01Chr4A6	Spont	Sviridis	Chr4A	Chr_01	74746994	74908130	10129005	10129005	+
Chr01Chr4A6	Sviridis	Spont	Chr_01	Chr4A	10118189	10186010	74740182	74740182	+
Chr01Chr4A6	Sviridis	Spont	Chr_01	Chr4A	10129005	10186010	74746994	74746994	+
Chr01Chr4A7	Spont	Sviridis	Chr4A	Chr_01	47979921	49250929	11895650	11895650	+
Chr01Chr4A7	Spont	Sviridis	Chr4A	Chr_01	47979921	49256620	11895650	11895650	+
Chr01Chr4A7	Spont	Sviridis	Chr4A	Chr_01	47979921	49256620	11989083	11989083	+
Chr01Chr4A7	Sviridis	Spont	Chr_01	Chr4A	11895650	13024115	47979921	47979921	+
Chr01Chr4A7	Sviridis	Spont	Chr_01	Chr4A	11989083	13024115	47979921	47979921	+
Chr01Chr4A8	Spont	Sviridis	Chr4A	Chr_01	51784334	55026266	1183439	1183439	+
Chr01Chr4A8	Spont	Sviridis	Chr4A	Chr_01	51784334	55291355	1183439	1183439	+
Chr01Chr4A8	Spont	Sviridis	Chr4A	Chr_01	51784334	55613849	1183439	1183439	+
Chr01Chr4A8	Spont	Sviridis	Chr4A	Chr_01	51784334	55693890	1183439	1183439	+
Chr01Chr4A8	Spont	Sviridis	Chr4A	Chr_01	52052138	55343662	1284896	1284896	+
Chr01Chr4A8	Spont	Sviridis	Chr4A	Chr_01	53043774	55693890	1571939	1571939	+
Chr01Chr4A8	Sviridis	Spont	Chr_01	Chr4A	1183439	2353388	51784334	51784334	+
Chr01Chr4A8	Sviridis	Spont	Chr_01	Chr4A	1183439	2502975	51784334	51784334	+
Chr01Chr4A8	Sviridis	Spont	Chr_01	Chr4A	1183439	2581003	51784334	51784334	+
Chr01Chr4A8	Sviridis	Spont	Chr_01	Chr4A	1183439	2620408	51784334	51784334	+
Chr01Chr4A8	Sviridis	Spont	Chr_01	Chr4A	1284896	2523101	52052138	52052138	+
Chr01Chr4A8	Sviridis	Spont	Chr_01	Chr4A	1571939	2620408	53043774	53043774	+
Chr01Chr4A9	Spont	Sviridis	Chr4A	Chr_01	36554580	40088662	24406048	24406048	-
Chr01Chr4A9	Spont	Sviridis	Chr4A	Chr_01	36554580	40758485	24406048	24406048	-
Chr01Chr4A9	Spont	Sviridis	Chr4A	Chr_01	36554580	42275584	24406048	24406048	-
Chr01Chr4A9	Spont	Sviridis	Chr4A	Chr_01	36554580	42338001	24406048	24406048	-
Chr01Chr4A9	Spont	Sviridis	Chr4A	Chr_01	36554580	42378561	24406048	24406048	-
Chr01Chr4A9	Spont	Sviridis	Chr4A	Chr_01	36554580	42400763	24406048	24406048	-
Chr01Chr4A9	Spont	Sviridis	Chr4A	Chr_01	36700766	42400763	24318328	24318328	-
Chr01Chr4A9	Spont	Sviridis	Chr4A	Chr_01	39921571	42378561	22660587	22660587	-
Chr01Chr4A9	Sviridis	Spont	Chr_01	Chr4A	21194783	22660587	42378561	42378561	-
Chr01Chr4A9	Sviridis	Spont	Chr_01	Chr4A	21194783	24318328	42400763	42400763	-
Chr01Chr4A9	Sviridis	Spont	Chr_01	Chr4A	21194783	24406048	42275584	42275584	-
Chr01Chr4A9	Sviridis	Spont	Chr_01	Chr4A	21194783	24406048	42338001	42338001	-
Chr01Chr4A9	Sviridis	Spont	Chr_01	Chr4A	21194783	24406048	42378561	42378561	-
Chr01Chr4A9	Sviridis	Spont	Chr_01	Chr4A	21194783	24406048	42400763	42400763	-
Chr01Chr4A9	Sviridis	Spont	Chr_01	Chr4A	21208768	24406048	42378561	42378561	-
Chr01Chr4A9	Sviridis	Spont	Chr_01	Chr4A	22169188	24406048	40758485	40758485	-
Chr01Chr4A9	Sviridis	Spont	Chr_01	Chr4A	22609143	24406048	40088662	40088662	-
Chr01Chr4B1	Spont	Sviridis	Chr4B	Chr_01	52005196	57726051	685005	685005	+
Chr01Chr4B1	Spont	Sviridis	Chr4B	Chr_01	52005196	58630825	685005	685005	+
Chr01Chr4B1	Spont	Sviridis	Chr4B	Chr_01	52005196	58700473	685005	685005	+
Chr01Chr4B1	Spont	Sviridis	Chr4B	Chr_01	52094537	58700473	708347	708347	+
Chr01Chr4B1	Spont	Sviridis	Chr4B	Chr_01	52205211	57445407	733802	733802	+
Chr01Chr4B1	Spont	Sviridis	Chr4B	Chr_01	53028243	53890888	880159	880159	+
Chr01Chr4B1	Spont	Sviridis	Chr4B	Chr_01	53028243	58700473	880159	880159	+
Chr01Chr4B1	Spont	Sviridis	Chr4B	Chr_01	53217853	58700473	957376	957376	+
Chr01Chr4B1	Spont	Sviridis	Chr4B	Chr_01	54069325	58700473	1122968	1122968	+
Chr01Chr4B1	Spont	Sviridis	Chr4B	Chr_01	54249954	58375466	1183439	1183439	+
Chr01Chr4B1	Spont	Sviridis	Chr4B	Chr_01	54454280	58187257	1269298	1269298	+
Chr01Chr4B1	Spont	Sviridis	Chr4B	Chr_01	55838538	58700473	1571939	1571939	+
Chr01Chr4B1	Sviridis	Spont	Chr_01	Chr4B	1122968	2826821	54069325	54069325	+
Chr01Chr4B1	Sviridis	Spont	Chr_01	Chr4B	1183439	2620408	54249954	54249954	+
Chr01Chr4B1	Sviridis	Spont	Chr_01	Chr4B	1269298	2523101	54454280	54454280	+
Chr01Chr4B1	Sviridis	Spont	Chr_01	Chr4B	1571939	2826821	55838538	55838538	+
Chr01Chr4B1	Sviridis	Spont	Chr_01	Chr4B	685005	2353388	52005196	52005196	+
Chr01Chr4B1	Sviridis	Spont	Chr_01	Chr4B	685005	2791568	52005196	52005196	+
Chr01Chr4B1	Sviridis	Spont	Chr_01	Chr4B	685005	2826821	52005196	52005196	+
Chr01Chr4B1	Sviridis	Spont	Chr_01	Chr4B	708347	2826821	52094537	52094537	+
Chr01Chr4B1	Sviridis	Spont	Chr_01	Chr4B	733802	2312341	52205211	52205211	+
Chr01Chr4B1	Sviridis	Spont	Chr_01	Chr4B	880159	1080000	53028243	53028243	+
Chr01Chr4B1	Sviridis	Spont	Chr_01	Chr4B	880159	2826821	53028243	53028243	+
Chr01Chr4B1	Sviridis	Spont	Chr_01	Chr4B	957376	2826821	53217853	53217853	+
Chr01Chr4B10	Spont	Sviridis	Chr4B	Chr_01	25748645	26115590	27534775	27534775	+
Chr01Chr4B10	Spont	Sviridis	Chr4B	Chr_01	25748645	26115590	27558519	27558519	+
Chr01Chr4B10	Spont	Sviridis	Chr4B	Chr_01	25748645	26285056	27534775	27534775	+
Chr01Chr4B10	Spont	Sviridis	Chr4B	Chr_01	25757832	26285056	27534775	27534775	+
Chr01Chr4B10	Spont	Sviridis	Chr4B	Chr_01	25780043	26285056	27534775	27534775	+
Chr01Chr4B10	Spont	Sviridis	Chr4B	Chr_01	26059895	26115590	27721050	27721050	+
Chr01Chr4B10	Sviridis	Spont	Chr_01	Chr4B	27534775	27781476	25748645	25748645	+
Chr01Chr4B10	Sviridis	Spont	Chr_01	Chr4B	27534775	27839702	25748645	25748645	+
Chr01Chr4B10	Sviridis	Spont	Chr_01	Chr4B	27534775	27839702	25757832	25757832	+
Chr01Chr4B10	Sviridis	Spont	Chr_01	Chr4B	27534775	27839702	25780043	25780043	+
Chr01Chr4B10	Sviridis	Spont	Chr_01	Chr4B	27558519	27781476	25748645	25748645	+
Chr01Chr4B10	Sviridis	Spont	Chr_01	Chr4B	27721050	27781476	26059895	26059895	+
Chr01Chr4B11	Spont	Sviridis	Chr4B	Chr_01	23228027	23834700	29606976	29606976	-
Chr01Chr4B11	Spont	Sviridis	Chr4B	Chr_01	23228027	24123455	29606976	29606976	-
Chr01Chr4B11	Spont	Sviridis	Chr4B	Chr_01	23228027	25413479	29606976	29606976	-
Chr01Chr4B11	Spont	Sviridis	Chr4B	Chr_01	23228027	25481029	29606976	29606976	-
Chr01Chr4B11	Spont	Sviridis	Chr4B	Chr_01	23228027	25575561	29606976	29606976	-
Chr01Chr4B11	Spont	Sviridis	Chr4B	Chr_01	23281279	25575561	29584738	29584738	-
Chr01Chr4B11	Spont	Sviridis	Chr4B	Chr_01	23456779	25575561	29376232	29376232	-
Chr01Chr4B11	Spont	Sviridis	Chr4B	Chr_01	23456779	25575561	29391916	29391916	-
Chr01Chr4B11	Spont	Sviridis	Chr4B	Chr_01	24799007	25575561	28410547	28410547	-
Chr01Chr4B11	Sviridis	Spont	Chr_01	Chr4B	27861546	28410547	25575561	25575561	-
Chr01Chr4B11	Sviridis	Spont	Chr_01	Chr4B	27861546	29391916	25575561	25575561	-
Chr01Chr4B11	Sviridis	Spont	Chr_01	Chr4B	27861546	29584738	25575561	25575561	-
Chr01Chr4B11	Sviridis	Spont	Chr_01	Chr4B	27861546	29606976	25481029	25481029	-
Chr01Chr4B11	Sviridis	Spont	Chr_01	Chr4B	27861546	29606976	25575561	25575561	-
Chr01Chr4B11	Sviridis	Spont	Chr_01	Chr4B	27862221	29606976	25575561	25575561	-
Chr01Chr4B11	Sviridis	Spont	Chr_01	Chr4B	27903389	29376232	25575561	25575561	-
Chr01Chr4B11	Sviridis	Spont	Chr_01	Chr4B	27903389	29606976	25575561	25575561	-
Chr01Chr4B11	Sviridis	Spont	Chr_01	Chr4B	27931027	29606976	25413479	25413479	-
Chr01Chr4B11	Sviridis	Spont	Chr_01	Chr4B	28864727	29606976	24123455	24123455	-
Chr01Chr4B11	Sviridis	Spont	Chr_01	Chr4B	29124927	29606976	23834700	23834700	-
Chr01Chr4B12	Spont	Sviridis	Chr4B	Chr_01	22377496	22515849	29588782	29588782	+
Chr01Chr4B12	Spont	Sviridis	Chr4B	Chr_01	22439173	22500628	29617087	29617087	+
Chr01Chr4B12	Spont	Sviridis	Chr4B	Chr_01	22439173	22509227	29617087	29617087	+
Chr01Chr4B12	Sviridis	Spont	Chr_01	Chr4B	29588782	29696637	22377496	22377496	+
Chr01Chr4B12	Sviridis	Spont	Chr_01	Chr4B	29617087	29675924	22439173	22439173	+
Chr01Chr4B12	Sviridis	Spont	Chr_01	Chr4B	29617087	29680125	22439173	22439173	+
Chr01Chr4B13	Spont	Sviridis	Chr4B	Chr_01	22262090	22325231	29727490	29727490	+
Chr01Chr4B13	Spont	Sviridis	Chr4B	Chr_01	22262090	22325231	29769828	29769828	-
Chr01Chr4B13	Spont	Sviridis	Chr4B	Chr_01	22292853	22325231	29743825	29743825	+
Chr01Chr4B13	Sviridis	Spont	Chr_01	Chr4B	29727490	29769828	22262090	22262090	+
Chr01Chr4B13	Sviridis	Spont	Chr_01	Chr4B	29727490	29769828	22325231	22325231	-
Chr01Chr4B13	Sviridis	Spont	Chr_01	Chr4B	29743825	29758803	22292853	22292853	+
Chr01Chr4B13	Sviridis	Spont	Chr_01	Chr4B	29743825	29769828	22325231	22325231	-
Chr01Chr4B14	Spont	Sviridis	Chr4B	Chr_01	22554942	22604403	29938941	29938941	-
Chr01Chr4B14	Spont	Sviridis	Chr4B	Chr_01	22554942	22663821	29938941	29938941	-
Chr01Chr4B14	Spont	Sviridis	Chr4B	Chr_01	22554942	22691024	29938941	29938941	-
Chr01Chr4B14	Spont	Sviridis	Chr4B	Chr_01	22554942	22749110	29938941	29938941	-
Chr01Chr4B14	Spont	Sviridis	Chr4B	Chr_01	22595663	22663821	29918531	29918531	-
Chr01Chr4B14	Sviridis	Spont	Chr_01	Chr4B	29812278	29938941	22749110	22749110	-
Chr01Chr4B14	Sviridis	Spont	Chr_01	Chr4B	29844059	29938941	22691024	22691024	-
Chr01Chr4B14	Sviridis	Spont	Chr_01	Chr4B	29844059	29938941	22749110	22749110	-
Chr01Chr4B14	Sviridis	Spont	Chr_01	Chr4B	29847050	29918531	22663821	22663821	-
Chr01Chr4B14	Sviridis	Spont	Chr_01	Chr4B	29847050	29938941	22663821	22663821	-
Chr01Chr4B14	Sviridis	Spont	Chr_01	Chr4B	29907630	29938941	22604403	22604403	-
Chr01Chr4B15	Spont	Sviridis	Chr4B	Chr_01	18679992	21911899	31969729	31969729	-
Chr01Chr4B15	Spont	Sviridis	Chr4B	Chr_01	18679992	22052348	31969729	31969729	-
Chr01Chr4B15	Spont	Sviridis	Chr4B	Chr_01	18679992	22149267	31969729	31969729	-
Chr01Chr4B15	Spont	Sviridis	Chr4B	Chr_01	18687679	22052348	31964558	31964558	-
Chr01Chr4B15	Sviridis	Spont	Chr_01	Chr4B	30020587	31969729	22149267	22149267	-
Chr01Chr4B15	Sviridis	Spont	Chr_01	Chr4B	30041019	31964558	22052348	22052348	-
Chr01Chr4B15	Sviridis	Spont	Chr_01	Chr4B	30041019	31969729	22052348	22052348	-
Chr01Chr4B15	Sviridis	Spont	Chr_01	Chr4B	30070623	31969729	21911899	21911899	-
Chr01Chr4B16	Spont	Sviridis	Chr4B	Chr_01	17397439	18596375	32629988	32629988	-
Chr01Chr4B16	Spont	Sviridis	Chr4B	Chr_01	17397439	18653644	32629988	32629988	-
Chr01Chr4B16	Spont	Sviridis	Chr4B	Chr_01	17401471	18521505	32629988	32629988	-
Chr01Chr4B16	Spont	Sviridis	Chr4B	Chr_01	17401471	18613926	32629988	32629988	-
Chr01Chr4B16	Spont	Sviridis	Chr4B	Chr_01	17401471	18653644	32629988	32629988	-
Chr01Chr4B16	Spont	Sviridis	Chr4B	Chr_01	17476930	18606694	32573147	32573147	-
Chr01Chr4B16	Spont	Sviridis	Chr4B	Chr_01	17476930	18653644	32573147	32573147	-
Chr01Chr4B16	Spont	Sviridis	Chr4B	Chr_01	17799364	18521505	32441594	32441594	-
Chr01Chr4B16	Spont	Sviridis	Chr4B	Chr_01	17799364	18653644	32441594	32441594	-
Chr01Chr4B16	Sviridis	Spont	Chr_01	Chr4B	32027747	32441594	18653644	18653644	-
Chr01Chr4B16	Sviridis	Spont	Chr_01	Chr4B	32027747	32573147	18653644	18653644	-
Chr01Chr4B16	Sviridis	Spont	Chr_01	Chr4B	32027747	32629988	18653644	18653644	-
Chr01Chr4B16	Sviridis	Spont	Chr_01	Chr4B	32063753	32629988	18613926	18613926	-
Chr01Chr4B16	Sviridis	Spont	Chr_01	Chr4B	32071881	32573147	18606694	18606694	-
Chr01Chr4B16	Sviridis	Spont	Chr_01	Chr4B	32089429	32629988	18596375	18596375	-
Chr01Chr4B16	Sviridis	Spont	Chr_01	Chr4B	32096857	32441594	18521505	18521505	-
Chr01Chr4B16	Sviridis	Spont	Chr_01	Chr4B	32096857	32629988	18521505	18521505	-
Chr01Chr4B17	Spont	Sviridis	Chr4B	Chr_01	11800354	14939916	35385161	35385161	-
Chr01Chr4B17	Spont	Sviridis	Chr4B	Chr_01	11800354	16581956	35385161	35385161	-
Chr01Chr4B17	Spont	Sviridis	Chr4B	Chr_01	11814156	16581956	35385161	35385161	-
Chr01Chr4B17	Spont	Sviridis	Chr4B	Chr_01	11853494	16581956	35353400	35353400	-
Chr01Chr4B17	Spont	Sviridis	Chr4B	Chr_01	12318089	12387934	35058309	35058309	-
Chr01Chr4B17	Spont	Sviridis	Chr4B	Chr_01	15185755	16581956	33588652	33588652	-
Chr01Chr4B17	Sviridis	Spont	Chr_01	Chr4B	32826158	33588652	16581956	16581956	-
Chr01Chr4B17	Sviridis	Spont	Chr_01	Chr4B	32826158	35353400	16581956	16581956	-
Chr01Chr4B17	Sviridis	Spont	Chr_01	Chr4B	32826158	35385161	16581956	16581956	-
Chr01Chr4B17	Sviridis	Spont	Chr_01	Chr4B	33695594	35385161	14939916	14939916	-
Chr01Chr4B17	Sviridis	Spont	Chr_01	Chr4B	35018862	35058309	12387934	12387934	-
Chr01Chr4B18	Spont	Sviridis	Chr4B	Chr_01	11495685	11720504	35421161	35421161	+
Chr01Chr4B18	Spont	Sviridis	Chr4B	Chr_01	11495685	11792533	35421161	35421161	+
Chr01Chr4B18	Spont	Sviridis	Chr4B	Chr_01	11607474	11792533	35421161	35421161	+
Chr01Chr4B18	Sviridis	Spont	Chr_01	Chr4B	35421161	35487608	11495685	11495685	+
Chr01Chr4B18	Sviridis	Spont	Chr_01	Chr4B	35421161	35527020	11495685	11495685	+
Chr01Chr4B18	Sviridis	Spont	Chr_01	Chr4B	35421161	35527020	11607474	11607474	+
Chr01Chr4B2	Spont	Sviridis	Chr4B	Chr_01	69925813	70143234	8080963	8080963	-
Chr01Chr4B2	Spont	Sviridis	Chr4B	Chr_01	70126430	70143234	8047737	8047737	+
Chr01Chr4B2	Sviridis	Spont	Chr_01	Chr4B	8036250	8080963	70143234	70143234	-
Chr01Chr4B2	Sviridis	Spont	Chr_01	Chr4B	8047737	8056978	70126430	70126430	+
Chr01Chr4B2	Sviridis	Spont	Chr_01	Chr4B	8053308	8080963	70143234	70143234	-
Chr01Chr4B20	Spont	Sviridis	Chr4B	Chr_01	7566480	10228926	37073200	37073200	-
Chr01Chr4B20	Spont	Sviridis	Chr4B	Chr_01	7566480	10254464	37073200	37073200	-
Chr01Chr4B20	Spont	Sviridis	Chr4B	Chr_01	7690407	10099424	37021918	37021918	-
Chr01Chr4B20	Spont	Sviridis	Chr4B	Chr_01	7690407	10254464	37021918	37021918	-
Chr01Chr4B20	Spont	Sviridis	Chr4B	Chr_01	7743016	10099424	36994653	36994653	-
Chr01Chr4B20	Spont	Sviridis	Chr4B	Chr_01	7743016	10228926	36994653	36994653	-
Chr01Chr4B20	Sviridis	Spont	Chr_01	Chr4B	35840645	37021918	10254464	10254464	-
Chr01Chr4B20	Sviridis	Spont	Chr_01	Chr4B	35840645	37073200	10228926	10228926	-
Chr01Chr4B20	Sviridis	Spont	Chr_01	Chr4B	35840645	37073200	10254464	10254464	-
Chr01Chr4B20	Sviridis	Spont	Chr_01	Chr4B	35850448	37021918	10254464	10254464	-
Chr01Chr4B20	Sviridis	Spont	Chr_01	Chr4B	35852770	36994653	10228926	10228926	-
Chr01Chr4B20	Sviridis	Spont	Chr_01	Chr4B	35893970	36994653	10099424	10099424	-
Chr01Chr4B20	Sviridis	Spont	Chr_01	Chr4B	35893970	37021918	10099424	10099424	-
Chr01Chr4B21	Spont	Sviridis	Chr4B	Chr_01	7071066	7495416	37099886	37099886	+
Chr01Chr4B21	Spont	Sviridis	Chr4B	Chr_01	7071066	7533738	37063203	37063203	+
Chr01Chr4B21	Spont	Sviridis	Chr4B	Chr_01	7071066	7533738	37083714	37083714	+
Chr01Chr4B21	Spont	Sviridis	Chr4B	Chr_01	7071066	7533738	37099886	37099886	+
Chr01Chr4B21	Spont	Sviridis	Chr4B	Chr_01	7201291	7533738	37063203	37063203	+
Chr01Chr4B21	Spont	Sviridis	Chr4B	Chr_01	7220917	7533738	37139231	37139231	+
Chr01Chr4B21	Sviridis	Spont	Chr_01	Chr4B	37063203	37283936	7071066	7071066	+
Chr01Chr4B21	Sviridis	Spont	Chr_01	Chr4B	37063203	37283936	7201291	7201291	+
Chr01Chr4B21	Sviridis	Spont	Chr_01	Chr4B	37083714	37231084	7071066	7071066	+
Chr01Chr4B21	Sviridis	Spont	Chr_01	Chr4B	37099886	37233359	7071066	7071066	+
Chr01Chr4B21	Sviridis	Spont	Chr_01	Chr4B	37099886	37283936	7071066	7071066	+
Chr01Chr4B21	Sviridis	Spont	Chr_01	Chr4B	37139231	37283936	7220917	7220917	+
Chr01Chr4B22	Spont	Sviridis	Chr4B	Chr_01	58900941	59359201	3251278	3251278	-
Chr01Chr4B22	Spont	Sviridis	Chr4B	Chr_01	58900941	59480329	3251278	3251278	-
Chr01Chr4B22	Spont	Sviridis	Chr4B	Chr_01	58929129	59480329	3240108	3240108	-
Chr01Chr4B22	Spont	Sviridis	Chr4B	Chr_01	59161233	59480329	3153295	3153295	-
Chr01Chr4B22	Sviridis	Spont	Chr_01	Chr4B	2976363	3153295	59480329	59480329	-
Chr01Chr4B22	Sviridis	Spont	Chr_01	Chr4B	2976363	3240108	59480329	59480329	-
Chr01Chr4B22	Sviridis	Spont	Chr_01	Chr4B	2976363	3251278	59480329	59480329	-
Chr01Chr4B22	Sviridis	Spont	Chr_01	Chr4B	2990287	3251278	59480329	59480329	-
Chr01Chr4B22	Sviridis	Spont	Chr_01	Chr4B	3047334	3251278	59359201	59359201	-
Chr01Chr4B23	Spont	Sviridis	Chr4B	Chr_01	5799950	6970686	38100810	38100810	-
Chr01Chr4B23	Spont	Sviridis	Chr4B	Chr_01	5822034	6924158	38100810	38100810	-
Chr01Chr4B23	Spont	Sviridis	Chr4B	Chr_01	6018113	6750714	38039245	38039245	-
Chr01Chr4B23	Spont	Sviridis	Chr4B	Chr_01	6018113	6846003	38039245	38039245	-
Chr01Chr4B23	Spont	Sviridis	Chr4B	Chr_01	6018113	6924158	38039245	38039245	-
Chr01Chr4B23	Sviridis	Spont	Chr_01	Chr4B	37561113	38039245	6924158	6924158	-
Chr01Chr4B23	Sviridis	Spont	Chr_01	Chr4B	37561113	38100810	6924158	6924158	-
Chr01Chr4B23	Sviridis	Spont	Chr_01	Chr4B	37561113	38100810	6970686	6970686	-
Chr01Chr4B23	Sviridis	Spont	Chr_01	Chr4B	37606967	38100810	6970686	6970686	-
Chr01Chr4B23	Sviridis	Spont	Chr_01	Chr4B	37660724	38039245	6846003	6846003	-
Chr01Chr4B23	Sviridis	Spont	Chr_01	Chr4B	37724150	38039245	6750714	6750714	-
Chr01Chr4B24	Spont	Sviridis	Chr4B	Chr_01	4279696	5491350	38201814	38201814	+
Chr01Chr4B24	Spont	Sviridis	Chr4B	Chr_01	4279696	5584558	38201814	38201814	+
Chr01Chr4B24	Spont	Sviridis	Chr4B	Chr_01	4311107	5372810	38201814	38201814	+
Chr01Chr4B24	Spont	Sviridis	Chr4B	Chr_01	4311107	5491350	38201814	38201814	+
Chr01Chr4B24	Spont	Sviridis	Chr4B	Chr_01	4329179	5584558	38201814	38201814	+
Chr01Chr4B24	Sviridis	Spont	Chr_01	Chr4B	38201814	38674716	4311107	4311107	+
Chr01Chr4B24	Sviridis	Spont	Chr_01	Chr4B	38201814	38710247	4279696	4279696	+
Chr01Chr4B24	Sviridis	Spont	Chr_01	Chr4B	38201814	38710247	4311107	4311107	+
Chr01Chr4B24	Sviridis	Spont	Chr_01	Chr4B	38201814	38754967	4279696	4279696	+
Chr01Chr4B24	Sviridis	Spont	Chr_01	Chr4B	38201814	38754967	4329179	4329179	+
Chr01Chr4B25	Spont	Sviridis	Chr4B	Chr_01	3700477	3786967	39515270	39515270	-
Chr01Chr4B25	Spont	Sviridis	Chr4B	Chr_01	3700477	4087508	39515270	39515270	-
Chr01Chr4B25	Spont	Sviridis	Chr4B	Chr_01	3700477	4093445	39515270	39515270	-
Chr01Chr4B25	Spont	Sviridis	Chr4B	Chr_01	3718217	4087508	39497809	39497809	-
Chr01Chr4B25	Spont	Sviridis	Chr4B	Chr_01	3760537	4087508	39359857	39359857	-
Chr01Chr4B25	Sviridis	Spont	Chr_01	Chr4B	39123550	39359857	4087508	4087508	-
Chr01Chr4B25	Sviridis	Spont	Chr_01	Chr4B	39123550	39515270	4093445	4093445	-
Chr01Chr4B25	Sviridis	Spont	Chr_01	Chr4B	39208031	39359857	4087508	4087508	-
Chr01Chr4B25	Sviridis	Spont	Chr_01	Chr4B	39208031	39497809	4087508	4087508	-
Chr01Chr4B25	Sviridis	Spont	Chr_01	Chr4B	39208031	39515270	4087508	4087508	-
Chr01Chr4B25	Sviridis	Spont	Chr_01	Chr4B	39341152	39515270	3786967	3786967	-
Chr01Chr4B25	Sviridis	Spont	Chr_01	Chr4B	39352241	39515270	3786967	3786967	-
Chr01Chr4B26	Spont	Sviridis	Chr4B	Chr_01	2537689	3698071	39997280	39997280	-
Chr01Chr4B26	Spont	Sviridis	Chr4B	Chr_01	2598041	3411015	39997280	39997280	-
Chr01Chr4B26	Spont	Sviridis	Chr4B	Chr_01	2886757	3446391	39888199	39888199	-
Chr01Chr4B26	Spont	Sviridis	Chr4B	Chr_01	2886757	3564968	39886631	39886631	-
Chr01Chr4B26	Spont	Sviridis	Chr4B	Chr_01	2886757	3564968	39888199	39888199	-
Chr01Chr4B26	Spont	Sviridis	Chr4B	Chr_01	3265358	3698071	39795274	39795274	-
Chr01Chr4B26	Sviridis	Spont	Chr_01	Chr4B	39607841	39795274	3698071	3698071	-
Chr01Chr4B26	Sviridis	Spont	Chr_01	Chr4B	39607841	39997280	3698071	3698071	-
Chr01Chr4B26	Sviridis	Spont	Chr_01	Chr4B	39627249	39888199	3564968	3564968	-
Chr01Chr4B26	Sviridis	Spont	Chr_01	Chr4B	39643317	39886631	3564968	3564968	-
Chr01Chr4B26	Sviridis	Spont	Chr_01	Chr4B	39703884	39888199	3446391	3446391	-
Chr01Chr4B26	Sviridis	Spont	Chr_01	Chr4B	39719317	39997280	3411015	3411015	-
Chr01Chr4B27	Spont	Sviridis	Chr4B	Chr_01	1622813	2441022	40332623	40332623	-
Chr01Chr4B27	Spont	Sviridis	Chr4B	Chr_01	1622813	2475299	40332623	40332623	-
Chr01Chr4B27	Spont	Sviridis	Chr4B	Chr_01	1833505	2475299	40285510	40285510	-
Chr01Chr4B27	Spont	Sviridis	Chr4B	Chr_01	2031213	2357375	40166836	40166836	-
Chr01Chr4B27	Sviridis	Spont	Chr_01	Chr4B	40009824	40166836	2357375	2357375	-
Chr01Chr4B27	Sviridis	Spont	Chr_01	Chr4B	40009824	40285510	2475299	2475299	-
Chr01Chr4B27	Sviridis	Spont	Chr_01	Chr4B	40009824	40332623	2441022	2441022	-
Chr01Chr4B27	Sviridis	Spont	Chr_01	Chr4B	40009824	40332623	2475299	2475299	-
Chr01Chr4B27	Sviridis	Spont	Chr_01	Chr4B	40043108	40332623	2475299	2475299	-
Chr01Chr4B28	Spont	Sviridis	Chr4B	Chr_01	60677320	66498725	3537106	3537106	+
Chr01Chr4B28	Spont	Sviridis	Chr4B	Chr_01	60682708	66498725	3552496	3552496	+
Chr01Chr4B28	Spont	Sviridis	Chr4B	Chr_01	61497492	66498725	4000638	4000638	+
Chr01Chr4B28	Spont	Sviridis	Chr4B	Chr_01	61878872	66476489	4149157	4149157	+
Chr01Chr4B28	Spont	Sviridis	Chr4B	Chr_01	62308735	62868878	4346774	4346774	+
Chr01Chr4B28	Spont	Sviridis	Chr4B	Chr_01	62308735	66498725	4346774	4346774	+
Chr01Chr4B28	Sviridis	Spont	Chr_01	Chr4B	3537106	6140134	60677320	60677320	+
Chr01Chr4B28	Sviridis	Spont	Chr_01	Chr4B	3552496	6140134	60682708	60682708	+
Chr01Chr4B28	Sviridis	Spont	Chr_01	Chr4B	4000638	6140134	61497492	61497492	+
Chr01Chr4B28	Sviridis	Spont	Chr_01	Chr4B	4149157	6119970	61878872	61878872	+
Chr01Chr4B28	Sviridis	Spont	Chr_01	Chr4B	4346774	4675243	62308735	62308735	+
Chr01Chr4B28	Sviridis	Spont	Chr_01	Chr4B	4346774	6140134	62308735	62308735	+
Chr01Chr4B29	Spont	Sviridis	Chr4B	Chr_01	232317	1250242	41511703	41511703	-
Chr01Chr4B29	Spont	Sviridis	Chr4B	Chr_01	287172	1052678	41494390	41494390	-
Chr01Chr4B29	Spont	Sviridis	Chr4B	Chr_01	287172	1194662	41494390	41494390	-
Chr01Chr4B29	Spont	Sviridis	Chr4B	Chr_01	287172	1250242	41494390	41494390	-
Chr01Chr4B29	Spont	Sviridis	Chr4B	Chr_01	479647	1250242	41434034	41434034	-
Chr01Chr4B29	Spont	Sviridis	Chr4B	Chr_01	554224	1250242	41397709	41397709	-
Chr01Chr4B29	Spont	Sviridis	Chr4B	Chr_01	935083	1250242	41261634	41261634	-
Chr01Chr4B29	Sviridis	Spont	Chr_01	Chr4B	41156123	41261634	1250242	1250242	-
Chr01Chr4B29	Sviridis	Spont	Chr_01	Chr4B	41156123	41397709	1250242	1250242	-
Chr01Chr4B29	Sviridis	Spont	Chr_01	Chr4B	41156123	41434034	1250242	1250242	-
Chr01Chr4B29	Sviridis	Spont	Chr_01	Chr4B	41156123	41494390	1250242	1250242	-
Chr01Chr4B29	Sviridis	Spont	Chr_01	Chr4B	41156123	41511703	1250242	1250242	-
Chr01Chr4B29	Sviridis	Spont	Chr_01	Chr4B	41177765	41494390	1194662	1194662	-
Chr01Chr4B29	Sviridis	Spont	Chr_01	Chr4B	41189698	41494390	1194662	1194662	-
Chr01Chr4B29	Sviridis	Spont	Chr_01	Chr4B	41207169	41494390	1052678	1052678	-
Chr01Chr4B3	Spont	Sviridis	Chr4B	Chr_01	70334775	70354710	8310765	8310765	+
Chr01Chr4B3	Spont	Sviridis	Chr4B	Chr_01	70334775	70473289	8357877	8357877	-
Chr01Chr4B3	Spont	Sviridis	Chr4B	Chr_01	70334775	70653923	8357877	8357877	-
Chr01Chr4B3	Spont	Sviridis	Chr4B	Chr_01	70433044	70653923	8285434	8285434	-
Chr01Chr4B3	Spont	Sviridis	Chr4B	Chr_01	70501702	70653923	8174792	8174792	+
Chr01Chr4B3	Sviridis	Spont	Chr_01	Chr4B	8174792	8230029	70501702	70501702	+
Chr01Chr4B3	Sviridis	Spont	Chr_01	Chr4B	8174792	8285434	70653923	70653923	-
Chr01Chr4B3	Sviridis	Spont	Chr_01	Chr4B	8174792	8357877	70653923	70653923	-
Chr01Chr4B3	Sviridis	Spont	Chr_01	Chr4B	8202147	8357877	70653923	70653923	-
Chr01Chr4B3	Sviridis	Spont	Chr_01	Chr4B	8266315	8357877	70473289	70473289	-
Chr01Chr4B3	Sviridis	Spont	Chr_01	Chr4B	8310765	8357877	70334775	70334775	+
Chr01Chr4B30	Spont	Sviridis	Chr4B	Chr_01	10981112	11015083	41552621	41552621	+
Chr01Chr4B30	Spont	Sviridis	Chr4B	Chr_01	10981112	11142374	41552621	41552621	+
Chr01Chr4B30	Sviridis	Spont	Chr_01	Chr4B	41552621	41585441	10981112	10981112	+
Chr01Chr4B30	Sviridis	Spont	Chr_01	Chr4B	41552621	41591473	10981112	10981112	+
Chr01Chr4B31	Spont	Sviridis	Chr4B	Chr_01	59568756	59584133	681477	681477	-
Chr01Chr4B31	Spont	Sviridis	Chr4B	Chr_01	59568756	59724495	681477	681477	-
Chr01Chr4B31	Spont	Sviridis	Chr4B	Chr_01	59568756	60116599	681477	681477	-
Chr01Chr4B31	Spont	Sviridis	Chr4B	Chr_01	59580571	59617104	676863	676863	-
Chr01Chr4B31	Spont	Sviridis	Chr4B	Chr_01	59607432	59617104	555065	555065	-
Chr01Chr4B31	Spont	Sviridis	Chr4B	Chr_01	59607432	60116599	555065	555065	-
Chr01Chr4B31	Sviridis	Spont	Chr_01	Chr4B	429322	555065	60116599	60116599	-
Chr01Chr4B31	Sviridis	Spont	Chr_01	Chr4B	429322	681477	60116599	60116599	-
Chr01Chr4B31	Sviridis	Spont	Chr_01	Chr4B	500051	681477	59724495	59724495	-
Chr01Chr4B31	Sviridis	Spont	Chr_01	Chr4B	539168	555065	59617104	59617104	-
Chr01Chr4B31	Sviridis	Spont	Chr_01	Chr4B	539168	676863	59617104	59617104	-
Chr01Chr4B31	Sviridis	Spont	Chr_01	Chr4B	673292	681477	59584133	59584133	-
Chr01Chr4B32	Spont	Sviridis	Chr4B	Chr_01	66541380	66636697	6291679	6291679	-
Chr01Chr4B32	Spont	Sviridis	Chr4B	Chr_01	66541380	66773378	6291679	6291679	-
Chr01Chr4B32	Spont	Sviridis	Chr4B	Chr_01	66541380	66882065	6291679	6291679	-
Chr01Chr4B32	Spont	Sviridis	Chr4B	Chr_01	66583246	66882065	6260604	6260604	-
Chr01Chr4B32	Spont	Sviridis	Chr4B	Chr_01	66593027	66882065	6255069	6255069	-
Chr01Chr4B32	Sviridis	Spont	Chr_01	Chr4B	6163515	6260604	66882065	66882065	-
Chr01Chr4B32	Sviridis	Spont	Chr_01	Chr4B	6163515	6291679	66773378	66773378	-
Chr01Chr4B32	Sviridis	Spont	Chr_01	Chr4B	6163515	6291679	66882065	66882065	-
Chr01Chr4B32	Sviridis	Spont	Chr_01	Chr4B	6170030	6255069	66882065	66882065	-
Chr01Chr4B32	Sviridis	Spont	Chr_01	Chr4B	6170030	6291679	66882065	66882065	-
Chr01Chr4B32	Sviridis	Spont	Chr_01	Chr4B	6217184	6291679	66636697	66636697	-
Chr01Chr4B33	Spont	Sviridis	Chr4B	Chr_01	67039414	68470224	6328730	6328730	+
Chr01Chr4B33	Spont	Sviridis	Chr4B	Chr_01	67134383	68470224	6372965	6372965	+
Chr01Chr4B33	Spont	Sviridis	Chr4B	Chr_01	67134383	68470224	6635569	6635569	+
Chr01Chr4B33	Sviridis	Spont	Chr_01	Chr4B	6328730	7202789	67039414	67039414	+
Chr01Chr4B33	Sviridis	Spont	Chr_01	Chr4B	6372965	7202789	67134383	67134383	+
Chr01Chr4B33	Sviridis	Spont	Chr_01	Chr4B	6635569	7202789	67134383	67134383	+
Chr01Chr4B34	Spont	Sviridis	Chr4B	Chr_01	68573311	69360972	7329768	7329768	+
Chr01Chr4B34	Spont	Sviridis	Chr4B	Chr_01	68573311	69508058	7329768	7329768	+
Chr01Chr4B34	Spont	Sviridis	Chr4B	Chr_01	68573311	69668615	7329768	7329768	+
Chr01Chr4B34	Spont	Sviridis	Chr4B	Chr_01	68573311	69861808	7329768	7329768	+
Chr01Chr4B34	Sviridis	Spont	Chr_01	Chr4B	7329768	7664409	68573311	68573311	+
Chr01Chr4B34	Sviridis	Spont	Chr_01	Chr4B	7329768	7698122	68573311	68573311	+
Chr01Chr4B34	Sviridis	Spont	Chr_01	Chr4B	7329768	7783454	68573311	68573311	+
Chr01Chr4B34	Sviridis	Spont	Chr_01	Chr4B	7329768	7795216	68573311	68573311	+
Chr01Chr4B34	Sviridis	Spont	Chr_01	Chr4B	7329768	7845278	68573311	68573311	+
Chr01Chr4B4	Spont	Sviridis	Chr4B	Chr_01	70723388	72326176	8358807	8358807	+
Chr01Chr4B4	Spont	Sviridis	Chr4B	Chr_01	70723388	72487240	8358807	8358807	+
Chr01Chr4B4	Spont	Sviridis	Chr4B	Chr_01	70723388	72684718	8358807	8358807	+
Chr01Chr4B4	Spont	Sviridis	Chr4B	Chr_01	70723388	72684718	8375595	8375595	+
Chr01Chr4B4	Spont	Sviridis	Chr4B	Chr_01	70859513	72684718	8358807	8358807	+
Chr01Chr4B4	Spont	Sviridis	Chr4B	Chr_01	70859513	72684718	8403477	8403477	+
Chr01Chr4B4	Sviridis	Spont	Chr_01	Chr4B	8358807	8942109	70723388	70723388	+
Chr01Chr4B4	Sviridis	Spont	Chr_01	Chr4B	8358807	9044160	70723388	70723388	+
Chr01Chr4B4	Sviridis	Spont	Chr_01	Chr4B	8358807	9138643	70723388	70723388	+
Chr01Chr4B4	Sviridis	Spont	Chr_01	Chr4B	8358807	9156015	70723388	70723388	+
Chr01Chr4B4	Sviridis	Spont	Chr_01	Chr4B	8358807	9156015	70859513	70859513	+
Chr01Chr4B4	Sviridis	Spont	Chr_01	Chr4B	8375595	9138643	70723388	70723388	+
Chr01Chr4B4	Sviridis	Spont	Chr_01	Chr4B	8375595	9156015	70723388	70723388	+
Chr01Chr4B4	Sviridis	Spont	Chr_01	Chr4B	8403477	9138643	70859513	70859513	+
Chr01Chr4B5	Spont	Sviridis	Chr4B	Chr_01	72731908	73223977	9249233	9249233	+
Chr01Chr4B5	Spont	Sviridis	Chr4B	Chr_01	72731908	74178349	9249233	9249233	+
Chr01Chr4B5	Spont	Sviridis	Chr4B	Chr_01	72731908	74289124	9249233	9249233	+
Chr01Chr4B5	Spont	Sviridis	Chr4B	Chr_01	72731908	74295736	9249233	9249233	+
Chr01Chr4B5	Spont	Sviridis	Chr4B	Chr_01	72731908	74295736	9458231	9458231	+
Chr01Chr4B5	Spont	Sviridis	Chr4B	Chr_01	72765283	74295736	9249233	9249233	+
Chr01Chr4B5	Spont	Sviridis	Chr4B	Chr_01	72884096	74295736	9249233	9249233	+
Chr01Chr4B5	Spont	Sviridis	Chr4B	Chr_01	72905674	74295736	9249233	9249233	+
Chr01Chr4B5	Sviridis	Spont	Chr_01	Chr4B	9249233	9509741	72731908	72731908	+
Chr01Chr4B5	Sviridis	Spont	Chr_01	Chr4B	9249233	9756790	72731908	72731908	+
Chr01Chr4B5	Sviridis	Spont	Chr_01	Chr4B	9249233	9791525	72731908	72731908	+
Chr01Chr4B5	Sviridis	Spont	Chr_01	Chr4B	9249233	9902120	72731908	72731908	+
Chr01Chr4B5	Sviridis	Spont	Chr_01	Chr4B	9249233	9902120	72765283	72765283	+
Chr01Chr4B5	Sviridis	Spont	Chr_01	Chr4B	9249233	9902120	72884096	72884096	+
Chr01Chr4B5	Sviridis	Spont	Chr_01	Chr4B	9249233	9902120	72905674	72905674	+
Chr01Chr4B5	Sviridis	Spont	Chr_01	Chr4B	9458231	9902120	72731908	72731908	+
Chr01Chr4B6	Spont	Sviridis	Chr4B	Chr_01	74298285	75109737	10219146	10219146	-
Chr01Chr4B6	Spont	Sviridis	Chr4B	Chr_01	74443700	75109737	10209779	10209779	-
Chr01Chr4B6	Spont	Sviridis	Chr4B	Chr_01	74585873	75109737	10169752	10169752	-
Chr01Chr4B6	Sviridis	Spont	Chr_01	Chr4B	9988525	10169752	75109737	75109737	-
Chr01Chr4B6	Sviridis	Spont	Chr_01	Chr4B	9988525	10209779	75109737	75109737	-
Chr01Chr4B6	Sviridis	Spont	Chr_01	Chr4B	9988525	10219146	75109737	75109737	-
Chr01Chr4B7	Spont	Sviridis	Chr4B	Chr_01	75237720	75363270	10242450	10242450	+
Chr01Chr4B7	Spont	Sviridis	Chr4B	Chr_01	75237720	75687784	10293104	10293104	-
Chr01Chr4B7	Spont	Sviridis	Chr4B	Chr_01	75300098	75357514	10259541	10259541	+
Chr01Chr4B7	Spont	Sviridis	Chr4B	Chr_01	75300098	75363270	10259541	10259541	+
Chr01Chr4B7	Sviridis	Spont	Chr_01	Chr4B	10242450	10293104	75237720	75237720	+
Chr01Chr4B7	Sviridis	Spont	Chr_01	Chr4B	10242450	10293104	75687784	75687784	-
Chr01Chr4B7	Sviridis	Spont	Chr_01	Chr4B	10259541	10284541	75300098	75300098	+
Chr01Chr4B7	Sviridis	Spont	Chr_01	Chr4B	10259541	10293104	75300098	75300098	+
Chr01Chr4B8	Spont	Sviridis	Chr4B	Chr_01	38691254	49469509	20828138	20828138	-
Chr01Chr4B8	Spont	Sviridis	Chr4B	Chr_01	38691254	49880006	20828138	20828138	-
Chr01Chr4B8	Spont	Sviridis	Chr4B	Chr_01	38691254	51395057	20802257	20802257	-
Chr01Chr4B8	Spont	Sviridis	Chr4B	Chr_01	38691254	51395057	20828138	20828138	-
Chr01Chr4B8	Spont	Sviridis	Chr4B	Chr_01	38739985	40080782	20799835	20799835	+
Chr01Chr4B8	Spont	Sviridis	Chr4B	Chr_01	38739985	49469509	20828138	20828138	-
Chr01Chr4B8	Spont	Sviridis	Chr4B	Chr_01	40079190	40080782	20825646	20825646	+
Chr01Chr4B8	Spont	Sviridis	Chr4B	Chr_01	46142939	51395057	14514023	14514023	-
Chr01Chr4B8	Spont	Sviridis	Chr4B	Chr_01	46627111	51395057	14281897	14281897	-
Chr01Chr4B8	Spont	Sviridis	Chr4B	Chr_01	48357881	49469509	13024115	13024115	-
Chr01Chr4B8	Spont	Sviridis	Chr4B	Chr_01	48357881	51395057	13024115	13024115	-
Chr01Chr4B8	Spont	Sviridis	Chr4B	Chr_01	51327525	51395057	10634392	10634392	-
Chr01Chr4B8	Sviridis	Spont	Chr_01	Chr4B	10482281	10634392	51395057	51395057	-
Chr01Chr4B8	Sviridis	Spont	Chr_01	Chr4B	10482281	13024115	51395057	51395057	-
Chr01Chr4B8	Sviridis	Spont	Chr_01	Chr4B	10482281	14281897	51395057	51395057	-
Chr01Chr4B8	Sviridis	Spont	Chr_01	Chr4B	10482281	14514023	51395057	51395057	-
Chr01Chr4B8	Sviridis	Spont	Chr_01	Chr4B	10482281	20802257	51395057	51395057	-
Chr01Chr4B8	Sviridis	Spont	Chr_01	Chr4B	10482281	20828138	51395057	51395057	-
Chr01Chr4B8	Sviridis	Spont	Chr_01	Chr4B	11214441	20828138	49880006	49880006	-
Chr01Chr4B8	Sviridis	Spont	Chr_01	Chr4B	11822325	20828138	49469509	49469509	-
Chr01Chr4B8	Sviridis	Spont	Chr_01	Chr4B	11895650	13024115	49469509	49469509	-
Chr01Chr4B8	Sviridis	Spont	Chr_01	Chr4B	11895650	20828138	49469509	49469509	-
Chr01Chr4B8	Sviridis	Spont	Chr_01	Chr4B	20799835	20828138	38739985	38739985	+
Chr01Chr4B8	Sviridis	Spont	Chr_01	Chr4B	20825646	20828138	40079190	40079190	+
Chr01Chr4B9	Spont	Sviridis	Chr4B	Chr_01	26320647	29845916	27467335	27467335	-
Chr01Chr4B9	Spont	Sviridis	Chr4B	Chr_01	26320647	34792537	27467335	27467335	-
Chr01Chr4B9	Spont	Sviridis	Chr4B	Chr_01	26320647	35990520	27467335	27467335	-
Chr01Chr4B9	Spont	Sviridis	Chr4B	Chr_01	26320647	38245020	27467335	27467335	-
Chr01Chr4B9	Spont	Sviridis	Chr4B	Chr_01	26355671	35493989	27414329	27414329	-
Chr01Chr4B9	Spont	Sviridis	Chr4B	Chr_01	26355671	38245020	27414329	27414329	-
Chr01Chr4B9	Spont	Sviridis	Chr4B	Chr_01	26425205	38245020	27401294	27401294	-
Chr01Chr4B9	Spont	Sviridis	Chr4B	Chr_01	26445406	38245020	27387874	27387874	-
Chr01Chr4B9	Spont	Sviridis	Chr4B	Chr_01	28420467	31190229	26585623	26585623	-
Chr01Chr4B9	Spont	Sviridis	Chr4B	Chr_01	28565363	29845916	26492594	26492594	-
Chr01Chr4B9	Spont	Sviridis	Chr4B	Chr_01	29490440	31190229	25869432	25869432	-
Chr01Chr4B9	Spont	Sviridis	Chr4B	Chr_01	31264658	38245020	24619767	24619767	-
Chr01Chr4B9	Sviridis	Spont	Chr_01	Chr4B	21396894	24619767	38245020	38245020	-
Chr01Chr4B9	Sviridis	Spont	Chr_01	Chr4B	21396894	27387874	38245020	38245020	-
Chr01Chr4B9	Sviridis	Spont	Chr_01	Chr4B	21396894	27401294	38245020	38245020	-
Chr01Chr4B9	Sviridis	Spont	Chr_01	Chr4B	21396894	27414329	38245020	38245020	-
Chr01Chr4B9	Sviridis	Spont	Chr_01	Chr4B	21396894	27467335	38245020	38245020	-
Chr01Chr4B9	Sviridis	Spont	Chr_01	Chr4B	22089988	27467335	35990520	35990520	-
Chr01Chr4B9	Sviridis	Spont	Chr_01	Chr4B	22609143	27414329	35493989	35493989	-
Chr01Chr4B9	Sviridis	Spont	Chr_01	Chr4B	23184399	27467335	34792537	34792537	-
Chr01Chr4B9	Sviridis	Spont	Chr_01	Chr4B	24717528	25869432	31190229	31190229	-
Chr01Chr4B9	Sviridis	Spont	Chr_01	Chr4B	24717528	26585623	31190229	31190229	-
Chr01Chr4B9	Sviridis	Spont	Chr_01	Chr4B	25649695	26492594	29845916	29845916	-
Chr01Chr4B9	Sviridis	Spont	Chr_01	Chr4B	25649695	27467335	29845916	29845916	-
Chr01Chr4C1	Spont	Sviridis	Chr4C	Chr_01	54032888	55601744	632473	632473	+
Chr01Chr4C1	Spont	Sviridis	Chr4C	Chr_01	54032888	59870990	632473	632473	+
Chr01Chr4C1	Spont	Sviridis	Chr4C	Chr_01	54032888	59890922	632473	632473	+
Chr01Chr4C1	Spont	Sviridis	Chr4C	Chr_01	54032888	60234670	632473	632473	+
Chr01Chr4C1	Spont	Sviridis	Chr4C	Chr_01	54032888	60791215	632473	632473	+
Chr01Chr4C1	Spont	Sviridis	Chr4C	Chr_01	54032888	60907874	632473	632473	+
Chr01Chr4C1	Spont	Sviridis	Chr4C	Chr_01	55167956	60907874	957376	957376	+
Chr01Chr4C1	Spont	Sviridis	Chr4C	Chr_01	55769058	60900486	1122968	1122968	+
Chr01Chr4C1	Spont	Sviridis	Chr4C	Chr_01	56076516	60689209	1183439	1183439	+
Chr01Chr4C1	Spont	Sviridis	Chr4C	Chr_01	56358100	60260118	1269298	1269298	+
Chr01Chr4C1	Spont	Sviridis	Chr4C	Chr_01	57480322	60907874	1633780	1633780	+
Chr01Chr4C1	Sviridis	Spont	Chr_01	Chr4C	1122968	2800103	55769058	55769058	+
Chr01Chr4C1	Sviridis	Spont	Chr_01	Chr4C	1183439	2620408	56076516	56076516	+
Chr01Chr4C1	Sviridis	Spont	Chr_01	Chr4C	1269298	2511492	56358100	56358100	+
Chr01Chr4C1	Sviridis	Spont	Chr_01	Chr4C	1633780	2800103	57480322	57480322	+
Chr01Chr4C1	Sviridis	Spont	Chr_01	Chr4C	632473	1064879	54032888	54032888	+
Chr01Chr4C1	Sviridis	Spont	Chr_01	Chr4C	632473	2336387	54032888	54032888	+
Chr01Chr4C1	Sviridis	Spont	Chr_01	Chr4C	632473	2353388	54032888	54032888	+
Chr01Chr4C1	Sviridis	Spont	Chr_01	Chr4C	632473	2494808	54032888	54032888	+
Chr01Chr4C1	Sviridis	Spont	Chr_01	Chr4C	632473	2738611	54032888	54032888	+
Chr01Chr4C1	Sviridis	Spont	Chr_01	Chr4C	632473	2800103	54032888	54032888	+
Chr01Chr4C1	Sviridis	Spont	Chr_01	Chr4C	957376	2800103	55167956	55167956	+
Chr01Chr4C10	Spont	Sviridis	Chr4C	Chr_01	11501796	13251794	37398329	37398329	-
Chr01Chr4C10	Spont	Sviridis	Chr4C	Chr_01	11501796	13251794	37454404	37454404	-
Chr01Chr4C10	Spont	Sviridis	Chr4C	Chr_01	11501796	13251794	37461011	37461011	-
Chr01Chr4C10	Spont	Sviridis	Chr4C	Chr_01	11503335	13242605	37461011	37461011	-
Chr01Chr4C10	Spont	Sviridis	Chr4C	Chr_01	11962175	13251794	37233359	37233359	-
Chr01Chr4C10	Spont	Sviridis	Chr4C	Chr_01	11977616	13251794	37233359	37233359	-
Chr01Chr4C10	Sviridis	Spont	Chr_01	Chr4C	36573276	37233359	13251794	13251794	-
Chr01Chr4C10	Sviridis	Spont	Chr_01	Chr4C	36573276	37398329	13251794	13251794	-
Chr01Chr4C10	Sviridis	Spont	Chr_01	Chr4C	36573276	37454404	13251794	13251794	-
Chr01Chr4C10	Sviridis	Spont	Chr_01	Chr4C	36573276	37461011	13251794	13251794	-
Chr01Chr4C10	Sviridis	Spont	Chr_01	Chr4C	36595759	37461011	13242605	13242605	-
Chr01Chr4C11	Spont	Sviridis	Chr4C	Chr_01	61656600	62252976	3251278	3251278	-
Chr01Chr4C11	Spont	Sviridis	Chr4C	Chr_01	61656600	62495769	3251278	3251278	-
Chr01Chr4C11	Spont	Sviridis	Chr4C	Chr_01	61656600	62506674	3251278	3251278	-
Chr01Chr4C11	Spont	Sviridis	Chr4C	Chr_01	61694483	62383300	3240108	3240108	-
Chr01Chr4C11	Spont	Sviridis	Chr4C	Chr_01	62007876	62506674	3153295	3153295	-
Chr01Chr4C11	Sviridis	Spont	Chr_01	Chr4C	2955799	3153295	62506674	62506674	-
Chr01Chr4C11	Sviridis	Spont	Chr_01	Chr4C	2955799	3251278	62506674	62506674	-
Chr01Chr4C11	Sviridis	Spont	Chr_01	Chr4C	2960781	3251278	62495769	62495769	-
Chr01Chr4C11	Sviridis	Spont	Chr_01	Chr4C	2976363	3240108	62383300	62383300	-
Chr01Chr4C11	Sviridis	Spont	Chr_01	Chr4C	3047334	3251278	62252976	62252976	-
Chr01Chr4C12	Spont	Sviridis	Chr4C	Chr_01	10006257	10072839	37504006	37504006	+
Chr01Chr4C12	Spont	Sviridis	Chr4C	Chr_01	10006257	10080134	37504006	37504006	+
Chr01Chr4C12	Spont	Sviridis	Chr4C	Chr_01	10035169	10080134	37512483	37512483	+
Chr01Chr4C12	Spont	Sviridis	Chr4C	Chr_01	9996234	10046878	37475727	37475727	+
Chr01Chr4C12	Spont	Sviridis	Chr4C	Chr_01	9996234	10080134	37475727	37475727	+
Chr01Chr4C12	Sviridis	Spont	Chr_01	Chr4C	37475727	37527805	9996234	9996234	+
Chr01Chr4C12	Sviridis	Spont	Chr_01	Chr4C	37475727	37546249	9996234	9996234	+
Chr01Chr4C12	Sviridis	Spont	Chr_01	Chr4C	37504006	37546249	10006257	10006257	+
Chr01Chr4C12	Sviridis	Spont	Chr_01	Chr4C	37512483	37546249	10035169	10035169	+
Chr01Chr4C13	Spont	Sviridis	Chr4C	Chr_01	7675390	11373185	39242475	39242475	-
Chr01Chr4C13	Spont	Sviridis	Chr4C	Chr_01	7675390	11469054	39242475	39242475	-
Chr01Chr4C13	Spont	Sviridis	Chr4C	Chr_01	7675390	11484376	39238080	39238080	-
Chr01Chr4C13	Spont	Sviridis	Chr4C	Chr_01	7675390	11484376	39242475	39242475	-
Chr01Chr4C13	Spont	Sviridis	Chr4C	Chr_01	7675390	7817124	39185507	39185507	+
Chr01Chr4C13	Spont	Sviridis	Chr4C	Chr_01	7716141	11190301	39238080	39238080	-
Chr01Chr4C13	Spont	Sviridis	Chr4C	Chr_01	7716141	11190301	39242475	39242475	-
Chr01Chr4C13	Spont	Sviridis	Chr4C	Chr_01	7716141	11484376	39242475	39242475	-
Chr01Chr4C13	Spont	Sviridis	Chr4C	Chr_01	8273131	11484376	39051111	39051111	-
Chr01Chr4C13	Spont	Sviridis	Chr4C	Chr_01	8796135	11469054	38913633	38913633	-
Chr01Chr4C13	Sviridis	Spont	Chr_01	Chr4C	37547575	38913633	11469054	11469054	-
Chr01Chr4C13	Sviridis	Spont	Chr_01	Chr4C	37547575	39051111	11484376	11484376	-
Chr01Chr4C13	Sviridis	Spont	Chr_01	Chr4C	37547575	39238080	11484376	11484376	-
Chr01Chr4C13	Sviridis	Spont	Chr_01	Chr4C	37547575	39242475	11373185	11373185	-
Chr01Chr4C13	Sviridis	Spont	Chr_01	Chr4C	37547575	39242475	11469054	11469054	-
Chr01Chr4C13	Sviridis	Spont	Chr_01	Chr4C	37547575	39242475	11484376	11484376	-
Chr01Chr4C13	Sviridis	Spont	Chr_01	Chr4C	37556243	39051111	11484376	11484376	-
Chr01Chr4C13	Sviridis	Spont	Chr_01	Chr4C	37606967	39238080	11190301	11190301	-
Chr01Chr4C13	Sviridis	Spont	Chr_01	Chr4C	37606967	39242475	11190301	11190301	-
Chr01Chr4C13	Sviridis	Spont	Chr_01	Chr4C	39185507	39242475	7675390	7675390	+
Chr01Chr4C14	Spont	Sviridis	Chr4C	Chr_01	8099534	8182572	39398262	39398262	-
Chr01Chr4C14	Spont	Sviridis	Chr4C	Chr_01	8099534	8215195	39398262	39398262	-
Chr01Chr4C14	Spont	Sviridis	Chr4C	Chr_01	8099534	8266856	39398262	39398262	-
Chr01Chr4C14	Sviridis	Spont	Chr_01	Chr4C	39270461	39398262	8266856	8266856	-
Chr01Chr4C14	Sviridis	Spont	Chr_01	Chr4C	39325682	39398262	8215195	8215195	-
Chr01Chr4C14	Sviridis	Spont	Chr_01	Chr4C	39352241	39398262	8182572	8182572	-
Chr01Chr4C15	Spont	Sviridis	Chr4C	Chr_01	62632913	64799194	3329116	3329116	+
Chr01Chr4C15	Spont	Sviridis	Chr4C	Chr_01	62632913	64867336	3329116	3329116	+
Chr01Chr4C15	Spont	Sviridis	Chr4C	Chr_01	62632913	65177270	3329116	3329116	+
Chr01Chr4C15	Spont	Sviridis	Chr4C	Chr_01	62759479	65177270	3501717	3501717	+
Chr01Chr4C15	Spont	Sviridis	Chr4C	Chr_01	62784448	65177270	3537106	3537106	+
Chr01Chr4C15	Spont	Sviridis	Chr4C	Chr_01	64352087	65177270	4341040	4341040	+
Chr01Chr4C15	Spont	Sviridis	Chr4C	Chr_01	64357663	64867336	4346774	4346774	+
Chr01Chr4C15	Sviridis	Spont	Chr_01	Chr4C	3329116	4751370	62632913	62632913	+
Chr01Chr4C15	Sviridis	Spont	Chr_01	Chr4C	3329116	4794238	62632913	62632913	+
Chr01Chr4C15	Sviridis	Spont	Chr_01	Chr4C	3501717	4652624	62759479	62759479	+
Chr01Chr4C15	Sviridis	Spont	Chr_01	Chr4C	3501717	4794238	62759479	62759479	+
Chr01Chr4C15	Sviridis	Spont	Chr_01	Chr4C	3537106	4794238	62784448	62784448	+
Chr01Chr4C15	Sviridis	Spont	Chr_01	Chr4C	4341040	4652624	64352087	64352087	+
Chr01Chr4C15	Sviridis	Spont	Chr_01	Chr4C	4341040	4794238	64352087	64352087	+
Chr01Chr4C15	Sviridis	Spont	Chr_01	Chr4C	4346774	4794238	64357663	64357663	+
Chr01Chr4C16	Spont	Sviridis	Chr4C	Chr_01	6436921	6786656	39719317	39719317	+
Chr01Chr4C16	Spont	Sviridis	Chr4C	Chr_01	6436921	6891396	39719317	39719317	+
Chr01Chr4C16	Spont	Sviridis	Chr4C	Chr_01	6436921	6905114	39719317	39719317	+
Chr01Chr4C16	Spont	Sviridis	Chr4C	Chr_01	6497280	6905114	39750853	39750853	+
Chr01Chr4C16	Sviridis	Spont	Chr_01	Chr4C	39719317	39886631	6436921	6436921	+
Chr01Chr4C16	Sviridis	Spont	Chr_01	Chr4C	39719317	39908994	6436921	6436921	+
Chr01Chr4C16	Sviridis	Spont	Chr_01	Chr4C	39719317	39914685	6436921	6436921	+
Chr01Chr4C16	Sviridis	Spont	Chr_01	Chr4C	39750853	39914685	6497280	6497280	+
Chr01Chr4C17	Spont	Sviridis	Chr4C	Chr_01	1077644	6400176	41348646	41348646	-
Chr01Chr4C17	Spont	Sviridis	Chr4C	Chr_01	1440958	6400176	41261634	41261634	-
Chr01Chr4C17	Spont	Sviridis	Chr4C	Chr_01	1519727	6400176	41236568	41236568	-
Chr01Chr4C17	Spont	Sviridis	Chr4C	Chr_01	855087	5003943	41404369	41404369	-
Chr01Chr4C17	Spont	Sviridis	Chr4C	Chr_01	855087	6061939	41404369	41404369	-
Chr01Chr4C17	Spont	Sviridis	Chr4C	Chr_01	855087	6400176	41399885	41399885	-
Chr01Chr4C17	Spont	Sviridis	Chr4C	Chr_01	855087	6400176	41404369	41404369	-
Chr01Chr4C17	Sviridis	Spont	Chr_01	Chr4C	39990585	41236568	6400176	6400176	-
Chr01Chr4C17	Sviridis	Spont	Chr_01	Chr4C	39990585	41261634	6400176	6400176	-
Chr01Chr4C17	Sviridis	Spont	Chr_01	Chr4C	39990585	41348646	6400176	6400176	-
Chr01Chr4C17	Sviridis	Spont	Chr_01	Chr4C	39990585	41399885	6400176	6400176	-
Chr01Chr4C17	Sviridis	Spont	Chr_01	Chr4C	39990585	41404369	6400176	6400176	-
Chr01Chr4C17	Sviridis	Spont	Chr_01	Chr4C	40009824	41404369	6061939	6061939	-
Chr01Chr4C17	Sviridis	Spont	Chr_01	Chr4C	40302296	41404369	5003943	5003943	-
Chr01Chr4C18	Spont	Sviridis	Chr4C	Chr_01	65864142	69683157	4874135	4874135	+
Chr01Chr4C18	Spont	Sviridis	Chr4C	Chr_01	65864142	69693974	4874135	4874135	+
Chr01Chr4C18	Spont	Sviridis	Chr4C	Chr_01	65864142	69761854	4874135	4874135	+
Chr01Chr4C18	Spont	Sviridis	Chr4C	Chr_01	65884959	69693974	4942513	4942513	+
Chr01Chr4C18	Spont	Sviridis	Chr4C	Chr_01	65884959	69761854	4942513	4942513	+
Chr01Chr4C18	Spont	Sviridis	Chr4C	Chr_01	66049811	67261877	4957975	4957975	+
Chr01Chr4C18	Spont	Sviridis	Chr4C	Chr_01	66907338	67097929	5231064	5231064	+
Chr01Chr4C18	Spont	Sviridis	Chr4C	Chr_01	68007708	69761854	5838591	5838591	+
Chr01Chr4C18	Sviridis	Spont	Chr_01	Chr4C	4874135	6817611	65864142	65864142	+
Chr01Chr4C18	Sviridis	Spont	Chr_01	Chr4C	4874135	6832047	65864142	65864142	+
Chr01Chr4C18	Sviridis	Spont	Chr_01	Chr4C	4942513	6817611	65884959	65884959	+
Chr01Chr4C18	Sviridis	Spont	Chr_01	Chr4C	4942513	6832047	65884959	65884959	+
Chr01Chr4C18	Sviridis	Spont	Chr_01	Chr4C	4957975	5484169	66049811	66049811	+
Chr01Chr4C18	Sviridis	Spont	Chr_01	Chr4C	5231064	5365044	66907338	66907338	+
Chr01Chr4C18	Sviridis	Spont	Chr_01	Chr4C	5838591	6832047	68007708	68007708	+
Chr01Chr4C19	Spont	Sviridis	Chr4C	Chr_01	65729579	65811000	6960007	6960007	-
Chr01Chr4C19	Spont	Sviridis	Chr4C	Chr_01	65729579	65823071	6960007	6960007	-
Chr01Chr4C19	Sviridis	Spont	Chr_01	Chr4C	6914294	6960007	65811000	65811000	-
Chr01Chr4C19	Sviridis	Spont	Chr_01	Chr4C	6914294	6960007	65823071	65823071	-
Chr01Chr4C2	Spont	Sviridis	Chr4C	Chr_01	72596469	74907995	8093036	8093036	+
Chr01Chr4C2	Spont	Sviridis	Chr4C	Chr_01	72596469	75809868	8093036	8093036	+
Chr01Chr4C2	Spont	Sviridis	Chr4C	Chr_01	72596469	77265352	8093036	8093036	+
Chr01Chr4C2	Spont	Sviridis	Chr4C	Chr_01	72596469	77269988	8093036	8093036	+
Chr01Chr4C2	Spont	Sviridis	Chr4C	Chr_01	72596469	77376434	8093036	8093036	+
Chr01Chr4C2	Spont	Sviridis	Chr4C	Chr_01	72615944	76151298	8114977	8114977	+
Chr01Chr4C2	Spont	Sviridis	Chr4C	Chr_01	72706911	77376434	8202147	8202147	+
Chr01Chr4C2	Spont	Sviridis	Chr4C	Chr_01	73037724	75140010	8380281	8380281	+
Chr01Chr4C2	Sviridis	Spont	Chr_01	Chr4C	8093036	9046256	72596469	72596469	+
Chr01Chr4C2	Sviridis	Spont	Chr_01	Chr4C	8093036	9509741	72596469	72596469	+
Chr01Chr4C2	Sviridis	Spont	Chr_01	Chr4C	8093036	9775840	72596469	72596469	+
Chr01Chr4C2	Sviridis	Spont	Chr_01	Chr4C	8093036	9781602	72596469	72596469	+
Chr01Chr4C2	Sviridis	Spont	Chr_01	Chr4C	8093036	9902120	72596469	72596469	+
Chr01Chr4C2	Sviridis	Spont	Chr_01	Chr4C	8114977	9553295	72615944	72615944	+
Chr01Chr4C2	Sviridis	Spont	Chr_01	Chr4C	8202147	9902120	72706911	72706911	+
Chr01Chr4C2	Sviridis	Spont	Chr_01	Chr4C	8380281	9138643	73037724	73037724	+
Chr01Chr4C20	Spont	Sviridis	Chr4C	Chr_01	69982546	70591184	7065795	7065795	+
Chr01Chr4C20	Spont	Sviridis	Chr4C	Chr_01	69982546	72156978	7053585	7053585	+
Chr01Chr4C20	Spont	Sviridis	Chr4C	Chr_01	69982546	72156978	7065795	7065795	+
Chr01Chr4C20	Spont	Sviridis	Chr4C	Chr_01	70013613	71744316	7065795	7065795	+
Chr01Chr4C20	Spont	Sviridis	Chr4C	Chr_01	70013613	72156978	7065795	7065795	+
Chr01Chr4C20	Spont	Sviridis	Chr4C	Chr_01	70169444	72067410	7053585	7053585	+
Chr01Chr4C20	Sviridis	Spont	Chr_01	Chr4C	7053585	7957233	69982546	69982546	+
Chr01Chr4C20	Sviridis	Spont	Chr_01	Chr4C	7053585	7957233	70169444	70169444	+
Chr01Chr4C20	Sviridis	Spont	Chr_01	Chr4C	7065795	7239349	69982546	69982546	+
Chr01Chr4C20	Sviridis	Spont	Chr_01	Chr4C	7065795	7772931	70013613	70013613	+
Chr01Chr4C20	Sviridis	Spont	Chr_01	Chr4C	7065795	7917016	69982546	69982546	+
Chr01Chr4C20	Sviridis	Spont	Chr_01	Chr4C	7065795	7957233	70013613	70013613	+
Chr01Chr4C3	Spont	Sviridis	Chr4C	Chr_01	77369846	78304463	10219146	10219146	-
Chr01Chr4C3	Spont	Sviridis	Chr4C	Chr_01	77369846	78719852	10219146	10219146	-
Chr01Chr4C3	Spont	Sviridis	Chr4C	Chr_01	77583515	78304463	10209779	10209779	-
Chr01Chr4C3	Spont	Sviridis	Chr4C	Chr_01	77583515	78719852	10209779	10209779	-
Chr01Chr4C3	Spont	Sviridis	Chr4C	Chr_01	77595946	78719852	10200888	10200888	-
Chr01Chr4C3	Spont	Sviridis	Chr4C	Chr_01	77666940	78719852	10169752	10169752	-
Chr01Chr4C3	Sviridis	Spont	Chr_01	Chr4C	9952224	10169752	78719852	78719852	-
Chr01Chr4C3	Sviridis	Spont	Chr_01	Chr4C	9952224	10200888	78719852	78719852	-
Chr01Chr4C3	Sviridis	Spont	Chr_01	Chr4C	9952224	10209779	78719852	78719852	-
Chr01Chr4C3	Sviridis	Spont	Chr_01	Chr4C	9952224	10219146	78719852	78719852	-
Chr01Chr4C3	Sviridis	Spont	Chr_01	Chr4C	9988525	10209779	78304463	78304463	-
Chr01Chr4C3	Sviridis	Spont	Chr_01	Chr4C	9988525	10219146	78304463	78304463	-
Chr01Chr4C4	Spont	Sviridis	Chr4C	Chr_01	30008918	42095035	27401294	27401294	-
Chr01Chr4C4	Spont	Sviridis	Chr4C	Chr_01	30008918	43163074	27401294	27401294	-
Chr01Chr4C4	Spont	Sviridis	Chr4C	Chr_01	30008918	45017513	27401294	27401294	-
Chr01Chr4C4	Spont	Sviridis	Chr4C	Chr_01	30008918	45401186	27387874	27387874	-
Chr01Chr4C4	Spont	Sviridis	Chr4C	Chr_01	30008918	45401186	27401294	27401294	-
Chr01Chr4C4	Spont	Sviridis	Chr4C	Chr_01	31070358	45401186	27033046	27033046	-
Chr01Chr4C4	Spont	Sviridis	Chr4C	Chr_01	31727314	35037796	26585623	26585623	-
Chr01Chr4C4	Spont	Sviridis	Chr4C	Chr_01	32057647	33492613	26486306	26486306	-
Chr01Chr4C4	Spont	Sviridis	Chr4C	Chr_01	32282645	33492613	26383833	26383833	-
Chr01Chr4C4	Spont	Sviridis	Chr4C	Chr_01	33067627	35017158	25780458	25780458	-
Chr01Chr4C4	Spont	Sviridis	Chr4C	Chr_01	33067627	35037796	25780458	25780458	-
Chr01Chr4C4	Spont	Sviridis	Chr4C	Chr_01	35201598	45401186	24619767	24619767	-
Chr01Chr4C4	Spont	Sviridis	Chr4C	Chr_01	40287471	45401186	23594163	23594163	-
Chr01Chr4C4	Spont	Sviridis	Chr4C	Chr_01	44189741	45401186	21352895	21352895	-
Chr01Chr4C4	Sviridis	Spont	Chr_01	Chr4C	20804544	21352895	45401186	45401186	-
Chr01Chr4C4	Sviridis	Spont	Chr_01	Chr4C	20804544	23594163	45401186	45401186	-
Chr01Chr4C4	Sviridis	Spont	Chr_01	Chr4C	20804544	24619767	45401186	45401186	-
Chr01Chr4C4	Sviridis	Spont	Chr_01	Chr4C	20804544	27033046	45401186	45401186	-
Chr01Chr4C4	Sviridis	Spont	Chr_01	Chr4C	20804544	27387874	45401186	45401186	-
Chr01Chr4C4	Sviridis	Spont	Chr_01	Chr4C	20804544	27401294	45401186	45401186	-
Chr01Chr4C4	Sviridis	Spont	Chr_01	Chr4C	21208768	27401294	45017513	45017513	-
Chr01Chr4C4	Sviridis	Spont	Chr_01	Chr4C	22089988	27401294	43163074	43163074	-
Chr01Chr4C4	Sviridis	Spont	Chr_01	Chr4C	22591322	27401294	42095035	42095035	-
Chr01Chr4C4	Sviridis	Spont	Chr_01	Chr4C	24747663	25780458	35037796	35037796	-
Chr01Chr4C4	Sviridis	Spont	Chr_01	Chr4C	24747663	26585623	35037796	35037796	-
Chr01Chr4C4	Sviridis	Spont	Chr_01	Chr4C	24776981	25780458	35017158	35017158	-
Chr01Chr4C4	Sviridis	Spont	Chr_01	Chr4C	25626928	26383833	33492613	33492613	-
Chr01Chr4C4	Sviridis	Spont	Chr_01	Chr4C	25626928	26486306	33492613	33492613	-
Chr01Chr4C5	Spont	Sviridis	Chr4C	Chr_01	28993885	29575294	27479362	27479362	+
Chr01Chr4C5	Spont	Sviridis	Chr4C	Chr_01	28993885	29645845	27479362	27479362	+
Chr01Chr4C5	Spont	Sviridis	Chr4C	Chr_01	29038420	29645845	27497867	27497867	+
Chr01Chr4C5	Spont	Sviridis	Chr4C	Chr_01	29172630	29645845	27538799	27538799	+
Chr01Chr4C5	Spont	Sviridis	Chr4C	Chr_01	29188809	29575294	27544118	27544118	+
Chr01Chr4C5	Spont	Sviridis	Chr4C	Chr_01	29531899	29562572	27755330	27755330	+
Chr01Chr4C5	Sviridis	Spont	Chr_01	Chr4C	27479362	27791002	28993885	28993885	+
Chr01Chr4C5	Sviridis	Spont	Chr_01	Chr4C	27479362	27813202	28993885	28993885	+
Chr01Chr4C5	Sviridis	Spont	Chr_01	Chr4C	27497867	27813202	29038420	29038420	+
Chr01Chr4C5	Sviridis	Spont	Chr_01	Chr4C	27538799	27813202	29172630	29172630	+
Chr01Chr4C5	Sviridis	Spont	Chr_01	Chr4C	27544118	27791002	29188809	29188809	+
Chr01Chr4C5	Sviridis	Spont	Chr_01	Chr4C	27755330	27781476	29531899	29531899	+
Chr01Chr4C6	Spont	Sviridis	Chr4C	Chr_01	26856901	28901768	29331149	29331149	-
Chr01Chr4C6	Spont	Sviridis	Chr4C	Chr_01	26856901	28970834	29331149	29331149	-
Chr01Chr4C6	Spont	Sviridis	Chr4C	Chr_01	26882060	28970834	29331149	29331149	-
Chr01Chr4C6	Spont	Sviridis	Chr4C	Chr_01	28165506	28970834	28402298	28402298	-
Chr01Chr4C6	Spont	Sviridis	Chr4C	Chr_01	28555414	28970834	28152280	28152280	-
Chr01Chr4C6	Sviridis	Spont	Chr_01	Chr4C	27861546	28152280	28970834	28970834	-
Chr01Chr4C6	Sviridis	Spont	Chr_01	Chr4C	27861546	28402298	28970834	28970834	-
Chr01Chr4C6	Sviridis	Spont	Chr_01	Chr4C	27861546	29331149	28970834	28970834	-
Chr01Chr4C6	Sviridis	Spont	Chr_01	Chr4C	27862221	29331149	28970834	28970834	-
Chr01Chr4C6	Sviridis	Spont	Chr_01	Chr4C	27929131	29331149	28901768	28901768	-
Chr01Chr4C7	Spont	Sviridis	Chr4C	Chr_01	15159024	18202761	35487608	35487608	-
Chr01Chr4C7	Spont	Sviridis	Chr4C	Chr_01	15159024	23649671	35487608	35487608	-
Chr01Chr4C7	Spont	Sviridis	Chr4C	Chr_01	15159024	26577558	35487608	35487608	-
Chr01Chr4C7	Spont	Sviridis	Chr4C	Chr_01	15159024	26614850	35487608	35487608	-
Chr01Chr4C7	Spont	Sviridis	Chr4C	Chr_01	15159024	26639989	35487608	35487608	-
Chr01Chr4C7	Spont	Sviridis	Chr4C	Chr_01	15424764	20169590	35314728	35314728	-
Chr01Chr4C7	Spont	Sviridis	Chr4C	Chr_01	15793546	15806939	35026654	35026654	-
Chr01Chr4C7	Spont	Sviridis	Chr4C	Chr_01	15958291	26150551	34877265	34877265	-
Chr01Chr4C7	Sviridis	Spont	Chr_01	Chr4C	29723639	35487608	26639989	26639989	-
Chr01Chr4C7	Sviridis	Spont	Chr_01	Chr4C	29743825	35487608	26577558	26577558	-
Chr01Chr4C7	Sviridis	Spont	Chr_01	Chr4C	29743825	35487608	26614850	26614850	-
Chr01Chr4C7	Sviridis	Spont	Chr_01	Chr4C	29750857	35487608	26614850	26614850	-
Chr01Chr4C7	Sviridis	Spont	Chr_01	Chr4C	29907630	34877265	26150551	26150551	-
Chr01Chr4C7	Sviridis	Spont	Chr_01	Chr4C	31346506	35487608	23649671	23649671	-
Chr01Chr4C7	Sviridis	Spont	Chr_01	Chr4C	32748671	35314728	20169590	20169590	-
Chr01Chr4C7	Sviridis	Spont	Chr_01	Chr4C	33695594	35487608	18202761	18202761	-
Chr01Chr4C7	Sviridis	Spont	Chr_01	Chr4C	35014051	35026654	15806939	15806939	-
Chr01Chr4C8	Spont	Sviridis	Chr4C	Chr_01	14447240	14571746	35722777	35722777	+
Chr01Chr4C8	Spont	Sviridis	Chr4C	Chr_01	14447240	14617067	35722777	35722777	+
Chr01Chr4C8	Spont	Sviridis	Chr4C	Chr_01	14447240	14644314	35722777	35722777	+
Chr01Chr4C8	Sviridis	Spont	Chr_01	Chr4C	35722777	35769401	14447240	14447240	+
Chr01Chr4C8	Sviridis	Spont	Chr_01	Chr4C	35722777	35802574	14447240	14447240	+
Chr01Chr4C8	Sviridis	Spont	Chr_01	Chr4C	35722777	35820718	14447240	14447240	+
Chr01Chr4C9	Spont	Sviridis	Chr4C	Chr_01	13312825	14097583	36474639	36474639	-
Chr01Chr4C9	Spont	Sviridis	Chr4C	Chr_01	13312825	14333380	36474639	36474639	-
Chr01Chr4C9	Sviridis	Spont	Chr_01	Chr4C	35893970	36474639	14333380	14333380	-
Chr01Chr4C9	Sviridis	Spont	Chr_01	Chr4C	36005718	36474639	14097583	14097583	-
Chr01Chr4D1	Spont	Sviridis	Chr4D	Chr_01	31123170	32521001	27420203	27420203	-
Chr01Chr4D1	Spont	Sviridis	Chr4D	Chr_01	31123170	38655824	27420203	27420203	-
Chr01Chr4D1	Spont	Sviridis	Chr4D	Chr_01	31123170	41099776	27420203	27420203	-
Chr01Chr4D1	Spont	Sviridis	Chr4D	Chr_01	31123170	41181451	27415144	27415144	-
Chr01Chr4D1	Spont	Sviridis	Chr4D	Chr_01	31123170	41181451	27420203	27420203	-
Chr01Chr4D1	Spont	Sviridis	Chr4D	Chr_01	31124503	41181451	27414329	27414329	-
Chr01Chr4D1	Spont	Sviridis	Chr4D	Chr_01	31271106	41181451	27401294	27401294	-
Chr01Chr4D1	Spont	Sviridis	Chr4D	Chr_01	31291152	41181451	27387874	27387874	-
Chr01Chr4D1	Spont	Sviridis	Chr4D	Chr_01	34401022	36125571	26486306	26486306	-
Chr01Chr4D1	Spont	Sviridis	Chr4D	Chr_01	34401022	38084444	26522145	26522145	-
Chr01Chr4D1	Spont	Sviridis	Chr4D	Chr_01	35723748	38084444	25869432	25869432	-
Chr01Chr4D1	Spont	Sviridis	Chr4D	Chr_01	38016424	41181451	24986779	24986779	-
Chr01Chr4D1	Spont	Sviridis	Chr4D	Chr_01	38367049	41181451	24619767	24619767	-
Chr01Chr4D1	Sviridis	Spont	Chr_01	Chr4D	22591322	24619767	41181451	41181451	-
Chr01Chr4D1	Sviridis	Spont	Chr_01	Chr4D	22591322	24986779	41181451	41181451	-
Chr01Chr4D1	Sviridis	Spont	Chr_01	Chr4D	22591322	27387874	41181451	41181451	-
Chr01Chr4D1	Sviridis	Spont	Chr_01	Chr4D	22591322	27401294	41181451	41181451	-
Chr01Chr4D1	Sviridis	Spont	Chr_01	Chr4D	22591322	27414329	41181451	41181451	-
Chr01Chr4D1	Sviridis	Spont	Chr_01	Chr4D	22591322	27415144	41181451	41181451	-
Chr01Chr4D1	Sviridis	Spont	Chr_01	Chr4D	22591322	27420203	41099776	41099776	-
Chr01Chr4D1	Sviridis	Spont	Chr_01	Chr4D	22591322	27420203	41181451	41181451	-
Chr01Chr4D1	Sviridis	Spont	Chr_01	Chr4D	24364018	27420203	38655824	38655824	-
Chr01Chr4D1	Sviridis	Spont	Chr_01	Chr4D	24717528	25869432	38084444	38084444	-
Chr01Chr4D1	Sviridis	Spont	Chr_01	Chr4D	24717528	26522145	38084444	38084444	-
Chr01Chr4D1	Sviridis	Spont	Chr_01	Chr4D	25626928	26486306	36125571	36125571	-
Chr01Chr4D1	Sviridis	Spont	Chr_01	Chr4D	26809731	27420203	32521001	32521001	-
Chr01Chr4D10	Spont	Sviridis	Chr4D	Chr_01	16643242	16697219	35852770	35852770	+
Chr01Chr4D10	Spont	Sviridis	Chr4D	Chr_01	16643242	16707490	35852770	35852770	+
Chr01Chr4D10	Spont	Sviridis	Chr4D	Chr_01	16643242	16744520	35852770	35852770	+
Chr01Chr4D10	Spont	Sviridis	Chr4D	Chr_01	16696488	16744520	35893970	35893970	+
Chr01Chr4D10	Sviridis	Spont	Chr_01	Chr4D	35852770	35894841	16643242	16643242	+
Chr01Chr4D10	Sviridis	Spont	Chr_01	Chr4D	35852770	35900515	16643242	16643242	+
Chr01Chr4D10	Sviridis	Spont	Chr_01	Chr4D	35852770	35941330	16643242	16643242	+
Chr01Chr4D10	Sviridis	Spont	Chr_01	Chr4D	35893970	35941330	16696488	16696488	+
Chr01Chr4D11	Spont	Sviridis	Chr4D	Chr_01	12618150	13760045	37090515	37090515	-
Chr01Chr4D11	Spont	Sviridis	Chr4D	Chr_01	12618150	14963814	37090515	37090515	-
Chr01Chr4D11	Spont	Sviridis	Chr4D	Chr_01	12618150	15046468	37090515	37090515	-
Chr01Chr4D11	Spont	Sviridis	Chr4D	Chr_01	12618150	15081670	37090515	37090515	-
Chr01Chr4D11	Spont	Sviridis	Chr4D	Chr_01	12876133	15034230	36994653	36994653	-
Chr01Chr4D11	Spont	Sviridis	Chr4D	Chr_01	12876133	15081670	36994653	36994653	-
Chr01Chr4D11	Sviridis	Spont	Chr_01	Chr4D	36010654	36994653	15081670	15081670	-
Chr01Chr4D11	Sviridis	Spont	Chr_01	Chr4D	36010654	37090515	15081670	15081670	-
Chr01Chr4D11	Sviridis	Spont	Chr_01	Chr4D	36044769	36994653	15034230	15034230	-
Chr01Chr4D11	Sviridis	Spont	Chr_01	Chr4D	36044769	37090515	15046468	15046468	-
Chr01Chr4D11	Sviridis	Spont	Chr_01	Chr4D	36095693	37090515	14963814	14963814	-
Chr01Chr4D11	Sviridis	Spont	Chr_01	Chr4D	36615022	37090515	13760045	13760045	-
Chr01Chr4D12	Spont	Sviridis	Chr4D	Chr_01	63458086	64568152	3259697	3259697	-
Chr01Chr4D12	Spont	Sviridis	Chr4D	Chr_01	63458086	64645613	3251278	3251278	-
Chr01Chr4D12	Spont	Sviridis	Chr4D	Chr_01	63458086	64645613	3259697	3259697	-
Chr01Chr4D12	Spont	Sviridis	Chr4D	Chr_01	63463133	64568152	3259697	3259697	-
Chr01Chr4D12	Spont	Sviridis	Chr4D	Chr_01	63580630	64645613	3240108	3240108	-
Chr01Chr4D12	Spont	Sviridis	Chr4D	Chr_01	63916479	64645613	3165909	3165909	-
Chr01Chr4D12	Sviridis	Spont	Chr_01	Chr4D	3047334	3165909	64645613	64645613	-
Chr01Chr4D12	Sviridis	Spont	Chr_01	Chr4D	3047334	3240108	64645613	64645613	-
Chr01Chr4D12	Sviridis	Spont	Chr_01	Chr4D	3047334	3251278	64645613	64645613	-
Chr01Chr4D12	Sviridis	Spont	Chr_01	Chr4D	3047334	3259697	64568152	64568152	-
Chr01Chr4D12	Sviridis	Spont	Chr_01	Chr4D	3047334	3259697	64645613	64645613	-
Chr01Chr4D13	Spont	Sviridis	Chr4D	Chr_01	11577449	12597074	37527805	37527805	-
Chr01Chr4D13	Spont	Sviridis	Chr4D	Chr_01	9635184	11213346	38402651	38402651	-
Chr01Chr4D13	Spont	Sviridis	Chr4D	Chr_01	9635184	12549033	38402651	38402651	-
Chr01Chr4D13	Spont	Sviridis	Chr4D	Chr_01	9635184	12597074	38402651	38402651	-
Chr01Chr4D13	Spont	Sviridis	Chr4D	Chr_01	9645947	12597074	38402651	38402651	-
Chr01Chr4D13	Spont	Sviridis	Chr4D	Chr_01	9905213	12597074	38167581	38167581	-
Chr01Chr4D13	Sviridis	Spont	Chr_01	Chr4D	37099886	37527805	12597074	12597074	-
Chr01Chr4D13	Sviridis	Spont	Chr_01	Chr4D	37099886	38167581	12597074	12597074	-
Chr01Chr4D13	Sviridis	Spont	Chr_01	Chr4D	37099886	38402651	12597074	12597074	-
Chr01Chr4D13	Sviridis	Spont	Chr_01	Chr4D	37147022	38402651	12549033	12549033	-
Chr01Chr4D13	Sviridis	Spont	Chr_01	Chr4D	37616746	38402651	11213346	11213346	-
Chr01Chr4D14	Spont	Sviridis	Chr4D	Chr_01	8016736	9618790	39162935	39162935	-
Chr01Chr4D14	Spont	Sviridis	Chr4D	Chr_01	8043196	9618790	39111025	39111025	-
Chr01Chr4D14	Spont	Sviridis	Chr4D	Chr_01	8104539	9618790	39097665	39097665	-
Chr01Chr4D14	Spont	Sviridis	Chr4D	Chr_01	8256000	9573364	39051111	39051111	-
Chr01Chr4D14	Spont	Sviridis	Chr4D	Chr_01	8323906	9343132	39024191	39024191	-
Chr01Chr4D14	Spont	Sviridis	Chr4D	Chr_01	9140430	9618790	38703762	38703762	-
Chr01Chr4D14	Sviridis	Spont	Chr_01	Chr4D	38467799	38703762	9618790	9618790	-
Chr01Chr4D14	Sviridis	Spont	Chr_01	Chr4D	38467799	39097665	9618790	9618790	-
Chr01Chr4D14	Sviridis	Spont	Chr_01	Chr4D	38467799	39111025	9618790	9618790	-
Chr01Chr4D14	Sviridis	Spont	Chr_01	Chr4D	38467799	39162935	9618790	9618790	-
Chr01Chr4D14	Sviridis	Spont	Chr_01	Chr4D	38532984	39051111	9573364	9573364	-
Chr01Chr4D14	Sviridis	Spont	Chr_01	Chr4D	38604998	39024191	9343132	9343132	-
Chr01Chr4D15	Spont	Sviridis	Chr4D	Chr_01	6529886	7964261	40031909	40031909	-
Chr01Chr4D15	Spont	Sviridis	Chr4D	Chr_01	6529886	7968840	40031909	40031909	-
Chr01Chr4D15	Spont	Sviridis	Chr4D	Chr_01	6547829	7858861	39986284	39986284	-
Chr01Chr4D15	Spont	Sviridis	Chr4D	Chr_01	6666493	7879206	39933263	39933263	-
Chr01Chr4D15	Spont	Sviridis	Chr4D	Chr_01	6666493	7964261	39933263	39933263	-
Chr01Chr4D15	Spont	Sviridis	Chr4D	Chr_01	6712536	7920859	39933263	39933263	-
Chr01Chr4D15	Sviridis	Spont	Chr_01	Chr4D	39279937	39933263	7920859	7920859	-
Chr01Chr4D15	Sviridis	Spont	Chr_01	Chr4D	39279937	39933263	7964261	7964261	-
Chr01Chr4D15	Sviridis	Spont	Chr_01	Chr4D	39279937	40031909	7964261	7964261	-
Chr01Chr4D15	Sviridis	Spont	Chr_01	Chr4D	39279937	40031909	7968840	7968840	-
Chr01Chr4D15	Sviridis	Spont	Chr_01	Chr4D	39316520	40031909	7964261	7964261	-
Chr01Chr4D15	Sviridis	Spont	Chr_01	Chr4D	39341152	39933263	7879206	7879206	-
Chr01Chr4D15	Sviridis	Spont	Chr_01	Chr4D	39352241	39986284	7858861	7858861	-
Chr01Chr4D16	Spont	Sviridis	Chr4D	Chr_01	65474030	67456649	3501717	3501717	+
Chr01Chr4D16	Spont	Sviridis	Chr4D	Chr_01	65474030	73649183	3501717	3501717	+
Chr01Chr4D16	Spont	Sviridis	Chr4D	Chr_01	65474030	73651119	3501717	3501717	+
Chr01Chr4D16	Spont	Sviridis	Chr4D	Chr_01	65532573	73651119	3537106	3537106	+
Chr01Chr4D16	Spont	Sviridis	Chr4D	Chr_01	66933219	68026964	4341040	4341040	+
Chr01Chr4D16	Spont	Sviridis	Chr4D	Chr_01	66933219	73651119	4341040	4341040	+
Chr01Chr4D16	Spont	Sviridis	Chr4D	Chr_01	66941736	72931736	4222022	4222022	+
Chr01Chr4D16	Sviridis	Spont	Chr_01	Chr4D	3501717	4484227	65474030	65474030	+
Chr01Chr4D16	Sviridis	Spont	Chr_01	Chr4D	3501717	7237330	65474030	65474030	+
Chr01Chr4D16	Sviridis	Spont	Chr_01	Chr4D	3501717	7239349	65474030	65474030	+
Chr01Chr4D16	Sviridis	Spont	Chr_01	Chr4D	3537106	7239349	65532573	65532573	+
Chr01Chr4D16	Sviridis	Spont	Chr_01	Chr4D	4222022	7048893	66941736	66941736	+
Chr01Chr4D16	Sviridis	Spont	Chr_01	Chr4D	4341040	4675243	66933219	66933219	+
Chr01Chr4D16	Sviridis	Spont	Chr_01	Chr4D	4341040	7239349	66933219	66933219	+
Chr01Chr4D17	Spont	Sviridis	Chr4D	Chr_01	5675432	5975013	40086681	40086681	+
Chr01Chr4D17	Spont	Sviridis	Chr4D	Chr_01	5685560	5975013	40099508	40099508	+
Chr01Chr4D17	Spont	Sviridis	Chr4D	Chr_01	5765045	5975013	40117258	40117258	+
Chr01Chr4D17	Spont	Sviridis	Chr4D	Chr_01	5937481	5975013	40183541	40183541	-
Chr01Chr4D17	Sviridis	Spont	Chr_01	Chr4D	40086681	40214995	5675432	5675432	+
Chr01Chr4D17	Sviridis	Spont	Chr_01	Chr4D	40086681	40246052	5675432	5675432	+
Chr01Chr4D17	Sviridis	Spont	Chr_01	Chr4D	40099508	40152745	5685560	5685560	+
Chr01Chr4D17	Sviridis	Spont	Chr_01	Chr4D	40099508	40183541	5685560	5685560	+
Chr01Chr4D17	Sviridis	Spont	Chr_01	Chr4D	40099508	40214995	5685560	5685560	+
Chr01Chr4D17	Sviridis	Spont	Chr_01	Chr4D	40117258	40214995	5765045	5765045	+
Chr01Chr4D17	Sviridis	Spont	Chr_01	Chr4D	40148192	40183541	5975013	5975013	-
Chr01Chr4D18	Spont	Sviridis	Chr4D	Chr_01	4201506	5326965	40806279	40806279	-
Chr01Chr4D18	Spont	Sviridis	Chr4D	Chr_01	4201506	5500341	40806279	40806279	-
Chr01Chr4D18	Spont	Sviridis	Chr4D	Chr_01	4273500	5500341	40783079	40783079	-
Chr01Chr4D18	Spont	Sviridis	Chr4D	Chr_01	4286926	5461169	40764176	40764176	-
Chr01Chr4D18	Spont	Sviridis	Chr4D	Chr_01	4286926	5461169	40783079	40783079	-
Chr01Chr4D18	Spont	Sviridis	Chr4D	Chr_01	4302682	5461169	40778931	40778931	-
Chr01Chr4D18	Spont	Sviridis	Chr4D	Chr_01	4401363	5461169	40778931	40778931	-
Chr01Chr4D18	Spont	Sviridis	Chr4D	Chr_01	4521741	5461169	40778931	40778931	-
Chr01Chr4D18	Spont	Sviridis	Chr4D	Chr_01	5480688	5500341	40321156	40321156	+
Chr01Chr4D18	Sviridis	Spont	Chr_01	Chr4D	40321156	40332623	5480688	5480688	+
Chr01Chr4D18	Sviridis	Spont	Chr_01	Chr4D	40321156	40783079	5500341	5500341	-
Chr01Chr4D18	Sviridis	Spont	Chr_01	Chr4D	40321156	40806279	5500341	5500341	-
Chr01Chr4D18	Sviridis	Spont	Chr_01	Chr4D	40339088	40764176	5461169	5461169	-
Chr01Chr4D18	Sviridis	Spont	Chr_01	Chr4D	40339088	40778931	5461169	5461169	-
Chr01Chr4D18	Sviridis	Spont	Chr_01	Chr4D	40339088	40783079	5461169	5461169	-
Chr01Chr4D18	Sviridis	Spont	Chr_01	Chr4D	40370736	40806279	5326965	5326965	-
Chr01Chr4D19	Spont	Sviridis	Chr4D	Chr_01	2774702	3587619	40873894	40873894	+
Chr01Chr4D19	Spont	Sviridis	Chr4D	Chr_01	2774702	3587619	40938555	40938555	+
Chr01Chr4D19	Spont	Sviridis	Chr4D	Chr_01	3168345	3575180	40952600	40952600	+
Chr01Chr4D19	Spont	Sviridis	Chr4D	Chr_01	3168345	3587619	40952600	40952600	+
Chr01Chr4D19	Spont	Sviridis	Chr4D	Chr_01	3186314	3587619	40962963	40962963	+
Chr01Chr4D19	Sviridis	Spont	Chr_01	Chr4D	40873894	41131752	2774702	2774702	+
Chr01Chr4D19	Sviridis	Spont	Chr_01	Chr4D	40938555	41131752	2774702	2774702	+
Chr01Chr4D19	Sviridis	Spont	Chr_01	Chr4D	40952600	41126771	3168345	3168345	+
Chr01Chr4D19	Sviridis	Spont	Chr_01	Chr4D	40952600	41131752	3168345	3168345	+
Chr01Chr4D19	Sviridis	Spont	Chr_01	Chr4D	40962963	41131752	3186314	3186314	+
Chr01Chr4D2	Spont	Sviridis	Chr4D	Chr_01	57648989	61605535	1479856	1479856	+
Chr01Chr4D2	Spont	Sviridis	Chr4D	Chr_01	57648989	61877111	1479856	1479856	+
Chr01Chr4D2	Spont	Sviridis	Chr4D	Chr_01	57648989	62282845	1479856	1479856	+
Chr01Chr4D2	Spont	Sviridis	Chr4D	Chr_01	57648989	62674306	1479856	1479856	+
Chr01Chr4D2	Spont	Sviridis	Chr4D	Chr_01	57648989	62935239	1479856	1479856	+
Chr01Chr4D2	Spont	Sviridis	Chr4D	Chr_01	57648989	63002904	1479856	1479856	+
Chr01Chr4D2	Spont	Sviridis	Chr4D	Chr_01	58614323	61327921	1534960	1534960	+
Chr01Chr4D2	Spont	Sviridis	Chr4D	Chr_01	58614323	61877111	1534960	1534960	+
Chr01Chr4D2	Spont	Sviridis	Chr4D	Chr_01	58614323	63002904	1534960	1534960	+
Chr01Chr4D2	Spont	Sviridis	Chr4D	Chr_01	58862303	62997044	1571939	1571939	+
Chr01Chr4D2	Sviridis	Spont	Chr_01	Chr4D	1479856	2376286	57648989	57648989	+
Chr01Chr4D2	Sviridis	Spont	Chr_01	Chr4D	1479856	2523101	57648989	57648989	+
Chr01Chr4D2	Sviridis	Spont	Chr_01	Chr4D	1479856	2586515	57648989	57648989	+
Chr01Chr4D2	Sviridis	Spont	Chr_01	Chr4D	1479856	2791568	57648989	57648989	+
Chr01Chr4D2	Sviridis	Spont	Chr_01	Chr4D	1479856	2826821	57648989	57648989	+
Chr01Chr4D2	Sviridis	Spont	Chr_01	Chr4D	1479856	2858720	57648989	57648989	+
Chr01Chr4D2	Sviridis	Spont	Chr_01	Chr4D	1534960	2343171	58614323	58614323	+
Chr01Chr4D2	Sviridis	Spont	Chr_01	Chr4D	1534960	2523101	58614323	58614323	+
Chr01Chr4D2	Sviridis	Spont	Chr_01	Chr4D	1534960	2858720	58614323	58614323	+
Chr01Chr4D2	Sviridis	Spont	Chr_01	Chr4D	1571939	2854079	58862303	58862303	+
Chr01Chr4D20	Spont	Sviridis	Chr4D	Chr_01	1124312	2196026	41453712	41453712	-
Chr01Chr4D20	Spont	Sviridis	Chr4D	Chr_01	1124312	2302830	41453712	41453712	-
Chr01Chr4D20	Spont	Sviridis	Chr4D	Chr_01	1391097	2302830	41399885	41399885	-
Chr01Chr4D20	Spont	Sviridis	Chr4D	Chr_01	2020603	2302830	41261634	41261634	-
Chr01Chr4D20	Sviridis	Spont	Chr_01	Chr4D	41134141	41261634	2302830	2302830	-
Chr01Chr4D20	Sviridis	Spont	Chr_01	Chr4D	41134141	41399885	2302830	2302830	-
Chr01Chr4D20	Sviridis	Spont	Chr_01	Chr4D	41134141	41453712	2302830	2302830	-
Chr01Chr4D20	Sviridis	Spont	Chr_01	Chr4D	41189698	41453712	2196026	2196026	-
Chr01Chr4D21	Spont	Sviridis	Chr4D	Chr_01	787245	919462	41382955	41382955	-
Chr01Chr4D21	Spont	Sviridis	Chr4D	Chr_01	787245	919462	41389799	41389799	-
Chr01Chr4D21	Sviridis	Spont	Chr_01	Chr4D	41335334	41382955	919462	919462	-
Chr01Chr4D21	Sviridis	Spont	Chr_01	Chr4D	41335334	41389799	919462	919462	-
Chr01Chr4D22	Spont	Sviridis	Chr4D	Chr_01	161628	593238	41591473	41591473	-
Chr01Chr4D22	Spont	Sviridis	Chr4D	Chr_01	197021	434391	41585441	41585441	-
Chr01Chr4D22	Spont	Sviridis	Chr4D	Chr_01	197021	593238	41585441	41585441	-
Chr01Chr4D22	Spont	Sviridis	Chr4D	Chr_01	587205	593238	41517664	41517664	+
Chr01Chr4D22	Sviridis	Spont	Chr_01	Chr4D	41517664	41521114	587205	587205	+
Chr01Chr4D22	Sviridis	Spont	Chr_01	Chr4D	41517664	41585441	593238	593238	-
Chr01Chr4D22	Sviridis	Spont	Chr_01	Chr4D	41517664	41591473	593238	593238	-
Chr01Chr4D22	Sviridis	Spont	Chr_01	Chr4D	41552621	41585441	434391	434391	-
Chr01Chr4D3	Spont	Sviridis	Chr4D	Chr_01	30435236	30847256	27538799	27538799	+
Chr01Chr4D3	Spont	Sviridis	Chr4D	Chr_01	30435236	31057762	27538799	27538799	+
Chr01Chr4D3	Spont	Sviridis	Chr4D	Chr_01	30435236	31110771	27538799	27538799	+
Chr01Chr4D3	Spont	Sviridis	Chr4D	Chr_01	30599670	31110771	27558519	27558519	+
Chr01Chr4D3	Spont	Sviridis	Chr4D	Chr_01	30973583	31110771	27781476	27781476	-
Chr01Chr4D3	Sviridis	Spont	Chr_01	Chr4D	27538799	27688875	30435236	30435236	+
Chr01Chr4D3	Sviridis	Spont	Chr_01	Chr4D	27538799	27781476	30435236	30435236	+
Chr01Chr4D3	Sviridis	Spont	Chr_01	Chr4D	27558519	27781476	30599670	30599670	+
Chr01Chr4D3	Sviridis	Spont	Chr_01	Chr4D	27721050	27781476	31110771	31110771	-
Chr01Chr4D4	Spont	Sviridis	Chr4D	Chr_01	26971616	30228671	29675924	29675924	-
Chr01Chr4D4	Spont	Sviridis	Chr4D	Chr_01	26971616	30243541	29675924	29675924	-
Chr01Chr4D4	Spont	Sviridis	Chr4D	Chr_01	26990844	30243541	29649421	29649421	-
Chr01Chr4D4	Spont	Sviridis	Chr4D	Chr_01	27744162	30243541	29391916	29391916	-
Chr01Chr4D4	Spont	Sviridis	Chr4D	Chr_01	27775274	30243541	29376232	29376232	-
Chr01Chr4D4	Spont	Sviridis	Chr4D	Chr_01	29250059	30243541	28416431	28416431	-
Chr01Chr4D4	Sviridis	Spont	Chr_01	Chr4D	27903389	28416431	30243541	30243541	-
Chr01Chr4D4	Sviridis	Spont	Chr_01	Chr4D	27903389	29376232	30243541	30243541	-
Chr01Chr4D4	Sviridis	Spont	Chr_01	Chr4D	27903389	29391916	30243541	30243541	-
Chr01Chr4D4	Sviridis	Spont	Chr_01	Chr4D	27903389	29649421	30243541	30243541	-
Chr01Chr4D4	Sviridis	Spont	Chr_01	Chr4D	27903389	29675924	30243541	30243541	-
Chr01Chr4D4	Sviridis	Spont	Chr_01	Chr4D	27931027	29675924	30228671	30228671	-
Chr01Chr4D5	Spont	Sviridis	Chr4D	Chr_01	26557546	26937665	29677865	29677865	+
Chr01Chr4D5	Spont	Sviridis	Chr4D	Chr_01	26557546	26950293	29677865	29677865	+
Chr01Chr4D5	Spont	Sviridis	Chr4D	Chr_01	26563218	26779128	29692133	29692133	+
Chr01Chr4D5	Spont	Sviridis	Chr4D	Chr_01	26563218	26823890	29692133	29692133	+
Chr01Chr4D5	Spont	Sviridis	Chr4D	Chr_01	26563218	26927250	29692133	29692133	+
Chr01Chr4D5	Spont	Sviridis	Chr4D	Chr_01	26563218	26937665	29692133	29692133	+
Chr01Chr4D5	Spont	Sviridis	Chr4D	Chr_01	26563218	26944036	29692133	29692133	+
Chr01Chr4D5	Spont	Sviridis	Chr4D	Chr_01	26574069	26937665	29723639	29723639	+
Chr01Chr4D5	Spont	Sviridis	Chr4D	Chr_01	26574069	26944036	29723639	29723639	+
Chr01Chr4D5	Spont	Sviridis	Chr4D	Chr_01	26574069	26950293	29723639	29723639	+
Chr01Chr4D5	Spont	Sviridis	Chr4D	Chr_01	26669586	26950293	29750857	29750857	+
Chr01Chr4D5	Sviridis	Spont	Chr_01	Chr4D	29677865	29938941	26557546	26557546	+
Chr01Chr4D5	Sviridis	Spont	Chr_01	Chr4D	29692133	29847879	26563218	26563218	+
Chr01Chr4D5	Sviridis	Spont	Chr_01	Chr4D	29692133	29864927	26563218	26563218	+
Chr01Chr4D5	Sviridis	Spont	Chr_01	Chr4D	29692133	29923846	26563218	26563218	+
Chr01Chr4D5	Sviridis	Spont	Chr_01	Chr4D	29692133	29938941	26563218	26563218	+
Chr01Chr4D5	Sviridis	Spont	Chr_01	Chr4D	29723639	29938941	26574069	26574069	+
Chr01Chr4D5	Sviridis	Spont	Chr_01	Chr4D	29750857	29938941	26669586	26669586	+
Chr01Chr4D6	Spont	Sviridis	Chr4D	Chr_01	22697036	26385766	32136895	32136895	-
Chr01Chr4D6	Spont	Sviridis	Chr4D	Chr_01	22697036	26423492	32136895	32136895	-
Chr01Chr4D6	Spont	Sviridis	Chr4D	Chr_01	22705255	26423492	32136895	32136895	-
Chr01Chr4D6	Spont	Sviridis	Chr4D	Chr_01	22941252	26423492	32057702	32057702	-
Chr01Chr4D6	Spont	Sviridis	Chr4D	Chr_01	23105678	26417427	31986552	31986552	-
Chr01Chr4D6	Spont	Sviridis	Chr4D	Chr_01	23105678	26423492	31986552	31986552	-
Chr01Chr4D6	Spont	Sviridis	Chr4D	Chr_01	23208479	26423492	31927314	31927314	-
Chr01Chr4D6	Sviridis	Spont	Chr_01	Chr4D	30027982	31927314	26423492	26423492	-
Chr01Chr4D6	Sviridis	Spont	Chr_01	Chr4D	30027982	31986552	26417427	26417427	-
Chr01Chr4D6	Sviridis	Spont	Chr_01	Chr4D	30027982	31986552	26423492	26423492	-
Chr01Chr4D6	Sviridis	Spont	Chr_01	Chr4D	30027982	32057702	26423492	26423492	-
Chr01Chr4D6	Sviridis	Spont	Chr_01	Chr4D	30027982	32136895	26385766	26385766	-
Chr01Chr4D6	Sviridis	Spont	Chr_01	Chr4D	30027982	32136895	26423492	26423492	-
Chr01Chr4D6	Sviridis	Spont	Chr_01	Chr4D	30041019	32136895	26423492	26423492	-
Chr01Chr4D7	Spont	Sviridis	Chr4D	Chr_01	16784287	19819357	35160442	35160442	-
Chr01Chr4D7	Spont	Sviridis	Chr4D	Chr_01	16784287	22414871	35160442	35160442	-
Chr01Chr4D7	Spont	Sviridis	Chr4D	Chr_01	16784287	22525248	35160442	35160442	-
Chr01Chr4D7	Spont	Sviridis	Chr4D	Chr_01	16784287	22582632	35160442	35160442	-
Chr01Chr4D7	Spont	Sviridis	Chr4D	Chr_01	16828078	22582632	35146879	35146879	-
Chr01Chr4D7	Spont	Sviridis	Chr4D	Chr_01	16928506	17379871	35054905	35054905	-
Chr01Chr4D7	Spont	Sviridis	Chr4D	Chr_01	16961172	22414871	35045092	35045092	-
Chr01Chr4D7	Spont	Sviridis	Chr4D	Chr_01	16961172	22582632	35045092	35045092	-
Chr01Chr4D7	Spont	Sviridis	Chr4D	Chr_01	17071949	22582632	35018437	35018437	-
Chr01Chr4D7	Spont	Sviridis	Chr4D	Chr_01	19193993	22525248	33951593	33951593	-
Chr01Chr4D7	Spont	Sviridis	Chr4D	Chr_01	21468208	22582632	32629988	32629988	-
Chr01Chr4D7	Sviridis	Spont	Chr_01	Chr4D	32186090	32629988	22582632	22582632	-
Chr01Chr4D7	Sviridis	Spont	Chr_01	Chr4D	32186090	33951593	22525248	22525248	-
Chr01Chr4D7	Sviridis	Spont	Chr_01	Chr4D	32186090	35018437	22582632	22582632	-
Chr01Chr4D7	Sviridis	Spont	Chr_01	Chr4D	32186090	35045092	22582632	22582632	-
Chr01Chr4D7	Sviridis	Spont	Chr_01	Chr4D	32186090	35160442	22525248	22525248	-
Chr01Chr4D7	Sviridis	Spont	Chr_01	Chr4D	32186090	35160442	22582632	22582632	-
Chr01Chr4D7	Sviridis	Spont	Chr_01	Chr4D	32198753	35146879	22582632	22582632	-
Chr01Chr4D7	Sviridis	Spont	Chr_01	Chr4D	32271915	35045092	22414871	22414871	-
Chr01Chr4D7	Sviridis	Spont	Chr_01	Chr4D	32271915	35160442	22414871	22414871	-
Chr01Chr4D7	Sviridis	Spont	Chr_01	Chr4D	33693494	35160442	19819357	19819357	-
Chr01Chr4D7	Sviridis	Spont	Chr_01	Chr4D	35014051	35054905	17379871	17379871	-
Chr01Chr4D8	Spont	Sviridis	Chr4D	Chr_01	15857231	16474064	35531284	35531284	-
Chr01Chr4D8	Spont	Sviridis	Chr4D	Chr_01	15863086	16474064	35527020	35527020	-
Chr01Chr4D8	Spont	Sviridis	Chr4D	Chr_01	15946698	16474064	35487608	35487608	-
Chr01Chr4D8	Spont	Sviridis	Chr4D	Chr_01	16391635	16474064	35218462	35218462	+
Chr01Chr4D8	Sviridis	Spont	Chr_01	Chr4D	35218462	35314728	16391635	16391635	+
Chr01Chr4D8	Sviridis	Spont	Chr_01	Chr4D	35218462	35487608	16474064	16474064	-
Chr01Chr4D8	Sviridis	Spont	Chr_01	Chr4D	35218462	35527020	16474064	16474064	-
Chr01Chr4D8	Sviridis	Spont	Chr_01	Chr4D	35218462	35531284	16474064	16474064	-
Chr01Chr4D9	Spont	Sviridis	Chr4D	Chr_01	15503502	15734466	35686747	35686747	+
Chr01Chr4D9	Spont	Sviridis	Chr4D	Chr_01	15506019	15651892	35686747	35686747	+
Chr01Chr4D9	Spont	Sviridis	Chr4D	Chr_01	15506019	15734466	35686747	35686747	+
Chr01Chr4D9	Spont	Sviridis	Chr4D	Chr_01	15634420	15734466	35722777	35722777	+
Chr01Chr4D9	Sviridis	Spont	Chr_01	Chr4D	35686747	35737134	15506019	15506019	+
Chr01Chr4D9	Sviridis	Spont	Chr_01	Chr4D	35686747	35789199	15503502	15503502	+
Chr01Chr4D9	Sviridis	Spont	Chr_01	Chr4D	35686747	35789199	15506019	15506019	+
Chr01Chr4D9	Sviridis	Spont	Chr_01	Chr4D	35722777	35789199	15634420	15634420	+
Chr01Sh011	STP	Sbicolor	Sh01	Chr01	102542	72198522	22390	22390	+
Chr01Sh011	STP	Sbicolor	Sh01	Chr01	102542	72231491	22390	22390	+
Chr01Sh011	STP	Sbicolor	Sh01	Chr01	102542	72232721	22390	22390	+
Chr01Sh011	STP	Sbicolor	Sh01	Chr01	11677928	71456067	8188933	8188933	+
Chr01Sh011	STP	Sbicolor	Sh01	Chr01	12583042	71297270	8708286	8708286	+
Chr01Sh011	STP	Sbicolor	Sh01	Chr01	130450	70885254	53780	53780	+
Chr01Sh011	STP	Sbicolor	Sh01	Chr01	130450	72231491	53780	53780	+
Chr01Sh011	STP	Sbicolor	Sh01	Chr01	130450	72232721	53780	53780	+
Chr01Sh011	STP	Sbicolor	Sh01	Chr01	139091	72231491	62891	62891	+
Chr01Sh011	STP	Sbicolor	Sh01	Chr01	143908	72191484	79158	79158	+
Chr01Sh011	STP	Sbicolor	Sh01	Chr01	1610522	71674354	1511791	1511791	+
Chr01Sh011	STP	Sbicolor	Sh01	Chr01	186927	72232721	155314	155314	+
Chr01Sh011	STP	Sbicolor	Sh01	Chr01	23544233	24584850	16488319	16488319	+
Chr01Sh011	STP	Sbicolor	Sh01	Chr01	24139277	72231491	17225824	17225824	+
Chr01Sh011	STP	Sbicolor	Sh01	Chr01	24153074	72231491	17239642	17239642	+
Chr01Sh011	STP	Sbicolor	Sh01	Chr01	24609495	26438236	17588587	17588587	+
Chr01Sh011	STP	Sbicolor	Sh01	Chr01	24609495	26475846	17588587	17588587	+
Chr01Sh011	STP	Sbicolor	Sh01	Chr01	25707412	26249960	18727219	18727219	+
Chr01Sh011	STP	Sbicolor	Sh01	Chr01	27096080	27409280	19685490	19685490	+
Chr01Sh011	STP	Sbicolor	Sh01	Chr01	28888745	29476204	21454933	21454933	+
Chr01Sh011	STP	Sbicolor	Sh01	Chr01	28991886	29727923	21490353	21490353	+
Chr01Sh011	STP	Sbicolor	Sh01	Chr01	29012653	29727923	21498987	21498987	+
Chr01Sh011	STP	Sbicolor	Sh01	Chr01	2968280	72232721	2261584	2261584	+
Chr01Sh011	STP	Sbicolor	Sh01	Chr01	2968280	72232721	2477361	2477361	+
Chr01Sh011	STP	Sbicolor	Sh01	Chr01	30228261	33179568	23250498	23250498	+
Chr01Sh011	STP	Sbicolor	Sh01	Chr01	30540293	33179568	23887012	23887012	+
Chr01Sh011	STP	Sbicolor	Sh01	Chr01	306718	72232721	216905	216905	+
Chr01Sh011	STP	Sbicolor	Sh01	Chr01	3080915	71456067	2592124	2592124	+
Chr01Sh011	STP	Sbicolor	Sh01	Chr01	31133059	33502539	24675960	24675960	+
Chr01Sh011	STP	Sbicolor	Sh01	Chr01	36167358	38624599	54298020	54298020	+
Chr01Sh011	STP	Sbicolor	Sh01	Chr01	37683270	37803744	56505169	56505169	+
Chr01Sh011	STP	Sbicolor	Sh01	Chr01	38003749	38312422	56771924	56771924	+
Chr01Sh011	STP	Sbicolor	Sh01	Chr01	758056	72231491	572085	572085	+
Chr01Sh011	Sbicolor	STP	Chr01	Sh01	1511791	80173461	1610522	1610522	+
Chr01Sh011	Sbicolor	STP	Chr01	Sh01	155314	80878678	186927	186927	+
Chr01Sh011	Sbicolor	STP	Chr01	Sh01	16488319	17579299	23544233	23544233	+
Chr01Sh011	Sbicolor	STP	Chr01	Sh01	17225824	80876247	24139277	24139277	+
Chr01Sh011	Sbicolor	STP	Chr01	Sh01	17239642	80876247	24153074	24153074	+
Chr01Sh011	Sbicolor	STP	Chr01	Sh01	17588587	19186656	24609495	24609495	+
Chr01Sh011	Sbicolor	STP	Chr01	Sh01	17588587	19377045	24609495	24609495	+
Chr01Sh011	Sbicolor	STP	Chr01	Sh01	18727219	19090440	25707412	25707412	+
Chr01Sh011	Sbicolor	STP	Chr01	Sh01	19685490	19943987	27096080	27096080	+
Chr01Sh011	Sbicolor	STP	Chr01	Sh01	21454933	22245238	28888745	28888745	+
Chr01Sh011	Sbicolor	STP	Chr01	Sh01	21490353	22822826	28991886	28991886	+
Chr01Sh011	Sbicolor	STP	Chr01	Sh01	21498987	22822826	29012653	29012653	+
Chr01Sh011	Sbicolor	STP	Chr01	Sh01	216905	80878678	306718	306718	+
Chr01Sh011	Sbicolor	STP	Chr01	Sh01	22390	80870531	102542	102542	+
Chr01Sh011	Sbicolor	STP	Chr01	Sh01	22390	80876247	102542	102542	+
Chr01Sh011	Sbicolor	STP	Chr01	Sh01	22390	80878678	102542	102542	+
Chr01Sh011	Sbicolor	STP	Chr01	Sh01	2261584	80878678	2968280	2968280	+
Chr01Sh011	Sbicolor	STP	Chr01	Sh01	23250498	27735712	30228261	30228261	+
Chr01Sh011	Sbicolor	STP	Chr01	Sh01	23887012	27735712	30540293	30540293	+
Chr01Sh011	Sbicolor	STP	Chr01	Sh01	24675960	30449996	31133059	31133059	+
Chr01Sh011	Sbicolor	STP	Chr01	Sh01	2477361	80878678	2968280	2968280	+
Chr01Sh011	Sbicolor	STP	Chr01	Sh01	2592124	80142400	3080915	3080915	+
Chr01Sh011	Sbicolor	STP	Chr01	Sh01	53780	79601102	130450	130450	+
Chr01Sh011	Sbicolor	STP	Chr01	Sh01	53780	80876247	130450	130450	+
Chr01Sh011	Sbicolor	STP	Chr01	Sh01	53780	80878678	130450	130450	+
Chr01Sh011	Sbicolor	STP	Chr01	Sh01	54298020	57387970	36167358	36167358	+
Chr01Sh011	Sbicolor	STP	Chr01	Sh01	56505169	56576762	37683270	37683270	+
Chr01Sh011	Sbicolor	STP	Chr01	Sh01	56771924	57128876	38003749	38003749	+
Chr01Sh011	Sbicolor	STP	Chr01	Sh01	572085	80876247	758056	758056	+
Chr01Sh011	Sbicolor	STP	Chr01	Sh01	62891	80876247	139091	139091	+
Chr01Sh011	Sbicolor	STP	Chr01	Sh01	79158	80848760	143908	143908	+
Chr01Sh011	Sbicolor	STP	Chr01	Sh01	8188933	80142400	11677928	11677928	+
Chr01Sh011	Sbicolor	STP	Chr01	Sh01	8708286	80022413	12583042	12583042	+
Chr01Sh041	STP	Sviridis	Sh04	Chr_01	11119897	13764994	3259697	3259697	-
Chr01Sh041	STP	Sviridis	Sh04	Chr_01	11119897	13884538	3259697	3259697	-
Chr01Sh041	STP	Sviridis	Sh04	Chr_01	11119897	14811668	3259697	3259697	-
Chr01Sh041	STP	Sviridis	Sh04	Chr_01	11119897	15065783	3259697	3259697	-
Chr01Sh041	STP	Sviridis	Sh04	Chr_01	11119897	15112276	3165909	3165909	-
Chr01Sh041	STP	Sviridis	Sh04	Chr_01	11119897	15112276	3259697	3259697	-
Chr01Sh041	STP	Sviridis	Sh04	Chr_01	11127667	14798508	3226129	3226129	-
Chr01Sh041	STP	Sviridis	Sh04	Chr_01	11127667	15112276	3226129	3226129	-
Chr01Sh041	STP	Sviridis	Sh04	Chr_01	11238940	13356247	3259697	3259697	-
Chr01Sh041	STP	Sviridis	Sh04	Chr_01	11238940	14998052	3226129	3226129	-
Chr01Sh041	STP	Sviridis	Sh04	Chr_01	12144419	15112276	2353388	2353388	-
Chr01Sh041	STP	Sviridis	Sh04	Chr_01	12627669	15112276	2124899	2124899	-
Chr01Sh041	STP	Sviridis	Sh04	Chr_01	14034421	15112276	1074104	1074104	-
Chr01Sh041	STP	Sviridis	Sh04	Chr_01	14987016	15112276	517397	517397	-
Chr01Sh041	Sviridis	STP	Chr_01	Sh04	1177343	3259697	13884538	13884538	-
Chr01Sh041	Sviridis	STP	Chr_01	Sh04	1190766	3259697	13764994	13764994	-
Chr01Sh041	Sviridis	STP	Chr_01	Sh04	1627789	3259697	13356247	13356247	-
Chr01Sh041	Sviridis	STP	Chr_01	Sh04	299408	1074104	15112276	15112276	-
Chr01Sh041	Sviridis	STP	Chr_01	Sh04	299408	2124899	15112276	15112276	-
Chr01Sh041	Sviridis	STP	Chr_01	Sh04	299408	2353388	15112276	15112276	-
Chr01Sh041	Sviridis	STP	Chr_01	Sh04	299408	3165909	15112276	15112276	-
Chr01Sh041	Sviridis	STP	Chr_01	Sh04	299408	3226129	15112276	15112276	-
Chr01Sh041	Sviridis	STP	Chr_01	Sh04	299408	3259697	15112276	15112276	-
Chr01Sh041	Sviridis	STP	Chr_01	Sh04	299408	517397	15112276	15112276	-
Chr01Sh041	Sviridis	STP	Chr_01	Sh04	480227	3259697	15065783	15065783	-
Chr01Sh041	Sviridis	STP	Chr_01	Sh04	500051	3226129	14998052	14998052	-
Chr01Sh041	Sviridis	STP	Chr_01	Sh04	547891	3259697	14811668	14811668	-
Chr01Sh041	Sviridis	STP	Chr_01	Sh04	632473	3226129	14798508	14798508	-
Chr01Sh042	STP	Sviridis	Sh04	Chr_01	1321740	10778212	9902120	9902120	-
Chr01Sh042	STP	Sviridis	Sh04	Chr_01	1321740	10937245	9902120	9902120	-
Chr01Sh042	STP	Sviridis	Sh04	Chr_01	1321740	11103401	9781602	9781602	-
Chr01Sh042	STP	Sviridis	Sh04	Chr_01	1321740	11103401	9791525	9791525	-
Chr01Sh042	STP	Sviridis	Sh04	Chr_01	1321740	11103401	9902120	9902120	-
Chr01Sh042	STP	Sviridis	Sh04	Chr_01	1321740	9604268	9902120	9902120	-
Chr01Sh042	STP	Sviridis	Sh04	Chr_01	1326314	11103401	9775840	9775840	-
Chr01Sh042	STP	Sviridis	Sh04	Chr_01	1326314	11103401	9902120	9902120	-
Chr01Sh042	STP	Sviridis	Sh04	Chr_01	1333043	11103401	9902120	9902120	-
Chr01Sh042	STP	Sviridis	Sh04	Chr_01	1374076	11103401	9902120	9902120	-
Chr01Sh042	STP	Sviridis	Sh04	Chr_01	1470846	11103401	9553295	9553295	-
Chr01Sh042	STP	Sviridis	Sh04	Chr_01	1485330	11103401	9545593	9545593	-
Chr01Sh042	STP	Sviridis	Sh04	Chr_01	1588669	11103401	9509741	9509741	-
Chr01Sh042	STP	Sviridis	Sh04	Chr_01	1799703	2885817	9134030	9134030	-
Chr01Sh042	STP	Sviridis	Sh04	Chr_01	3523928	11103401	8060460	8060460	-
Chr01Sh042	STP	Sviridis	Sh04	Chr_01	4758085	10937245	7237330	7237330	-
Chr01Sh042	STP	Sviridis	Sh04	Chr_01	8920682	9564106	4675243	4675243	-
Chr01Sh042	STP	Sviridis	Sh04	Chr_01	8920682	9604268	4675243	4675243	-
Chr01Sh042	Sviridis	STP	Chr_01	Sh04	3391127	8060460	11103401	11103401	-
Chr01Sh042	Sviridis	STP	Chr_01	Sh04	3391127	9509741	11103401	11103401	-
Chr01Sh042	Sviridis	STP	Chr_01	Sh04	3391127	9545593	11103401	11103401	-
Chr01Sh042	Sviridis	STP	Chr_01	Sh04	3391127	9553295	11103401	11103401	-
Chr01Sh042	Sviridis	STP	Chr_01	Sh04	3391127	9775840	11103401	11103401	-
Chr01Sh042	Sviridis	STP	Chr_01	Sh04	3391127	9781602	11103401	11103401	-
Chr01Sh042	Sviridis	STP	Chr_01	Sh04	3391127	9791525	11103401	11103401	-
Chr01Sh042	Sviridis	STP	Chr_01	Sh04	3391127	9902120	11103401	11103401	-
Chr01Sh042	Sviridis	STP	Chr_01	Sh04	3501717	7237330	10937245	10937245	-
Chr01Sh042	Sviridis	STP	Chr_01	Sh04	3501717	9902120	10937245	10937245	-
Chr01Sh042	Sviridis	STP	Chr_01	Sh04	3649985	9902120	10778212	10778212	-
Chr01Sh042	Sviridis	STP	Chr_01	Sh04	4341040	4675243	9604268	9604268	-
Chr01Sh042	Sviridis	STP	Chr_01	Sh04	4341040	9902120	9604268	9604268	-
Chr01Sh042	Sviridis	STP	Chr_01	Sh04	4346774	4675243	9564106	9564106	-
Chr01Sh042	Sviridis	STP	Chr_01	Sh04	8380281	9134030	2885817	2885817	-
Chr01Sh043	STP	Sviridis	Sh04	Chr_01	156065	565980	42311	42311	+
Chr01Sh043	STP	Sviridis	Sh04	Chr_01	492852	565980	248746	248746	+
Chr01Sh043	STP	Sviridis	Sh04	Chr_01	67302	565980	34653	34653	+
Chr01Sh043	Sviridis	STP	Chr_01	Sh04	248746	269344	492852	492852	+
Chr01Sh043	Sviridis	STP	Chr_01	Sh04	34653	269344	67302	67302	+
Chr01Sh043	Sviridis	STP	Chr_01	Sh04	42311	269344	156065	156065	+
Chr01Sh044	STP	Sviridis	Sh04	Chr_01	787416	1124857	9952224	9952224	+
Chr01Sh044	STP	Sviridis	Sh04	Chr_01	787416	1249399	9952224	9952224	+
Chr01Sh044	STP	Sviridis	Sh04	Chr_01	787416	1258791	9952224	9952224	+
Chr01Sh044	STP	Sviridis	Sh04	Chr_01	857168	1258791	9979055	9979055	+
Chr01Sh044	STP	Sviridis	Sh04	Chr_01	883442	1258791	9988525	9988525	+
Chr01Sh044	STP	Sviridis	Sh04	Chr_01	970944	1140161	10118189	10118189	+
Chr01Sh044	Sviridis	STP	Chr_01	Sh04	10118189	10188569	970944	970944	+
Chr01Sh044	Sviridis	STP	Chr_01	Sh04	9952224	10186010	787416	787416	+
Chr01Sh044	Sviridis	STP	Chr_01	Sh04	9952224	10200888	787416	787416	+
Chr01Sh044	Sviridis	STP	Chr_01	Sh04	9952224	10209779	787416	787416	+
Chr01Sh044	Sviridis	STP	Chr_01	Sh04	9979055	10209779	857168	857168	+
Chr01Sh044	Sviridis	STP	Chr_01	Sh04	9988525	10209779	883442	883442	+
Chr01Sh045	STP	Sviridis	Sh04	Chr_01	15210816	17179079	10325488	10325488	+
Chr01Sh045	STP	Sviridis	Sh04	Chr_01	15210816	18411341	10325488	10325488	+
Chr01Sh045	STP	Sviridis	Sh04	Chr_01	15210816	19316480	10325488	10325488	+
Chr01Sh045	STP	Sviridis	Sh04	Chr_01	15210816	21498675	10325488	10325488	+
Chr01Sh045	STP	Sviridis	Sh04	Chr_01	15441735	21498675	10421357	10421357	+
Chr01Sh045	STP	Sviridis	Sh04	Chr_01	15563541	21498675	10482281	10482281	+
Chr01Sh045	STP	Sviridis	Sh04	Chr_01	15629543	21498675	10623264	10623264	+
Chr01Sh045	STP	Sviridis	Sh04	Chr_01	16412202	21498675	11214441	11214441	+
Chr01Sh045	STP	Sviridis	Sh04	Chr_01	16706339	19116911	11947899	11947899	+
Chr01Sh045	STP	Sviridis	Sh04	Chr_01	16706339	21498675	11947899	11947899	+
Chr01Sh045	STP	Sviridis	Sh04	Chr_01	16768271	21498675	11947899	11947899	+
Chr01Sh045	STP	Sviridis	Sh04	Chr_01	17371086	21498675	16563255	16563255	+
Chr01Sh045	STP	Sviridis	Sh04	Chr_01	17449597	21498675	21500246	21500246	+
Chr01Sh045	STP	Sviridis	Sh04	Chr_01	17872158	21498675	22348344	22348344	+
Chr01Sh045	STP	Sviridis	Sh04	Chr_01	17978854	21498675	22609143	22609143	+
Chr01Sh045	STP	Sviridis	Sh04	Chr_01	19204020	20059252	24904970	24904970	+
Chr01Sh045	STP	Sviridis	Sh04	Chr_01	19204020	20740853	24904970	24904970	+
Chr01Sh045	STP	Sviridis	Sh04	Chr_01	19219697	20059252	24912760	24912760	+
Chr01Sh045	STP	Sviridis	Sh04	Chr_01	19219697	20740853	24912760	24912760	+
Chr01Sh045	STP	Sviridis	Sh04	Chr_01	19994333	20617289	25707604	25707604	+
Chr01Sh045	Sviridis	STP	Chr_01	Sh04	10325488	13024115	15210816	15210816	+
Chr01Sh045	Sviridis	STP	Chr_01	Sh04	10325488	23872049	15210816	15210816	+
Chr01Sh045	Sviridis	STP	Chr_01	Sh04	10325488	24986779	15210816	15210816	+
Chr01Sh045	Sviridis	STP	Chr_01	Sh04	10325488	27387874	15210816	15210816	+
Chr01Sh045	Sviridis	STP	Chr_01	Sh04	10421357	27387874	15441735	15441735	+
Chr01Sh045	Sviridis	STP	Chr_01	Sh04	10482281	27387874	15563541	15563541	+
Chr01Sh045	Sviridis	STP	Chr_01	Sh04	10623264	27387874	15629543	15629543	+
Chr01Sh045	Sviridis	STP	Chr_01	Sh04	11214441	27387874	16412202	16412202	+
Chr01Sh045	Sviridis	STP	Chr_01	Sh04	11947899	24619767	16706339	16706339	+
Chr01Sh045	Sviridis	STP	Chr_01	Sh04	11947899	27387874	16706339	16706339	+
Chr01Sh045	Sviridis	STP	Chr_01	Sh04	11947899	27387874	16768271	16768271	+
Chr01Sh045	Sviridis	STP	Chr_01	Sh04	16563255	27387874	17371086	17371086	+
Chr01Sh045	Sviridis	STP	Chr_01	Sh04	21500246	27387874	17449597	17449597	+
Chr01Sh045	Sviridis	STP	Chr_01	Sh04	22348344	27387874	17872158	17872158	+
Chr01Sh045	Sviridis	STP	Chr_01	Sh04	22609143	27387874	17978854	17978854	+
Chr01Sh045	Sviridis	STP	Chr_01	Sh04	24904970	25773721	19204020	19204020	+
Chr01Sh045	Sviridis	STP	Chr_01	Sh04	24904970	26585623	19204020	19204020	+
Chr01Sh045	Sviridis	STP	Chr_01	Sh04	24912760	25773721	19219697	19219697	+
Chr01Sh045	Sviridis	STP	Chr_01	Sh04	24912760	26585623	19219697	19219697	+
Chr01Sh045	Sviridis	STP	Chr_01	Sh04	25707604	26492594	19994333	19994333	+
Chr01Sh046	STP	Sviridis	Sh04	Chr_01	21568269	21992232	27839702	27839702	-
Chr01Sh046	STP	Sviridis	Sh04	Chr_01	21568269	22031459	27839702	27839702	-
Chr01Sh046	STP	Sviridis	Sh04	Chr_01	21681314	21992232	27791002	27791002	-
Chr01Sh046	STP	Sviridis	Sh04	Chr_01	21681314	22031459	27791002	27791002	-
Chr01Sh046	STP	Sviridis	Sh04	Chr_01	21695634	21724763	27781476	27781476	-
Chr01Sh046	Sviridis	STP	Chr_01	Sh04	27479362	27791002	22031459	22031459	-
Chr01Sh046	Sviridis	STP	Chr_01	Sh04	27479362	27839702	22031459	22031459	-
Chr01Sh046	Sviridis	STP	Chr_01	Sh04	27558519	27791002	21992232	21992232	-
Chr01Sh046	Sviridis	STP	Chr_01	Sh04	27558519	27839702	21992232	21992232	-
Chr01Sh046	Sviridis	STP	Chr_01	Sh04	27742511	27781476	21724763	21724763	-
Chr01Sh047	STP	Sviridis	Sh04	Chr_01	22044862	22817679	27862221	27862221	+
Chr01Sh047	STP	Sviridis	Sh04	Chr_01	22044862	27922667	27862221	27862221	+
Chr01Sh047	STP	Sviridis	Sh04	Chr_01	22044862	28216076	27862221	27862221	+
Chr01Sh047	STP	Sviridis	Sh04	Chr_01	22044862	28277284	27862221	27862221	+
Chr01Sh047	STP	Sviridis	Sh04	Chr_01	22044862	28288579	27862221	27862221	+
Chr01Sh047	STP	Sviridis	Sh04	Chr_01	22114913	28277284	27931027	27931027	+
Chr01Sh047	STP	Sviridis	Sh04	Chr_01	22114913	28288579	27931027	27931027	+
Chr01Sh047	STP	Sviridis	Sh04	Chr_01	22277476	28176102	28106811	28106811	+
Chr01Sh047	Sviridis	STP	Chr_01	Sh04	27862221	28410547	22044862	22044862	+
Chr01Sh047	Sviridis	STP	Chr_01	Sh04	27862221	31986552	22044862	22044862	+
Chr01Sh047	Sviridis	STP	Chr_01	Sh04	27862221	32172001	22044862	22044862	+
Chr01Sh047	Sviridis	STP	Chr_01	Sh04	27862221	32229966	22044862	22044862	+
Chr01Sh047	Sviridis	STP	Chr_01	Sh04	27862221	32233613	22044862	22044862	+
Chr01Sh047	Sviridis	STP	Chr_01	Sh04	27931027	32229966	22114913	22114913	+
Chr01Sh047	Sviridis	STP	Chr_01	Sh04	27931027	32233613	22114913	22114913	+
Chr01Sh047	Sviridis	STP	Chr_01	Sh04	28106811	32157936	22277476	22277476	+
Chr01Sh048	STP	Sviridis	Sh04	Chr_01	28329785	34465995	38209930	38209930	-
Chr01Sh048	STP	Sviridis	Sh04	Chr_01	28329785	36356380	38209930	38209930	-
Chr01Sh048	STP	Sviridis	Sh04	Chr_01	28329785	38850725	38209930	38209930	-
Chr01Sh048	STP	Sviridis	Sh04	Chr_01	28329785	38853849	38209930	38209930	-
Chr01Sh048	STP	Sviridis	Sh04	Chr_01	28342296	38408353	38204637	38204637	-
Chr01Sh048	STP	Sviridis	Sh04	Chr_01	28342296	38821454	38204637	38204637	-
Chr01Sh048	STP	Sviridis	Sh04	Chr_01	28371565	38821454	38167581	38167581	-
Chr01Sh048	STP	Sviridis	Sh04	Chr_01	28483895	38853849	38140299	38140299	-
Chr01Sh048	STP	Sviridis	Sh04	Chr_01	30825562	38636361	37050348	37050348	-
Chr01Sh048	STP	Sviridis	Sh04	Chr_01	34102733	34132732	35048285	35048285	-
Chr01Sh048	Sviridis	STP	Chr_01	Sh04	32239057	38140299	38853849	38853849	-
Chr01Sh048	Sviridis	STP	Chr_01	Sh04	32239057	38209930	38853849	38853849	-
Chr01Sh048	Sviridis	STP	Chr_01	Sh04	32242463	38209930	38850725	38850725	-
Chr01Sh048	Sviridis	STP	Chr_01	Sh04	32271915	38167581	38821454	38821454	-
Chr01Sh048	Sviridis	STP	Chr_01	Sh04	32271915	38204637	38821454	38821454	-
Chr01Sh048	Sviridis	STP	Chr_01	Sh04	32287831	37050348	38636361	38636361	-
Chr01Sh048	Sviridis	STP	Chr_01	Sh04	32405900	38204637	38408353	38408353	-
Chr01Sh048	Sviridis	STP	Chr_01	Sh04	33695594	38209930	36356380	36356380	-
Chr01Sh048	Sviridis	STP	Chr_01	Sh04	34722216	38209930	34465995	34465995	-
Chr01Sh048	Sviridis	STP	Chr_01	Sh04	35014051	35048285	34132732	34132732	-
Chr01Sh049	STP	Sviridis	Sh04	Chr_01	38881410	44544626	38344802	38344802	+
Chr01Sh049	STP	Sviridis	Sh04	Chr_01	38881410	45004473	38344802	38344802	+
Chr01Sh049	STP	Sviridis	Sh04	Chr_01	38881410	45359627	38344802	38344802	+
Chr01Sh049	STP	Sviridis	Sh04	Chr_01	38881410	45472697	38344802	38344802	+
Chr01Sh049	STP	Sviridis	Sh04	Chr_01	38881410	45571885	38344802	38344802	+
Chr01Sh049	STP	Sviridis	Sh04	Chr_01	38942184	42192075	38357118	38357118	+
Chr01Sh049	STP	Sviridis	Sh04	Chr_01	38942184	45472697	38357118	38357118	+
Chr01Sh049	STP	Sviridis	Sh04	Chr_01	38942184	45571885	38357118	38357118	+
Chr01Sh049	STP	Sviridis	Sh04	Chr_01	39011821	44544626	38384148	38384148	+
Chr01Sh049	STP	Sviridis	Sh04	Chr_01	39011821	45472697	38384148	38384148	+
Chr01Sh049	STP	Sviridis	Sh04	Chr_01	39226747	45472697	38532984	38532984	+
Chr01Sh049	STP	Sviridis	Sh04	Chr_01	39446362	45033410	38604998	38604998	+
Chr01Sh049	Sviridis	STP	Chr_01	Sh04	38344802	41261634	38881410	38881410	+
Chr01Sh049	Sviridis	STP	Chr_01	Sh04	38344802	41399885	38881410	38881410	+
Chr01Sh049	Sviridis	STP	Chr_01	Sh04	38344802	41521114	38881410	38881410	+
Chr01Sh049	Sviridis	STP	Chr_01	Sh04	38344802	41585441	38881410	38881410	+
Chr01Sh049	Sviridis	STP	Chr_01	Sh04	38344802	41597056	38881410	38881410	+
Chr01Sh049	Sviridis	STP	Chr_01	Sh04	38357118	39964114	38942184	38942184	+
Chr01Sh049	Sviridis	STP	Chr_01	Sh04	38357118	41585441	38942184	38942184	+
Chr01Sh049	Sviridis	STP	Chr_01	Sh04	38357118	41597056	38942184	38942184	+
Chr01Sh049	Sviridis	STP	Chr_01	Sh04	38384148	41261634	39011821	39011821	+
Chr01Sh049	Sviridis	STP	Chr_01	Sh04	38384148	41585441	39011821	39011821	+
Chr01Sh049	Sviridis	STP	Chr_01	Sh04	38532984	41585441	39226747	39226747	+
Chr01Sh049	Sviridis	STP	Chr_01	Sh04	38604998	41404369	39446362	39446362	+
Chr01Sh206L071	STP	Sbicolor	Sh_206L07	Chr01	23805	123722	56511906	56511906	+
Chr01Sh206L071	STP	Sbicolor	Sh_206L07	Chr01	4472	117982	56505169	56505169	+
Chr01Sh206L071	STP	Sbicolor	Sh_206L07	Chr01	4472	123722	56505169	56505169	+
Chr01Sh206L071	Sbicolor	STP	Chr01	Sh_206L07	56505169	56572316	4472	4472	+
Chr01Sh206L071	Sbicolor	STP	Chr01	Sh_206L07	56505169	56576762	4472	4472	+
Chr01Sh206L071	Sbicolor	STP	Chr01	Sh_206L07	56511906	56576762	23805	23805	+
Chr01Sh225F121	STP	Sviridis	Sh_225F12	Chr_01	73948	77100	35004935	35004935	+
Chr01Sh225F121	STP	Sviridis	Sh_225F12	Chr_01	956	29519	35058309	35058309	-
Chr01Sh225F121	STP	Sviridis	Sh_225F12	Chr_01	956	48808	35058309	35058309	-
Chr01Sh225F121	STP	Sviridis	Sh_225F12	Chr_01	956	52408	35058309	35058309	-
Chr01Sh225F121	STP	Sviridis	Sh_225F12	Chr_01	956	77100	35058309	35058309	-
Chr01Sh225F121	Sviridis	STP	Chr_01	Sh_225F12	35004935	35010586	73948	73948	+
Chr01Sh225F121	Sviridis	STP	Chr_01	Sh_225F12	35004935	35058309	77100	77100	-
Chr01Sh225F121	Sviridis	STP	Chr_01	Sh_225F12	35014051	35058309	52408	52408	-
Chr01Sh225F121	Sviridis	STP	Chr_01	Sh_225F12	35018862	35058309	48808	48808	-
Chr01Sh225F121	Sviridis	STP	Chr_01	Sh_225F12	35040130	35058309	29519	29519	-
Chr02Chr021	Sbicolor	Sviridis	Chr02	Chr_02	129203	686117	169404	169404	+
Chr02Chr021	Sbicolor	Sviridis	Chr02	Chr_02	153844	686117	208159	208159	+
Chr02Chr021	Sbicolor	Sviridis	Chr02	Chr_02	314163	686117	273664	273664	+
Chr02Chr021	Sbicolor	Sviridis	Chr02	Chr_02	359314	686117	281574	281574	+
Chr02Chr021	Sbicolor	Sviridis	Chr02	Chr_02	425795	686117	313537	313537	+
Chr02Chr021	Sbicolor	Sviridis	Chr02	Chr_02	556063	686117	434852	434852	+
Chr02Chr021	Sbicolor	Sviridis	Chr02	Chr_02	585182	686117	464972	464972	+
Chr02Chr021	Sviridis	Sbicolor	Chr_02	Chr02	169404	518082	129203	129203	+
Chr02Chr021	Sviridis	Sbicolor	Chr_02	Chr02	208159	518082	153844	153844	+
Chr02Chr021	Sviridis	Sbicolor	Chr_02	Chr02	273664	518082	314163	314163	+
Chr02Chr021	Sviridis	Sbicolor	Chr_02	Chr02	281574	518082	359314	359314	+
Chr02Chr021	Sviridis	Sbicolor	Chr_02	Chr02	313537	518082	425795	425795	+
Chr02Chr021	Sviridis	Sbicolor	Chr_02	Chr02	434852	518082	556063	556063	+
Chr02Chr021	Sviridis	Sbicolor	Chr_02	Chr02	464972	518082	585182	585182	+
Chr02Chr0210	Sbicolor	Sviridis	Chr02	Chr_02	72860886	72971980	44109311	44109311	-
Chr02Chr0210	Sbicolor	Sviridis	Chr02	Chr_02	72874362	72971980	44105410	44105410	-
Chr02Chr0210	Sbicolor	Sviridis	Chr02	Chr_02	72912798	72968523	44085378	44085378	-
Chr02Chr0210	Sbicolor	Sviridis	Chr02	Chr_02	72912798	72971980	44085378	44085378	-
Chr02Chr0210	Sviridis	Sbicolor	Chr_02	Chr02	44032592	44085378	72971980	72971980	-
Chr02Chr0210	Sviridis	Sbicolor	Chr_02	Chr02	44032592	44105410	72971980	72971980	-
Chr02Chr0210	Sviridis	Sbicolor	Chr_02	Chr02	44032592	44109311	72971980	72971980	-
Chr02Chr0210	Sviridis	Sbicolor	Chr_02	Chr02	44037280	44085378	72968523	72968523	-
Chr02Chr0211	Sbicolor	Sviridis	Chr02	Chr_02	72983269	72997312	44131920	44131920	+
Chr02Chr0211	Sbicolor	Sviridis	Chr02	Chr_02	72983269	73039067	44131920	44131920	+
Chr02Chr0211	Sbicolor	Sviridis	Chr02	Chr_02	72997359	73039067	44178249	44178249	-
Chr02Chr0211	Sviridis	Sbicolor	Chr_02	Chr02	44131920	44143083	72983269	72983269	+
Chr02Chr0211	Sviridis	Sbicolor	Chr_02	Chr02	44131920	44173425	72983269	72983269	+
Chr02Chr0211	Sviridis	Sbicolor	Chr_02	Chr02	44131920	44178249	72983269	72983269	+
Chr02Chr0211	Sviridis	Sbicolor	Chr_02	Chr02	44162648	44178249	73039067	73039067	-
Chr02Chr0212	Sbicolor	Sviridis	Chr02	Chr_02	73049657	74692944	44178159	44178159	+
Chr02Chr0212	Sbicolor	Sviridis	Chr02	Chr_02	73049657	75154719	44178159	44178159	+
Chr02Chr0212	Sbicolor	Sviridis	Chr02	Chr_02	73049657	75248894	44178159	44178159	+
Chr02Chr0212	Sbicolor	Sviridis	Chr02	Chr_02	73049657	75640341	44178159	44178159	+
Chr02Chr0212	Sbicolor	Sviridis	Chr02	Chr_02	73049657	75706882	44178159	44178159	+
Chr02Chr0212	Sbicolor	Sviridis	Chr02	Chr_02	73049657	76019987	44178159	44178159	+
Chr02Chr0212	Sbicolor	Sviridis	Chr02	Chr_02	73049657	76026989	44178159	44178159	+
Chr02Chr0212	Sbicolor	Sviridis	Chr02	Chr_02	73049657	76180108	44178159	44178159	+
Chr02Chr0212	Sbicolor	Sviridis	Chr02	Chr_02	73049657	76899913	44178159	44178159	+
Chr02Chr0212	Sbicolor	Sviridis	Chr02	Chr_02	73049657	77324167	44178159	44178159	+
Chr02Chr0212	Sbicolor	Sviridis	Chr02	Chr_02	73049657	77390745	44178159	44178159	+
Chr02Chr0212	Sbicolor	Sviridis	Chr02	Chr_02	73049657	77459989	44197358	44197358	+
Chr02Chr0212	Sbicolor	Sviridis	Chr02	Chr_02	73049657	77533822	44178159	44178159	+
Chr02Chr0212	Sbicolor	Sviridis	Chr02	Chr_02	73049657	77685494	44178159	44178159	+
Chr02Chr0212	Sbicolor	Sviridis	Chr02	Chr_02	73049657	77724954	44178159	44178159	+
Chr02Chr0212	Sbicolor	Sviridis	Chr02	Chr_02	73049657	77724954	44197358	44197358	+
Chr02Chr0212	Sbicolor	Sviridis	Chr02	Chr_02	73054196	77583369	44183782	44183782	+
Chr02Chr0212	Sbicolor	Sviridis	Chr02	Chr_02	73204681	77492130	44304856	44304856	+
Chr02Chr0212	Sbicolor	Sviridis	Chr02	Chr_02	73204681	77502829	44304856	44304856	+
Chr02Chr0212	Sbicolor	Sviridis	Chr02	Chr_02	74016144	77675575	45072629	45072629	+
Chr02Chr0212	Sbicolor	Sviridis	Chr02	Chr_02	75760983	77675575	46464064	46464064	+
Chr02Chr0212	Sviridis	Sbicolor	Chr_02	Chr02	44178159	45637135	73049657	73049657	+
Chr02Chr0212	Sviridis	Sbicolor	Chr_02	Chr02	44178159	45960058	73049657	73049657	+
Chr02Chr0212	Sviridis	Sbicolor	Chr_02	Chr02	44178159	46050078	73049657	73049657	+
Chr02Chr0212	Sviridis	Sbicolor	Chr_02	Chr02	44178159	46370330	73049657	73049657	+
Chr02Chr0212	Sviridis	Sbicolor	Chr_02	Chr02	44178159	46420285	73049657	73049657	+
Chr02Chr0212	Sviridis	Sbicolor	Chr_02	Chr02	44178159	46603969	73049657	73049657	+
Chr02Chr0212	Sviridis	Sbicolor	Chr_02	Chr02	44178159	46612604	73049657	73049657	+
Chr02Chr0212	Sviridis	Sbicolor	Chr_02	Chr02	44178159	46759931	73049657	73049657	+
Chr02Chr0212	Sviridis	Sbicolor	Chr_02	Chr02	44178159	47318102	73049657	73049657	+
Chr02Chr0212	Sviridis	Sbicolor	Chr_02	Chr02	44178159	47573224	73049657	73049657	+
Chr02Chr0212	Sviridis	Sbicolor	Chr_02	Chr02	44178159	47597256	73049657	73049657	+
Chr02Chr0212	Sviridis	Sbicolor	Chr_02	Chr02	44178159	47680386	73049657	73049657	+
Chr02Chr0212	Sviridis	Sbicolor	Chr_02	Chr02	44178159	47751563	73049657	73049657	+
Chr02Chr0212	Sviridis	Sbicolor	Chr_02	Chr02	44178159	47778438	73049657	73049657	+
Chr02Chr0212	Sviridis	Sbicolor	Chr_02	Chr02	44183782	47717719	73054196	73054196	+
Chr02Chr0212	Sviridis	Sbicolor	Chr_02	Chr02	44197358	47637152	73049657	73049657	+
Chr02Chr0212	Sviridis	Sbicolor	Chr_02	Chr02	44197358	47778438	73049657	73049657	+
Chr02Chr0212	Sviridis	Sbicolor	Chr_02	Chr02	44304856	47664250	73204681	73204681	+
Chr02Chr0212	Sviridis	Sbicolor	Chr_02	Chr02	44304856	47667677	73204681	73204681	+
Chr02Chr0212	Sviridis	Sbicolor	Chr_02	Chr02	45072629	47747117	74016144	74016144	+
Chr02Chr0212	Sviridis	Sbicolor	Chr_02	Chr02	46464064	47747117	75760983	75760983	+
Chr02Chr022	Sbicolor	Sviridis	Chr02	Chr_02	1095320	23468350	1033686	1033686	+
Chr02Chr022	Sbicolor	Sviridis	Chr02	Chr_02	1427301	27631416	1168156	1168156	+
Chr02Chr022	Sbicolor	Sviridis	Chr02	Chr_02	1591484	23468350	1631948	1631948	+
Chr02Chr022	Sbicolor	Sviridis	Chr02	Chr_02	1609263	27631416	1829484	1829484	+
Chr02Chr022	Sbicolor	Sviridis	Chr02	Chr_02	1767049	27582174	1631948	1631948	+
Chr02Chr022	Sbicolor	Sviridis	Chr02	Chr_02	1829135	23468350	2026280	2026280	+
Chr02Chr022	Sbicolor	Sviridis	Chr02	Chr_02	1839606	27631416	2035696	2035696	+
Chr02Chr022	Sbicolor	Sviridis	Chr02	Chr_02	1915039	27631416	2101698	2101698	+
Chr02Chr022	Sbicolor	Sviridis	Chr02	Chr_02	19857621	27582174	14839294	14839294	+
Chr02Chr022	Sbicolor	Sviridis	Chr02	Chr_02	19857621	27631416	14839294	14839294	+
Chr02Chr022	Sbicolor	Sviridis	Chr02	Chr_02	2869521	23156546	2779508	2779508	+
Chr02Chr022	Sbicolor	Sviridis	Chr02	Chr_02	3332981	27582174	3058594	3058594	+
Chr02Chr022	Sbicolor	Sviridis	Chr02	Chr_02	698946	23468350	524850	524850	+
Chr02Chr022	Sbicolor	Sviridis	Chr02	Chr_02	698946	27582174	527923	527923	+
Chr02Chr022	Sbicolor	Sviridis	Chr02	Chr_02	698946	27631416	524850	524850	+
Chr02Chr022	Sbicolor	Sviridis	Chr02	Chr_02	698946	27631416	527923	527923	+
Chr02Chr022	Sbicolor	Sviridis	Chr02	Chr_02	698946	27631416	565054	565054	+
Chr02Chr022	Sbicolor	Sviridis	Chr02	Chr_02	703523	27631416	565054	565054	+
Chr02Chr022	Sbicolor	Sviridis	Chr02	Chr_02	767694	14483725	527923	527923	+
Chr02Chr022	Sbicolor	Sviridis	Chr02	Chr_02	767694	20022158	527923	527923	+
Chr02Chr022	Sbicolor	Sviridis	Chr02	Chr_02	9204265	9895125	8599542	8599542	+
Chr02Chr022	Sviridis	Sbicolor	Chr_02	Chr02	1033686	16229193	1095320	1095320	+
Chr02Chr022	Sviridis	Sbicolor	Chr_02	Chr02	1168156	16469020	1427301	1427301	+
Chr02Chr022	Sviridis	Sbicolor	Chr_02	Chr02	14839294	16469020	19857621	19857621	+
Chr02Chr022	Sviridis	Sbicolor	Chr_02	Chr02	1631948	16229193	1591484	1591484	+
Chr02Chr022	Sviridis	Sbicolor	Chr_02	Chr02	1631948	16469020	1767049	1767049	+
Chr02Chr022	Sviridis	Sbicolor	Chr_02	Chr02	1829484	16469020	1609263	1609263	+
Chr02Chr022	Sviridis	Sbicolor	Chr_02	Chr02	2026280	16229193	1829135	1829135	+
Chr02Chr022	Sviridis	Sbicolor	Chr_02	Chr02	2035696	16469020	1839606	1839606	+
Chr02Chr022	Sviridis	Sbicolor	Chr_02	Chr02	2101698	16469020	1915039	1915039	+
Chr02Chr022	Sviridis	Sbicolor	Chr_02	Chr02	2779508	16058995	2869521	2869521	+
Chr02Chr022	Sviridis	Sbicolor	Chr_02	Chr02	3058594	16469020	3332981	3332981	+
Chr02Chr022	Sviridis	Sbicolor	Chr_02	Chr02	524850	16229193	698946	698946	+
Chr02Chr022	Sviridis	Sbicolor	Chr_02	Chr02	524850	16254937	698946	698946	+
Chr02Chr022	Sviridis	Sbicolor	Chr_02	Chr02	524850	16469020	698946	698946	+
Chr02Chr022	Sviridis	Sbicolor	Chr_02	Chr02	527923	11781116	767694	767694	+
Chr02Chr022	Sviridis	Sbicolor	Chr_02	Chr02	527923	14851757	767694	767694	+
Chr02Chr022	Sviridis	Sbicolor	Chr_02	Chr02	527923	16469020	698946	698946	+
Chr02Chr022	Sviridis	Sbicolor	Chr_02	Chr02	565054	16469020	698946	698946	+
Chr02Chr022	Sviridis	Sbicolor	Chr_02	Chr02	565054	16469020	703523	703523	+
Chr02Chr022	Sviridis	Sbicolor	Chr_02	Chr02	8599542	9227653	9204265	9204265	+
Chr02Chr024	Sbicolor	Sviridis	Chr02	Chr_02	47706814	48714617	22570532	22570532	+
Chr02Chr024	Sbicolor	Sviridis	Chr02	Chr_02	47739252	48714617	22583554	22583554	+
Chr02Chr024	Sviridis	Sbicolor	Chr_02	Chr02	22570532	22661965	47706814	47706814	+
Chr02Chr024	Sviridis	Sbicolor	Chr_02	Chr02	22583554	22661965	47739252	47739252	+
Chr02Chr025	Sbicolor	Sviridis	Chr02	Chr_02	45141436	45987364	23173415	23173415	-
Chr02Chr025	Sbicolor	Sviridis	Chr02	Chr_02	45141436	46674334	23173415	23173415	-
Chr02Chr025	Sbicolor	Sviridis	Chr02	Chr_02	45366388	46674334	23159653	23159653	-
Chr02Chr025	Sbicolor	Sviridis	Chr02	Chr_02	45378149	46674334	23153929	23153929	-
Chr02Chr025	Sbicolor	Sviridis	Chr02	Chr_02	45762132	46674334	23015210	23015210	-
Chr02Chr025	Sviridis	Sbicolor	Chr_02	Chr02	22791926	23015210	46674334	46674334	-
Chr02Chr025	Sviridis	Sbicolor	Chr_02	Chr02	22791926	23153929	46674334	46674334	-
Chr02Chr025	Sviridis	Sbicolor	Chr_02	Chr02	22791926	23159653	46674334	46674334	-
Chr02Chr025	Sviridis	Sbicolor	Chr_02	Chr02	22791926	23173415	46674334	46674334	-
Chr02Chr025	Sviridis	Sbicolor	Chr_02	Chr02	22929997	23173415	45987364	45987364	-
Chr02Chr026	Sbicolor	Sviridis	Chr02	Chr_02	46925412	47005170	23583252	23583252	-
Chr02Chr026	Sbicolor	Sviridis	Chr02	Chr_02	46925412	47163589	23583252	23583252	-
Chr02Chr026	Sbicolor	Sviridis	Chr02	Chr_02	46925412	47447538	23583252	23583252	-
Chr02Chr026	Sbicolor	Sviridis	Chr02	Chr_02	46925412	47634954	23583252	23583252	-
Chr02Chr026	Sviridis	Sbicolor	Chr_02	Chr02	23221921	23583252	47447538	47447538	-
Chr02Chr026	Sviridis	Sbicolor	Chr_02	Chr02	23221921	23583252	47634954	47634954	-
Chr02Chr026	Sviridis	Sbicolor	Chr_02	Chr02	23225115	23583252	47634954	47634954	-
Chr02Chr026	Sviridis	Sbicolor	Chr_02	Chr02	23305318	23583252	47634954	47634954	-
Chr02Chr026	Sviridis	Sbicolor	Chr_02	Chr02	23522454	23583252	47163589	47163589	-
Chr02Chr026	Sviridis	Sbicolor	Chr_02	Chr02	23553800	23583252	47005170	47005170	-
Chr02Chr027	Sbicolor	Sviridis	Chr02	Chr_02	49231548	60593356	23742220	23742220	+
Chr02Chr027	Sbicolor	Sviridis	Chr02	Chr_02	49231548	62237093	23742220	23742220	+
Chr02Chr027	Sbicolor	Sviridis	Chr02	Chr_02	49231548	62263538	23742220	23742220	+
Chr02Chr027	Sbicolor	Sviridis	Chr02	Chr_02	49255108	62263538	23745744	23745744	+
Chr02Chr027	Sbicolor	Sviridis	Chr02	Chr_02	49314412	62263538	23845390	23845390	+
Chr02Chr027	Sbicolor	Sviridis	Chr02	Chr_02	49423485	62263538	23880642	23880642	+
Chr02Chr027	Sbicolor	Sviridis	Chr02	Chr_02	54544704	62196184	25698911	25698911	+
Chr02Chr027	Sbicolor	Sviridis	Chr02	Chr_02	56037212	62263538	26826561	26826561	+
Chr02Chr027	Sviridis	Sbicolor	Chr_02	Chr02	23742220	30746826	49231548	49231548	+
Chr02Chr027	Sviridis	Sbicolor	Chr_02	Chr02	23742220	32934444	49231548	49231548	+
Chr02Chr027	Sviridis	Sbicolor	Chr_02	Chr02	23742220	32942819	49231548	49231548	+
Chr02Chr027	Sviridis	Sbicolor	Chr_02	Chr02	23745744	32942819	49255108	49255108	+
Chr02Chr027	Sviridis	Sbicolor	Chr_02	Chr02	23845390	32942819	49314412	49314412	+
Chr02Chr027	Sviridis	Sbicolor	Chr_02	Chr02	23880642	32942819	49423485	49423485	+
Chr02Chr027	Sviridis	Sbicolor	Chr_02	Chr02	25698911	32765070	54544704	54544704	+
Chr02Chr027	Sviridis	Sbicolor	Chr_02	Chr02	26826561	32942819	56037212	56037212	+
Chr02Chr028	Sbicolor	Sviridis	Chr02	Chr_02	62283804	62308131	33346605	33346605	-
Chr02Chr028	Sbicolor	Sviridis	Chr02	Chr_02	62283804	62504433	33346605	33346605	-
Chr02Chr028	Sbicolor	Sviridis	Chr02	Chr_02	62283804	62513205	33346605	33346605	-
Chr02Chr028	Sbicolor	Sviridis	Chr02	Chr_02	62295801	62504433	33340104	33340104	-
Chr02Chr028	Sbicolor	Sviridis	Chr02	Chr_02	62295801	62513205	33340104	33340104	-
Chr02Chr028	Sviridis	Sbicolor	Chr_02	Chr02	32994263	33340104	62513205	62513205	-
Chr02Chr028	Sviridis	Sbicolor	Chr_02	Chr02	32994263	33346605	62513205	62513205	-
Chr02Chr028	Sviridis	Sbicolor	Chr_02	Chr02	33001563	33340104	62504433	62504433	-
Chr02Chr028	Sviridis	Sbicolor	Chr_02	Chr02	33001563	33346605	62504433	62504433	-
Chr02Chr028	Sviridis	Sbicolor	Chr_02	Chr02	33326917	33346605	62308131	62308131	-
Chr02Chr029	Sbicolor	Sviridis	Chr02	Chr_02	62516810	71890349	33370965	33370965	+
Chr02Chr029	Sbicolor	Sviridis	Chr02	Chr_02	62516810	71938889	33370965	33370965	+
Chr02Chr029	Sbicolor	Sviridis	Chr02	Chr_02	62516810	72759845	33370965	33370965	+
Chr02Chr029	Sbicolor	Sviridis	Chr02	Chr_02	62516810	72818387	33370965	33370965	+
Chr02Chr029	Sbicolor	Sviridis	Chr02	Chr_02	62516810	72827165	33370965	33370965	+
Chr02Chr029	Sbicolor	Sviridis	Chr02	Chr_02	62516810	72834574	33370965	33370965	+
Chr02Chr029	Sbicolor	Sviridis	Chr02	Chr_02	62516810	72836713	33370965	33370965	+
Chr02Chr029	Sbicolor	Sviridis	Chr02	Chr_02	62516810	72852341	33370965	33370965	+
Chr02Chr029	Sbicolor	Sviridis	Chr02	Chr_02	62554382	72827165	33391283	33391283	+
Chr02Chr029	Sbicolor	Sviridis	Chr02	Chr_02	62554382	72836713	33391283	33391283	+
Chr02Chr029	Sbicolor	Sviridis	Chr02	Chr_02	62554382	72852341	33391283	33391283	+
Chr02Chr029	Sbicolor	Sviridis	Chr02	Chr_02	62668557	72836713	33482623	33482623	+
Chr02Chr029	Sbicolor	Sviridis	Chr02	Chr_02	62714218	63694541	33538449	33538449	+
Chr02Chr029	Sbicolor	Sviridis	Chr02	Chr_02	72161114	72836713	43414013	43414013	+
Chr02Chr029	Sbicolor	Sviridis	Chr02	Chr_02	72161114	72852341	43414013	43414013	+
Chr02Chr029	Sviridis	Sbicolor	Chr_02	Chr02	33370965	43182511	62516810	62516810	+
Chr02Chr029	Sviridis	Sbicolor	Chr_02	Chr02	33370965	43227074	62516810	62516810	+
Chr02Chr029	Sviridis	Sbicolor	Chr_02	Chr02	33370965	43924981	62516810	62516810	+
Chr02Chr029	Sviridis	Sbicolor	Chr_02	Chr02	33370965	43961691	62516810	62516810	+
Chr02Chr029	Sviridis	Sbicolor	Chr_02	Chr02	33370965	43974677	62516810	62516810	+
Chr02Chr029	Sviridis	Sbicolor	Chr_02	Chr02	33370965	43979978	62516810	62516810	+
Chr02Chr029	Sviridis	Sbicolor	Chr_02	Chr02	33370965	43981265	62516810	62516810	+
Chr02Chr029	Sviridis	Sbicolor	Chr_02	Chr02	33370965	44014166	62516810	62516810	+
Chr02Chr029	Sviridis	Sbicolor	Chr_02	Chr02	33391283	43974677	62554382	62554382	+
Chr02Chr029	Sviridis	Sbicolor	Chr_02	Chr02	33391283	43981265	62554382	62554382	+
Chr02Chr029	Sviridis	Sbicolor	Chr_02	Chr02	33391283	44014166	62554382	62554382	+
Chr02Chr029	Sviridis	Sbicolor	Chr_02	Chr02	33482623	43981265	62668557	62668557	+
Chr02Chr029	Sviridis	Sbicolor	Chr_02	Chr02	33538449	34700364	62714218	62714218	+
Chr02Chr029	Sviridis	Sbicolor	Chr_02	Chr02	43414013	43981265	72161114	72161114	+
Chr02Chr029	Sviridis	Sbicolor	Chr_02	Chr02	43414013	44014166	72161114	72161114	+
Chr02Chr2A1	Spont	Sviridis	Chr2A	Chr_02	83899646	85550564	2738743	2738743	-
Chr02Chr2A1	Spont	Sviridis	Chr2A	Chr_02	83899646	85752099	2738743	2738743	-
Chr02Chr2A1	Spont	Sviridis	Chr2A	Chr_02	83899646	86560035	2738743	2738743	-
Chr02Chr2A1	Spont	Sviridis	Chr2A	Chr_02	83899646	86709883	2738743	2738743	-
Chr02Chr2A1	Spont	Sviridis	Chr2A	Chr_02	83899646	87998924	2738743	2738743	-
Chr02Chr2A1	Spont	Sviridis	Chr2A	Chr_02	83899646	90249076	2738743	2738743	-
Chr02Chr2A1	Spont	Sviridis	Chr2A	Chr_02	83899646	92204232	2675116	2675116	-
Chr02Chr2A1	Spont	Sviridis	Chr2A	Chr_02	83899646	92204232	2738743	2738743	-
Chr02Chr2A1	Spont	Sviridis	Chr2A	Chr_02	83899646	92211173	2675116	2675116	-
Chr02Chr2A1	Spont	Sviridis	Chr2A	Chr_02	83899646	92211173	2738743	2738743	-
Chr02Chr2A1	Spont	Sviridis	Chr2A	Chr_02	84525710	90686080	2566021	2566021	-
Chr02Chr2A1	Spont	Sviridis	Chr2A	Chr_02	84688425	88645501	2491660	2491660	-
Chr02Chr2A1	Spont	Sviridis	Chr2A	Chr_02	85033196	92204232	2412704	2412704	-
Chr02Chr2A1	Spont	Sviridis	Chr2A	Chr_02	85360956	92204232	2260543	2260543	-
Chr02Chr2A1	Spont	Sviridis	Chr2A	Chr_02	85482055	92211173	2233666	2233666	-
Chr02Chr2A1	Spont	Sviridis	Chr2A	Chr_02	86389513	91789379	1968922	1968922	-
Chr02Chr2A1	Sviridis	Spont	Chr_02	Chr2A	1017714	2491660	88645501	88645501	-
Chr02Chr2A1	Sviridis	Spont	Chr_02	Chr2A	1168156	2738743	87998924	87998924	-
Chr02Chr2A1	Sviridis	Spont	Chr_02	Chr2A	169404	1968922	91789379	91789379	-
Chr02Chr2A1	Sviridis	Spont	Chr_02	Chr2A	169404	2233666	92211173	92211173	-
Chr02Chr2A1	Sviridis	Spont	Chr_02	Chr2A	169404	2260543	92204232	92204232	-
Chr02Chr2A1	Sviridis	Spont	Chr_02	Chr2A	169404	2412704	92204232	92204232	-
Chr02Chr2A1	Sviridis	Spont	Chr_02	Chr2A	169404	2738743	92204232	92204232	-
Chr02Chr2A1	Sviridis	Spont	Chr_02	Chr2A	169404	2738743	92211173	92211173	-
Chr02Chr2A1	Sviridis	Spont	Chr_02	Chr2A	1756599	2738743	86709883	86709883	-
Chr02Chr2A1	Sviridis	Spont	Chr_02	Chr2A	1829484	2738743	86560035	86560035	-
Chr02Chr2A1	Sviridis	Spont	Chr_02	Chr2A	2035696	2738743	85752099	85752099	-
Chr02Chr2A1	Sviridis	Spont	Chr_02	Chr2A	208159	2738743	92211173	92211173	-
Chr02Chr2A1	Sviridis	Spont	Chr_02	Chr2A	2203637	2738743	85550564	85550564	-
Chr02Chr2A1	Sviridis	Spont	Chr_02	Chr2A	281574	2675116	92204232	92204232	-
Chr02Chr2A1	Sviridis	Spont	Chr_02	Chr2A	281574	2738743	92204232	92204232	-
Chr02Chr2A1	Sviridis	Spont	Chr_02	Chr2A	325078	2675116	92211173	92211173	-
Chr02Chr2A1	Sviridis	Spont	Chr_02	Chr2A	464972	2566021	90686080	90686080	-
Chr02Chr2A1	Sviridis	Spont	Chr_02	Chr2A	565054	2738743	90249076	90249076	-
Chr02Chr2A10	Spont	Sviridis	Chr2A	Chr_02	49286877	49597641	23537102	23537102	-
Chr02Chr2A10	Spont	Sviridis	Chr2A	Chr_02	49286877	49918444	23537102	23537102	-
Chr02Chr2A10	Spont	Sviridis	Chr2A	Chr_02	49286877	49922058	23526478	23526478	-
Chr02Chr2A10	Spont	Sviridis	Chr2A	Chr_02	49286877	49922058	23537102	23537102	-
Chr02Chr2A10	Spont	Sviridis	Chr2A	Chr_02	49317540	49336695	23522454	23522454	+
Chr02Chr2A10	Sviridis	Spont	Chr_02	Chr2A	23221921	23526478	49922058	49922058	-
Chr02Chr2A10	Sviridis	Spont	Chr_02	Chr2A	23221921	23537102	49922058	49922058	-
Chr02Chr2A10	Sviridis	Spont	Chr_02	Chr2A	23225115	23537102	49918444	49918444	-
Chr02Chr2A10	Sviridis	Spont	Chr_02	Chr2A	23420732	23537102	49597641	49597641	-
Chr02Chr2A10	Sviridis	Spont	Chr_02	Chr2A	23522454	23537102	49317540	49317540	+
Chr02Chr2A11	Spont	Sviridis	Chr2A	Chr_02	34286227	47981031	32942819	32942819	-
Chr02Chr2A11	Spont	Sviridis	Chr2A	Chr_02	34286227	48853558	32942819	32942819	-
Chr02Chr2A11	Spont	Sviridis	Chr2A	Chr_02	34286227	48865291	32934444	32934444	-
Chr02Chr2A11	Spont	Sviridis	Chr2A	Chr_02	34286227	48865291	32942819	32942819	-
Chr02Chr2A11	Spont	Sviridis	Chr2A	Chr_02	34516230	46140199	32765070	32765070	-
Chr02Chr2A11	Spont	Sviridis	Chr2A	Chr_02	35370641	48865291	32278664	32278664	-
Chr02Chr2A11	Spont	Sviridis	Chr2A	Chr_02	36809487	48865291	31037622	31037622	-
Chr02Chr2A11	Spont	Sviridis	Chr2A	Chr_02	37271163	48865291	30735007	30735007	-
Chr02Chr2A11	Spont	Sviridis	Chr2A	Chr_02	40764378	48865291	28515433	28515433	-
Chr02Chr2A11	Sviridis	Spont	Chr_02	Chr2A	23880642	28515433	48865291	48865291	-
Chr02Chr2A11	Sviridis	Spont	Chr_02	Chr2A	23880642	30735007	48865291	48865291	-
Chr02Chr2A11	Sviridis	Spont	Chr_02	Chr2A	23880642	31037622	48865291	48865291	-
Chr02Chr2A11	Sviridis	Spont	Chr_02	Chr2A	23880642	32278664	48865291	48865291	-
Chr02Chr2A11	Sviridis	Spont	Chr_02	Chr2A	23880642	32934444	48865291	48865291	-
Chr02Chr2A11	Sviridis	Spont	Chr_02	Chr2A	23880642	32942819	48853558	48853558	-
Chr02Chr2A11	Sviridis	Spont	Chr_02	Chr2A	23880642	32942819	48865291	48865291	-
Chr02Chr2A11	Sviridis	Spont	Chr_02	Chr2A	24246363	32942819	47981031	47981031	-
Chr02Chr2A11	Sviridis	Spont	Chr_02	Chr2A	25698911	32765070	46140199	46140199	-
Chr02Chr2A12	Spont	Sviridis	Chr2A	Chr_02	33538762	34248747	32994263	32994263	+
Chr02Chr2A12	Spont	Sviridis	Chr2A	Chr_02	33538762	34248747	33001563	33001563	+
Chr02Chr2A12	Spont	Sviridis	Chr2A	Chr_02	33560717	34248747	32994263	32994263	+
Chr02Chr2A12	Spont	Sviridis	Chr2A	Chr_02	33923045	34232965	33044756	33044756	+
Chr02Chr2A12	Spont	Sviridis	Chr2A	Chr_02	34211275	34248747	33326917	33326917	+
Chr02Chr2A12	Sviridis	Spont	Chr_02	Chr2A	32994263	33340104	33538762	33538762	+
Chr02Chr2A12	Sviridis	Spont	Chr_02	Chr2A	32994263	33346605	33538762	33538762	+
Chr02Chr2A12	Sviridis	Spont	Chr_02	Chr2A	32994263	33346605	33560717	33560717	+
Chr02Chr2A12	Sviridis	Spont	Chr_02	Chr2A	33001563	33340104	33538762	33538762	+
Chr02Chr2A12	Sviridis	Spont	Chr_02	Chr2A	33001563	33346605	33538762	33538762	+
Chr02Chr2A12	Sviridis	Spont	Chr_02	Chr2A	33044756	33346605	33923045	33923045	+
Chr02Chr2A12	Sviridis	Spont	Chr_02	Chr2A	33326917	33346605	34211275	34211275	+
Chr02Chr2A13	Spont	Sviridis	Chr2A	Chr_02	28238982	28846755	36222701	36222701	-
Chr02Chr2A13	Spont	Sviridis	Chr2A	Chr_02	28238982	32698082	36222701	36222701	-
Chr02Chr2A13	Spont	Sviridis	Chr2A	Chr_02	28238982	32776439	36222701	36222701	-
Chr02Chr2A13	Spont	Sviridis	Chr2A	Chr_02	28238982	32874300	36222701	36222701	-
Chr02Chr2A13	Spont	Sviridis	Chr2A	Chr_02	28238982	32944639	36222701	36222701	-
Chr02Chr2A13	Spont	Sviridis	Chr2A	Chr_02	28466009	28926453	36080684	36080684	-
Chr02Chr2A13	Spont	Sviridis	Chr2A	Chr_02	28466009	32076313	36080684	36080684	-
Chr02Chr2A13	Spont	Sviridis	Chr2A	Chr_02	28466009	32944639	36080684	36080684	-
Chr02Chr2A13	Spont	Sviridis	Chr2A	Chr_02	28500065	32076313	36080684	36080684	-
Chr02Chr2A13	Spont	Sviridis	Chr2A	Chr_02	28543727	32944639	36037222	36037222	-
Chr02Chr2A13	Sviridis	Spont	Chr_02	Chr2A	33391283	36037222	32944639	32944639	-
Chr02Chr2A13	Sviridis	Spont	Chr_02	Chr2A	33391283	36080684	32944639	32944639	-
Chr02Chr2A13	Sviridis	Spont	Chr_02	Chr2A	33391283	36222701	32776439	32776439	-
Chr02Chr2A13	Sviridis	Spont	Chr_02	Chr2A	33391283	36222701	32944639	32944639	-
Chr02Chr2A13	Sviridis	Spont	Chr_02	Chr2A	33417399	36080684	32944639	32944639	-
Chr02Chr2A13	Sviridis	Spont	Chr_02	Chr2A	33417399	36222701	32874300	32874300	-
Chr02Chr2A13	Sviridis	Spont	Chr_02	Chr2A	33487979	36222701	32698082	32698082	-
Chr02Chr2A13	Sviridis	Spont	Chr_02	Chr2A	34014740	36080684	32076313	32076313	-
Chr02Chr2A13	Sviridis	Spont	Chr_02	Chr2A	35804364	36080684	28926453	28926453	-
Chr02Chr2A13	Sviridis	Spont	Chr_02	Chr2A	35947184	36222701	28846755	28846755	-
Chr02Chr2A14	Spont	Sviridis	Chr2A	Chr_02	31831683	31943007	34007026	34007026	-
Chr02Chr2A14	Sviridis	Spont	Chr_02	Chr2A	33941542	34007026	31943007	31943007	-
Chr02Chr2A15	Spont	Sviridis	Chr2A	Chr_02	27040956	28172392	36764479	36764479	-
Chr02Chr2A15	Spont	Sviridis	Chr2A	Chr_02	27040956	28172392	36770416	36770416	-
[truncated: 82,026 more rows]
